# Supplementary material for: Features of sRNA biogenesis in rice revealed by genetic dissection of sRNA expression level
Source: Comput Struct Biotechnol J. 2020 Oct 23;18:3207–16. doi: 10.1016/j.csbj.2020.10.012 (PMC7649420; doi:10.1016/j.csbj.2020.10.012)
Supplement: Supplementary data 2 [file mmc2.zip]

Archive with 1 entries (1 files):
- Supplementary file 1.fasta
