# Supplementary material for: Features of sRNA biogenesis in rice revealed by genetic dissection of sRNA expression level
Source: Comput Struct Biotechnol J. 2020 Oct 23;18:3207–16. doi: 10.1016/j.csbj.2020.10.012 (PMC7649420; doi:10.1016/j.csbj.2020.10.012)
Supplement: Supplementary data 2 [file mmc2.zip › Supplementary file 1.fasta]

>st1
AAAAAAAAAAAATAGTCGGCA
>st2
AAAAAAAAAAAGTCAACGGCGTCA
>st3
AAAAAAAAAACTAATTACACGGAT
>st4
AAAAAAAAAACTAGAAGTGGATAA
>st5
AAAAAAAAAACTGGATCGCCGTAT
>st6
AAAAAAAAAACTGTGACAAGACGT
>st7
AAAAAAAAAACTTAGAAGATGATG
>st8
AAAAAAAAAAGAACGTGGCAACAG
>st9
AAAAAAAAAAGAATCTAGGACTGA
>st10
AAAAAAAAAAGCTCGAGACTCGCA
>st11
AAAAAAAAAAGGGAATGAAGGTTA
>st12
AAAAAAAAAAGTCAACGGCGTCA
>st13
AAAAAAAAAAGTGGCTACATTTAG
>st14
AAAAAAAAAATAAGACGGACGACC
>st15
AAAAAAAAAATAGTCGGCATATAT
>st16
AAAAAAAAAATAGTCGGTATATAT
>st17
AAAAAAAAAATCAAGGATGTTGGC
>st18
AAAAAAAAAATCAAGTAGAACGGA
>st19
AAAAAAAAAATCAAGTAGAACGGAC
>st20
AAAAAAAAAATCAAGTAGAACGGACG
>st21
AAAAAAAAAATCGGCAGCAGATGG
>st22
AAAAAAAAAATGATCGGATGGGAC
>st23
AAAAAAAAAATTATATAAGACGGAC
>st24
AAAAAAAAAATTGATGTAGAGGAT
>st25
AAAAAAAAAATTTATATAAGACGGA
>st26
AAAAAAAAAATTTATATAAGACGGAC
>st27
AAAAAAAAACAAAGAATTCGGTCT
>st28
AAAAAAAAACAAATGTAGGACTGA
>st29
AAAAAAAAACAATCGTCTGATGAG
>st30
AAAAAAAAACACAAGAATGATCGT
>st31
AAAAAAAAACACAGGAATCGGATG
>st32
AAAAAAAAACACAGGATTTTGGCA
>st33
AAAAAAAAACCCGGCATCTATAAT
>st34
AAAAAAAAACCTAGGAGCCGGACC
>st35
AAAAAAAAACGAGACTAGGATTGA
>st36
AAAAAAAAACGATGTGGCAAGTGA
>st37
AAAAAAAAACGTGACGGCGATTA
>st38
AAAAAAAAACGTGACGGTGATTAC
>st39
AAAAAAAAACTGGAAGAAAGGTCA
>st40
AAAAAAAAACTGGACGAATTGGCA
>st41
AAAAAAAAACTGGATCGCCGTA
>st42
AAAAAAAAACTGGATCGTCATATC
>st43
AAAAAAAAACTGTAGTGGTGATGG
>st44
AAAAAAAAACTTAGAAGATGATGT
>st45
AAAAAAAAAGAAGACAAACCCTGA
>st46
AAAAAAAAAGAAGACAAACCCTGG
>st47
AAAAAAAAAGAAGACGACTGATAA
>st48
AAAAAAAAAGACGGACGATAAAAG
>st49
AAAAAAAAAGACGGACGATAAAAGT
>st50
AAAAAAAAAGACTGCATATATCCG
>st51
AAAAAAAAAGATTGGGAAGATACA
>st52
AAAAAAAAAGCAGAACATCTATCC
>st53
AAAAAAAAAGCGGATTGAATTGGT
>st54
AAAAAAAAAGCGGCGTGAGGATGG
>st55
AAAAAAAAAGGACTAGCTGATGGA
>st56
AAAAAAAAAGGATTGGGGATGG
>st57
AAAAAAAAAGGCAACATAGAACGG
>st58
AAAAAAAAAGGCTGCATATATTCG
>st59
AAAAAAAAAGGGAATGAAGGTTA
>st60
AAAAAAAAAGGGAATGAAGGTTAG
>st61
AAAAAAAAAGGTAGAAGTTGGTG
>st62
AAAAAAAAAGGTAGAAGTTGGTGT
>st63
AAAAAAAAAGTAGATATGATATGC
>st64
AAAAAAAAAGTAGCCGATGAGAAT
>st65
AAAAAAAAAGTAGTGGAGGCTGAA
>st66
AAAAAAAAAGTCAACGGCGTCAAACA
>st67
AAAAAAAAAGTCAACGGTGTCA
>st68
AAAAAAAAAGTGCGGCTGATATGT
>st69
AAAAAAAAAGTTAACGACGTCGTA
>st70
AAAAAAAAAGTTAGAAGTTTATGT
>st71
AAAAAAAAAGTTAGGAGTTTATGT
>st72
AAAAAAAAAGTTGGAAGTTTATGT
>st73
AAAAAAAAATAAATAAGACGGACG
>st74
AAAAAAAAATAAATAAGATGGACG
>st75
AAAAAAAAATAAATCTAGGACTAA
>st76
AAAAAAAAATAAGACGGACGACCA
>st77
AAAAAAAAATAAGCGTAGAAAGGG
>st78
AAAAAAAAATAAGTGTAGTCGTGG
>st79
AAAAAAAAATAAGTGTCGTCGTTT
>st80
AAAAAAAAATAATGTGGCAAGTGA
>st81
AAAAAAAAATACTGACTGGATTGC
>st82
AAAAAAAAATAGAACTAAACACGG
>st83
AAAAAAAAATAGAAGCGGAGCTGG
>st84
AAAAAAAAATAGAAGCGGAGCTGGG
>st85
AAAAAAAAATAGAAGGACGGTA
>st86
AAAAAAAAATAGATCGAAGGGGAG
>st87
AAAAAAAAATAGGTAGAAGTGAGT
>st88
AAAAAAAAATATAGCGGACATCTT
>st89
AAAAAAAAATATGGGACTAGATGT
>st90
AAAAAAAAATATGTGATATGTCGT
>st91
AAAAAAAAATCAAATAAGACGGAC
>st92
AAAAAAAAATCAAATAAGACGGACG
>st93
AAAAAAAAATCAACGGCGTCAAACA
>st94
AAAAAAAAATCAAGGATGTTGGCT
>st95
AAAAAAAAATCAAGTAGAACGGAC
>st96
AAAAAAAAATCAAGTAGAACGGACG
>st97
AAAAAAAAATCAGATTTGTGGTAT
>st98
AAAAAAAAATCAGGTAGAGAGAGG
>st99
AAAAAAAAATCAGTCGGTCAAAT
>st100
AAAAAAAAATCAGTCGGTCAAATG
>st101
AAAAAAAAATCATATAAGACGGAC
>st102
AAAAAAAAATCATATAAGACGGACA
>st103
AAAAAAAAATCATATAAGACGGACG
>st104
AAAAAAAAATCATATAAGACGGACGG
>st105
AAAAAAAAATCCATGTCATCGTCC
>st106
AAAAAAAAATCGGCAGCAGAGAGG
>st107
AAAAAAAAATCGGCAGCAGATGGG
>st108
AAAAAAAAATCGTTTTAGACAGCA
>st109
AAAAAAAAATCTACTCTAACAGACG
>st110
AAAAAAAAATCTACTCTAACAGACGC
>st111
AAAAAAAAATCTATATCGTTTGGC
>st112
AAAAAAAAATCTGGACTGTTTGGC
>st113
AAAAAAAAATGAACAAGTGTAGATAA
>st114
AAAAAAAAATGATGTAGCAAGTGA
>st115
AAAAAAAAATGATGTGGCAAGTGA
>st116
AAAAAAAAATGGACACATACTTAC
>st117
AAAAAAAAATTAAATAAGACGGAC
>st118
AAAAAAAAATTAAATAAGACGGACG
>st119
AAAAAAAAATTAAATCCGGACGCA
>st120
AAAAAAAAATTAGAAGTATGTGTAT
>st121
AAAAAAAAATTAGATCGTCATATC
>st122
AAAAAAAAATTATAAAGACGGACA
>st123
AAAAAAAAATTATAAGACGGATAG
>st124
AAAAAAAAATTATACAGTTCGTCA
>st125
AAAAAAAAATTATATAAGACGGAC
>st126
AAAAAAAAATTATATAAGACGGACA
>st127
AAAAAAAAATTATTAAGACGGACA
>st128
AAAAAAAAATTCATATAAGACGGA
>st129
AAAAAAAAATTCATATAAGACGGAC
>st130
AAAAAAAAATTCATATAAGACGGACA
>st131
AAAAAAAAATTCATATAAGACGGACG
>st132
AAAAAAAAATTGATGTATACGGAC
>st133
AAAAAAAAATTGGACGTCACATAA
>st134
AAAAAAAAATTGGTTGTATGGGAC
>st135
AAAAAAAAATTGTAGTGAGGGCTT
>st136
AAAAAAAAATTTAAAAGACGGACA
>st137
AAAAAAAAATTTAAATAAGACGGA
>st138
AAAAAAAAATTTAAATAAGACGGAC
>st139
AAAAAAAAATTTAAATAAGACGGACG
>st140
AAAAAAAAATTTATATAAGACGGA
>st141
AAAAAAAAATTTATATAAGACGGAC
>st142
AAAAAAAAATTTATATAAGACGGACA
>st143
AAAAAAAAATTTCATATAAGACGG
>st144
AAAAAAAAATTTCATATAAGACGGA
>st145
AAAAAAAAATTTCATATAAGACGGAC
>st146
AAAAAAAAATTTCGTCGGAATATAT
>st147
AAAAAAAAATTTTATATAAGACGGAC
>st148
AAAAAAAACAAACTGCAGATTTCG
>st149
AAAAAAAACAAAGTAGTAGAATGC
>st150
AAAAAAAACAAAGTAGTAGAATGCA
>st151
AAAAAAAACAAGAAGATATGATAC
>st152
AAAAAAAACAAGCACTGATTTTCG
>st153
AAAAAAAACAAGCAGTACTGGATA
>st154
AAAAAAAACAAGCTCCAACAGACT
>st155
AAAAAAAACAATTACACGGATTAC
>st156
AAAAAAAACAATTGGACGGTTTGC
>st157
AAAAAAAACACAGGAATCGGATGA
>st158
AAAAAAAACACAGGCTGTCGGG
>st159
AAAAAAAACACGGATGCAACATAT
>st160
AAAAAAAACACTAACCGGGACTAA
>st161
AAAAAAAACACTGTGACGATTGGC
>st162
AAAAAAAACACTGTGCACTGGCGG
>st163
AAAAAAAACACTGTGCACTGGCGGC
>st164
AAAAAAAACACTTACACAGATTAC
>st165
AAAAAAAACAGAGCCTCGTTGGAT
>st166
AAAAAAAACAGATAGTCGTAAATG
>st167
AAAAAAAACAGGCTACAAATTTAT
>st168
AAAAAAAACAGGGACAAAATCACA
>st169
AAAAAAAACAGGGATGGAACCAACC
>st170
AAAAAAAACAGGGGCAAAATCACA
>st171
AAAAAAAACAGTAGAGATTTCATT
>st172
AAAAAAAACAGTATGGTCGGAAAC
>st173
AAAAAAAACAGTCCGACGATCA
>st174
AAAAAAAACATAAGAATCGGATGA
>st175
AAAAAAAACATAGCAATCGGATGA
>st176
AAAAAAAACATCAAAGTCGACTTC
>st177
AAAAAAAACCCGGCATCTATAATA
>st178
AAAAAAAACCGAATCTAGGACTGG
>st179
AAAAAAAACCGGCACATATACTAT
>st180
AAAAAAAACCGGGCAGAAAAAACA
>st181
AAAAAAAACCGGGGCTAAAGATGA
>st182
AAAAAAAACCGTAGTCGTGACATC
>st183
AAAAAAAACCTAGGACTGGATGGG
>st184
AAAAAAAACCTCGTAGAGATCGGC
>st185
AAAAAAAACCTCGTAGAGATCGGCA
>st186
AAAAAAAACGAATGTAGGAACGGA
>st187
AAAAAAAACGAGGCAATACATTAA
>st188
AAAAAAAACGATGTGGCAAGTGAA
>st189
AAAAAAAACGCACGAATCGGATAA
>st190
AAAAAAAACGGACCAGATCGACGG
>st191
AAAAAAAACGGAGGAATAGGA
>st192
AAAAAAAACGTAAAACTAGATGGG
>st193
AAAAAAAACTAAACTCCCAAGCAG
>st194
AAAAAAAACTAATTACACGGATTG
>st195
AAAAAAAACTAGAACTGGATGGGA
>st196
AAAAAAAACTAGATCCAGCAGTGA
>st197
AAAAAAAACTAGTACGAAGTATGA
>st198
AAAAAAAACTAGTACTAAGACACA
>st199
AAAAAAAACTCAGGACCGGCAAATT
>st200
AAAAAAAACTCGAAACGACGGTAA
>st201
AAAAAAAACTCGATACGACGGTAA
>st202
AAAAAAAACTCGCATGCTAACTTG
>st203
AAAAAAAACTCTGAAAGACTGTCA
>st204
AAAAAAAACTGCGAGACGAATT
>st205
AAAAAAAACTGGAAGAAAGGTCAC
>st206
AAAAAAAACTGGACCTAAGAAGACT
>st207
AAAAAAAACTGGACGAATTGGCAT
>st208
AAAAAAAACTGGATCGCCGTA
>st209
AAAAAAAACTGGATCGCCGTAT
>st210
AAAAAAAACTGGATCGTCATATTC
>st211
AAAAAAAACTGGGAGGCGATAAGG
>st212
AAAAAAAACTGTAGATGCAAACGG
>st213
AAAAAAAACTGTAGTGGTGATGGT
>st214
AAAAAAAACTGTAGTGGTGATGGTG
>st215
AAAAAAAACTGTGACAAGACGTAT
>st216
AAAAAAAACTTAACTTAGGACTGG
>st217
AAAAAAAACTTAGAAGATGATGTT
>st218
AAAAAAAACTTGTAGGGATGGATC
>st219
AAAAAAAACTTTGAATAAGACGAA
>st220
AAAAAAAACTTTGAATAAGACGAG
>st221
AAAAAAAAGAAGTAGATTGATGAC
>st222
AAAAAAAAGACAACCTAGGAGCGG
>st223
AAAAAAAAGACAATTTCTGAGGAT
>st224
AAAAAAAAGACGAATTGGACGTGA
>st225
AAAAAAAAGACGCGGATATTATAA
>st226
AAAAAAAAGACGGACGATAAAAGT
>st227
AAAAAAAAGACGGACGATAAAAGTT
>st228
AAAAAAAAGACGTGGGAACATAAA
>st229
AAAAAAAAGACTGCATATATCCGG
>st230
AAAAAAAAGATAAACGGCGCAGAC
>st231
AAAAAAAAGATTATATAAGACGGA
>st232
AAAAAAAAGATTGGGAAGATACAT
>st233
AAAAAAAAGATTGGGAAGATACATA
>st234
AAAAAAAAGCAGAACATCTATCCC
>st235
AAAAAAAAGCAGCGGACTATAGA
>st236
AAAAAAAAGCAGCGGATTTGGTGG
>st237
AAAAAAAAGCAGCGGGCTATAGA
>st238
AAAAAAAAGCTCGAGACTCGCA
>st239
AAAAAAAAGCTCGAGACTCGCAAG
>st240
AAAAAAAAGCTGGAAGACATTTGG
>st241
AAAAAAAAGCTTTTCTCGTAGACG
>st242
AAAAAAAAGGAGCGAAGTTGGATG
>st243
AAAAAAAAGGCAACCTAGAAGATG
>st244
AAAAAAAAGGCGAGATGGGACAAA
>st245
AAAAAAAAGGCGAGATGGGACAAAC
>st246
AAAAAAAAGGCTACTAATACACT
>st247
AAAAAAAAGGCTACTAATACACTC
>st248
AAAAAAAAGGCTGCATATATTCGG
>st249
AAAAAAAAGGCTGCATATATTCGGT
>st250
AAAAAAAAGGGGTACGAGGAATAA
>st251
AAAAAAAAGGTAGAAGTTGGTGTG
>st252
AAAAAAAAGGTAGAGCGGGCTAAA
>st253
AAAAAAAAGGTCGCTCGGTAGT
>st254
AAAAAAAAGGTCGCTCGGTAGTAT
>st255
AAAAAAAAGGTCGTCGTAAATTAA
>st256
AAAAAAAAGGTGTAGAGGGTATAA
>st257
AAAAAAAAGTAAATGGTTCGTTGT
>st258
AAAAAAAAGTAGAAGTTAGGAAGA
>st259
AAAAAAAAGTAGAGATGAAGAATG
>st260
AAAAAAAAGTAGAGGGTGAGATCG
>st261
AAAAAAAAGTAGGAGTAAAAACGCA
>st262
AAAAAAAAGTAGGATAACAATGGC
>st263
AAAAAAAAGTAGTGGAGGCTGAAT
>st264
AAAAAAAAGTCAACGGCGTCAAAC
>st265
AAAAAAAAGTCAACGGCGTCAAACA
>st266
AAAAAAAAGTCAACGGCGTCAAACAT
>st267
AAAAAAAAGTCAACGGCGTCAAAT
>st268
AAAAAAAAGTCAACGGCGTCAAATA
>st269
AAAAAAAAGTCAACGGCGTCATA
>st270
AAAAAAAAGTCAACGGCGTCATCT
>st271
AAAAAAAAGTCAACGGTGTCA
>st272
AAAAAAAAGTCAACGGTGTCAAACA
>st273
AAAAAAAAGTCAATGTCGTCAAAT
>st274
AAAAAAAAGTCAGAAGTTTGAAGA
>st275
AAAAAAAAGTCGGCATATACTTAC
>st276
AAAAAAAAGTCGGCATATACTTACA
>st277
AAAAAAAAGTCGGCATATATTTAC
>st278
AAAAAAAAGTCGTTTTGGACAGCG
>st279
AAAAAAAAGTGTGTGATTGGTTAA
>st280
AAAAAAAAGTTAACGACGTCGTAT
>st281
AAAAAAAAGTTAACGGCGTCATCT
>st282
AAAAAAAAGTTAGAAGTTTACGTG
>st283
AAAAAAAAGTTAGAAGTTTATGTG
>st284
AAAAAAAAGTTAGAAGTTTGGATC
>st285
AAAAAAAAGTTAGAAGTTTGGATT
>st286
AAAAAAAAGTTAGAAGTTTGTGTG
>st287
AAAAAAAAGTTGAACCGGTACATC
>st288
AAAAAAAAGTTGCATAACCGTCGT
>st289
AAAAAAAAGTTGGCATGTATTTAT
>st290
AAAAAAAAGTTGGCGTATACAGAC
>st291
AAAAAAAAGTTGTATCGGATATAT
>st292
AAAAAAAATAAAAGATGAGAGGAC
>st293
AAAAAAAATAAAGAGGACGAATGA
>st294
AAAAAAAATAAATAAGACGGACGA
>st295
AAAAAAAATAAATAAGACGGATGA
>st296
AAAAAAAATAAATAAGATGGACGA
>st297
AAAAAAAATAAATAAGATTGTTGT
>st298
AAAAAAAATAACGTGTAAGATAGC
>st299
AAAAAAAATAAGACGGACAGTTAA
>st300
AAAAAAAATAAGACGGACCATTAA
>st301
AAAAAAAATAAGACGGACGATCAA
>st302
AAAAAAAATAAGCGTAGAAAGGGA
>st303
AAAAAAAATAAGGCCGTCAGATAA
>st304
AAAAAAAATAAGTGTAGTCGTGGT
>st305
AAAAAAAATAATAGCAGTAGGTCT
>st306
AAAAAAAATAATGTGGCAAGTGAA
>st307
AAAAAAAATACAGAATTTTGATGG
>st308
AAAAAAAATAGAAGCGGAGCTGG
>st309
AAAAAAAATAGAAGCGGAGCTGGG
>st310
AAAAAAAATAGAAGGACGGTA
>st311
AAAAAAAATAGAAGGACGGTAG
>st312
AAAAAAAATAGATCGCCATATTCA
>st313
AAAAAAAATAGCAGTGGGATCTGA
>st314
AAAAAAAATAGGTAGAAGTGAG
>st315
AAAAAAAATAGGTAGAAGTGAGTG
>st316
AAAAAAAATAGGTAGAAGTGAGTGG
>st317
AAAAAAAATAGTAGAGGAACGTAA
>st318
AAAAAAAATAGTCGGCATACACTTA
>st319
AAAAAAAATAGTCGGCATATATTTA
>st320
AAAAAAAATATAATTGTTGGATGT
>st321
AAAAAAAATATAGCGGACATCTTC
>st322
AAAAAAAATATATGTAGAAGTTGT
>st323
AAAAAAAATATGGGACTAGATGTG
>st324
AAAAAAAATATTGAACCGGCACCT
>st325
AAAAAAAATCAAATAAGACGGACA
>st326
AAAAAAAATCAAATAAGACGGACG
>st327
AAAAAAAATCAACGGCGTCAAACA
>st328
AAAAAAAATCAACGGCGTCAAACAT
>st329
AAAAAAAATCAACGGCGTCAAATA
>st330
AAAAAAAATCAACGGCGTCAAATAT
>st331
AAAAAAAATCAACGGCGTCAGACA
>st332
AAAAAAAATCAAGACCGAAGACCG
>st333
AAAAAAAATCAAGTAGAACGGA
>st334
AAAAAAAATCAAGTAGAACGGAC
>st335
AAAAAAAATCAAGTAGAACGGACG
>st336
AAAAAAAATCAAGTAGAACGGACGA
>st337
AAAAAAAATCAATCTAGGAGGGTG
>st338
AAAAAAAATCAGTCGGTCAAATG
>st339
AAAAAAAATCAGTCGGTCAAATGA
>st340
AAAAAAAATCAGTCGGTCAAATGT
>st341
AAAAAAAATCATATAAAACGGACA
>st342
AAAAAAAATCATATAAGACGGACA
>st343
AAAAAAAATCATATAAGACGGACG
>st344
AAAAAAAATCATATAAGACGGACGG
>st345
AAAAAAAATCCATGTCATCGTC
>st346
AAAAAAAATCCATGTCATCGTCCA
>st347
AAAAAAAATCCATGTCATCGTTCA
>st348
AAAAAAAATCGACTGTAGCATATGGC
>st349
AAAAAAAATCGACTGTATAGCATA
>st350
AAAAAAAATCGGACGGTCAAATGT
>st351
AAAAAAAATCGGCAGCAGAGAGGA
>st352
AAAAAAAATCGGCCGGCTATCTAG
>st353
AAAAAAAATCGGGATTGGTGATGG
>st354
AAAAAAAATCGTATAAGACGGACG
>st355
AAAAAAAATCGTCTCACGGATTAG
>st356
AAAAAAAATCGTGTAATTGACTGT
>st357
AAAAAAAATCGTTTTAGACAGCA
>st358
AAAAAAAATCGTTTTAGACAGCAA
>st359
AAAAAAAATCTACTCTAACAGACG
>st360
AAAAAAAATCTACTCTAACAGACGC
>st361
AAAAAAAATCTACTCTAACAGACGCC
>st362
AAAAAAAATCTATATCGTTTGGCA
>st363
AAAAAAAATCTCATATAAGACGGAC
>st364
AAAAAAAATCTCGACGGACACGTT
>st365
AAAAAAAATCTCGAGAAAACGGCT
>st366
AAAAAAAATCTGGACCGTTTGGCA
>st367
AAAAAAAATCTGGACTGTTTGGCA
>st368
AAAAAAAATCTGGATTGGTGATGG
>st369
AAAAAAAATCTGGATTGGTGATGGT
>st370
AAAAAAAATGAACAAGTGTAGATAA
>st371
AAAAAAAATGAATAAGACGAGTAG
>st372
AAAAAAAATGACGTGGCAAGTGAA
>st373
AAAAAAAATGACGTTTAGGACAACA
>st374
AAAAAAAATGACTGCATTTAGTTT
>st375
AAAAAAAATGATGTAGCAAGTGAA
>st376
AAAAAAAATGATGTGGCAAATGAA
>st377
AAAAAAAATGATGTGGCAAGTGAA
>st378
AAAAAAAATGATGTGGCAAGTGAAT
>st379
AAAAAAAATGATGTGGTAAGTGAA
>st380
AAAAAAAATGATTGTGGCTTATAT
>st381
AAAAAAAATGCATCGTTGAACAGT
>st382
AAAAAAAATGGATGGTATTAC
>st383
AAAAAAAATGGATGGTATTACG
>st384
AAAAAAAATGGCAACGTAGATTAA
>st385
AAAAAAAATGTAGAAGTTAGTGGT
>st386
AAAAAAAATGTAGATGGATGTTGT
>st387
AAAAAAAATGTATAAGGACCGGCT
>st388
AAAAAAAATGTCATCGTCTGGAAA
>st389
AAAAAAAATGTCGGGGACAAGGTG
>st390
AAAAAAAATTAAAATAAGACGGAC
>st391
AAAAAAAATTAAAATAAGACGGACG
>st392
AAAAAAAATTAAACAAGACGGACG
>st393
AAAAAAAATTAAACAAGACGGATG
>st394
AAAAAAAATTAAATAAGACGAACG
>st395
AAAAAAAATTAAATAAGACGAGTG
>st396
AAAAAAAATTAAATAAGACGGACA
>st397
AAAAAAAATTAAATAAGACGGACG
>st398
AAAAAAAATTAAATAAGACGGACGA
>st399
AAAAAAAATTAAATAAGACGGATG
>st400
AAAAAAAATTAAATAAGATGGACG
>st401
AAAAAAAATTAAATCCGGACGCAC
>st402
AAAAAAAATTAACGTATACGGACA
>st403
AAAAAAAATTAGAAATTTGATTGA
>st404
AAAAAAAATTAGAAGTATGTGTAT
>st405
AAAAAAAATTAGATCGTCATATCC
>st406
AAAAAAAATTAGCTGTCGGACACT
>st407
AAAAAAAATTAGTGGGGTCTTCGT
>st408
AAAAAAAATTATAAAGACGGACAG
>st409
AAAAAAAATTATAAGACGGATAGT
>st410
AAAAAAAATTATACAGTTCGTCAG
>st411
AAAAAAAATTATATAAAACGGACA
>st412
AAAAAAAATTATATAAGACGGAC
>st413
AAAAAAAATTATATAAGACGGACA
>st414
AAAAAAAATTATATAAGACGGACG
>st415
AAAAAAAATTATATAAGACGGACT
>st416
AAAAAAAATTATATAAGACGGATT
>st417
AAAAAAAATTATATAATACGGACA
>st418
AAAAAAAATTATGGCATAACTCACT
>st419
AAAAAAAATTATTAAGACGGACAG
>st420
AAAAAAAATTCAAATAAGACGGAC
>st421
AAAAAAAATTCAAATAAGACGGACG
>st422
AAAAAAAATTCATACAAGACGGAC
>st423
AAAAAAAATTCATATAAAACGGAC
>st424
AAAAAAAATTCATATAAGACGGAC
>st425
AAAAAAAATTCATATAAGACGGACA
>st426
AAAAAAAATTCATATAAGACGGACG
>st427
AAAAAAAATTCATATAAGACGGAT
>st428
AAAAAAAATTCATATAAGTCGGAC
>st429
AAAAAAAATTCTTATAAGACGGAC
>st430
AAAAAAAATTGAATAAGACGAACG
>st431
AAAAAAAATTGAATAAGACGAATG
>st432
AAAAAAAATTGAATAAGACGAGTG
>st433
AAAAAAAATTGAATCGTCAAATCC
>st434
AAAAAAAATTGAATCGTCGAATGC
>st435
AAAAAAAATTGAATGTCACGTCGG
>st436
AAAAAAAATTGACAAGTAGATTAA
>st437
AAAAAAAATTGACTGCATTTACT
>st438
AAAAAAAATTGACTGCATTTACTT
>st439
AAAAAAAATTGAGAAGATGTATAT
>st440
AAAAAAAATTGATGTAGCAAGTGA
>st441
AAAAAAAATTGATGTATACGGACA
>st442
AAAAAAAATTGATGTGCCGGATTG
>st443
AAAAAAAATTGATGTGGCAAGTGA
>st444
AAAAAAAATTGCAGAAATAGCCCC
>st445
AAAAAAAATTGGAAGTTGGTGTGA
>st446
AAAAAAAATTGGACGCATACTTCT
>st447
AAAAAAAATTGGCACACGAACTAA
>st448
AAAAAAAATTGGGGAACTAAACGG
>st449
AAAAAAAATTGGGTGGAGACGGAC
>st450
AAAAAAAATTGGTTGTATGGGACA
>st451
AAAAAAAATTGTAGTGAGGGCTTA
>st452
AAAAAAAATTGTATACGGACACAT
>st453
AAAAAAAATTGTATGAATTGGCTA
>st454
AAAAAAAATTGTATGAATTGGCTAT
>st455
AAAAAAAATTGTGGGACACGCATG
>st456
AAAAAAAATTTAAATAAAACGGAC
>st457
AAAAAAAATTTAAATAAGACGGAC
>st458
AAAAAAAATTTAAATAAGACGGACA
>st459
AAAAAAAATTTAAATAAGACGGACG
>st460
AAAAAAAATTTAAATAAGACGGAT
>st461
AAAAAAAATTTAAATACGACGGAC
>st462
AAAAAAAATTTAATTAAGACGGAC
>st463
AAAAAAAATTTATATAAAACGGAC
>st464
AAAAAAAATTTATATAAGACGGAC
>st465
AAAAAAAATTTATATAAGACGGACA
>st466
AAAAAAAATTTATATAAGACGGACC
>st467
AAAAAAAATTTATATAAGACGGACG
>st468
AAAAAAAATTTATATAAGACGGAT
>st469
AAAAAAAATTTCAAATAAGACGGA
>st470
AAAAAAAATTTCAAATAAGACGGAC
>st471
AAAAAAAATTTCAAATAAGACGGACG
>st472
AAAAAAAATTTCATAAAGACGGAC
>st473
AAAAAAAATTTCATAAAGACGGACA
>st474
AAAAAAAATTTCATATAAAACGGAC
>st475
AAAAAAAATTTCATATAAGACAGCC
>st476
AAAAAAAATTTCATATAAGACGGA
>st477
AAAAAAAATTTCATATAAGACGGAC
>st478
AAAAAAAATTTCATATAAGACGGACA
>st479
AAAAAAAATTTCGCCGGAATATAT
>st480
AAAAAAAATTTCGTCGGAATATA
>st481
AAAAAAAATTTCGTCGGAATATAT
>st482
AAAAAAAATTTGATGTATACGGAC
>st483
AAAAAAAATTTGGTTGGATGTGAT
>st484
AAAAAAAATTTTAAATAAGACGGA
>st485
AAAAAAAATTTTAAATAAGACGGAC
>st486
AAAAAAAATTTTAAATAAGACGGACG
>st487
AAAAAAAATTTTAGATAAGGCGGA
>st488
AAAAAAAATTTTATATAAGACGGA
>st489
AAAAAAAATTTTATATAAGACGGAC
>st490
AAAAAAAATTTTATATAAGACGGACA
>st491
AAAAAAAATTTTGAATAAGACGAG
>st492
AAAAAAACAAAAGTAGGAGAACAC
>st493
AAAAAAACAAAGTAGTAGAATGC
>st494
AAAAAAACAAAGTAGTAGAATGCA
>st495
AAAAAAACAAATATAGAACCGGAT
>st496
AAAAAAACAAATCAAATAAGACGG
>st497
AAAAAAACAAATCTAGGATATACA
>st498
AAAAAAACAACCAAGACGAAGATG
>st499
AAAAAAACAACCTAGTACCGGATG
>st500
AAAAAAACAACGGCGTCAAATATT
>st501
AAAAAAACAACGGGTGAAGGCTAT
>st502
AAAAAAACAACGTAGCGGATGTGG
>st503
AAAAAAACAACTTTGAAAGGAGGCA
>st504
AAAAAAACAAGACCGAAGACCGAG
>st505
AAAAAAACAAGATAGAACTGATGC
>st506
AAAAAAACAAGATCGTTTCGGTAC
>st507
AAAAAAACAAGATTTCGGATGGCT
>st508
AAAAAAACAAGCTCCAACAGACTC
>st509
AAAAAAACAAGCTCTAACAGACTC
>st510
AAAAAAACAAGTAATATGGGACGG
>st511
AAAAAAACAAGTGCAGGAATTCGT
>st512
AAAAAAACAAGTGCAGGAATTCGTA
>st513
AAAAAAACAATAGGTTGGACACGG
>st514
AAAAAAACAATTTAGTATCGGACG
>st515
AAAAAAACACAAGAATGATCGT
>st516
AAAAAAACACAAGAATGATCGTT
>st517
AAAAAAACACAAGAATGATCGTTG
>st518
AAAAAAACACAAGAATGATCGTTGA
>st519
AAAAAAACACAGAAATCGGATGAG
>st520
AAAAAAACACAGGAATCGGATGAG
>st521
AAAAAAACACAGGCTGTCGACTGC
>st522
AAAAAAACACGGATGCAACATATT
>st523
AAAAAAACACTGTGACGATTGGCT
>st524
AAAAAAACACTGTGCACTGGCGGC
>st525
AAAAAAACAGAACGTGGGTAGGCAA
>st526
AAAAAAACAGACGGAATGATGTGG
>st527
AAAAAAACAGAGCAGTAGAAACGC
>st528
AAAAAAACAGATAAAACATGGGCT
>st529
AAAAAAACAGATAGTCGTAAATGT
>st530
AAAAAAACAGCGGGCTACAAAT
>st531
AAAAAAACAGCGGGCTACAAATT
>st532
AAAAAAACAGCGGGCTACAAATTT
>st533
AAAAAAACAGCGGGCTACAAATTTA
>st534
AAAAAAACAGGATCTAGGATGAGT
>st535
AAAAAAACAGGGACAAAATCACAA
>st536
AAAAAAACAGGGATGGAACCAACC
>st537
AAAAAAACAGGGGACGAATGACTG
>st538
AAAAAAACAGGGGCAAAATCACAA
>st539
AAAAAAACAGTAGAACAGGTA
>st540
AAAAAAACAGTAGAACAGGTAA
>st541
AAAAAAACAGTAGAACAGGTAT
>st542
AAAAAAACAGTAGAACAGGTATA
>st543
AAAAAAACAGTAGAACAGGTATAA
>st544
AAAAAAACAGTATGGTCGGAAACG
>st545
AAAAAAACAGTCCGACGATCA
>st546
AAAAAAACATAAGAATCGGATGAG
>st547
AAAAAAACATACAGGATCTGACGC
>st548
AAAAAAACATACAGGATCTGACGCA
>st549
AAAAAAACATAGCAATCGGATGAA
>st550
AAAAAAACATAGGAATCGGATGAG
>st551
AAAAAAACATATTTGATCGTTTGT
>st552
AAAAAAACATCAAAGTCGACTTCA
>st553
AAAAAAACATCAGAATAGAAATGC
>st554
AAAAAAACATGATACCTCGGATAC
>st555
AAAAAAACATGCTAGTTTGGATTG
>st556
AAAAAAACATGTAGAAGAAGTTAA
>st557
AAAAAAACATTCTTCGTATCGTCT
>st558
AAAAAAACCAAACTAGCTAGGACG
>st559
AAAAAAACCAAATGGAAAAGCTGC
>st560
AAAAAAACCAACCAGAGCGGACCA
>st561
AAAAAAACCAACCTAGAACCGGAT
>st562
AAAAAAACCAATTACACAGACTGC
>st563
AAAAAAACCACGAGCGTCGACCAG
>st564
AAAAAAACCACGGACGCTGATTGGC
>st565
AAAAAAACCATCTTTCGTCGGTCG
>st566
AAAAAAACCCAAACTAATCGTTGT
>st567
AAAAAAACCCGGCATCTATAATAT
>st568
AAAAAAACCCTAAAAAGTAGAAGT
>st569
AAAAAAACCCTTACTGAATTTTGA
>st570
AAAAAAACCGGAACCAGGGCGTCG
>st571
AAAAAAACCGGATTGTTTAGGGAG
>st572
AAAAAAACCGGCACCTTTAAGTAA
>st573
AAAAAAACCGGGACTAAAAAGCAT
>st574
AAAAAAACCGGGGCTAAAGATGAT
>st575
AAAAAAACCGTAGCATACTTTCGA
>st576
AAAAAAACCGTAGTCGTGACATCA
>st577
AAAAAAACCTAGACGATATGCATC
>st578
AAAAAAACCTAGCTCGATTCCATG
>st579
AAAAAAACCTAGGACTGGATGG
>st580
AAAAAAACCTAGGACTGGATGGGA
>st581
AAAAAAACCTAGGACTGGATGGTA
>st582
AAAAAAACCTAGGACTTGATGTGA
>st583
AAAAAAACCTAGGAGCCGGACC
>st584
AAAAAAACCTAGGAGCCGGACCGG
>st585
AAAAAAACCTCGTACTAAGACGTG
>st586
AAAAAAACCTCGTAGAGATCGGCA
>st587
AAAAAAACCTGGATATGAAGATGT
>st588
AAAAAAACCTGTAGCAGATAGGAC
>st589
AAAAAAACCTGTGAGACAGACATA
>st590
AAAAAAACCTTACCATTTTGGCAT
>st591
AAAAAAACGAACATAAGACTGGAT
>st592
AAAAAAACGAACGAAGACAGTATG
>st593
AAAAAAACGAATCTAGGACCACAT
>st594
AAAAAAACGAATCTAGGACCGCAC
>st595
AAAAAAACGAATCTAGGACCGGAT
>st596
AAAAAAACGAATCTAGGATGGGAC
>st597
AAAAAAACGAATCTGAATAGATGT
>st598
AAAAAAACGAATGAAAGACTGGAT
>st599
AAAAAAACGAATGTAGGAACGGAT
>st600
AAAAAAACGACACATATAGAATAG
>st601
AAAAAAACGACGGGATACCATTTA
>st602
AAAAAAACGACTCATAGAATGGCT
>st603
AAAAAAACGACTGTAGCATATGGC
>st604
AAAAAAACGAGAAAAGTAGAAGAT
>st605
AAAAAAACGAGAAGTAGGAAATGG
>st606
AAAAAAACGAGACACGGCTGATGG
>st607
AAAAAAACGAGACGATGGATTAGA
>st608
AAAAAAACGAGGAAGGTGAGTTGG
>st609
AAAAAAACGATCAAGGAGAGGATG
>st610
AAAAAAACGATCTAGTACCGGATG
>st611
AAAAAAACGATGTGGCAAGTGAAT
>st612
AAAAAAACGATTATAGGATAGGAG
>st613
AAAAAAACGCAGAAATCGGATGAG
>st614
AAAAAAACGCAGGAATCGGATGAG
>st615
AAAAAAACGCTGATCGGATTG
>st616
AAAAAAACGCTGATCGGATTGCCA
>st617
AAAAAAACGGAATCTGTCGGTC
>st618
AAAAAAACGGAATGGACCAGACGG
>st619
AAAAAAACGGAGGAATAGGAAA
>st620
AAAAAAACGGAGGAATAGGAAAAA
>st621
AAAAAAACGGAGGTGGTAAATCAT
>st622
AAAAAAACGGCACATATACTATAG
>st623
AAAAAAACGGGGCTAAAGACGATC
>st624
AAAAAAACGGGTGCGGATGCGGAG
>st625
AAAAAAACGTAAAACTAGATGGGA
>st626
AAAAAAACGTAACACGGCTGATGGA
>st627
AAAAAAACGTAAGACGGCTGATGG
>st628
AAAAAAACGTAAGACGGCTGATGGA
>st629
AAAAAAACGTAGCAACCAGATGAG
>st630
AAAAAAACGTAGGAATCGGATGAG
>st631
AAAAAAACGTCGGACGCCTACGGC
>st632
AAAAAAACGTCGGGAGAGCAGCGG
>st633
AAAAAAACGTCGTCGAACCGCAAA
>st634
AAAAAAACGTGAACGCCGAAAACG
>st635
AAAAAAACGTGACGGCGATTACAT
>st636
AAAAAAACGTGACGGTGATTACAT
>st637
AAAAAAACGTGCGTGTAGAAGACA
>st638
AAAAAAACGTGGCAATGATGACAT
>st639
AAAAAAACTAAACAAATCGTCTGA
>st640
AAAAAAACTAAACCAATCGTCTGA
>st641
AAAAAAACTAAACTCCCAAGCAGG
>st642
AAAAAAACTAATTACACAGATCGC
>st643
AAAAAAACTAATTACACAGATTGC
>st644
AAAAAAACTAATTACACGGATTG
>st645
AAAAAAACTAATTACACGGATTGC
>st646
AAAAAAACTAATTACACGGATTGG
>st647
AAAAAAACTAATTACAGAATCCGT
>st648
AAAAAAACTAATTACAGAATTCGC
>st649
AAAAAAACTAATTACAGAATTCGT
>st650
AAAAAAACTAATTAGATAGATTGC
>st651
AAAAAAACTAATTATACAGACTGC
>st652
AAAAAAACTAATTGCAGAATCCGT
>st653
AAAAAAACTAATTGGACAGATTGC
>st654
AAAAAAACTAATTTCATAACTCGT
>st655
AAAAAAACTAATTTCATAAGTCGG
>st656
AAAAAAACTACAGCGGCTAAACAC
>st657
AAAAAAACTACAGGGACCGGATGG
>st658
AAAAAAACTAGACCTAAGAAGACT
>st659
AAAAAAACTAGAGTATGACGCATG
>st660
AAAAAAACTAGATACCGGACGTCC
>st661
AAAAAAACTAGATCCAGCAGGGAC
>st662
AAAAAAACTAGATCCAGCAGTGAC
>st663
AAAAAAACTAGATCGTTATATCCA
>st664
AAAAAAACTAGCATGAACGGACCA
>st665
AAAAAAACTAGGGATCAACCGGAC
>st666
AAAAAAACTAGTACTAAGACACAA
>st667
AAAAAAACTAGTGATCGTCATTTC
>st668
AAAAAAACTAGTGATCGTCATTTCC
>st669
AAAAAAACTATGGTACCGGATGTC
>st670
AAAAAAACTATTTGCGTCGGA
>st671
AAAAAAACTCAACGGCATCAAATA
>st672
AAAAAAACTCAACGGCGTTAGACG
>st673
AAAAAAACTCAAGCGAGGGGATGT
>st674
AAAAAAACTCAGAACCGGCAAATT
>st675
AAAAAAACTCAGAATACGGGACGG
>st676
AAAAAAACTCAGGACCGGCAA
>st677
AAAAAAACTCAGGACCGGCAAATT
>st678
AAAAAAACTCAGGACCGGCAAATTC
>st679
AAAAAAACTCCAGACTCTCAGAAG
>st680
AAAAAAACTCCGGAGTGATAGCAT
>st681
AAAAAAACTCGCATACTAACTTAA
>st682
AAAAAAACTCGCATGCTAACTTAA
>st683
AAAAAAACTCGCATGCTAACTTGA
>st684
AAAAAAACTCGGGAAGACAAAAAT
>st685
AAAAAAACTCTATATATGACTGGC
>st686
AAAAAAACTCTGAAAGACTGTCAA
>st687
AAAAAAACTCTGAAGTTGGAACGG
>st688
AAAAAAACTGAACCACCATATCCC
>st689
AAAAAAACTGAAGCAACTTAGGCC
>st690
AAAAAAACTGAATCTGTCCGATAA
>st691
AAAAAAACTGACACCTGACTGGCA
>st692
AAAAAAACTGAGCTGACGTATCTT
>st693
AAAAAAACTGATGACGTGGACCAA
>st694
AAAAAAACTGCATCTGAGGGCACC
>st695
AAAAAAACTGCGAGACGAATT
>st696
AAAAAAACTGCGAGACGAATTTAT
>st697
AAAAAAACTGGACCAGGCTGGCGG
>st698
AAAAAAACTGGACCTAAGAAGACT
>st699
AAAAAAACTGGACGAATTGGCATA
>st700
AAAAAAACTGGACTGTTTAGGAGA
>st701
AAAAAAACTGGACTGTTTGAGGGA
>st702
AAAAAAACTGGAGAATAAAAGCGG
>st703
AAAAAAACTGGAGACCTAGCCGGC
>st704
AAAAAAACTGGATCGCCGTA
>st705
AAAAAAACTGGATCGCCGTAT
>st706
AAAAAAACTGGATCGTCATATTCA
>st707
AAAAAAACTGGCAACATAGATTAA
>st708
AAAAAAACTGGCACCTATAGAATA
>st709
AAAAAAACTGGCAGAAAAACGTAA
>st710
AAAAAAACTGGCTCGTCATATCCC
>st711
AAAAAAACTGGGAGGCGATAAGGT
>st712
AAAAAAACTGGGATAGGTCTAACC
>st713
AAAAAAACTGGGATCGTCCTATTC
>st714
AAAAAAACTGGGATGGGTCTAACC
>st715
AAAAAAACTGGGGCTAAAGATGAT
>st716
AAAAAAACTGGTAATTAGCTGATGG
>st717
AAAAAAACTGGTAATTAGCTGCTG
>st718
AAAAAAACTGGTAATTGACTGCTG
>st719
AAAAAAACTGGTATTTAGCTGCTG
>st720
AAAAAAACTGGTGGACATGGCGTG
>st721
AAAAAAACTGTAGATCCGAACGGA
>st722
AAAAAAACTGTAGATCCGACGGAA
>st723
AAAAAAACTGTAGATGCAAACGGA
>st724
AAAAAAACTGTAGATTTGATTGGT
>st725
AAAAAAACTGTAGCAAAGTGTGGC
>st726
AAAAAAACTGTAGCAGGCGAGGGT
>st727
AAAAAAACTGTAGCTGGTAGAAGC
>st728
AAAAAAACTGTAGTGGTGATGG
>st729
AAAAAAACTGTAGTGGTGATGGT
>st730
AAAAAAACTGTAGTGGTGATGGTG
>st731
AAAAAAACTGTATCGGCTATATCT
>st732
AAAAAAACTGTATCGTCATCTCCCA
>st733
AAAAAAACTGTCAGAAAAAACGCGCC
>st734
AAAAAAACTGTGACATGGCTAAAG
>st735
AAAAAAACTGTGGAGTTAGAGGAC
>st736
AAAAAAACTGTGGCATAACTAAAG
>st737
AAAAAAACTGTGGCATGACTAAAG
>st738
AAAAAAACTGTGGCATGGCTAAAG
>st739
AAAAAAACTGTGGGATCAGACGAC
>st740
AAAAAAACTTAGAAGATGATGTTA
>st741
AAAAAAACTTATAACATGAAACGG
>st742
AAAAAAACTTATATAAGACGAACA
>st743
AAAAAAACTTCATATAAGACGGAC
>st744
AAAAAAACTTCATATAAGACGGACT
>st745
AAAAAAACTTCCGTCGGAATATAT
>st746
AAAAAAACTTGAACTAGTGGCATA
>st747
AAAAAAACTTGAAGGACTAATACGG
>st748
AAAAAAACTTGAAGGACTAATACGGA
>st749
AAAAAAACTTGCTAGACTGAAGGG
>st750
AAAAAAACTTGTAGGGATGGATCT
>st751
AAAAAAACTTTAGAACTAAGCAGA
>st752
AAAAAAACTTTATATGAGACGGAC
>st753
AAAAAAACTTTCGGACGGCAACAC
>st754
AAAAAAACTTTGAATAAGACGAAC
>st755
AAAAAAACTTTGAATAAGACGAACA
>st756
AAAAAAACTTTGGAACTAAACGGG
>st757
AAAAAAACTTTGGAACTACGGCGA
>st758
AAAAAAACTTTGGAACTAGGCTAT
>st759
AAAAAAACTTTTGTAGATTTGTTCG
>st760
AAAAAAACTTTTGTGTCGTCGGAT
>st761
AAAAAAAGAAAATCGTTTAGGACA
>st762
AAAAAAAGAAATTCGTCACATTAA
>st763
AAAAAAAGAACAAGTGTAGAGGTA
>st764
AAAAAAAGAACTCTCTTCACGGCC
>st765
AAAAAAAGAAGAGCAACGGACTAA
>st766
AAAAAAAGAAGAGTAGCGGACTAT
>st767
AAAAAAAGAAGATAGAAAAGTAGT
>st768
AAAAAAAGAAGATTGTAACTATAT
>st769
AAAAAAAGAATTTGGGACGGGATG
>st770
AAAAAAAGACAAACGGAAAAGCTG
>st771
AAAAAAAGACAACCTAGGAGCGGA
>st772
AAAAAAAGACAACGTACTAGAGAG
>st773
AAAAAAAGACAAGCATGAATTTCC
>st774
AAAAAAAGACAAGTAATATAGGACG
>st775
AAAAAAAGACAAGTAATATGAGACG
>st776
AAAAAAAGACAAGTAATATGGAACGG
>st777
AAAAAAAGACAAGTAATATGGGACG
>st778
AAAAAAAGACAAGTAATATGGGACGG
>st779
AAAAAAAGACACCACGTTTACCGT
>st780
AAAAAAAGACAGTAATATGGGACGG
>st781
AAAAAAAGACAGTTTTGGACGGAG
>st782
AAAAAAAGACGAATTGGACGTGAT
>st783
AAAAAAAGACGAGACTGACGGTTG
>st784
AAAAAAAGACGAGATGGGACAAAC
>st785
AAAAAAAGACGGACGATAAAAGTT
>st786
AAAAAAAGACGGACGGTTAAATGT
>st787
AAAAAAAGACGGATAGAAAGAAAG
>st788
AAAAAAAGACTGAAGTTTACAACC
>st789
AAAAAAAGACTGATGTTTGGATCC
>st790
AAAAAAAGACTGCATATATCCGAT
>st791
AAAAAAAGACTGCATATATCCGGT
>st792
AAAAAAAGACTGCATATATCTGGT
>st793
AAAAAAAGACTGGATATGACATAT
>st794
AAAAAAAGACTGGCGTGAGAGAGG
>st795
AAAAAAAGACTGGGCCGGCAA
>st796
AAAAAAAGACTGGGCCGGCAAA
>st797
AAAAAAAGACTGGGCCGGCAAATC
>st798
AAAAAAAGACTTGTATTTTAGGACG
>st799
AAAAAAAGAGAAGGCGTTCGTCGG
>st800
AAAAAAAGAGACGTTTACCCCTGG
>st801
AAAAAAAGAGAGGGCATATCTGA
>st802
AAAAAAAGAGCTCAAGGTGGATGT
>st803
AAAAAAAGAGCTCGAGGTGGATGG
>st804
AAAAAAAGAGCTTGAGATGAACGG
>st805
AAAAAAAGAGCTTGAGGTGGATGG
>st806
AAAAAAAGAGGACAATGAAGATGA
>st807
AAAAAAAGAGGCTTGGACTTGGCT
>st808
AAAAAAAGAGTGTATGACGTGTGG
>st809
AAAAAAAGATAAATCTAGATCCGG
>st810
AAAAAAAGATAAGATGGAAAATGA
>st811
AAAAAAAGATAAGCAGCGGGCTA
>st812
AAAAAAAGATAAGCAGCGGGCTAC
>st813
AAAAAAAGATAGATCTGGCGGTGT
>st814
AAAAAAAGATAGTAGTGTACGTAG
>st815
AAAAAAAGATCCAGTCGGACGGAA
>st816
AAAAAAAGATCGACATACACGGAG
>st817
AAAAAAAGATCGACGCGGAGATCGG
>st818
AAAAAAAGATCGGACCGATGGTGG
>st819
AAAAAAAGATGGCGTTATCTGACC
>st820
AAAAAAAGATGGTACTGAGATTAA
>st821
AAAAAAAGATGTGCAACTGACATG
>st822
AAAAAAAGATGTGCAGCTGACATG
>st823
AAAAAAAGATTAGCGGCTACAGAT
>st824
AAAAAAAGATTATATAAGACGGAT
>st825
AAAAAAAGATTGGAGAGGATTTAT
>st826
AAAAAAAGATTGGGAAGATACATA
>st827
AAAAAAAGATTGTACCGGCATA
>st828
AAAAAAAGATTTTAGGTGGACGGG
>st829
AAAAAAAGCAAAAACTAGTGATCG
>st830
AAAAAAAGCAACGGCGTCAAACAT
>st831
AAAAAAAGCAATAATAGGTCGTAC
>st832
AAAAAAAGCAGAACATCTATCCCT
>st833
AAAAAAAGCAGCGGACTATAGA
>st834
AAAAAAAGCAGGGGCAAAATCACA
>st835
AAAAAAAGCCTAGGACTGGATGGA
>st836
AAAAAAAGCGAAACGATGGGGACC
>st837
AAAAAAAGCTAATCTAGTAGGGGA
>st838
AAAAAAAGCTATAGATTGTTTGGG
>st839
AAAAAAAGCTCATAGAGATCGGCA
>st840
AAAAAAAGCTCGAGACTCACAAG
>st841
AAAAAAAGCTCGAGACTCACAAGC
>st842
AAAAAAAGCTCGAGACTCGCA
>st843
AAAAAAAGCTGCAACACATACTCT
>st844
AAAAAAAGCTGGAAGACATTTGGA
>st845
AAAAAAAGCTGTAGCAGTTAGAAG
>st846
AAAAAAAGCTGTAGCTGGGAGAAG
>st847
AAAAAAAGCTTTTCTCGTAGACGG
>st848
AAAAAAAGGAAAACGTGACAACAG
>st849
AAAAAAAGGAAACCGGACGTCATG
>st850
AAAAAAAGGAAATCGTTTTGGACA
>st851
AAAAAAAGGAACGACTGGAAGGGG
>st852
AAAAAAAGGAAGATAGTCAATTGG
>st853
AAAAAAAGGAAGTCGTTTAGG
>st854
AAAAAAAGGAAGTCGTTTAGGACA
>st855
AAAAAAAGGAAGTCGTTTTGGACA
>st856
AAAAAAAGGACAGTCAAGCAAATG
>st857
AAAAAAAGGACCTGTTAGAGATGG
>st858
AAAAAAAGGACGGACGGTTAAATA
>st859
AAAAAAAGGACGGTCGTATCCACA
>st860
AAAAAAAGGAGAGGAATACAGGAC
>st861
AAAAAAAGGAGCCACGTAGACGCC
>st862
AAAAAAAGGAGCGAAGTTGGATGG
>st863
AAAAAAAGGATCGACGCGGAA
>st864
AAAAAAAGGATGGATGGCTATTGG
>st865
AAAAAAAGGCAAACCGTGGGTTCC
>st866
AAAAAAAGGCAACATAGAACGGGA
>st867
AAAAAAAGGCAACCTAGAAGATGG
>st868
AAAAAAAGGCACCACATTCACCGT
>st869
AAAAAAAGGCCTGTAGATGCCGGT
>st870
AAAAAAAGGCGAGATGGGACA
>st871
AAAAAAAGGCGAGATGGGACAA
>st872
AAAAAAAGGCGAGATGGGACAAAC
>st873
AAAAAAAGGCGAGATGGGACAAACC
>st874
AAAAAAAGGCTACTAATACACTC
>st875
AAAAAAAGGCTACTAATACACTCA
>st876
AAAAAAAGGCTGCACATATCCGAT
>st877
AAAAAAAGGCTGCATATAACTGGT
>st878
AAAAAAAGGCTGCATATATCCGAT
>st879
AAAAAAAGGCTGCATATATCCGGT
>st880
AAAAAAAGGCTGCATATATTCG
>st881
AAAAAAAGGCTGCATATATTCGGT
>st882
AAAAAAAGGGAATGAAGGTTAGAT
>st883
AAAAAAAGGGAGCATAGAAAACGG
>st884
AAAAAAAGGGGACTATAGGAGGTT
>st885
AAAAAAAGGGGATTGCTAAAAATA
>st886
AAAAAAAGGGTAGACGCTTGACGG
>st887
AAAAAAAGGTAAGGTTGAAAATGG
>st888
AAAAAAAGGTACGGTCGGAAAACA
>st889
AAAAAAAGGTAGAACCGGTACTAA
>st890
AAAAAAAGGTAGAAGTTGATGTCC
>st891
AAAAAAAGGTAGAAGTTGGTGT
>st892
AAAAAAAGGTAGAAGTTGGTGTG
>st893
AAAAAAAGGTAGAAGTTGGTGTGA
>st894
AAAAAAAGGTAGAGCGGGCTAAAG
>st895
AAAAAAAGGTAGATGTAGGCAATA
>st896
AAAAAAAGGTATACGAGAGGATGT
>st897
AAAAAAAGGTCAAACGTTGGATAC
>st898
AAAAAAAGGTCAACGGCGTCA
>st899
AAAAAAAGGTCAACGGCGTCAAAT
>st900
AAAAAAAGGTCACCTGTGACACGG
>st901
AAAAAAAGGTCAGATCGTCATAGA
>st902
AAAAAAAGGTGGTTGGCTAGACGA
>st903
AAAAAAAGGTGTACGGTGTTAGAG
>st904
AAAAAAAGGTGTATGATTGGTTGA
>st905
AAAAAAAGGTTGATCGTCATGTCC
>st906
AAAAAAAGTAAAGTGTATGGACGG
>st907
AAAAAAAGTAAATCTAGGACACAT
>st908
AAAAAAAGTAAATGGTTCGTTGTA
>st909
AAAAAAAGTAGAAACATGATAGGA
>st910
AAAAAAAGTAGAAGTAAAATCAAT
>st911
AAAAAAAGTAGAATGAATTGGTCC
>st912
AAAAAAAGTAGAGAAGAGAAATT
>st913
AAAAAAAGTAGAGAAGAGAAATTGG
>st914
AAAAAAAGTAGAGACACATAATAT
>st915
AAAAAAAGTAGAGATGAAGAATGA
>st916
AAAAAAAGTAGAGGGTGAGATCGC
>st917
AAAAAAAGTAGAGTGCCATGGCCC
>st918
AAAAAAAGTAGATAAGAATGATTGG
>st919
AAAAAAAGTAGATGTGCCTTATAT
>st920
AAAAAAAGTAGCTACATTTAGTTT
>st921
AAAAAAAGTAGGAGCAAAAACACA
>st922
AAAAAAAGTAGGAGTAAAAACGCA
>st923
AAAAAAAGTAGGATAACAATGGCT
>st924
AAAAAAAGTAGGTAGAAGTAAATG
>st925
AAAAAAAGTAGGTAGAAGTAAGTG
>st926
AAAAAAAGTAGGTAGAAGTGAGTG
>st927
AAAAAAAGTAGGTAGAGATGATTG
>st928
AAAAAAAGTAGTGGAGGCTGAATA
>st929
AAAAAAAGTAGTGGAGGCTGAATAA
>st930
AAAAAAAGTAGTTACGCCTTATAT
>st931
AAAAAAAGTAGTTGTGCCTTATAT
>st932
AAAAAAAGTATCGTTTGGCAGTTT
>st933
AAAAAAAGTATGTAGTGGTGACGG
>st934
AAAAAAAGTCAACAGCGTCGTACA
>st935
AAAAAAAGTCAACGGCATCAAACA
>st936
AAAAAAAGTCAACGGCATCAAACAT
>st937
AAAAAAAGTCAACGGCATCAAATA
>st938
AAAAAAAGTCAACGGCATCATACT
>st939
AAAAAAAGTCAACGGCATGAAATA
>st940
AAAAAAAGTCAACGGCATTAAACA
>st941
AAAAAAAGTCAACGGCGGAGGGAG
>st942
AAAAAAAGTCAACGGCGTAAAACA
>st943
AAAAAAAGTCAACGGCGTAATACA
>st944
AAAAAAAGTCAACGGCGTCAAACA
>st945
AAAAAAAGTCAACGGCGTCAAACAT
>st946
AAAAAAAGTCAACGGCGTCAAACATT
>st947
AAAAAAAGTCAACGGCGTCAAACT
>st948
AAAAAAAGTCAACGGCGTCAAATA
>st949
AAAAAAAGTCAACGGCGTCAAATAT
>st950
AAAAAAAGTCAACGGCGTCACACA
>st951
AAAAAAAGTCAACGGCGTCAGACA
>st952
AAAAAAAGTCAACGGCGTCAT
>st953
AAAAAAAGTCAACGGCGTCATATA
>st954
AAAAAAAGTCAACGGCGTCATCTA
>st955
AAAAAAAGTCAACGGCGTCATCTAT
>st956
AAAAAAAGTCAACGGCGTCTAACA
>st957
AAAAAAAGTCAACGGCGTTAAACA
>st958
AAAAAAAGTCAACGGCGTTAAACAT
>st959
AAAAAAAGTCAACGGCGTTAAATA
>st960
AAAAAAAGTCAACGGCGTTAAATAT
>st961
AAAAAAAGTCAACGGTATCAAACA
>st962
AAAAAAAGTCAACGGTGTCAAACA
>st963
AAAAAAAGTCAACGGTGTCAAACAT
>st964
AAAAAAAGTCAACGGTGTCAAATA
>st965
AAAAAAAGTCAACGGTGTCAAATAT
>st966
AAAAAAAGTCAATAAGAAGTCGGG
>st967
AAAAAAAGTCAATGGCGTCAAACA
>st968
AAAAAAAGTCAATGGCGTCAAATA
>st969
AAAAAAAGTCAATGGCGTCAAATAT
>st970
AAAAAAAGTCAATGTCGTCAAATA
>st971
AAAAAAAGTCCCGATACAGTATAG
>st972
AAAAAAAGTCCCTAGGCAGTATAG
>st973
AAAAAAAGTCGACGGCGTCAAACA
>st974
AAAAAAAGTCGGCAGCGTCAAATA
>st975
AAAAAAAGTCGGCATATACTTACA
>st976
AAAAAAAGTCGTTTAGGACAAT
>st977
AAAAAAAGTCGTTTAGGACAATG
>st978
AAAAAAAGTCGTTTAGGACAATGT
>st979
AAAAAAAGTCGTTTAGGATAATAT
>st980
AAAAAAAGTCTGCATATATCTGGT
>st981
AAAAAAAGTCTGTAGTGGTGGTCT
>st982
AAAAAAAGTGCAGCTGACATGTGG
>st983
AAAAAAAGTGGCTACATTTAGTT
>st984
AAAAAAAGTGGCTACATTTAGTTT
>st985
AAAAAAAGTGGCTATATTTAGTTT
>st986
AAAAAAAGTGGCTGTATTTAGTTT
>st987
AAAAAAAGTGGGGCAAAAACGAAA
>st988
AAAAAAAGTGGTAATTAGCTGGCG
>st989
AAAAAAAGTGGTTTGTAGATGCGG
>st990
AAAAAAAGTGTACGGGCGGTC
>st991
AAAAAAAGTTAAACGTTGGACGTGA
>st992
AAAAAAAGTTAAATAAGACGGACG
>st993
AAAAAAAGTTAACGACGTCGTATA
>st994
AAAAAAAGTTAACGGCGTCAAACA
>st995
AAAAAAAGTTAACGGCGTCAAATA
>st996
AAAAAAAGTTAACGGCGTCATTTA
>st997
AAAAAAAGTTAGAAGTTTACGTGT
>st998
AAAAAAAGTTAGAAGTTTATCTGC
>st999
AAAAAAAGTTAGAAGTTTATGTG
>st1000
AAAAAAAGTTAGAAGTTTATGTGT
>st1001
AAAAAAAGTTAGAAGTTTGAAGAA
>st1002
AAAAAAAGTTAGAAGTTTGGAGA
>st1003
AAAAAAAGTTAGAAGTTTGGAGAA
>st1004
AAAAAAAGTTAGAAGTTTGGATC
>st1005
AAAAAAAGTTAGAAGTTTGGATCA
>st1006
AAAAAAAGTTAGAAGTTTGGATCT
>st1007
AAAAAAAGTTAGAAGTTTGGATTA
>st1008
AAAAAAAGTTAGAAGTTTGTGTGT
>st1009
AAAAAAAGTTAGGAGTTTATGTGT
>st1010
AAAAAAAGTTGAACCGGTACATCT
>st1011
AAAAAAAGTTGGAACTAAACACGG
>st1012
AAAAAAAGTTGGAAGATCATGTGT
>st1013
AAAAAAAGTTGGAAGATTATGTAT
>st1014
AAAAAAAGTTGGAAGTTTACGTGT
>st1015
AAAAAAAGTTGGAAGTTTATGTGT
>st1016
AAAAAAAGTTGGAAGTTTGAAGAA
>st1017
AAAAAAAGTTGGAAGTTTGTGTGT
>st1018
AAAAAAAGTTGGAGGTTTGAAGAA
>st1019
AAAAAAAGTTGGGAGACTCAGCAT
>st1020
AAAAAAAGTTGGGAGTTTATGTGT
>st1021
AAAAAAAGTTGGGATGGCTAGAAA
>st1022
AAAAAAAGTTGGGATGGCTAGAAG
>st1023
AAAAAAAGTTTGGGCTGGCATA
>st1024
AAAAAAATAAACGGTTCAGATTAG
>st1025
AAAAAAATAAATAAAACGGACGAT
>st1026
AAAAAAATAAATAAAACGGACGATC
>st1027
AAAAAAATAAATAAGATGGACGAT
>st1028
AAAAAAATAAATGTAGAATCGGCT
>st1029
AAAAAAATAACATGTAAGATAGCT
>st1030
AAAAAAATAACGTGTAAGATAGCT
>st1031
AAAAAAATAAGAGCAGCGGGCTA
>st1032
AAAAAAATAAGAGCAGCGGGCTAC
>st1033
AAAAAAATAAGCGTAGAAAGGGAT
>st1034
AAAAAAATAAGCGTAGAAAGGGATG
>st1035
AAAAAAATAAGTAATATGGGACGG
>st1036
AAAAAAATAATAAAATAATGTCGT
>st1037
AAAAAAATAATAGAATGATGGGAC
>st1038
AAAAAAATAATGGTCGGAAACGGT
>st1039
AAAAAAATAATGTAGGGATTTTGA
>st1040
AAAAAAATAATGTGGCAAGTGAAT
>st1041
AAAAAAATACAAATAGGTCGTCAA
>st1042
AAAAAAATACACTCCAACAGCATG
>st1043
AAAAAAATACCATTACAATTCACC
>st1044
AAAAAAATACGATAGAGCGGAGCG
>st1045
AAAAAAATACGGTAGAGAAGATGG
>st1046
AAAAAAATACGTGGGACCCATA
>st1047
AAAAAAATACTGTCAAGGACCTCC
>st1048
AAAAAAATAGAACGATGTGACGGA
>st1049
AAAAAAATAGAAGCGGAGCTGG
>st1050
AAAAAAATAGAAGCGGAGCTGGG
>st1051
AAAAAAATAGAAGCGGAGCTGGGT
>st1052
AAAAAAATAGAAGGACGGTA
>st1053
AAAAAAATAGAAGGACGGTAG
>st1054
AAAAAAATAGACGTCTGAGATTCA
>st1055
AAAAAAATAGAGCAAGACTGAGTA
>st1056
AAAAAAATAGAGCGGAGCAGACCA
>st1057
AAAAAAATAGAGTGACGCCATGAA
>st1058
AAAAAAATAGATAGAAGTGAGTGG
>st1059
AAAAAAATAGATCTGTCGAGAAAC
>st1060
AAAAAAATAGATGAGAATGATTGA
>st1061
AAAAAAATAGCAGGGGCTGAACAA
>st1062
AAAAAAATAGCAGTGGGATCTGAG
>st1063
AAAAAAATAGCAGTGGGGTCTGAG
>st1064
AAAAAAATAGGACTCACATATCAG
>st1065
AAAAAAATAGGCGGGCAGAATCGG
>st1066
AAAAAAATAGGTAGAAGTAAATAG
>st1067
AAAAAAATAGGTAGAAGTAAATGG
>st1068
AAAAAAATAGGTAGAAGTGAATGG
>st1069
AAAAAAATAGGTAGAAGTGAATGGT
>st1070
AAAAAAATAGGTAGAAGTGAG
>st1071
AAAAAAATAGGTAGAAGTGAGTG
>st1072
AAAAAAATAGGTAGAAGTGAGTGA
>st1073
AAAAAAATAGGTAGAAGTGAGTGG
>st1074
AAAAAAATAGGTCAATCGGATGAA
>st1075
AAAAAAATAGTAGAGGAACGTAAA
>st1076
AAAAAAATAGTAGAGGGGATGTGA
>st1077
AAAAAAATAGTAGTGGGACTGAAT
>st1078
AAAAAAATAGTAGTGGGGGCTG
>st1079
AAAAAAATAGTAGTGGGGGCTGAA
>st1080
AAAAAAATAGTCGGCATACACTTA
>st1081
AAAAAAATAGTCGGCATACACTTAC
>st1082
AAAAAAATAGTCGGCATATATTTA
>st1083
AAAAAAATAGTCGGCATATATTTAC
>st1084
AAAAAAATAGTCGGCATATATTTAT
>st1085
AAAAAAATAGTCGGCATGTATTT
>st1086
AAAAAAATAGTCGGTATATAT
>st1087
AAAAAAATAGTCGGTATATATTTA
>st1088
AAAAAAATAGTCGGTATATATTTAC
>st1089
AAAAAAATAGTCGGTATATATTTAT
>st1090
AAAAAAATAGTGTTGTAGAGGCGT
>st1091
AAAAAAATAGTGTTGTAGAGGCGTG
>st1092
AAAAAAATATAATTGGTCGTATGA
>st1093
AAAAAAATATAGACTGTTTAGGCC
>st1094
AAAAAAATATAGGAATCGGATGAG
>st1095
AAAAAAATATAGTTGGGACGGAGG
>st1096
AAAAAAATATATGTAGATGATGGT
>st1097
AAAAAAATATATTTGGGTCGTGAC
>st1098
AAAAAAATATCAATCGTCGAATAA
>st1099
AAAAAAATATCTCAATCGGACATC
>st1100
AAAAAAATATCTCAATCGGACATCC
>st1101
AAAAAAATATGAAAACGAATATGG
>st1102
AAAAAAATATGACAAGCTGGATGA
>st1103
AAAAAAATATGAGAAGAAGAATGG
>st1104
AAAAAAATATGATAGAAAATGGCA
>st1105
AAAAAAATATGGCGCCATAAATAT
>st1106
AAAAAAATATGGGACTAGATGTGA
>st1107
AAAAAAATATGGTTTAGGATATAG
>st1108
AAAAAAATATGGTTTAGGATATGG
>st1109
AAAAAAATATGTAGTTAGATGTGG
>st1110
AAAAAAATATGTATTGTGGGATAA
>st1111
AAAAAAATATGTGATATGTCGTAG
>st1112
AAAAAAATATGTTTCTACTGATCG
>st1113
AAAAAAATATTTGATCGTTCGT
>st1114
AAAAAAATATTTGATCGTTCGTCT
>st1115
AAAAAAATATTTGGTGGGACGTCT
>st1116
AAAAAAATCAAATAAGACGAACGG
>st1117
AAAAAAATCAAATAAGACGGACAA
>st1118
AAAAAAATCAAATAAGACGGACAG
>st1119
AAAAAAATCAAATAAGACGGACGA
>st1120
AAAAAAATCAAATAAGACGGACGG
>st1121
AAAAAAATCAAATAAGACGGATGG
>st1122
AAAAAAATCAAATAAGACTGACGG
>st1123
AAAAAAATCAAATCGAATCGTTGG
>st1124
AAAAAAATCAACGACGTCAAATAT
>st1125
AAAAAAATCAACGGCATCAAACAT
>st1126
AAAAAAATCAACGGCATCAAATAT
>st1127
AAAAAAATCAACGGCATCATCTAT
>st1128
AAAAAAATCAACGGCATCTAATAA
>st1129
AAAAAAATCAACGGCGTCAAA
>st1130
AAAAAAATCAACGGCGTCAAACA
>st1131
AAAAAAATCAACGGCGTCAAACAT
>st1132
AAAAAAATCAACGGCGTCAAACATT
>st1133
AAAAAAATCAACGGCGTCAAATA
>st1134
AAAAAAATCAACGGCGTCAAATAC
>st1135
AAAAAAATCAACGGCGTCAAATAG
>st1136
AAAAAAATCAACGGCGTCAAATAT
>st1137
AAAAAAATCAACGGCGTCAAATATT
>st1138
AAAAAAATCAACGGCGTCAAATGT
>st1139
AAAAAAATCAACGGCGTCAACTAT
>st1140
AAAAAAATCAACGGCGTCAGATAA
>st1141
AAAAAAATCAACGGCGTCAGATAT
>st1142
AAAAAAATCAACGGCGTCATACAT
>st1143
AAAAAAATCAACGGCGTCATATAT
>st1144
AAAAAAATCAACGGCGTCATCTAT
>st1145
AAAAAAATCAACGGCGTCATCTATT
>st1146
AAAAAAATCAACGGCGTCGAATAT
>st1147
AAAAAAATCAACGGCGTTAAACAT
>st1148
AAAAAAATCAACGGCGTTAAATAT
>st1149
AAAAAAATCAACGGTGTCAAACAT
>st1150
AAAAAAATCAACGGTGTCAAATAT
>st1151
AAAAAAATCAACTGTAGCATATGGC
>st1152
AAAAAAATCAAGAATGTTGGCTAT
>st1153
AAAAAAATCAAGACCGAAGACCGA
>st1154
AAAAAAATCAAGCTAGGTGGACAT
>st1155
AAAAAAATCAAGTAGAACGGACG
>st1156
AAAAAAATCAAGTAGAACGGACGA
>st1157
AAAAAAATCAATCTAGGAGGGTGT
>st1158
AAAAAAATCAATGACGTCAAATAT
>st1159
AAAAAAATCAATTACGCAGTTCAC
>st1160
AAAAAAATCAATTATCGCAGGCGG
>st1161
AAAAAAATCACAGCACACACATAT
>st1162
AAAAAAATCACGGCACACACATAT
>st1163
AAAAAAATCAGCGGCGTATCATTA
>st1164
AAAAAAATCAGGACCGGCAAATTC
>st1165
AAAAAAATCATATAAGACGGACA
>st1166
AAAAAAATCATATAAGACGGACAA
>st1167
AAAAAAATCATATAAGACGGACAC
>st1168
AAAAAAATCATATAAGACGGACAG
>st1169
AAAAAAATCATATAAGACGGACG
>st1170
AAAAAAATCATATAAGACGGACGA
>st1171
AAAAAAATCATATAAGACGGACGG
>st1172
AAAAAAATCATATAAGACGGACGGT
>st1173
AAAAAAATCATCCAGAAAGACTCT
>st1174
AAAAAAATCCAATCTGATCATCGT
>st1175
AAAAAAATCCATGTCATCGTC
>st1176
AAAAAAATCCATGTCATCGTCCAC
>st1177
AAAAAAATCCTGCTAAAATTTTGA
>st1178
AAAAAAATCGAATAAGACGGATGA
>st1179
AAAAAAATCGACGCGGAGATTGGA
>st1180
AAAAAAATCGACTGTAACATATGGC
>st1181
AAAAAAATCGACTGTAGCATATAG
>st1182
AAAAAAATCGACTGTAGCATATGG
>st1183
AAAAAAATCGACTGTAGCATATGGC
>st1184
AAAAAAATCGATTCGTTGGTGTCA
>st1185
AAAAAAATCGATTGTAGCATATGGC
>st1186
AAAAAAATCGGGACTAAAGATGGT
>st1187
AAAAAAATCGGGATTGGTGATGG
>st1188
AAAAAAATCGGGATTGGTGATGGT
>st1189
AAAAAAATCGGGATTGGTGATGGTG
>st1190
AAAAAAATCGGTTGGATTTGATGG
>st1191
AAAAAAATCGTATAAGACGGACGG
>st1192
AAAAAAATCGTCTCACGGATTAGC
>st1193
AAAAAAATCGTCTCGCGGATTAGC
>st1194
AAAAAAATCGTGGCATCAATACTA
>st1195
AAAAAAATCGTTTAGGACAAC
>st1196
AAAAAAATCTAAAACTGTATGTAC
>st1197
AAAAAAATCTACTCTAACAGACG
>st1198
AAAAAAATCTACTCTAACAGACGC
>st1199
AAAAAAATCTACTCTAACAGACGCC
>st1200
AAAAAAATCTAGGAGGAGACGTGA
>st1201
AAAAAAATCTATATCGTTTGGCAC
>st1202
AAAAAAATCTCATATAAGACGGAC
>st1203
AAAAAAATCTGAACGGACGGGATC
>st1204
AAAAAAATCTGGACCGTTTGGCAC
>st1205
AAAAAAATCTGGACTGTTTGGCAC
>st1206
AAAAAAATCTGGATTGGTGATGG
>st1207
AAAAAAATCTGGATTGGTGATGGT
>st1208
AAAAAAATCTGGATTGGTGATGGTG
>st1209
AAAAAAATCTGTGGATAAAGAGGG
>st1210
AAAAAAATCTTATATAAGACGGAC
>st1211
AAAAAAATGAACAAGTGTAGATAA
>st1212
AAAAAAATGAACGGCGTCAAATAT
>st1213
AAAAAAATGAACTCAAATGGACGG
>st1214
AAAAAAATGACACTCATCAGACGT
>st1215
AAAAAAATGACGGACGATTAAAGT
>st1216
AAAAAAATGACGTGGCAAGTGAAT
>st1217
AAAAAAATGACGTTTAGGACAACA
>st1218
AAAAAAATGACGTTTAGGACAGCA
>st1219
AAAAAAATGACTGTAGTAGATGTC
>st1220
AAAAAAATGATCTAGCATCGGATG
>st1221
AAAAAAATGATGCGATATGCGGTG
>st1222
AAAAAAATGATGTAGCAAGTGAAT
>st1223
AAAAAAATGATGTGGCAAATGAAT
>st1224
AAAAAAATGATGTGGCAAGTGAA
>st1225
AAAAAAATGATGTGGCAAGTGAAT
>st1226
AAAAAAATGATGTGGCAAGTGAATA
>st1227
AAAAAAATGCAGAATGATGTA
>st1228
AAAAAAATGCATCGTTGAACAGTT
>st1229
AAAAAAATGCATTCTTGTAGACGGG
>st1230
AAAAAAATGCTAGAATGACTTACA
>st1231
AAAAAAATGGACGACGTTAAATAT
>st1232
AAAAAAATGGAGAAGCTGGCTTGG
>st1233
AAAAAAATGGATGGTATTAC
>st1234
AAAAAAATGGATGGTATTACG
>st1235
AAAAAAATGGATGGTATTACGT
>st1236
AAAAAAATGGATGGTATTACGTAA
>st1237
AAAAAAATGGATGGTATTACGTAAA
>st1238
AAAAAAATGGATGGTATTACGTAAAA
>st1239
AAAAAAATGGATGGTATTACT
>st1240
AAAAAAATGGATGGTATTACTT
>st1241
AAAAAAATGGCAGAAGAACTTGAG
>st1242
AAAAAAATGGCATCAAAGTGAACA
>st1243
AAAAAAATGGCATTGCAGCGAACA
>st1244
AAAAAAATGGTAATTAGCTGATGG
>st1245
AAAAAAATGTAAAGCGGACGGTTT
>st1246
AAAAAAATGTACAAAATATCGTCG
>st1247
AAAAAAATGTAGAAGTTAGTGGTG
>st1248
AAAAAAATGTAGATGGATGTTGTG
>st1249
AAAAAAATGTAGCATATATCTTAG
>st1250
AAAAAAATGTCGGGGACAAGGTGG
>st1251
AAAAAAATGTGGTAATTAGCTGGC
>st1252
AAAAAAATGTGTAGTTAGCTGGTG
>st1253
AAAAAAATGTTGACTGGATTG
>st1254
AAAAAAATGTTTGACCGTTCGTCT
>st1255
AAAAAAATTAAAAAAAGACGGACG
>st1256
AAAAAAATTAAAAAGACAAGTCAC
>st1257
AAAAAAATTAAAAAGATAAGTCAC
>st1258
AAAAAAATTAAAAAGATTGGCGGT
>st1259
AAAAAAATTAAAATAAGACGGACG
>st1260
AAAAAAATTAAACAAGACGGATGA
>st1261
AAAAAAATTAAAGTATACGGACAC
>st1262
AAAAAAATTAAATAAGACGAACGG
>st1263
AAAAAAATTAAATAAGACGAGTGG
>st1264
AAAAAAATTAAATAAGACGGACAA
>st1265
AAAAAAATTAAATAAGACGGACG
>st1266
AAAAAAATTAAATAAGACGGACGA
>st1267
AAAAAAATTAAATAAGACGGACGG
>st1268
AAAAAAATTAAATAAGACGGATAT
>st1269
AAAAAAATTAAATAAGACGGATGA
>st1270
AAAAAAATTAAATAAGACGGATGG
>st1271
AAAAAAATTAAATAAGATGGACGA
>st1272
AAAAAAATTAAATAAGATGGACGG
>st1273
AAAAAAATTAAATCCGGACGCACA
>st1274
AAAAAAATTAACGACGTCAAATAT
>st1275
AAAAAAATTAACGGCGTCAAACAT
>st1276
AAAAAAATTAACGGCGTCAAATAT
>st1277
AAAAAAATTAACGGTGTCAAATAT
>st1278
AAAAAAATTAACTTCCTTGGACA
>st1279
AAAAAAATTAAGAAGATAGATTGA
>st1280
AAAAAAATTAAGAAGATGTATTAA
>st1281
AAAAAAATTAATTGCCACGTCTAA
>st1282
AAAAAAATTAATTGTTGGATGTGA
>st1283
AAAAAAATTACAAATAAGACGGAC
>st1284
AAAAAAATTACAAATAAGACGGACG
>st1285
AAAAAAATTACATATAAGACGGAC
>st1286
AAAAAAATTACTAGGATCGGGTGA
>st1287
AAAAAAATTACTATCGTTTGGGCA
>st1288
AAAAAAATTAGAACGATACGACGG
>st1289
AAAAAAATTAGAACGATGTGACGG
>st1290
AAAAAAATTAGAACGATGTGACGGA
>st1291
AAAAAAATTAGAACGATGTGATGG
>st1292
AAAAAAATTAGAACGATGTGATGGA
>st1293
AAAAAAATTAGAACGATTTAACGG
>st1294
AAAAAAATTAGAACTAAACACGGC
>st1295
AAAAAAATTAGAATGAGGCGAGGT
>st1296
AAAAAAATTAGAATGATGTGATAG
>st1297
AAAAAAATTAGATCGAAGGG
>st1298
AAAAAAATTAGATCGTCATATCCA
>st1299
AAAAAAATTAGCAGAGCAGCGGAC
>st1300
AAAAAAATTAGCAGAGCAGCGGACT
>st1301
AAAAAAATTAGGAAGATGAATTAA
>st1302
AAAAAAATTAGTAACATCGTTTGT
>st1303
AAAAAAATTAGTAGCATAGATCAG
>st1304
AAAAAAATTATATAAGACGGACA
>st1305
AAAAAAATTATATAAGACGGACAA
>st1306
AAAAAAATTATATAAGACGGACAG
>st1307
AAAAAAATTATATAAGACGGACGA
>st1308
AAAAAAATTATATAAGACGGACGG
>st1309
AAAAAAATTATATAAGACGGATAG
>st1310
AAAAAAATTATATAAGACGGCCGG
>st1311
AAAAAAATTATATATAAGACGGAC
>st1312
AAAAAAATTATGGCATAACTCACT
>st1313
AAAAAAATTATGGCTGCACTTTAA
>st1314
AAAAAAATTCAAAGACGGATATGT
>st1315
AAAAAAATTCAAATAAAACGGACG
>st1316
AAAAAAATTCAAATAAGACGAACG
>st1317
AAAAAAATTCAAATAAGACGGACA
>st1318
AAAAAAATTCAAATAAGACGGACG
>st1319
AAAAAAATTCAAATAAGACGGATG
>st1320
AAAAAAATTCAAATAAGACGGTCG
>st1321
AAAAAAATTCAAATAAGATGGACG
>st1322
AAAAAAATTCAAATAAGGCGGACG
>st1323
AAAAAAATTCAAATAATACGGACA
>st1324
AAAAAAATTCAAATGAGACGGATG
>st1325
AAAAAAATTCACAAGATAGGTTAA
>st1326
AAAAAAATTCACATAAGACGGACA
>st1327
AAAAAAATTCATACAAGACGGACA
>st1328
AAAAAAATTCATATAAAACGGACA
>st1329
AAAAAAATTCATATAAAACGGACG
>st1330
AAAAAAATTCATATAAGACGAACA
>st1331
AAAAAAATTCATATAAGACGGAC
>st1332
AAAAAAATTCATATAAGACGGACA
>st1333
AAAAAAATTCATATAAGACGGACAG
>st1334
AAAAAAATTCATATAAGACGGACG
>st1335
AAAAAAATTCATATAAGACGGACGG
>st1336
AAAAAAATTCATATAAGACGGACT
>st1337
AAAAAAATTCATATAAGACGGATA
>st1338
AAAAAAATTCATATAAGTCGGACA
>st1339
AAAAAAATTCATATAATACGGACA
>st1340
AAAAAAATTCATGTCATCGTCTAT
>st1341
AAAAAAATTCATTGTATCGTTGGG
>st1342
AAAAAAATTCCATGTCATCGTCCA
>st1343
AAAAAAATTCGGGTAGTTGTTCGGT
>st1344
AAAAAAATTCGTAGTGGTGATGGT
>st1345
AAAAAAATTCGTCTCGCGGTTTCC
>st1346
AAAAAAATTCGTCTCTGATGGTGT
>st1347
AAAAAAATTCTATATGAAAGTTGC
>st1348
AAAAAAATTCTGATATGGCAAGAG
>st1349
AAAAAAATTCTTATAAGACGGACA
>st1350
AAAAAAATTGAAATAAGACGGACG
>st1351
AAAAAAATTGAATAAGAAGAACGA
>st1352
AAAAAAATTGAATAAGACGAACGG
>st1353
AAAAAAATTGAATAAGACGAATGG
>st1354
AAAAAAATTGAATAAGACGAGTAG
>st1355
AAAAAAATTGAATAAGACGAGTGA
>st1356
AAAAAAATTGAATAAGACGAGTGG
>st1357
AAAAAAATTGAATCGTCGAATGCA
>st1358
AAAAAAATTGAATGTCACGTCGGA
>st1359
AAAAAAATTGACAACATAGATTAA
>st1360
AAAAAAATTGACAAGTAGATTAAT
>st1361
AAAAAAATTGACAATGTAGAGTAT
>st1362
AAAAAAATTGACGTATACGGACAC
>st1363
AAAAAAATTGACGTATATGGACAC
>st1364
AAAAAAATTGACTGCATTTACTT
>st1365
AAAAAAATTGACTGCATTTACTTT
>st1366
AAAAAAATTGAGAAGATGTATTA
>st1367
AAAAAAATTGAGAAGATGTATTAA
>st1368
AAAAAAATTGAGCGTATGACGTGT
>st1369
AAAAAAATTGATAGTGGTGATGGT
>st1370
AAAAAAATTGATGTAGAGGATGAG
>st1371
AAAAAAATTGATGTAGCAAGTGAA
>st1372
AAAAAAATTGATGTATACGGACAC
>st1373
AAAAAAATTGATGTGCCGGATTAA
>st1374
AAAAAAATTGATGTGCCGGATTGA
>st1375
AAAAAAATTGATGTGCTGGACTGA
>st1376
AAAAAAATTGATGTGGCAAGTGAA
>st1377
AAAAAAATTGATGTGTCGGATTGA
>st1378
AAAAAAATTGCAGAAATAGCCCCT
>st1379
AAAAAAATTGCAGAGTTCGGA
>st1380
AAAAAAATTGCAGAGTTCGGAG
>st1381
AAAAAAATTGCATATAAGACGGAC
>st1382
AAAAAAATTGCTGACTGGACTGCC
>st1383
AAAAAAATTGGAACGATATGACGG
>st1384
AAAAAAATTGGAACGATATGACGGA
>st1385
AAAAAAATTGGAACGATGTGACGG
>st1386
AAAAAAATTGGAACGATGTGACGGA
>st1387
AAAAAAATTGGAACGATGTGACGT
>st1388
AAAAAAATTGGAACGATGTGATGG
>st1389
AAAAAAATTGGAATGGTATGATAG
>st1390
AAAAAAATTGGACCGGTGTATCAT
>st1391
AAAAAAATTGGATCGTCATATTCA
>st1392
AAAAAAATTGGCAACATAGATTAA
>st1393
AAAAAAATTGGCAACGTAGATTAA
>st1394
AAAAAAATTGGGAAGGTGTATTAA
>st1395
AAAAAAATTGGGGAACTAAACGGG
>st1396
AAAAAAATTGGGTGGAGACGGACG
>st1397
AAAAAAATTGGTAGAAGTAAATGG
>st1398
AAAAAAATTGGTAGAAGTAAATGGT
>st1399
AAAAAAATTGGTGATCGGATTAGA
>st1400
AAAAAAATTGTACAACGGATTAGCA
>st1401
AAAAAAATTGTAGACTGAAGGTGG
>st1402
AAAAAAATTGTAGATCCGACGGAA
>st1403
AAAAAAATTGTAGTGATGGTGGTG
>st1404
AAAAAAATTGTATCCCGGATATT
>st1405
AAAAAAATTGTATCCCGGATATTT
>st1406
AAAAAAATTGTATGAATTGGCT
>st1407
AAAAAAATTGTATGAATTGGCTA
>st1408
AAAAAAATTGTATGAATTGGCTAT
>st1409
AAAAAAATTGTCGTCGGAATATAT
>st1410
AAAAAAATTTAAAATAAGACGGAC
>st1411
AAAAAAATTTAAAATAAGACGGAT
>st1412
AAAAAAATTTAAAATGGACAGTCA
>st1413
AAAAAAATTTAAACAAGACGGACG
>st1414
AAAAAAATTTAAATAAAACGGACG
>st1415
AAAAAAATTTAAATAAGACAGACG
>st1416
AAAAAAATTTAAATAAGACGAACA
>st1417
AAAAAAATTTAAATAAGACGAACG
>st1418
AAAAAAATTTAAATAAGACGAGTG
>st1419
AAAAAAATTTAAATAAGACGGAC
>st1420
AAAAAAATTTAAATAAGACGGACA
>st1421
AAAAAAATTTAAATAAGACGGACG
>st1422
AAAAAAATTTAAATAAGACGGACGA
>st1423
AAAAAAATTTAAATAAGACGGACGG
>st1424
AAAAAAATTTAAATAAGACGGATG
>st1425
AAAAAAATTTAAATAAGACGGTCG
>st1426
AAAAAAATTTAAATAAGATGGACG
>st1427
AAAAAAATTTAAATACGACGGACG
>st1428
AAAAAAATTTAATAAGACGAACGG
>st1429
AAAAAAATTTAATATAAGACGGAC
>st1430
AAAAAAATTTAATTAAGACGGACT
>st1431
AAAAAAATTTAGGACTAGATGTGA
>st1432
AAAAAAATTTAGGTCGGACCACCC
>st1433
AAAAAAATTTAGTAGGGTCTTCGT
>st1434
AAAAAAATTTAGTATCGGATGTGA
>st1435
AAAAAAATTTAGTGAGGTCTTCGT
>st1436
AAAAAAATTTAGTGGGATCTTCGT
>st1437
AAAAAAATTTAGTGGTATCTTCGT
>st1438
AAAAAAATTTATACAAGACGGACA
>st1439
AAAAAAATTTATATAAAACGGACA
>st1440
AAAAAAATTTATATAAAACGGACG
>st1441
AAAAAAATTTATATAAGACGAACA
>st1442
AAAAAAATTTATATAAGACGGAC
>st1443
AAAAAAATTTATATAAGACGGACA
>st1444
AAAAAAATTTATATAAGACGGACAG
>st1445
AAAAAAATTTATATAAGACGGACC
>st1446
AAAAAAATTTATATAAGACGGACG
>st1447
AAAAAAATTTATATAAGACGGACT
>st1448
AAAAAAATTTATATAAGACGGGCA
>st1449
AAAAAAATTTATATAAGATGGACG
>st1450
AAAAAAATTTATATATGACGGACA
>st1451
AAAAAAATTTATATTAGACGGACA
>st1452
AAAAAAATTTATGTCGGACCACCC
>st1453
AAAAAAATTTCAAAGTTGGACACG
>st1454
AAAAAAATTTCAAATAAAACGGAC
>st1455
AAAAAAATTTCAAATAAGACGAAC
>st1456
AAAAAAATTTCAAATAAGACGGAC
>st1457
AAAAAAATTTCAAATAAGACGGACG
>st1458
AAAAAAATTTCAAATAAGACGGAT
>st1459
AAAAAAATTTCAAATAAGAGGACG
>st1460
AAAAAAATTTCACATAAGACGGAC
>st1461
AAAAAAATTTCATAAAGACGGACA
>st1462
AAAAAAATTTCATACAAGACGGAC
>st1463
AAAAAAATTTCATATAAAACGGAC
>st1464
AAAAAAATTTCATATAAAACGGACA
>st1465
AAAAAAATTTCATATAAGACAGAC
>st1466
AAAAAAATTTCATATAAGACAGCC
>st1467
AAAAAAATTTCATATAAGACGAAC
>st1468
AAAAAAATTTCATATAAGACGGAC
>st1469
AAAAAAATTTCATATAAGACGGACA
>st1470
AAAAAAATTTCATATAAGACGGACC
>st1471
AAAAAAATTTCATATAAGACGGACG
>st1472
AAAAAAATTTCATATAAGACGGACT
>st1473
AAAAAAATTTCATATAAGACGGAT
>st1474
AAAAAAATTTCATATAAGATGGAC
>st1475
AAAAAAATTTCATATAAGGCGGAC
>st1476
AAAAAAATTTCATATAATACGGAC
>st1477
AAAAAAATTTCATATAGGACGGAC
>st1478
AAAAAAATTTCATATGAGACGGAC
>st1479
AAAAAAATTTCATGTAAGACGGAC
>st1480
AAAAAAATTTCGTCGGAATATAT
>st1481
AAAAAAATTTCGTCGGAATATATC
>st1482
AAAAAAATTTCTTATAAGACGGAC
>st1483
AAAAAAATTTGAATAAGACGAACG
>st1484
AAAAAAATTTGAATAAGACGAGTG
>st1485
AAAAAAATTTGGCACACGAACTAA
>st1486
AAAAAAATTTGGGGAACTAAACGG
>st1487
AAAAAAATTTGGGGAACTAAGCGG
>st1488
AAAAAAATTTGGGGACTAAACGGG
>st1489
AAAAAAATTTGGTTGGATGTGATA
>st1490
AAAAAAATTTGTAGCGGTGATAGT
>st1491
AAAAAAATTTGTTGATCGGATTCC
>st1492
AAAAAAATTTTAAATAAAACGGAC
>st1493
AAAAAAATTTTAAATAAGACGGAC
>st1494
AAAAAAATTTTAAATAAGACGGACG
>st1495
AAAAAAATTTTAAATAAGACGGAT
>st1496
AAAAAAATTTTAAATAGAACGGAC
>st1497
AAAAAAATTTTAAATTAGACGGAC
>st1498
AAAAAAATTTTAATGGGATCTTCG
>st1499
AAAAAAATTTTAGAGTTGGACACG
>st1500
AAAAAAATTTTAGATAAGGCGGAC
>st1501
AAAAAAATTTTAGGTCGGACCACC
>st1502
AAAAAAATTTTAGTGGGATCTTCG
>st1503
AAAAAAATTTTAGTGGGATCTTCGT
>st1504
AAAAAAATTTTATATAAGACGGAC
>st1505
AAAAAAATTTTATATAAGACGGACA
>st1506
AAAAAAATTTTATATAAGACGGAT
>st1507
AAAAAAATTTTATGTAAGACGGAC
>st1508
AAAAAAATTTTCAAATAAGACGGA
>st1509
AAAAAAATTTTCAAATAAGACGGAC
>st1510
AAAAAAATTTTCATATAAGACGGAC
>st1511
AAAAAAATTTTCGTCGGAATATAT
>st1512
AAAAAAATTTTGAATAAGACGAAC
>st1513
AAAAAAATTTTGAATAAGACGAACG
>st1514
AAAAAAATTTTGAATAAGACGAAT
>st1515
AAAAAAATTTTGAATAAGACGAGT
>st1516
AAAAAAATTTTGAATAAGACGAGTG
>st1517
AAAAAAATTTTGACGTATACGGAT
>st1518
AAAAAAATTTTGAGTCAGCGTCGT
>st1519
AAAAAAATTTTGATCAATCGGGAC
>st1520
AAAAAAATTTTGGGAACTAAACGG
>st1521
AAAAAACAAAAAAAAATCGCGGGC
>st1522
AAAAAACAAAAGAAGCTCGAGCAT
>st1523
AAAAAACAAAAGGAGCAAAGAGCA
>st1524
AAAAAACAAAAGGTGGAGCTAGAA
>st1525
AAAAAACAAAAGGTGTAATCGGAT
>st1526
AAAAAACAAAAGTAGCACGGAATG
>st1527
AAAAAACAAAAGTAGGAGAACACA
>st1528
AAAAAACAAAATTAGAAGGGGATG
>st1529
AAAAAACAAACAAACGGACCACAT
>st1530
AAAAAACAAACATAGTACTGGATG
>st1531
AAAAAACAAACCTAAGACTGAATG
>st1532
AAAAAACAAACCTAGGATGAGATG
>st1533
AAAAAACAAACGGACTCAACGCGC
>st1534
AAAAAACAAACTAGAAGAGGATTT
>st1535
AAAAAACAAACTGCAGATTTCG
>st1536
AAAAAACAAACTGCAGATTTCGCC
>st1537
AAAAAACAAACTGCAGATTTCGCCA
>st1538
AAAAAACAAACTTAAGACTGGATG
>st1539
AAAAAACAAAGCGGAACGGATTAT
>st1540
AAAAAACAAAGTAAGTATTGGATA
>st1541
AAAAAACAAAGTAAGTATTGGATG
>st1542
AAAAAACAAAGTAGTAGAATGCA
>st1543
AAAAAACAAAGTAGTAGAATGCAA
>st1544
AAAAAACAAATAAGACGAACGGCC
>st1545
AAAAAACAAATATAGAACCGGATA
>st1546
AAAAAACAAATATAGAACCGGATG
>st1547
AAAAAACAAATCAAATAAGACGGA
>st1548
AAAAAACAAATCTAGGACCGGATG
>st1549
AAAAAACAAATCTAGGATATACAT
>st1550
AAAAAACAAATCTATGATCGGATG
>st1551
AAAAAACAAATGATCGTCAGTTTA
>st1552
AAAAAACAAATTAGGACCAGATGT
>st1553
AAAAAACAAATTGTAGAGTAAGGC
>st1554
AAAAAACAAATTTAAGACTGGATA
>st1555
AAAAAACAAATTTAAGACTGGATG
>st1556
AAAAAACAAATTTAGAACCGGATG
>st1557
AAAAAACAACCAAGACGAAGATGT
>st1558
AAAAAACAACCTACAAATCTGGAC
>st1559
AAAAAACAACGTAGCGGATGTGGC
>st1560
AAAAAACAACGTAGCGGATGTGGCA
>st1561
AAAAAACAACTCAAATACGGATAT
>st1562
AAAAAACAACTTAGTATTCGATGG
>st1563
AAAAAACAACTTTAGAATAGGATG
>st1564
AAAAAACAACTTTAGTACCGGATG
>st1565
AAAAAACAACTTTGAAAGGAGGCA
>st1566
AAAAAACAAGAAGATATGATACGG
>st1567
AAAAAACAAGATTTCGGATGGCT
>st1568
AAAAAACAAGATTTCGGATGGCTA
>st1569
AAAAAACAAGCACTGGCCTGGGAG
>st1570
AAAAAACAAGCAGAGCTTTAAACA
>st1571
AAAAAACAAGCATATAACTGAATA
>st1572
AAAAAACAAGCGGTTGTTAGATCA
>st1573
AAAAAACAAGCTCCAACAGACTCT
>st1574
AAAAAACAAGCTCTAACAGACTCT
>st1575
AAAAAACAAGCTTCAACAGACTCT
>st1576
AAAAAACAAGGAGAACGTTGTGAC
>st1577
AAAAAACAAGGGCATATCAACCGG
>st1578
AAAAAACAAGTAATATGGGACGGA
>st1579
AAAAAACAAGTACTAGGATGTGAC
>st1580
AAAAAACAAGTAGAAGATCAAGAC
>st1581
AAAAAACAAGTGCAGGAATTCG
>st1582
AAAAAACAAGTGCAGGAATTCGTA
>st1583
AAAAAACAAGTGCAGGAATTCGTAT
>st1584
AAAAAACAAGTGGATGAAAACTGA
>st1585
AAAAAACAAGTGGGATGAAGTTGG
>st1586
AAAAAACAAGTGGTATCCGGACTC
>st1587
AAAAAACAAGTTAGAATGTAAGA
>st1588
AAAAAACAAGTTAGAATGTAAGAA
>st1589
AAAAAACAAGTTGTCGGCATC
>st1590
AAAAAACAATACGGTCGGAAACGG
>st1591
AAAAAACAATAGGTTGGACACGGA
>st1592
AAAAAACAATCACAGCGGAGACAC
>st1593
AAAAAACAATCAGAACTTCGTAGC
>st1594
AAAAAACAATGGTAGATCGAGCAA
>st1595
AAAAAACAATTACACAGATTACGT
>st1596
AAAAAACAATTGCACAGTTTGCAT
>st1597
AAAAAACAATTGGACGGTTTGCAT
>st1598
AAAAAACAATTTAGCACTGGATGT
>st1599
AAAAAACACAAAGCAACGGACCAT
>st1600
AAAAAACACAAATATAGAACCTGA
>st1601
AAAAAACACAAATTTGCTGTCGGG
>st1602
AAAAAACACAAGAATGATCGTTGA
>st1603
AAAAAACACAAGAATGATCGTTGT
>st1604
AAAAAACACAAGAATGATCGTTTG
>st1605
AAAAAACACAAGAATGATCGTTTGA
>st1606
AAAAAACACAAGTCACGCAAGTAT
>st1607
AAAAAACACAATAGTCTCGGATGC
>st1608
AAAAAACACACCGTTTAGCAGTTT
>st1609
AAAAAACACACGGACAAAGACGAG
>st1610
AAAAAACACAGAAATCGGATGAG
>st1611
AAAAAACACAGAAATCGGATGAGA
>st1612
AAAAAACACAGAATTCTAATAGGA
>st1613
AAAAAACACAGACGCTCATAACAC
>st1614
AAAAAACACAGGAATAGAATAGGA
>st1615
AAAAAACACAGGAATCGGATAAGA
>st1616
AAAAAACACAGGAATCGGATAGAA
>st1617
AAAAAACACAGGAATCGGATGAG
>st1618
AAAAAACACAGGAATCGGATGAGA
>st1619
AAAAAACACAGGAATCGGATGAGAG
>st1620
AAAAAACACAGGAATGATCGTTTG
>st1621
AAAAAACACAGGAATGATCGTTTGA
>st1622
AAAAAACACAGGAATGGTCGTTTG
>st1623
AAAAAACACAGGAATTAGATGAGA
>st1624
AAAAAACACAGGAATTGGATGAGA
>st1625
AAAAAACACAGGAATTTGAGGAGA
>st1626
AAAAAACACAGGAGTAGGGTAT
>st1627
AAAAAACACAGGATTTTGATAGGA
>st1628
AAAAAACACAGGATTTTGGCA
>st1629
AAAAAACACAGGCTGTCGGGCGCT
>st1630
AAAAAACACAGGGATGGCAGAACC
>st1631
AAAAAACACAGGGCCGGCAAATTC
>st1632
AAAAAACACATAATCTTGGACTAA
>st1633
AAAAAACACATGAATCGGATGAAA
>st1634
AAAAAACACATGAATGATCGTCTG
>st1635
AAAAAACACCACACAACAAGACAC
>st1636
AAAAAACACCGTTTAGCAGTTTGA
>st1637
AAAAAACACCTAGGGCTTATTCGG
>st1638
AAAAAACACCTAGGGCTTATTCGGA
>st1639
AAAAAACACGAAGAGACTCGCCGG
>st1640
AAAAAACACGAATTTGCTGTCGGG
>st1641
AAAAAACACGCAGAATTAGAACGA
>st1642
AAAAAACACGGGCGCCGACCGGCA
>st1643
AAAAAACACGTAATTAGCTGAGGA
>st1644
AAAAAACACTAAGGGAGCGTTCGG
>st1645
AAAAAACACTAATTGTCTAACTGT
>st1646
AAAAAACACTCGGGTGGACGTC
>st1647
AAAAAACACTCGGGTGGACGTCC
>st1648
AAAAAACACTCGGGTGGACGTCCA
>st1649
AAAAAACACTGGACACGGATATCTA
>st1650
AAAAAACACTGTAGTCCAAGACGG
>st1651
AAAAAACACTGTGACGATTGGCT
>st1652
AAAAAACACTGTGACGATTGGCTG
>st1653
AAAAAACACTGTGCACTGGCGG
>st1654
AAAAAACACTGTGCACTGGCGGCC
>st1655
AAAAAACACTTACACAGATTACGT
>st1656
AAAAAACACTTCACACCGCCGGAT
>st1657
AAAAAACACTTGTTAGATGATGAT
>st1658
AAAAAACAGAACCGTGCAAGATGC
>st1659
AAAAAACAGAACGTGGGTAG
>st1660
AAAAAACAGAACGTGGGTAGG
>st1661
AAAAAACAGAACGTGGGTAGGC
>st1662
AAAAAACAGAACGTGGGTAGGCA
>st1663
AAAAAACAGAACGTGGGTAGGCAA
>st1664
AAAAAACAGAACGTGGGTAGGCAT
>st1665
AAAAAACAGAAGACCGATCGACAA
>st1666
AAAAAACAGAAGGAGTGGAAGT
>st1667
AAAAAACAGACAGCCGGTGGAACT
>st1668
AAAAAACAGACGGAATGATGTGGA
>st1669
AAAAAACAGACTCAGATACGGACG
>st1670
AAAAAACAGAGAACCAACAAGCAC
>st1671
AAAAAACAGAGAGGTACGTAGTTC
>st1672
AAAAAACAGAGCAGTAGAAACGCG
>st1673
AAAAAACAGAGGAATAGGAAAAAC
>st1674
AAAAAACAGAGGAATATGAAAAAC
>st1675
AAAAAACAGAGGAGCATCAAGACA
>st1676
AAAAAACAGAGGAGGTGAGAAGAC
>st1677
AAAAAACAGAGGATTGCAAAACAC
>st1678
AAAAAACAGAGGATTGGTCGTTTG
>st1679
AAAAAACAGAGTCCATATAGAAAT
>st1680
AAAAAACAGATATATGACATTCCT
>st1681
AAAAAACAGATCTCGGACACACAA
>st1682
AAAAAACAGATGTGGAATATGGGT
>st1683
AAAAAACAGATTTAAACACGGATG
>st1684
AAAAAACAGCAGCGGAATTAACGG
>st1685
AAAAAACAGCAGCGGACTAGCGGG
>st1686
AAAAAACAGCAGGCGGGGTTAGAC
>st1687
AAAAAACAGCATGGGACTATGTAT
>st1688
AAAAAACAGCGGAAGACTAGGGCG
>st1689
AAAAAACAGCGGGCTACAAAT
>st1690
AAAAAACAGCGGGCTACAAATTT
>st1691
AAAAAACAGCGGGCTACAAATTTA
>st1692
AAAAAACAGCGGGCTACATATATC
>st1693
AAAAAACAGCGGTCGTTGGAT
>st1694
AAAAAACAGCTGCAGAAATACGAC
>st1695
AAAAAACAGCTTTGAAAGGAGG
>st1696
AAAAAACAGGAATAGGAAAAACGT
>st1697
AAAAAACAGGAATGGTCGGTTTAA
>st1698
AAAAAACAGGACCGGCACTCCTAA
>st1699
AAAAAACAGGACGGTGCTAGATGC
>st1700
AAAAAACAGGAGGTAGTAAGAATG
>st1701
AAAAAACAGGAGGTAGTAAGAATGG
>st1702
AAAAAACAGGCTAGACATTATGGT
>st1703
AAAAAACAGGCTGCATATATCCGA
>st1704
AAAAAACAGGGACAAAATCACAAA
>st1705
AAAAAACAGGGATATGATGGCTTA
>st1706
AAAAAACAGGGATGGAACCAA
>st1707
AAAAAACAGGGATGGAACCAACC
>st1708
AAAAAACAGGGATGGAACCAACCC
>st1709
AAAAAACAGGGATGGACCTAACCC
>st1710
AAAAAACAGGGATGGATCTAACCA
>st1711
AAAAAACAGGGGACGAATGACTGC
>st1712
AAAAAACAGGGGCTAAAGATGATC
>st1713
AAAAAACAGTAAGATTGACAATAG
>st1714
AAAAAACAGTAGAAAGATTGGAAC
>st1715
AAAAAACAGTAGAACAGGTAA
>st1716
AAAAAACAGTAGAACAGGTAT
>st1717
AAAAAACAGTAGAACAGGTATA
>st1718
AAAAAACAGTAGAACAGGTATAA
>st1719
AAAAAACAGTAGAACAGGTATAAA
>st1720
AAAAAACAGTAGAGATTTCATTTA
>st1721
AAAAAACAGTAGATATGGCATGTA
>st1722
AAAAAACAGTAGGCATGTATTTAT
>st1723
AAAAAACAGTAGGGGCAAAATC
>st1724
AAAAAACAGTAGGGGCAAAATCAT
>st1725
AAAAAACAGTAGGTACAGCTAG
>st1726
AAAAAACAGTCCGACGATCA
>st1727
AAAAAACAGTCTGATGGGTGAGGA
>st1728
AAAAAACAGTGGATCGTGGCA
>st1729
AAAAAACATAAGAATCGGATGAGA
>st1730
AAAAAACATAAGAATGATCGTTTG
>st1731
AAAAAACATAAGGCAGATGCGGACT
>st1732
AAAAAACATAAGTCAGGACTAAAG
>st1733
AAAAAACATAAGTTGGTAGGAACT
>st1734
AAAAAACATACAGGATCTGACGCA
>st1735
AAAAAACATACCTCGGACCTTTT
>st1736
AAAAAACATAGAAATCGGATGAGA
>st1737
AAAAAACATAGGAATCGGATGAGA
>st1738
AAAAAACATAGGAATCGTATAGGA
>st1739
AAAAAACATAGGAATGATCGTTTG
>st1740
AAAAAACATAGGAATGATCGTTTGA
>st1741
AAAAAACATAGGAATGGTCGTTTG
>st1742
AAAAAACATAGGATTCTCACAGAA
>st1743
AAAAAACATAGGATTGGGATAGGA
>st1744
AAAAAACATATAAATGATCGTTTG
>st1745
AAAAAACATATCGTAGGAAGCGTG
>st1746
AAAAAACATATGAATGATCGTTTG
>st1747
AAAAAACATATGAATTGTAGAGGA
>st1748
AAAAAACATATGACATGATAGGAC
>st1749
AAAAAACATCGTTTAGCAGTTTGA
>st1750
AAAAAACATCTAACTTTTACGGAC
>st1751
AAAAAACATCTAACTTTTACGGACG
>st1752
AAAAAACATGAATTTGCTGAAGGA
>st1753
AAAAAACATGAATTTGCTGTCGGG
>st1754
AAAAAACATGACACGGCTGATGGA
>st1755
AAAAAACATGAGAAGTCTAGTGCC
>st1756
AAAAAACATGATTTTTGGACA
>st1757
AAAAAACATGATTTTTGGACATA
>st1758
AAAAAACATGATTTTTGGACATAT
>st1759
AAAAAACATGCACTCGGAAAATAA
>st1760
AAAAAACATGCATAAGCCGGTCTG
>st1761
AAAAAACATGCTAGTTTGGATTGA
>st1762
AAAAAACATGCTCTAACCACCTCT
>st1763
AAAAAACATGCTGATGGAAACCGA
>st1764
AAAAAACATGGAGATTGTTCGGTA
>st1765
AAAAAACATGGGTGCGACAGATAT
>st1766
AAAAAACATGGTAGGAGAAAACTG
>st1767
AAAAAACATGTAATTAGCTGAGGA
>st1768
AAAAAACATGTAATTAGCTGATGG
>st1769
AAAAAACATGTAATTAGCTGGAGG
>st1770
AAAAAACATGTAATTAGCTGGGAG
>st1771
AAAAAACATGTAATTGGCTGATGG
>st1772
AAAAAACATGTAGTGGTATAATAT
>st1773
AAAAAACATGTGCACGGAAAACGA
>st1774
AAAAAACATGTGTGGCTAGAGGAC
>st1775
AAAAAACATTATCGTAGGCCGTCT
>st1776
AAAAAACATTCTTAGATCGTCACG
>st1777
AAAAAACATTCTTCGTATCGTCTA
>st1778
AAAAAACATTGCAGAAGTAGACAA
>st1779
AAAAAACATTGGAGGATGAAGTTG
>st1780
AAAAAACATTGGGCTCAGCGACGG
>st1781
AAAAAACATTTCAAATCGGACGAT
>st1782
AAAAAACCAAAAAAAACCGGACA
>st1783
AAAAAACCAAAAAAAACCGGACAG
>st1784
AAAAAACCAAACCTAAAAGACTGA
>st1785
AAAAAACCAAACTAGCTAGGACGG
>st1786
AAAAAACCAAACTAGTATCGGATA
>st1787
AAAAAACCAAACTAGTATCGGATG
>st1788
AAAAAACCAAACTCGCACTAGGACG
>st1789
AAAAAACCAAAGAAGGAAGATGTA
>st1790
AAAAAACCAAAGCCTTTGCAGTGA
>st1791
AAAAAACCAAATCTAGGACCGGCA
>st1792
AAAAAACCAACATAGGACAGGATG
>st1793
AAAAAACCAACATAGTAACGGACG
>st1794
AAAAAACCAACATAGTACCGGATG
>st1795
AAAAAACCAACCAAGATTAGATGT
>st1796
AAAAAACCAACCGAAACGTGACAC
>st1797
AAAAAACCAACCTAGAACCGGATG
>st1798
AAAAAACCAACCTAGCATCGGATG
>st1799
AAAAAACCAACCTAGGAGTAGACG
>st1800
AAAAAACCAACCTAGTACCGGATA
>st1801
AAAAAACCAACCTAGTACCGGATG
>st1802
AAAAAACCAACCTAGTACTAGATG
>st1803
AAAAAACCAACGTATTATCGGATA
>st1804
AAAAAACCAAGACAGAGAGAAACG
>st1805
AAAAAACCAAGCCGATCGACTGAC
>st1806
AAAAAACCAAGTTAGTACTGGATG
>st1807
AAAAAACCAATAAGTATTAGATGT
>st1808
AAAAAACCAATATAGCACCGGATG
>st1809
AAAAAACCAATCTAGAACCGGATG
>st1810
AAAAAACCAATCTAGAATGAGGCA
>st1811
AAAAAACCAATCTAGTATCGGACC
>st1812
AAAAAACCAATCTAGTGTCGGATA
>st1813
AAAAAACCAATTTTCGATGTCGGC
>st1814
AAAAAACCACCAAAGGATCTCGGG
>st1815
AAAAAACCACGAGCGTCGACCAGC
>st1816
AAAAAACCACGGACGCCAGCCAGC
>st1817
AAAAAACCACGGACGCCGACCGGC
>st1818
AAAAAACCACGGACGCTGATTGGC
>st1819
AAAAAACCACGGACGCTGATTGGCA
>st1820
AAAAAACCACGGGCGCCGACCGGC
>st1821
AAAAAACCACGGGCGTAGACCGGC
>st1822
AAAAAACCACGGGCGTAGACCGGCA
>st1823
AAAAAACCACGGGCGTCGACCGGC
>st1824
AAAAAACCACGGGCTCCGACAGGC
>st1825
AAAAAACCACTGAAGGATCTCGGA
>st1826
AAAAAACCACTTTTGATCGTCTGA
>st1827
AAAAAACCAGATACCGCGGATCCC
>st1828
AAAAAACCAGATATAGGACATCCA
>st1829
AAAAAACCAGATATCGGACATCCC
>st1830
AAAAAACCAGGACTATAGTGGGTT
>st1831
AAAAAACCAGGCAACCGAGATCTC
>st1832
AAAAAACCAGGCTGAATATAACAC
>st1833
AAAAAACCAGGGCTAAAGATGATC
>st1834
AAAAAACCAGTCGGGGCCGGCTAT
>st1835
AAAAAACCAGTCTAGAACCGGATG
>st1836
AAAAAACCATAGACGCTGACCGGC
>st1837
AAAAAACCATCTGAAACATAGGACG
>st1838
AAAAAACCATCTTTAGTCGGTCCA
>st1839
AAAAAACCATCTTTCGTCGGTC
>st1840
AAAAAACCCAATCAAACTAGGCAC
>st1841
AAAAAACCCCGGCATTGACAGACT
>st1842
AAAAAACCCGCATGCTAACTTGAG
>st1843
AAAAAACCCGGCATCTATAATATA
>st1844
AAAAAACCCTAAAAAGTAGAAGTA
>st1845
AAAAAACCCTAGAGATCGGACGGC
>st1846
AAAAAACCCTCATAGAGACTGGCC
>st1847
AAAAAACCGAACCAAAAAGACCGA
>st1848
AAAAAACCGAACCGAAAAGACCGA
>st1849
AAAAAACCGAACCGAAAAGACTGA
>st1850
AAAAAACCGAATCGTCATATCTAG
>st1851
AAAAAACCGACACATATAGAATA
>st1852
AAAAAACCGACACATATAGAATAG
>st1853
AAAAAACCGACACATATAGAATAT
>st1854
AAAAAACCGACACATATAGTATAG
>st1855
AAAAAACCGACCTGAGATGAGCGT
>st1856
AAAAAACCGACTCATACACAGATG
>st1857
AAAAAACCGAGACAGAAGACCGAA
>st1858
AAAAAACCGAGCGCTGATGTCA
>st1859
AAAAAACCGGAACCGGCAACCTTG
>st1860
AAAAAACCGGACGAAAAAAAGGCA
>st1861
AAAAAACCGGACGGAAAAAAGGCA
>st1862
AAAAAACCGGACGGCCATCTCCTA
>st1863
AAAAAACCGGACTGGACCGGCGGT
>st1864
AAAAAACCGGAGCTAAAGATGATC
>st1865
AAAAAACCGGATTGTTTAGGGAGC
>st1866
AAAAAACCGGCACATATACTAT
>st1867
AAAAAACCGGCACATATACTATA
>st1868
AAAAAACCGGCACATATACTATAT
>st1869
AAAAAACCGGCACCAATACTATAG
>st1870
AAAAAACCGGCACCTATATATATG
>st1871
AAAAAACCGGCACCTTTAAGTAAT
>st1872
AAAAAACCGGCACTTATAATTTAG
>st1873
AAAAAACCGGCGCATATAATTTCT
>st1874
AAAAAACCGGCGGAACCATATGGC
>st1875
AAAAAACCGGGACTAAAAAGCATA
>st1876
AAAAAACCGGGACTAAAAAGCATC
>st1877
AAAAAACCGGGACTAAAAAGCATT
>st1878
AAAAAACCGGGACTAAAGAGGCAT
>st1879
AAAAAACCGGGACTATAGAGGGTT
>st1880
AAAAAACCGGGACTATAGAGGGTTA
>st1881
AAAAAACCGGGCAGAAAAAACAAT
>st1882
AAAAAACCGGGGCTAAAGATGAT
>st1883
AAAAAACCGGGGCTAAAGATGATC
>st1884
AAAAAACCGGTACCTATAGTATAT
>st1885
AAAAAACCGGTGGCAAATTTGCAA
>st1886
AAAAAACCGGTTAAGACGACTCCC
>st1887
AAAAAACCGTAGCATACTTTCGAT
>st1888
AAAAAACCGTAGTCGTGACATCA
>st1889
AAAAAACCGTAGTCGTGACATCAA
>st1890
AAAAAACCGTCCGGCGTACATTTA
>st1891
AAAAAACCTAATTTTGATCGTTAA
>st1892
AAAAAACCTAGCTCGATTCCA
>st1893
AAAAAACCTAGGACTGGATGG
>st1894
AAAAAACCTAGGACTGGATGGG
>st1895
AAAAAACCTAGGACTGGATGGGA
>st1896
AAAAAACCTAGGACTGGATGGT
>st1897
AAAAAACCTAGGACTGGATGGTA
>st1898
AAAAAACCTAGGACTGGATGGTAC
>st1899
AAAAAACCTAGGAGCCGGACC
>st1900
AAAAAACCTAGGAGCCGGACCGGT
>st1901
AAAAAACCTAGTAGCTTGACG
>st1902
AAAAAACCTAGTATCGGATGTGAC
>st1903
AAAAAACCTATCAAATTTTGGCAT
>st1904
AAAAAACCTCATATAAGACGGACA
>st1905
AAAAAACCTCGGATATGAAAACGG
>st1906
AAAAAACCTCGTAGAGATCGGCA
>st1907
AAAAAACCTCGTAGAGATCGGCAC
>st1908
AAAAAACCTGAGAGAACGTGCTAA
>st1909
AAAAAACCTGTAGAGAGACGCTCC
>st1910
AAAAAACCTGTAGCAGATAGGACA
>st1911
AAAAAACCTGTAGCAGATAGGACAT
>st1912
AAAAAACCTTACAAATTTTGGCAT
>st1913
AAAAAACCTTGACTGGTAGGAGAA
>st1914
AAAAAACGAAAGAGTAGAAGTTGG
>st1915
AAAAAACGAACATAAGACTGGATG
>st1916
AAAAAACGAACCTAGACACGGATG
>st1917
AAAAAACGAACGAAGACAGTATGT
>st1918
AAAAAACGAACGTTCGGTATGGCC
>st1919
AAAAAACGAACTTAGAATTGGGTG
>st1920
AAAAAACGAAGAAGTAGAAGTTGA
>st1921
AAAAAACGAAGACTCGGAAGATGT
>st1922
AAAAAACGAAGGTAGGATAGTTAG
>st1923
AAAAAACGAATAGTAGGCGACGAT
>st1924
AAAAAACGAATATAGAATCGGATG
>st1925
AAAAAACGAATATAGGTCCGGATG
>st1926
AAAAAACGAATCAGGACCGGATGT
>st1927
AAAAAACGAATCAGGATGTAGCAT
>st1928
AAAAAACGAATCCGTGCGACG
>st1929
AAAAAACGAATCTAAGACTGG
>st1930
AAAAAACGAATCTAGAACCGGATG
>st1931
AAAAAACGAATCTAGAACGGGTAT
>st1932
AAAAAACGAATCTAGAATCGGACG
>st1933
AAAAAACGAATCTAGCACTGGTAT
>st1934
AAAAAACGAATCTAGGACCGCACA
>st1935
AAAAAACGAATCTAGGACCGGATG
>st1936
AAAAAACGAATCTAGGACGGGTAT
>st1937
AAAAAACGAATCTAGGACTATATA
>st1938
AAAAAACGAATCTAGGATGGGACG
>st1939
AAAAAACGAATGAAAGACTGGATG
>st1940
AAAAAACGAATGGTGGATGATTGT
>st1941
AAAAAACGAATGTAGAACTGGTGT
>st1942
AAAAAACGAATGTAGAATCGGATG
>st1943
AAAAAACGAATGTAGGAACGGATA
>st1944
AAAAAACGAATTAGGACTGGATGT
>st1945
AAAAAACGAATTTAGAACCGGATG
>st1946
AAAAAACGAATTTAGATCGGATGT
>st1947
AAAAAACGAATTTAGTAACGGATG
>st1948
AAAAAACGACACATATAGAATAGG
>st1949
AAAAAACGACAGATGGGTTAGGGC
>st1950
AAAAAACGACGGGATACCATTTAA
>st1951
AAAAAACGACGTGTGGCATGGGAG
>st1952
AAAAAACGACTCAAATACGGATAT
>st1953
AAAAAACGACTCAAGATGGAAAAG
>st1954
AAAAAACGACTCATAGAATGGCTC
>st1955
AAAAAACGAGAAAAGTAGAAGATG
>st1956
AAAAAACGAGAAGTAGGAAATGGG
>st1957
AAAAAACGAGACAAGGCATGAGAG
>st1958
AAAAAACGAGACAATACATGAGAG
>st1959
AAAAAACGAGACAATGCATGAGAG
>st1960
AAAAAACGAGACAATGGAAGAGCA
>st1961
AAAAAACGAGACAATGGATTAGAG
>st1962
AAAAAACGAGACACGACTGATGGA
>st1963
AAAAAACGAGACACGGCTGATGAA
>st1964
AAAAAACGAGACACGGCTGATGGA
>st1965
AAAAAACGAGACGATGGATTAGAG
>st1966
AAAAAACGAGACTTGGCTGATGGA
>st1967
AAAAAACGAGAGAGATGGGTTGGG
>st1968
AAAAAACGAGCCGAAACTGAGAAA
>st1969
AAAAAACGAGCTCCAACAGACTAG
>st1970
AAAAAACGAGCTCCAACAGACTGG
>st1971
AAAAAACGAGGCAAGGCATGAGAG
>st1972
AAAAAACGAGGCAATAGATGAGAG
>st1973
AAAAAACGAGGCAATAGATTAGAG
>st1974
AAAAAACGAGGCAATGCATGAGAG
>st1975
AAAAAACGAGGCAATGGATGAGAG
>st1976
AAAAAACGAGGCAATGGATTAGAG
>st1977
AAAAAACGAGGTAGAGGGATTGGG
>st1978
AAAAAACGAGTCTAGGACCGGATG
>st1979
AAAAAACGATAAAGTCGGGCGGCG
>st1980
AAAAAACGATACGGTCGGAAACGG
>st1981
AAAAAACGATCGAACCAGGACTGA
>st1982
AAAAAACGATGGACCGAGACAGAG
>st1983
AAAAAACGATGGATTATAATGGCA
>st1984
AAAAAACGATGTGGCATGTGAATA
>st1985
AAAAAACGATTATAGGATAGGAGG
>st1986
AAAAAACGCAAAAGTCGGACGACG
>st1987
AAAAAACGCAAGAATCGGATGAGA
>st1988
AAAAAACGCAGAAATCGGATGAGA
>st1989
AAAAAACGCAGAATCTCTATGGTG
>st1990
AAAAAACGCAGAATTTTGATAGGA
>st1991
AAAAAACGCAGACGCTCATAACAC
>st1992
AAAAAACGCAGACGTACACACACC
>st1993
AAAAAACGCAGGAATCAGATGAGA
>st1994
AAAAAACGCAGGAATCGGATGAGA
>st1995
AAAAAACGCAGTAAGACTGTCTCT
>st1996
AAAAAACGCATCGTGGGAACATGG
>st1997
AAAAAACGCGAATTTGCTGTCGGG
>st1998
AAAAAACGCGCGGGATATGATGGA
>st1999
AAAAAACGCGTGTAGAAAAAGAGG
>st2000
AAAAAACGCTCTGAAGCAGCCACG
>st2001
AAAAAACGCTGACAGGGATGACAC
>st2002
AAAAAACGCTGACTAGGATGCCAT
>st2003
AAAAAACGCTGGATATGAGAGGAA
>st2004
AAAAAACGGAAAAGGAATACACGG
>st2005
AAAAAACGGAAAGAGAAGATCGAG
>st2006
AAAAAACGGAACGAGGAGGAGGAG
>st2007
AAAAAACGGAACGTGGAAGACAGG
>st2008
AAAAAACGGAAGAACAGGAAAAAC
>st2009
AAAAAACGGAAGAATAGAAAAGGC
>st2010
AAAAAACGGAATCTGTCGGTC
>st2011
AAAAAACGGAATCTGTCGGTCG
>st2012
AAAAAACGGAATCTGTCGGTCGGA
>st2013
AAAAAACGGAATGGACCAGACGGA
>st2014
AAAAAACGGACAAATATGTCGGCA
>st2015
AAAAAACGGACAGAGAAAAGGTGG
>st2016
AAAAAACGGACAGTCAAAGTTGGA
>st2017
AAAAAACGGACCAGATCGACGGTT
>st2018
AAAAAACGGACGATCAAAGTTGGA
>st2019
AAAAAACGGACGGAATGACGTGGA
>st2020
AAAAAACGGACGGAATGGCGTGGA
>st2021
AAAAAACGGACGGAATGGCGTGGAG
>st2022
AAAAAACGGACGGAGGAAAGGTAA
>st2023
AAAAAACGGACGGAGGAAAGGTGG
>st2024
AAAAAACGGACGGTCAAATGTTGG
>st2025
AAAAAACGGACGTAGTAGAAGGTA
>st2026
AAAAAACGGACTAAGAGGGTAA
>st2027
AAAAAACGGAGAAATAGGAAAAAC
>st2028
AAAAAACGGAGAAATATGAAAAAT
>st2029
AAAAAACGGAGACAGTAGTTTAGA
>st2030
AAAAAACGGAGATAGAATATAGGT
>st2031
AAAAAACGGAGATAGTACAATAAT
>st2032
AAAAAACGGAGATAGTATAAGACC
>st2033
AAAAAACGGAGCGATAGATTAACA
>st2034
AAAAAACGGAGGAACGGGAAAAAC
>st2035
AAAAAACGGAGGAAGAACTGGCTG
>st2036
AAAAAACGGAGGAATAGAAAAAAC
>st2037
AAAAAACGGAGGAATAGGAAA
>st2038
AAAAAACGGAGGAATAGGAAAA
>st2039
AAAAAACGGAGGAATAGGAAAAA
>st2040
AAAAAACGGAGGAATAGGAAAAAC
>st2041
AAAAAACGGAGGAATAGGAAAAAT
>st2042
AAAAAACGGAGGATGAATTGGCTG
>st2043
AAAAAACGGAGGCACACAAAATAA
>st2044
AAAAAACGGAGGCAGACAAAATAA
>st2045
AAAAAACGGAGGTAGTAATAGGCG
>st2046
AAAAAACGGAGGTAGTAGGATGGA
>st2047
AAAAAACGGAGGTAGTATACGGGA
>st2048
AAAAAACGGAGGTAGTATTATCGG
>st2049
AAAAAACGGAGGTGGTAAATCATG
>st2050
AAAAAACGGAGTAGAAAACGACAT
>st2051
AAAAAACGGAGTAGAAAACGACATG
>st2052
AAAAAACGGAGTGATGCATTAACG
>st2053
AAAAAACGGATACGGATACCTTTC
>st2054
AAAAAACGGATACGGATACCTTTCG
>st2055
AAAAAACGGATGGAGGAAAGGTGG
>st2056
AAAAAACGGATGGTCAAAGTTGGG
>st2057
AAAAAACGGCACATATACTATAGG
>st2058
AAAAAACGGCCGTGGGAGACAGCT
>st2059
AAAAAACGGCGTCAAGGAACAATA
>st2060
AAAAAACGGCTTATTAGAGAATAA
>st2061
AAAAAACGGCTTATTAGGAAATAA
>st2062
AAAAAACGGGACTAAAAAGAGGGA
>st2063
AAAAAACGGGAGAATAGCTAATAT
>st2064
AAAAAACGGGCCAGTGGTAGGCAA
>st2065
AAAAAACGGGCGGTGTGTACA
>st2066
AAAAAACGGGCTACAAATTTATA
>st2067
AAAAAACGGGCTACAAATTTATAC
>st2068
AAAAAACGGGGAGAAGAACACAGC
>st2069
AAAAAACGGGGCTAAAGACGATCT
>st2070
AAAAAACGGTACAGTTGAAAACGG
>st2071
AAAAAACGGTACGGTCGGAAACGG
>st2072
AAAAAACGGTACGGTCGGAAATGG
>st2073
AAAAAACGGTATACTGTCAGCACA
>st2074
AAAAAACGGTATGGTCGGAAAAGA
>st2075
AAAAAACGGTATGGTCGGAAACGG
>st2076
AAAAAACGTAAAACTAGATGGGA
>st2077
AAAAAACGTAAAACTAGATGGGAT
>st2078
AAAAAACGTAACACGGCTGATGAA
>st2079
AAAAAACGTAACACGGCTGATGGA
>st2080
AAAAAACGTAAGACGGCTGATGG
>st2081
AAAAAACGTAAGACGGCTGATGGA
>st2082
AAAAAACGTAGAACCGGCACCTTT
>st2083
AAAAAACGTAGCAACCAGATGAGA
>st2084
AAAAAACGTAGGAATAACATAGG
>st2085
AAAAAACGTAGGAATAACATAGGA
>st2086
AAAAAACGTAGGAATCAGATGAGA
>st2087
AAAAAACGTAGGAATTGAAGTGGC
>st2088
AAAAAACGTAGGATTTTAATAGGA
>st2089
AAAAAACGTAGGATTTTGATAGGA
>st2090
AAAAAACGTATCGGTCTCAACGGA
>st2091
AAAAAACGTCAGCTGAAACGGAGG
>st2092
AAAAAACGTCGATCGAGGCAGGGG
>st2093
AAAAAACGTCGGACGCCTACGGCA
>st2094
AAAAAACGTCGGGAGAGCAGCGGC
>st2095
AAAAAACGTCGTCGAACCGCAAAA
>st2096
AAAAAACGTCTTCTGGAATGGCAA
>st2097
AAAAAACGTGAACGCCGAAAACGA
>st2098
AAAAAACGTGAATTTGCCTGAAGA
>st2099
AAAAAACGTGAATTTGCCTGAAGAC
>st2100
AAAAAACGTGAATTTGCTGTCGGG
>st2101
AAAAAACGTGACACAGCTGACGGA
>st2102
AAAAAACGTGACACGACTGATGGA
>st2103
AAAAAACGTGACACGGCTGATACA
>st2104
AAAAAACGTGACATGGCTGATGGA
>st2105
AAAAAACGTGATACGGCTGATGCA
>st2106
AAAAAACGTGCGCGCGGAAAACGA
>st2107
AAAAAACGTGCGTGTAGAAGACAA
>st2108
AAAAAACGTGGACTTCATTGTGGC
>st2109
AAAAAACGTGGAGCCTTGCAGGTG
>st2110
AAAAAACGTGTAAGATAGCTAGAT
>st2111
AAAAAACGTGTAATTGGCCGTAGG
>st2112
AAAAAACGTGTAATTGGTCGTAGG
>st2113
AAAAAACGTGTAGAATGAAGTTGG
>st2114
AAAAAACGTGTATTTGCTCGTGGA
>st2115
AAAAAACGTGTGCGCAGAAAGAAG
>st2116
AAAAAACGTGTGTGCTGGAGAGGG
>st2117
AAAAAACGTTGGAAAGGAAGGTGG
>st2118
AAAAAACTAAAAACTTGCGACGGT
>st2119
AAAAAACTAAAAGCCGAAAGATAT
>st2120
AAAAAACTAAAATTGAACGGGACA
>st2121
AAAAAACTAAACAAATCGTCTGAC
>st2122
AAAAAACTAAACCAATCGTCTGAC
>st2123
AAAAAACTAAACCAATCGTCTGAT
>st2124
AAAAAACTAACATTGTGTCGGATA
>st2125
AAAAAACTAACCAAGCAGGACTAA
>st2126
AAAAAACTAACCTAGTACCGGATG
>st2127
AAAAAACTAACTAAGATCGTATAC
>st2128
AAAAAACTAAGAGATGGCGGCTGA
>st2129
AAAAAACTAAGCTAGTACTGGATG
>st2130
AAAAAACTAAGTAGACGAAGCAAG
>st2131
AAAAAACTAAGTAGAGTGAATGGT
>st2132
AAAAAACTAATCTAATATCGGACC
>st2133
AAAAAACTAATGAGGCTCTCGGTA
>st2134
AAAAAACTAATTACACAGATTGCG
>st2135
AAAAAACTAATTACAGAATCCGTC
>st2136
AAAAAACTAATTACAGAATTCGCC
>st2137
AAAAAACTAATTAGAATCCGTCAT
>st2138
AAAAAACTAATTGCAGAATCCGTC
>st2139
AAAAAACTAATTTATAACTCGTCT
>st2140
AAAAAACTAATTTATATCGTCAGG
>st2141
AAAAAACTAATTTCATAACTCGGC
>st2142
AAAAAACTAATTTCATAACTCGTC
>st2143
AAAAAACTAATTTCATAAGTCGGC
>st2144
AAAAAACTACAACCGAGATCGTCC
>st2145
AAAAAACTACAGCGGCTAAACACA
>st2146
AAAAAACTACAGTCCGACGATCA
>st2147
AAAAAACTACGACGGCTAGACACA
>st2148
AAAAAACTACGAGCGCTAGCCGGC
>st2149
AAAAAACTACGGACGCCGACCGGC
>st2150
AAAAAACTACGGCGGCTAAAAACA
>st2151
AAAAAACTACGGCGGCTAAACACA
>st2152
AAAAAACTACGGCGGCTAAATACA
>st2153
AAAAAACTAGAACCAGGGCGCCGG
>st2154
AAAAAACTAGAACGATGTAGTGGA
>st2155
AAAAAACTAGAACTGGATGGGA
>st2156
AAAAAACTAGACCTAAGAAGACTT
>st2157
AAAAAACTAGACCTAAGAAGACTTC
>st2158
AAAAAACTAGACCTAGGACGGGAT
>st2159
AAAAAACTAGACTGTTTAGGGGAG
>st2160
AAAAAACTAGATACCGGACGTCCC
>st2161
AAAAAACTAGATCCAGCAGAGACT
>st2162
AAAAAACTAGATCCAGCAGGGACC
>st2163
AAAAAACTAGATCCAGCAGTGACC
>st2164
AAAAAACTAGATGTGGGACATGGC
>st2165
AAAAAACTAGCATGAACGGACCAA
>st2166
AAAAAACTAGCGGACCAATCGAAC
>st2167
AAAAAACTAGGAGAGGCTCA
>st2168
AAAAAACTAGGAGAGGCTCAC
>st2169
AAAAAACTAGGAGAGGCTCACT
>st2170
AAAAAACTAGGATAAGATGGGATA
>st2171
AAAAAACTAGGTAGAAGTGAATGG
>st2172
AAAAAACTAGTAATTAGCTCTCGG
>st2173
AAAAAACTAGTAATTAGCTCTCGGA
>st2174
AAAAAACTAGTAATTAGCTGATGG
>st2175
AAAAAACTAGTACGGAAGATGGCA
>st2176
AAAAAACTAGTAGCACAGATAGGA
>st2177
AAAAAACTAGTATGGGATGTGACA
>st2178
AAAAAACTAGTCGATATATGTGAG
>st2179
AAAAAACTAGTCGGATAAATAA
>st2180
AAAAAACTAGTGATCGTCATTTCC
>st2181
AAAAAACTAGTGATCGTCATTTCCC
>st2182
AAAAAACTATAAATAAGACGGACG
>st2183
AAAAAACTATATGTAGATTGATGG
>st2184
AAAAAACTATCAAAGGATCTCGGG
>st2185
AAAAAACTATCTTTCGTGACGGCT
>st2186
AAAAAACTATGGCGGCTAAAACAA
>st2187
AAAAAACTATGGTACCGGATGTCT
>st2188
AAAAAACTATGTTTGATCGGATGT
>st2189
AAAAAACTATTGCGGTCGGCCTCC
>st2190
AAAAAACTATTTGCGTCGGAA
>st2191
AAAAAACTCAAAAACTATGGGACG
>st2192
AAAAAACTCAAAATTCTAGGACGG
>st2193
AAAAAACTCAAAGGACGGTTTCCA
>st2194
AAAAAACTCAACAACGTTGGCTGC
>st2195
AAAAAACTCAACCTAGAAGGGACG
>st2196
AAAAAACTCAACCTAGAAGGGACT
>st2197
AAAAAACTCAACCTAGAAGGGGAT
>st2198
AAAAAACTCAACCTAGCAGGGGAT
>st2199
AAAAAACTCAACCTAGGAGGGATG
>st2200
AAAAAACTCAACGACGTCATCTAT
>st2201
AAAAAACTCAACGGCATCAAATAT
>st2202
AAAAAACTCAACGGCGTCAATTAT
>st2203
AAAAAACTCAACGGCGTTAGACGT
>st2204
AAAAAACTCAAGCGAGGGGATGTG
>st2205
AAAAAACTCAATCCAGCAGAGCCC
>st2206
AAAAAACTCACGGAGCTAAGATGC
>st2207
AAAAAACTCAGAACCGGCAAATT
>st2208
AAAAAACTCAGAACCGGCAAATTC
>st2209
AAAAAACTCAGAATACGGGACGGA
>st2210
AAAAAACTCAGGACCGGCAAA
>st2211
AAAAAACTCAGGACCGGCAAAT
>st2212
AAAAAACTCAGGACCGGCAAATT
>st2213
AAAAAACTCAGGACCGGCAAATTA
>st2214
AAAAAACTCAGGACCGGCAAATTC
>st2215
AAAAAACTCAGGACCGGCAAATTCA
>st2216
AAAAAACTCAGGACCGGTAAATTC
>st2217
AAAAAACTCAGTGGAGACTCCTAT
>st2218
AAAAAACTCATCTTTAGTCTCGGT
>st2219
AAAAAACTCATGATCTTAAGATGC
>st2220
AAAAAACTCATGGCGATGGACGGC
>st2221
AAAAAACTCCAGACTCTCAGAAGC
>st2222
AAAAAACTCCCTTAAATAGATCGT
>st2223
AAAAAACTCCGAATAAAGCGACGA
>st2224
AAAAAACTCCGGAGTGATAGCATT
>st2225
AAAAAACTCGAAACGACGGTAACT
>st2226
AAAAAACTCGACAAGTATTTTAGG
>st2227
AAAAAACTCGACTTATAGAAGGAA
>st2228
AAAAAACTCGCATACTAACTGGAC
>st2229
AAAAAACTCGCATGCTAACTTGAG
>st2230
AAAAAACTCGGCCTACAAATTTAT
>st2231
AAAAAACTCGGCCTAGAAGGGGAT
>st2232
AAAAAACTCGGGAAGACAAAAATA
>st2233
AAAAAACTCGTTGCAGTGGACATG
>st2234
AAAAAACTCTAGGACAAAGGTGCA
>st2235
AAAAAACTCTATATATGACTGGCT
>st2236
AAAAAACTCTGAAAGACTGTCAAC
>st2237
AAAAAACTCTGAGGTTAAGCGTGC
>st2238
AAAAAACTCTGATGCAGCTGCTGG
>st2239
AAAAAACTCTGGCACTGAAGATAA
>st2240
AAAAAACTCTGGGCCGTCAGATGC
>st2241
AAAAAACTCTTACAGCAACGCGCG
>st2242
AAAAAACTGAAAGCAAAAGAGCCA
>st2243
AAAAAACTGAACCAAACTGATCGA
>st2244
AAAAAACTGAACCACCATATCCCT
>st2245
AAAAAACTGAACCGAAAAGACTGA
>st2246
AAAAAACTGAACCGAAATGACTGA
>st2247
AAAAAACTGAAGAACACAGGAAGA
>st2248
AAAAAACTGAAGAATAGAAGGAGG
>st2249
AAAAAACTGAAGATTGGCGGGGGC
>st2250
AAAAAACTGAAGCAACTTAGGCCA
>st2251
AAAAAACTGAAGCAGCTAGAAGCC
>st2252
AAAAAACTGAAGCTAGAAAACTAC
>st2253
AAAAAACTGACAGAACACGTAGAG
>st2254
AAAAAACTGACTCAAATACGGATA
>st2255
AAAAAACTGACTCAAGGGTGGCTG
>st2256
AAAAAACTGACTCATACACGAATA
>st2257
AAAAAACTGACTCATACACGGATA
>st2258
AAAAAACTGACTCATACACGGATG
>st2259
AAAAAACTGACTCATACATGAATA
>st2260
AAAAAACTGACTTAAACACGGATG
>st2261
AAAAAACTGACTTAAATACGGATG
>st2262
AAAAAACTGACTTAGAGGCGT
>st2263
AAAAAACTGAGATCGTCCAAAACC
>st2264
AAAAAACTGAGCTGACGTATCTTG
>st2265
AAAAAACTGAGTCGGTATATTTTGG
>st2266
AAAAAACTGATAATTAGCTGATGA
>st2267
AAAAAACTGATAATTGATTGCTGG
>st2268
AAAAAACTGATTCATGCACGGACG
>st2269
AAAAAACTGCAACTGGGACAAGCT
>st2270
AAAAAACTGCAGAGAAGAATTCGG
>st2271
AAAAAACTGCAGCAGCAAGCTCCC
>st2272
AAAAAACTGCAGTTGAGACAAGCT
>st2273
AAAAAACTGCATAACCATCGACTC
>st2274
AAAAAACTGCATAACCGTCGACTC
>st2275
AAAAAACTGCATAACCGTCGACTCA
>st2276
AAAAAACTGCATCTGAGGGCACCC
>st2277
AAAAAACTGCGAGACGAATT
>st2278
AAAAAACTGCGAGACGAATTTA
>st2279
AAAAAACTGCGAGACGAATTTAT
>st2280
AAAAAACTGCGAGACGAATTTATT
>st2281
AAAAAACTGCTAGAATAAAAGGCT
>st2282
AAAAAACTGGAACCCTAGCCGGCC
>st2283
AAAAAACTGGAAGTGGAGTTGG
>st2284
AAAAAACTGGAAGTGGAGTTGGGTG
>st2285
AAAAAACTGGACCAGGCTGGCGGT
>st2286
AAAAAACTGGACCTAAGAAGACTT
>st2287
AAAAAACTGGACCTAAGAAGACTTC
>st2288
AAAAAACTGGACGAATTGGCATAG
>st2289
AAAAAACTGGACTGTTTAGGAGAG
>st2290
AAAAAACTGGAGAACACAGGAAGA
>st2291
AAAAAACTGGAGAATAAAAGCGGC
>st2292
AAAAAACTGGAGAATGCGGCGCAG
>st2293
AAAAAACTGGAGACCTAGCCGGCG
>st2294
AAAAAACTGGAGATTGGCGGGGGC
>st2295
AAAAAACTGGAGCCCGCAAAAGAA
>st2296
AAAAAACTGGATCGCCATATACAC
>st2297
AAAAAACTGGATCGCCATATCGAA
>st2298
AAAAAACTGGATCGCCGTAT
>st2299
AAAAAACTGGATCGCCGTATTCAC
>st2300
AAAAAACTGGATCGTCATATTCAC
>st2301
AAAAAACTGGATCGTCATATTCAT
>st2302
AAAAAACTGGCACCTATAGAATA
>st2303
AAAAAACTGGCACCTATAGAATAT
>st2304
AAAAAACTGGCAGAAAAACGTA
>st2305
AAAAAACTGGCAGAAAAACGTAAA
>st2306
AAAAAACTGGCATGCTAACTCGAG
>st2307
AAAAAACTGGCGAGCCTAATTTAG
>st2308
AAAAAACTGGCGGACACTTAAGAG
>st2309
AAAAAACTGGCGGCTTATTGTACT
>st2310
AAAAAACTGGCTTAAATACGGACG
>st2311
AAAAAACTGGGAGTGGAGTTGG
>st2312
AAAAAACTGGGAGTGGAGTTGGGTG
>st2313
AAAAAACTGGGATAGGTCTAACCC
>st2314
AAAAAACTGGGATCGTCCTATTCA
>st2315
AAAAAACTGGGATCGTCCTATTCT
>st2316
AAAAAACTGGGGCTAAAGATGATA
>st2317
AAAAAACTGGGGCTAAAGATGATC
>st2318
AAAAAACTGGGTCGGCATATCTT
>st2319
AAAAAACTGGGTTGGCATATCTGA
>st2320
AAAAAACTGGTAATTAGCTGATGG
>st2321
AAAAAACTGGTAATTAGCTGATGGA
>st2322
AAAAAACTGGTAATTAGTTGTCGG
>st2323
AAAAAACTGGTAATTGACTGCTG
>st2324
AAAAAACTGGTGGACATGGCGTGC
>st2325
AAAAAACTGGTTGGCATATCTTGA
>st2326
AAAAAACTGGTTTCGCTGGAATGT
>st2327
AAAAAACTGTAACTGGCACGTGGG
>st2328
AAAAAACTGTAATAAAGAGAAGAT
>st2329
AAAAAACTGTACCGGTATACTTGAG
>st2330
AAAAAACTGTAGATATAAACGGAA
>st2331
AAAAAACTGTAGATCCGAACGGAA
>st2332
AAAAAACTGTAGATCCGACGGAAA
>st2333
AAAAAACTGTAGATGCAAACGGAA
>st2334
AAAAAACTGTAGATTTGATTGGTT
>st2335
AAAAAACTGTAGCAAAGTGTGGCA
>st2336
AAAAAACTGTAGCAGGCGAGGATT
>st2337
AAAAAACTGTAGCAGGCGAGGGTT
>st2338
AAAAAACTGTAGCGGTAAAATCCA
>st2339
AAAAAACTGTAGTGGTGATGGTG
>st2340
AAAAAACTGTAGTGGTGATGGTGA
>st2341
AAAAAACTGTATCACCATATTCAC
>st2342
AAAAAACTGTATCGTCATCTCCCA
>st2343
AAAAAACTGTCAGAAAAAACGCGC
>st2344
AAAAAACTGTCAGAAAAAACGCGCC
>st2345
AAAAAACTGTCAGAAAAAACGCGT
>st2346
AAAAAACTGTCAGAAAAAAGCTAA
>st2347
AAAAAACTGTCAGAAAAAAGGCGC
>st2348
AAAAAACTGTCGACATATTTTTAG
>st2349
AAAAAACTGTCGACGCATTTTTCT
>st2350
AAAAAACTGTGAACAGAGAAAGGG
>st2351
AAAAAACTGTGACATGGCTAAAG
>st2352
AAAAAACTGTGACATGGCTAAAGT
>st2353
AAAAAACTGTGCAGCGAGTTAGGA
>st2354
AAAAAACTGTGCTGCTTAGAGGAG
>st2355
AAAAAACTGTGGAAAAGAGGG
>st2356
AAAAAACTGTGGAAAAGAGGGGT
>st2357
AAAAAACTGTGGAAAAGAGGGGTA
>st2358
AAAAAACTGTGGAACTACTATGGC
>st2359
AAAAAACTGTGGAGTTAGAGGACT
>st2360
AAAAAACTGTGGCATAACTAAA
>st2361
AAAAAACTGTGGCATGGCTAAA
>st2362
AAAAAACTGTGGGATCAGACGACC
>st2363
AAAAAACTGTGGTAAATTGAGGTG
>st2364
AAAAAACTGTTACGCGAGAATGACG
>st2365
AAAAAACTGTTAGAAAAAACGCGC
>st2366
AAAAAACTGTTGATATTTTTGCAT
>st2367
AAAAAACTGTTTTTCTGATGAGGC
>st2368
AAAAAACTTAAAGGACTAATACGG
>st2369
AAAAAACTTAACGGCGTCCTGCAT
>st2370
AAAAAACTTAATTCAGAGGATGTA
>st2371
AAAAAACTTACATTTTAGGACGGA
>st2372
AAAAAACTTACGGCCATGTTCTAT
>st2373
AAAAAACTTAGAACTAAACAGGGC
>st2374
AAAAAACTTAGAACTAAACTCGGC
>st2375
AAAAAACTTAGAAGATGATGTTA
>st2376
AAAAAACTTAGAAGATGATGTTAC
>st2377
AAAAAACTTAGAAGATGATGTTACT
>st2378
AAAAAACTTAGAATCGGATGGGAT
>st2379
AAAAAACTTAGGATCGGATGGGAT
>st2380
AAAAAACTTATAAACAACAGATCG
>st2381
AAAAAACTTATCAAATTTTGGCAT
>st2382
AAAAAACTTCAAATAAGACGGACG
>st2383
AAAAAACTTCATATAAAACGGACA
>st2384
AAAAAACTTCATATAAGACGGACA
>st2385
AAAAAACTTCATATAAGACGGACT
>st2386
AAAAAACTTCATATAAGACGGACTA
>st2387
AAAAAACTTCATATATGACGGACA
>st2388
AAAAAACTTCTCTAATCTTCGGAC
>st2389
AAAAAACTTGAAAACCGAGCGTAG
>st2390
AAAAAACTTGAAGAATGGAATTAA
>st2391
AAAAAACTTGAAGGACTAATACGG
>st2392
AAAAAACTTGAAGGACTAATACGGA
>st2393
AAAAAACTTGAAGGACTAATATGGA
>st2394
AAAAAACTTGATAGTGTCTGGTAC
>st2395
AAAAAACTTGCATGCTAACTTGAG
>st2396
AAAAAACTTGCTGACTGGACTGCC
>st2397
AAAAAACTTGCTGACTGGACTGCT
>st2398
AAAAAACTTGTAATTAGCTGATGG
>st2399
AAAAAACTTGTAATTAGCTGGTGG
>st2400
AAAAAACTTGTAGGGATGGATCTG
>st2401
AAAAAACTTTAGAACTAAACACGG
>st2402
AAAAAACTTTAGAACTAAACAGAA
>st2403
AAAAAACTTTAGAACTAAACAGAG
>st2404
AAAAAACTTTAGAACTAAACAGGA
>st2405
AAAAAACTTTAGAACTAAACAGGG
>st2406
AAAAAACTTTAGAACTAAACTCGG
>st2407
AAAAAACTTTAGAACTAAGCAGAG
>st2408
AAAAAACTTTAGAATTGGACGTGA
>st2409
AAAAAACTTTAGATCTAAACACGG
>st2410
AAAAAACTTTAGCTACAAATCTGG
>st2411
AAAAAACTTTAGGACTAAGGGTGT
>st2412
AAAAAACTTTATATGAGACGGACA
>st2413
AAAAAACTTTATATTATGGGACGG
>st2414
AAAAAACTTTATTGATCGGGTTCC
>st2415
AAAAAACTTTCATATAAGACGGAC
>st2416
AAAAAACTTTCGAATAAAACGGAC
>st2417
AAAAAACTTTCGGACGGCAACACT
>st2418
AAAAAACTTTGAAACTAAACACGG
>st2419
AAAAAACTTTGAAACTAAGGCTGT
>st2420
AAAAAACTTTGAACTAAACACGGC
>st2421
AAAAAACTTTGAATAAGACGA
>st2422
AAAAAACTTTGAATAAGACGAACA
>st2423
AAAAAACTTTGAATAAGACGAG
>st2424
AAAAAACTTTGAATAAGACGAGTG
>st2425
AAAAAACTTTGAATGGATGGAATA
>st2426
AAAAAACTTTGCAACTAAACACGG
>st2427
AAAAAACTTTGGAACAAAACACGG
>st2428
AAAAAACTTTGGAACTAAACACGG
>st2429
AAAAAACTTTGGAACTAAACACGGC
>st2430
AAAAAACTTTGGAACTAAACAGGC
>st2431
AAAAAACTTTGGAACTAAACAGGG
>st2432
AAAAAACTTTGGAACTAACAGGGC
>st2433
AAAAAACTTTGGAACTAAGGCTGT
>st2434
AAAAAACTTTGGAACTACGGCGAC
>st2435
AAAAAACTTTGGATCTAAACACGG
>st2436
AAAAAACTTTGGATCTAAACTCGGC
>st2437
AAAAAACTTTTAATACGATGGATG
>st2438
AAAAAACTTTTACAGTCGGGCAGC
>st2439
AAAAAACTTTTAGGACCAAAAACGG
>st2440
AAAAAACTTTTAGTCGGAATATAT
>st2441
AAAAAACTTTTCGTCGGAATATAT
>st2442
AAAAAACTTTTGGATACTCGTGGC
>st2443
AAAAAACTTTTGTAGATTTGTTCG
>st2444
AAAAAACTTTTGTAGATTTGTTCGT
>st2445
AAAAAACTTTTTGGGACTAAACGG
>st2446
AAAAAAGAAAAAAACGATCGCTGG
>st2447
AAAAAAGAAAAAGATCGCAGAG
>st2448
AAAAAAGAAAAAGGAGTATGGTT
>st2449
AAAAAAGAAAAAGGGACCGTCTGG
>st2450
AAAAAAGAAAACAAAGCCGGCTGC
>st2451
AAAAAAGAAAATCGTTTAGGACAAT
>st2452
AAAAAAGAAACGACACACGGACTCC
>st2453
AAAAAAGAAACGGAGGTTAGATGG
>st2454
AAAAAAGAAACTGGCTGGAGGGGG
>st2455
AAAAAAGAAAGCGGAACAAGCTAA
>st2456
AAAAAAGAAAGTAGGTGAAGAAGA
>st2457
AAAAAAGAACAAGCTAAAAGGACG
>st2458
AAAAAAGAACAAGTGTAGAGGTA
>st2459
AAAAAAGAACAAGTGTAGAGGTAT
>st2460
AAAAAAGAACAGGTAGAAAAACAG
>st2461
AAAAAAGAACAGTCGGTATCACAT
>st2462
AAAAAAGAACATAGTAGAAACGGA
>st2463
AAAAAAGAACCGGCACCTATAGAT
>st2464
AAAAAAGAACCTACGATGTGACAT
>st2465
AAAAAAGAACCTGATACTGGATGG
>st2466
AAAAAAGAACGTGGCAACAAAAAG
>st2467
AAAAAAGAACGTGGCAACAGAAAG
>st2468
AAAAAAGAACTAGGTGGAAGGTGG
>st2469
AAAAAAGAACTCAACGGACAACGG
>st2470
AAAAAAGAACTCAGCCAAGGGCAC
>st2471
AAAAAAGAACTCGCATGCTAACTA
>st2472
AAAAAAGAACTCTCTTCACGGC
>st2473
AAAAAAGAACTCTCTTCACGGCCA
>st2474
AAAAAAGAACTTAACGGCTTGTTT
>st2475
AAAAAAGAACTTATTTTGGGACGG
>st2476
AAAAAAGAAGAACTCATAAGAGGC
>st2477
AAAAAAGAAGAAGAACACAACTAT
>st2478
AAAAAAGAAGAAGAGGACTGATAA
>st2479
AAAAAAGAAGAATGGACCTAACCC
>st2480
AAAAAAGAAGAATTACTGCAT
>st2481
AAAAAAGAAGAATTACTGCATT
>st2482
AAAAAAGAAGAATTGCTGACTAG
>st2483
AAAAAAGAAGAATTGCTGACTAGA
>st2484
AAAAAAGAAGACAAACCCTGA
>st2485
AAAAAAGAAGACAAACCCTGG
>st2486
AAAAAAGAAGACAAACCCTGGTT
>st2487
AAAAAAGAAGACCATGTAGAGGAG
>st2488
AAAAAAGAAGACGACTGATAAACT
>st2489
AAAAAAGAAGACGATGAACAATAA
>st2490
AAAAAAGAAGAGATGGGACAAACC
>st2491
AAAAAAGAAGAGCAACGGACTAAA
>st2492
AAAAAAGAAGAGCAGCGGACT
>st2493
AAAAAAGAAGAGCAGCGGACTA
>st2494
AAAAAAGAAGAGCAGCGGACTAC
>st2495
AAAAAAGAAGAGCAGCGGACTACA
>st2496
AAAAAAGAAGAGCAGCGGACTATA
>st2497
AAAAAAGAAGAGGAGTGGGCT
>st2498
AAAAAAGAAGAGGAGTGGGCTA
>st2499
AAAAAAGAAGAGGAGTGGGCTAC
>st2500
AAAAAAGAAGATAGATCGAAGAGT
>st2501
AAAAAAGAAGATTGTAACTATATA
>st2502
AAAAAAGAAGCGCACTGGCAATAA
>st2503
AAAAAAGAAGCTACTGGACGGCGG
>st2504
AAAAAAGAAGGAAGAAGGGAG
>st2505
AAAAAAGAAGGAAGAAGGGAGAAA
>st2506
AAAAAAGAAGTAGATATGAAGAA
>st2507
AAAAAAGAAGTAGATATGAAGAAT
>st2508
AAAAAAGAAGTATGGCTCTCTTGG
>st2509
AAAAAAGAAGTCGTTTAGGACAAC
>st2510
AAAAAAGAAGTCGTTTAGGACAAT
>st2511
AAAAAAGAAGTTGTAAGTTTGTGT
>st2512
AAAAAAGAATAATCCTAAGATCGT
>st2513
AAAAAAGAATACGGATACAGAACC
>st2514
AAAAAAGAATATAGGATCGGATGT
>st2515
AAAAAAGAATCGACAAACGGATGC
>st2516
AAAAAAGAATCGACAAACGGATGCC
>st2517
AAAAAAGAATCGGCACCAATTACT
>st2518
AAAAAAGAATCGGCACCAATTACTG
>st2519
AAAAAAGAATCTAGGACCATATAT
>st2520
AAAAAAGAATCTAGGACTAGATGT
>st2521
AAAAAAGAATCTAGGACTGGATGC
>st2522
AAAAAAGAATCTAGGATCGGATGT
>st2523
AAAAAAGAATCTGAACTAGATGG
>st2524
AAAAAAGAATCTGAACTAGATGGA
>st2525
AAAAAAGAATTCAAATAAGACGGA
>st2526
AAAAAAGAATTTTAGAAGCGATCG
>st2527
AAAAAAGACAAACCCTGATTTCGG
>st2528
AAAAAAGACAAACGGAAAAGCTG
>st2529
AAAAAAGACAAACGGAAAAGCTGC
>st2530
AAAAAAGACAAATAATATGGGACA
>st2531
AAAAAAGACAACATAGAACAGGAA
>st2532
AAAAAAGACAACGGCGTCAAACAT
>st2533
AAAAAAGACAACGGCGTTAAACAT
>st2534
AAAAAAGACAACGGCGTTATACAT
>st2535
AAAAAAGACAACGGCGTTGAATAT
>st2536
AAAAAAGACAACGTACTAGAGAGC
>st2537
AAAAAAGACAAGATGGATCAATAT
>st2538
AAAAAAGACAAGCATGAATTTCCC
>st2539
AAAAAAGACAAGCATGAATTTCCT
>st2540
AAAAAAGACAAGTAATATAGGACG
>st2541
AAAAAAGACAAGTAATATAGGACGG
>st2542
AAAAAAGACAAGTAATATGAGACG
>st2543
AAAAAAGACAAGTAATATGGAACG
>st2544
AAAAAAGACAAGTAATATGGAACGG
>st2545
AAAAAAGACAAGTAATATGGACGG
>st2546
AAAAAAGACAAGTAATATGGGACA
>st2547
AAAAAAGACAAGTAATATGGGACG
>st2548
AAAAAAGACAAGTAATATGGGACGG
>st2549
AAAAAAGACAAGTGATATGGGACG
>st2550
AAAAAAGACAATAATATAGGACGG
>st2551
AAAAAAGACAATCTAGGATGGATG
>st2552
AAAAAAGACAATTTCTGAGGATAA
>st2553
AAAAAAGACACATATAAGTCGGCA
>st2554
AAAAAAGACAGCGGCGTTAAACAT
>st2555
AAAAAAGACAGCTCATACAACCCA
>st2556
AAAAAAGACAGTAATATGGGACGG
>st2557
AAAAAAGACAGTAATATGGGATGG
>st2558
AAAAAAGACAGTTGGGCTAGAGGC
>st2559
AAAAAAGACAGTTTTGGACGGAGA
>st2560
AAAAAAGACATGACTACACAACTA
>st2561
AAAAAAGACCAATCCTACCTACGA
>st2562
AAAAAAGACCGAACCGAGAAGACC
>st2563
AAAAAAGACCGTGGGCGAAAAAAA
>st2564
AAAAAAGACCTGTGGTGAACGGTT
>st2565
AAAAAAGACGAAGAAGCAAGCA
>st2566
AAAAAAGACGAATTGGACGTGATA
>st2567
AAAAAAGACGAGATGGGACAAACC
>st2568
AAAAAAGACGAGTAATATGGGACG
>st2569
AAAAAAGACGCGAATATTAGATAA
>st2570
AAAAAAGACGCGAATATTAGGGAA
>st2571
AAAAAAGACGGACGATAAAAGTTA
>st2572
AAAAAAGACGGACGATAAAAGTTAG
>st2573
AAAAAAGACGGACGGTTAAATGTT
>st2574
AAAAAAGACGGATAACAGACCACG
>st2575
AAAAAAGACGGATAGAAAGAAAGG
>st2576
AAAAAAGACGGGAACCATATCTAT
>st2577
AAAAAAGACGGGGAATATTG
>st2578
AAAAAAGACGGGGAATATTGA
>st2579
AAAAAAGACGGGGAATATTGAT
>st2580
AAAAAAGACGGGGACCAACAACAC
>st2581
AAAAAAGACGGTAAACAAGAATAA
>st2582
AAAAAAGACGTGAACATTAAGGAA
>st2583
AAAAAAGACGTGAATATTAGATAA
>st2584
AAAAAAGACGTGAATATTAGGGAA
>st2585
AAAAAAGACGTGAATATTAGGGAT
>st2586
AAAAAAGACGTGGGAACATAAAGG
>st2587
AAAAAAGACTAAAGGCATGTGGAC
>st2588
AAAAAAGACTAAGGAGAGAAGATG
>st2589
AAAAAAGACTAGCATCGAACCGAC
>st2590
AAAAAAGACTAGTCTGATGGATGA
>st2591
AAAAAAGACTCGCATGCTAACTTG
>st2592
AAAAAAGACTGAAATACCAGACGG
>st2593
AAAAAAGACTGAAGCCGACATA
>st2594
AAAAAAGACTGAAGTTTACAACCA
>st2595
AAAAAAGACTGAATGCTGAGGTGG
>st2596
AAAAAAGACTGAATGCTGAGGTGGA
>st2597
AAAAAAGACTGCATATATCCGAT
>st2598
AAAAAAGACTGCATATATCCGATT
>st2599
AAAAAAGACTGCATATATCCGGTT
>st2600
AAAAAAGACTGCATATATCTAATT
>st2601
AAAAAAGACTGCATATATCTATCA
>st2602
AAAAAAGACTGCATATATCTGGTT
>st2603
AAAAAAGACTGCATATATTCACTG
>st2604
AAAAAAGACTGCGTATATCCAATT
>st2605
AAAAAAGACTGGATATGACATATT
>st2606
AAAAAAGACTGGCGTGAGAGAGGC
>st2607
AAAAAAGACTGGGCCGGCAAA
>st2608
AAAAAAGACTGGGCCGGCAAATC
>st2609
AAAAAAGACTGGGCCGGCAAATCT
>st2610
AAAAAAGACTGGGCCGGCAAATCTG
>st2611
AAAAAAGACTGGGTCGGCATA
>st2612
AAAAAAGACTGGGTTGGCATA
>st2613
AAAAAAGACTGTATATATCCGGTT
>st2614
AAAAAAGACTTAAGACTGTATCAG
>st2615
AAAAAAGACTTGTATTTTAGGACG
>st2616
AAAAAAGACTTGTATTTTAGGACGG
>st2617
AAAAAAGAGAAAGATGGTTGCTAC
>st2618
AAAAAAGAGAAATATGGTTGTTAT
>st2619
AAAAAAGAGAACGCAGTCAACAAT
>st2620
AAAAAAGAGAAGAGTAGCACGCTA
>st2621
AAAAAAGAGAAGCAGCGGGCTA
>st2622
AAAAAAGAGAAGGCGTTCGTCGGA
>st2623
AAAAAAGAGACGACTTATAGAATG
>st2624
AAAAAAGAGACGATAGGTAATGGG
>st2625
AAAAAAGAGACGTTTACCCCTGG
>st2626
AAAAAAGAGACGTTTACCCCTGGT
>st2627
AAAAAAGAGAGAACGGATAGAAGT
>st2628
AAAAAAGAGAGGGATAAACAGTAG
>st2629
AAAAAAGAGAGGGCATATCTG
>st2630
AAAAAAGAGAGGGCATATCTGA
>st2631
AAAAAAGAGAGGGCATATCTGAA
>st2632
AAAAAAGAGAGGGCATATCTGAT
>st2633
AAAAAAGAGAGGGCATATCTGATT
>st2634
AAAAAAGAGAGGGCATATCTGT
>st2635
AAAAAAGAGATAGATGAGCAATGG
>st2636
AAAAAAGAGATTGAGAAGATACGT
>st2637
AAAAAAGAGATTGGGAAGATACAT
>st2638
AAAAAAGAGCAAAGCGAACAACAT
>st2639
AAAAAAGAGCAAATGGACCTGGCC
>st2640
AAAAAAGAGCAGCGGACTATAGA
>st2641
AAAAAAGAGCAGCGGATTTAG
>st2642
AAAAAAGAGCAGCGGATTTAGTAG
>st2643
AAAAAAGAGCAGCGGGCTACAGAT
>st2644
AAAAAAGAGCGTCGGTGACGGCCG
>st2645
AAAAAAGAGCTATACAAAATTACA
>st2646
AAAAAAGAGCTCGAGGTGGATGGA
>st2647
AAAAAAGAGCTTGAGGTGGATGGA
>st2648
AAAAAAGAGGAAAGAACACAACGG
>st2649
AAAAAAGAGGACCATCTGTACTGC
>st2650
AAAAAAGAGGAGAGAGATGAGAAG
>st2651
AAAAAAGAGGAGGGTGTCGTAGAG
>st2652
AAAAAAGAGGATTGCAAAACACAC
>st2653
AAAAAAGAGGCGCATGAACAAAG
>st2654
AAAAAAGAGGCGCATGAACAAAGC
>st2655
AAAAAAGAGGCGGAGGCAGAAGAG
>st2656
AAAAAAGAGGGAGAAATGAATGGA
>st2657
AAAAAAGAGGTAGTATAAAGTTGT
>st2658
AAAAAAGAGTAAATTGCAGATTGG
>st2659
AAAAAAGAGTAGAGCGGGCTAAAG
>st2660
AAAAAAGAGTAGTGGGCTATAGA
>st2661
AAAAAAGAGTCTCCACATTCGTTT
>st2662
AAAAAAGAGTGAAGTACATGGGCG
>st2663
AAAAAAGAGTGGGACGATGGCTGC
>st2664
AAAAAAGAGTGTCATCTGTAACGG
>st2665
AAAAAAGAGTGTCATCTGTGACGG
>st2666
AAAAAAGATAAACGGCGCAGACGA
>st2667
AAAAAAGATAAACGGCGCAGACGG
>st2668
AAAAAAGATAAATCTAGATCCGGA
>st2669
AAAAAAGATAACGGCGTCAAACAT
>st2670
AAAAAAGATAAGATGGAAAATGAT
>st2671
AAAAAAGATAAGTCATATGTAAAG
>st2672
AAAAAAGATAGAACCGGCACCTTT
>st2673
AAAAAAGATAGAGAAGATCAGCGG
>st2674
AAAAAAGATAGGACGAGATATTTC
>st2675
AAAAAAGATAGTAGTGTACGTAGA
>st2676
AAAAAAGATATATCATGGCACTAA
>st2677
AAAAAAGATATGGTTGAAAATGAC
>st2678
AAAAAAGATCAACAACCGGGACGG
>st2679
AAAAAAGATCAACGCGGAGATCGG
>st2680
AAAAAAGATCAACGGCGTCAAACA
>st2681
AAAAAAGATCAACGGCGTTAAATA
>st2682
AAAAAAGATCAATAGGACCTTTA
>st2683
AAAAAAGATCAATAGGACCTTTAG
>st2684
AAAAAAGATCAGAAAGCCGGATGA
>st2685
AAAAAAGATCAGTATGCGCGGCGG
>st2686
AAAAAAGATCGACACGGAGATCGG
>st2687
AAAAAAGATCGACACGGAGATTGG
>st2688
AAAAAAGATCGACATACACGGAGA
>st2689
AAAAAAGATCGACATACACGGGGA
>st2690
AAAAAAGATCGACATACGCGGAGA
>st2691
AAAAAAGATCGACATACTCTTTAC
>st2692
AAAAAAGATCGACATGCACGGTGC
>st2693
AAAAAAGATCGACATGCGCCATAC
>st2694
AAAAAAGATCGACATGCGCCGTGC
>st2695
AAAAAAGATCGACGCAGATATCAG
>st2696
AAAAAAGATCGACGCGGAGATCGG
>st2697
AAAAAAGATCGACGCGGAGATTGG
>st2698
AAAAAAGATCGCCATACACTTTA
>st2699
AAAAAAGATCGCCATACACTTTAC
>st2700
AAAAAAGATCGCCATACGCTCTAC
>st2701
AAAAAAGATCGCCATACGCTTTAC
>st2702
AAAAAAGATCGCCATACGTTTTAC
>st2703
AAAAAAGATCGCTATACACTTTAC
>st2704
AAAAAAGATCGGCATACACGGAGA
>st2705
AAAAAAGATCGGCATACGCGGCGG
>st2706
AAAAAAGATCGGCATATACGGAGA
>st2707
AAAAAAGATCGGCATGCGCGGAGA
>st2708
AAAAAAGATCGGCATGCGCGGCGG
>st2709
AAAAAAGATCGGCGCGGAGATCGG
>st2710
AAAAAAGATCGGTATGCGCGGCGG
>st2711
AAAAAAGATCGTCAAGTTAAGAGG
>st2712
AAAAAAGATCGTCATACGCTTTAC
>st2713
AAAAAAGATCGTCATACGTTTTAG
>st2714
AAAAAAGATCGTCATATGCTTACC
>st2715
AAAAAAGATCTAAGCAGCGGA
>st2716
AAAAAAGATCTGGACTAAAGGTGG
>st2717
AAAAAAGATGAAAGAGATAATCAG
>st2718
AAAAAAGATGACCCTACCTCTGTG
>st2719
AAAAAAGATGACGCCGGAAGATAC
>st2720
AAAAAAGATGACGGGACGGGAACA
>st2721
AAAAAAGATGACGTGGCGCAATAT
>st2722
AAAAAAGATGAGATGGAACAAACC
>st2723
AAAAAAGATGAGATGGGACAAACC
>st2724
AAAAAAGATGAGATGGGACAAAT
>st2725
AAAAAAGATGAGATGGGACAAATT
>st2726
AAAAAAGATGAGGAGATTGTCGGA
>st2727
AAAAAAGATGATGTGGCGCAATAT
>st2728
AAAAAAGATGATGTTTGTCTCTGT
>st2729
AAAAAAGATGCATAGATACTCCCA
>st2730
AAAAAAGATGGAAGTGTACGTAGA
>st2731
AAAAAAGATGGAAGTGTACGTAGAA
>st2732
AAAAAAGATGGCCAGCTGAATTAA
>st2733
AAAAAAGATGGCCTCTGTCTCTGT
>st2734
AAAAAAGATGGCGTTATCTGACCA
>st2735
AAAAAAGATGGTACTGAGATTAAG
>st2736
AAAAAAGATGGTATGATTAAAAAT
>st2737
AAAAAAGATGGTGGCTGCTTCTGT
>st2738
AAAAAAGATGTGCAACTGACATG
>st2739
AAAAAAGATGTGCAACTGACATGT
>st2740
AAAAAAGATGTGCAGCTGACA
>st2741
AAAAAAGATGTGCAGCTGACATG
>st2742
AAAAAAGATGTGCAGCTGACATGT
>st2743
AAAAAAGATGTGCCACTGATATGT
>st2744
AAAAAAGATTAAAGTTGAACACGG
>st2745
AAAAAAGATTAAATAAGACGGATG
>st2746
AAAAAAGATTAAGGATAAAAAG
>st2747
AAAAAAGATTAAGGATAAAAAGA
>st2748
AAAAAAGATTACGAACCTCAGAAG
>st2749
AAAAAAGATTAGCGGCTACAGAT
>st2750
AAAAAAGATTAGCGGCTACAGATT
>st2751
AAAAAAGATTAGGAAGATATGCAA
>st2752
AAAAAAGATTATATAAGACGGATA
>st2753
AAAAAAGATTATATAAGACGGATG
>st2754
AAAAAAGATTATATAAGACGGATGG
>st2755
AAAAAAGATTATATTTTGGGACGG
>st2756
AAAAAAGATTCAGTGGACGAGGCT
>st2757
AAAAAAGATTGAGAAGATACGCAA
>st2758
AAAAAAGATTGAGCCGAGTTT
>st2759
AAAAAAGATTGAGCCGAGTTTA
>st2760
AAAAAAGATTGAGCCGAGTTTAA
>st2761
AAAAAAGATTGAGCCGAGTTTAAA
>st2762
AAAAAAGATTGAGCCGAGTTTAAAA
>st2763
AAAAAAGATTGGACGGACATA
>st2764
AAAAAAGATTGGGAAGATACAT
>st2765
AAAAAAGATTGGGAAGATACATA
>st2766
AAAAAAGATTGGGAAGATACATAA
>st2767
AAAAAAGATTGTACCGGCATA
>st2768
AAAAAAGATTGTGTAAAAAAAAAG
>st2769
AAAAAAGATTGTTTTTGCAAGTAG
>st2770
AAAAAAGATTTTAAATAAGACGGA
>st2771
AAAAAAGATTTTAGGTGGACGG
>st2772
AAAAAAGATTTTTATGGACGAGCA
>st2773
AAAAAAGATTTTTCTGTAGTGGCT
>st2774
AAAAAAGCAAAAACTAGTGATCGT
>st2775
AAAAAAGCAAATCTAAGACTGAAT
>st2776
AAAAAAGCAACCGGTGTATGATAG
>st2777
AAAAAAGCAACGGCGTCAAACATT
>st2778
AAAAAAGCAAGCGGACCAAAACAA
>st2779
AAAAAAGCAGAACATCTATCCCTT
>st2780
AAAAAAGCAGAGCGGGCTAGAATA
>st2781
AAAAAAGCAGCGGACTATAGA
>st2782
AAAAAAGCAGCGGACTATATATCT
>st2783
AAAAAAGCAGCGGGCTACAAATCT
>st2784
AAAAAAGCAGCGGGCTACAGATCT
>st2785
AAAAAAGCAGCGGGCTACAGATT
>st2786
AAAAAAGCAGCGGGCTACAGATTT
>st2787
AAAAAAGCAGCGGGCTATAGA
>st2788
AAAAAAGCAGCGGTCTACAGATT
>st2789
AAAAAAGCAGCGGTCTACAGATTT
>st2790
AAAAAAGCAGCTGTCGACTGT
>st2791
AAAAAAGCAGGAATCGGATGAGAG
>st2792
AAAAAAGCAGGGGCAAAATCACAA
>st2793
AAAAAAGCAGGTAGAAGTGAG
>st2794
AAAAAAGCAGTAGAATTAAGCCAG
>st2795
AAAAAAGCAGTAGTAAATGGGTA
>st2796
AAAAAAGCAGTAGTAAATGGGTAA
>st2797
AAAAAAGCAGTGGGCTACAGATCT
>st2798
AAAAAAGCAGTTGTGGAATATAGG
>st2799
AAAAAAGCAGTTGTGGAATATAGGC
>st2800
AAAAAAGCATGGAGACTGAAGAGA
>st2801
AAAAAAGCATGTAGAATTAAATAG
>st2802
AAAAAAGCATGTAGAATTAAATAGG
>st2803
AAAAAAGCCAAACAGAAAAGCTGC
>st2804
AAAAAAGCCAAACGGAAAAGCTGC
>st2805
AAAAAAGCCAACTGCATCAAATAT
>st2806
AAAAAAGCCAGCTCGATGCGTCGG
>st2807
AAAAAAGCCAGTCGGAGCCGGCCA
>st2808
AAAAAAGCCAGTCGGGGCCGG
>st2809
AAAAAAGCCGTGGACTGTTCGGGG
>st2810
AAAAAAGCCTAGGACTGGATGG
>st2811
AAAAAAGCGAATAGTAGAGGGTTG
>st2812
AAAAAAGCGAATGGTGGATATGGA
>st2813
AAAAAAGCGAGACTACGAATCCAG
>st2814
AAAAAAGCGAGCTGGAACATC
>st2815
AAAAAAGCGAGCTGGAACATCTAG
>st2816
AAAAAAGCGATACATAGAAGACTC
>st2817
AAAAAAGCGATCGACTGACAAATA
>st2818
AAAAAAGCGCCCGATTGAGATGGT
>st2819
AAAAAAGCGCGCAGAGAGTGGAAC
>st2820
AAAAAAGCGGACAAAGAAAACGGA
>st2821
AAAAAAGCGGATAAAAAAGGATGG
>st2822
AAAAAAGCGGCGTGAGGATGGGCG
>st2823
AAAAAAGCGGGGTAAGACATTTAG
>st2824
AAAAAAGCGTCGACATCTTGGCAT
>st2825
AAAAAAGCGTCTGTAGTCCAACGG
>st2826
AAAAAAGCTAAACGGAAAAGCTGC
>st2827
AAAAAAGCTAGACTGTTTGACGGA
>st2828
AAAAAAGCTAGAGCCAATTATTAC
>st2829
AAAAAAGCTATAGATTGTTTGGG
>st2830
AAAAAAGCTATAGATTGTTTGGGG
>st2831
AAAAAAGCTCGAGACTCACAAG
>st2832
AAAAAAGCTCGAGACTCACAAGC
>st2833
AAAAAAGCTCGAGACTCGCA
>st2834
AAAAAAGCTCGAGACTCGCAAG
>st2835
AAAAAAGCTGCAACACATACTCTA
>st2836
AAAAAAGCTGCAGCTGGGACAAGC
>st2837
AAAAAAGCTGGAAGACATTTGGAC
>st2838
AAAAAAGCTGGACTGTTTGGGGGA
>st2839
AAAAAAGCTGGAGAATAAAAGCGG
>st2840
AAAAAAGCTGGATTGTTTGAGGGA
>st2841
AAAAAAGCTGGGGCAAAATCACAA
>st2842
AAAAAAGCTGTAAGAGTGATAGGT
>st2843
AAAAAAGCTGTAGCAGTTAGAAG
>st2844
AAAAAAGCTGTAGCAGTTAGAAGC
>st2845
AAAAAAGCTGTAGCTACGTAATCT
>st2846
AAAAAAGCTGTAGCTGGGAGAAGC
>st2847
AAAAAAGCTGTCTAAATTCGTTGT
>st2848
AAAAAAGCTGTGGACTGTTTGGAG
>st2849
AAAAAAGCTTATATTTTGGGACGG
>st2850
AAAAAAGCTTGGAAAATGGATTAA
>st2851
AAAAAAGCTTGTTCGGATAGGCCG
>st2852
AAAAAAGCTTTTCTCGTAGACGGA
>st2853
AAAAAAGGAAAATAGGTCGCGTGC
>st2854
AAAAAAGGAAACAGAAGACCTCAA
>st2855
AAAAAAGGAAACCAGGTGGAGCGG
>st2856
AAAAAAGGAAACCAGGTGGAGGGA
>st2857
AAAAAAGGAAACCAGGTGGAGTGA
>st2858
AAAAAAGGAAACGGTAGTGTTGAG
>st2859
AAAAAAGGAAAGCAAGAACCGGGA
>st2860
AAAAAAGGAAAGTAAAGCGGTGCC
>st2861
AAAAAAGGAAATCAGGTAGAGGGA
>st2862
AAAAAAGGAAATCCTGAACTGGCA
>st2863
AAAAAAGGAAATCGTTTAGGAC
>st2864
AAAAAAGGAAATCGTTTTGGAC
>st2865
AAAAAAGGAAATTAGGTGGAGGGA
>st2866
AAAAAAGGAACAGAAGATGACAAA
>st2867
AAAAAAGGAACGACTGGAAGGGGA
>st2868
AAAAAAGGAACGTACATGTCGGCA
>st2869
AAAAAAGGAACTGTTCGGGTA
>st2870
AAAAAAGGAAGAAGATGAACGGCC
>st2871
AAAAAAGGAAGGAGAAGTAGGTGG
>st2872
AAAAAAGGAAGTCGTTTAGG
>st2873
AAAAAAGGAAGTCGTTTAGGA
>st2874
AAAAAAGGAAGTCGTTTAGGACA
>st2875
AAAAAAGGAAGTCGTTTAGGACAA
>st2876
AAAAAAGGAAGTCGTTTAGGACAAT
>st2877
AAAAAAGGAAGTCGTTTAGGACAGC
>st2878
AAAAAAGGAAGTCGTTTAGGATAA
>st2879
AAAAAAGGAAGTCGTTTTGGA
>st2880
AAAAAAGGAAGTCGTTTTGGACA
>st2881
AAAAAAGGAAGTCGTTTTGGACAG
>st2882
AAAAAAGGAAGTGGCGATTTGGAA
>st2883
AAAAAAGGAATATTAGAAGAGGAG
>st2884
AAAAAAGGAATCGATAAGGACGTC
>st2885
AAAAAAGGAATGTGTAGCACCGGA
>st2886
AAAAAAGGACAAACGGAGAAAAGG
>st2887
AAAAAAGGACAAAGGCGGAGACCA
>st2888
AAAAAAGGACAAAGGCGGAGCCCA
>st2889
AAAAAAGGACAAGAAAATAGAGGC
>st2890
AAAAAAGGACAATGACGGAGCCCA
>st2891
AAAAAAGGACACCAGGTGGAGGGA
>st2892
AAAAAAGGACACGTATAGGGATGG
>st2893
AAAAAAGGACAGAAGGGCTAGAAA
>st2894
AAAAAAGGACAGACGATTTATAAT
>st2895
AAAAAAGGACAGTCAAGCAAATGA
>st2896
AAAAAAGGACATAAGTCAGACTTC
>st2897
AAAAAAGGACATGTAGAGGCGTTC
>st2898
AAAAAAGGACCACAAAGACCAAAG
>st2899
AAAAAAGGACCAGACGGACGGTTG
>st2900
AAAAAAGGACCCCTACGTCAGGAA
>st2901
AAAAAAGGACCTGTTAGAGATGGA
>st2902
AAAAAAGGACGCGACTACACCGAG
>st2903
AAAAAAGGACGGAAAACGTGACGA
>st2904
AAAAAAGGACGGACGGTTAAATAT
>st2905
AAAAAAGGACGGCTATAACATGGA
>st2906
AAAAAAGGACGGTAAAAAAAATAC
>st2907
AAAAAAGGACGGTCGTATCCACAT
>st2908
AAAAAAGGACTACAGAAGTATAGC
>st2909
AAAAAAGGACTGAAGTTTGGA
>st2910
AAAAAAGGACTGTGCTGGAAGGGA
>st2911
AAAAAAGGAGAAAGATAATTTGGA
>st2912
AAAAAAGGAGAACAAGCACTGTGC
>st2913
AAAAAAGGAGAAGATAATTTGGAC
>st2914
AAAAAAGGAGAGAACATATTGGGT
>st2915
AAAAAAGGAGAGAGAAGAACAACA
>st2916
AAAAAAGGAGAGAGCTATGGATCG
>st2917
AAAAAAGGAGAGGAATACAGGACA
>st2918
AAAAAAGGAGAGGAGAACCGGCGC
>st2919
AAAAAAGGAGAGGAGAACCGGTGC
>st2920
AAAAAAGGAGAGTAGGAAAAGGTG
>st2921
AAAAAAGGAGCAGAAGAACAGAAA
>st2922
AAAAAAGGAGCCACGTAGACGC
>st2923
AAAAAAGGAGCCACGTAGACGCCA
>st2924
AAAAAAGGAGCCACGTAGACGCCAC
>st2925
AAAAAAGGAGCGAAGTTGGATGGA
>st2926
AAAAAAGGAGCGGAGGAACACAGG
>st2927
AAAAAAGGAGCTAGAGGATCGATA
>st2928
AAAAAAGGAGGAGAGGACAGAAAG
>st2929
AAAAAAGGAGGCGGAAGAAACTGA
>st2930
AAAAAAGGAGGGATGCAACACG
>st2931
AAAAAAGGAGGGATGCAACACGAG
>st2932
AAAAAAGGAGTAGAAGATTGCATT
>st2933
AAAAAAGGATAAATTAGAAGCATG
>st2934
AAAAAAGGATATGACAGAAGTAAC
>st2935
AAAAAAGGATATGACAGAAGTAACG
>st2936
AAAAAAGGATATGACAGAAGTAAG
>st2937
AAAAAAGGATCGACGCGGA
>st2938
AAAAAAGGATCGACGCGGAA
>st2939
AAAAAAGGATCGACGCGGAAA
>st2940
AAAAAAGGATCGACGCGGAAAG
>st2941
AAAAAAGGATCGACGCGGAAAGT
>st2942
AAAAAAGGATCGACGCGGAAAGTT
>st2943
AAAAAAGGATCTTTAGTCCCGGTT
>st2944
AAAAAAGGATGAACGCGAGAACGG
>st2945
AAAAAAGGATGAGAGAGGATGTG
>st2946
AAAAAAGGATGAGAGAGGATGTGA
>st2947
AAAAAAGGATGATCAAACGTTGGA
>st2948
AAAAAAGGATGGAGTATTGAAAAG
>st2949
AAAAAAGGATGGATGGCTATTGGC
>st2950
AAAAAAGGATGTGAATAAATGGTA
>st2951
AAAAAAGGATGTGGCAAGTGA
>st2952
AAAAAAGGATTAGTGCATGATTAA
>st2953
AAAAAAGGATTCGTTTGGTTACAC
>st2954
AAAAAAGGATTGTATCGTAGGCCG
>st2955
AAAAAAGGATTGTTTGAGAGGCTA
>st2956
AAAAAAGGATTTTAGATGAATGGA
>st2957
AAAAAAGGATTTTAGGTGGATGTG
>st2958
AAAAAAGGCAAACCGTAGATTCAT
>st2959
AAAAAAGGCAAAGGTGGAATCAAC
>st2960
AAAAAAGGCAACATAGAACGGGA
>st2961
AAAAAAGGCAACATAGAACGGGAA
>st2962
AAAAAAGGCAACCTAGAAGAGGAC
>st2963
AAAAAAGGCAACGGCGCTAAACAT
>st2964
AAAAAAGGCAACGGCGTCAAACAT
>st2965
AAAAAAGGCAACTAGGAGGGGATG
>st2966
AAAAAAGGCAAGATGGGACAAACC
>st2967
AAAAAAGGCAAGTAAGGGACGGAG
>st2968
AAAAAAGGCAGAGGAACATAGTGG
>st2969
AAAAAAGGCAGAGGAACATAGTGGC
>st2970
AAAAAAGGCAGAGTAGGAAAAGGC
>st2971
AAAAAAGGCAGTAGATGAGAAATT
>st2972
AAAAAAGGCATGATCGGAAACTGA
>st2973
AAAAAAGGCATGTATTCTAGTGGT
>st2974
AAAAAAGGCATTGAACGAGA
>st2975
AAAAAAGGCATTGAACGAGAA
>st2976
AAAAAAGGCATTGAACGAGAAA
>st2977
AAAAAAGGCATTGAACGAGAAAA
>st2978
AAAAAAGGCATTGAACGAGAAAAA
>st2979
AAAAAAGGCCTGTAGATGCCGGTT
>st2980
AAAAAAGGCGAGATGGGACA
>st2981
AAAAAAGGCGAGATGGGACAA
>st2982
AAAAAAGGCGAGATGGGACAAA
>st2983
AAAAAAGGCGAGATGGGACAAAC
>st2984
AAAAAAGGCGAGATGGGACAAACC
>st2985
AAAAAAGGCGATCGTTGGACATAA
>st2986
AAAAAAGGCTAACAGCGGACCGAC
>st2987
AAAAAAGGCTAAGAGGATGGATGG
>st2988
AAAAAAGGCTACAAAGAATCTTAT
>st2989
AAAAAAGGCTACTAATACACTCA
>st2990
AAAAAAGGCTACTAATACACTCAA
>st2991
AAAAAAGGCTACTAATACACTCAAT
>st2992
AAAAAAGGCTGAATGCTGAGGTGG
>st2993
AAAAAAGGCTGAATGTTGAGATGG
>st2994
AAAAAAGGCTGCACATATCCGATT
>st2995
AAAAAAGGCTGCATATAACTGGTT
>st2996
AAAAAAGGCTGCATATATCCGATT
>st2997
AAAAAAGGCTGCATATATCCGGTT
>st2998
AAAAAAGGCTGCATATATCTGGTT
>st2999
AAAAAAGGCTGCATATATTCG
>st3000
AAAAAAGGCTGCATATATTCGG
>st3001
AAAAAAGGCTGCATATATTCGGT
>st3002
AAAAAAGGCTGCATATATTCGGTT
>st3003
AAAAAAGGCTGCATATATTCGGTTG
>st3004
AAAAAAGGCTGCGTTGATCACAAT
>st3005
AAAAAAGGCTGTATATATCCGGTT
>st3006
AAAAAAGGGAACCCGTCAGATGTG
>st3007
AAAAAAGGGAACCGGTATCATGCG
>st3008
AAAAAAGGGAATGAAGGTTAGATG
>st3009
AAAAAAGGGAATGAAGGTTAGATGT
>st3010
AAAAAAGGGACAAAGGCGAAGCAA
>st3011
AAAAAAGGGACGAAATAATGTGAA
>st3012
AAAAAAGGGACGACGATGGGATAA
>st3013
AAAAAAGGGACGGAGGCAGAAGAG
>st3014
AAAAAAGGGACGTAAGCAAGCATA
>st3015
AAAAAAGGGACTAGCTATATTTAT
>st3016
AAAAAAGGGAGCATAGAAAACGGA
>st3017
AAAAAAGGGAGCGGAGACAGAAGA
>st3018
AAAAAAGGGAGTAGCTATATTTAT
>st3019
AAAAAAGGGAGTGGAGTCGAGTGG
>st3020
AAAAAAGGGATGGATGAAAAATGT
>st3021
AAAAAAGGGATGGCTCGACAACGT
>st3022
AAAAAAGGGATTGCACACTATCAT
>st3023
AAAAAAGGGCAGAGGCAGAAGAGT
>st3024
AAAAAAGGGCATAAGACGGACAGG
>st3025
AAAAAAGGGCGGAGGCAGAAAAGT
>st3026
AAAAAAGGGCGGTGTGTACAA
>st3027
AAAAAAGGGCGGTGTGTACAAAGG
>st3028
AAAAAAGGGCTGCTATATACCGGT
>st3029
AAAAAAGGGCTGCTATATACCGGTA
>st3030
AAAAAAGGGCTTAAAGTAGAGGAA
>st3031
AAAAAAGGGGACTATAGGAGGTT
>st3032
AAAAAAGGGGACTATAGGAGGTTA
>st3033
AAAAAAGGGGAGCAGAAGTGGGTG
>st3034
AAAAAAGGGGATCAGATGAAGACG
>st3035
AAAAAAGGGGATTGCTAAAAATAT
>st3036
AAAAAAGGGGCGGAGGCAGAAGAG
>st3037
AAAAAAGGGTAGACGCTTGACGGA
>st3038
AAAAAAGGGTAGACGCTTGACGGG
>st3039
AAAAAAGGGTATGAGGATGAACAT
>st3040
AAAAAAGGGTATGGTCGGAAACAG
>st3041
AAAAAAGGGTGAAAACGGTCGGAA
>st3042
AAAAAAGGGTGCGAGTGTGGGGACG
>st3043
AAAAAAGGGTGTAGCTATATTTAT
>st3044
AAAAAAGGGTTAGGATTAAATGGA
>st3045
AAAAAAGGTAACGGGCATATTTGA
>st3046
AAAAAAGGTAAGCGGAGAAGGATA
>st3047
AAAAAAGGTAAGGTTGAAAATGGT
>st3048
AAAAAAGGTACATAGAAAAGGGCA
>st3049
AAAAAAGGTACGGTCGGAAAACAG
>st3050
AAAAAAGGTACTGATTGGGAGCGG
>st3051
AAAAAAGGTAGAAGTTGGTGTGAC
>st3052
AAAAAAGGTAGAGCGGGCTAAAGT
>st3053
AAAAAAGGTAGATGTAGGCAATAA
>st3054
AAAAAAGGTAGGGGCAAAAACACA
>st3055
AAAAAAGGTAGGTAGAAGTAAGTA
>st3056
AAAAAAGGTAGTAGGAACGGGCGA
>st3057
AAAAAAGGTAGTCGAGGGGTT
>st3058
AAAAAAGGTATATAAGTTGGACCA
>st3059
AAAAAAGGTCAAACGTTGGATACA
>st3060
AAAAAAGGTCAACAGCATAATATT
>st3061
AAAAAAGGTCAACGGCGTCA
>st3062
AAAAAAGGTCAACGGCGTCAA
>st3063
AAAAAAGGTCAACGGCGTCAAA
>st3064
AAAAAAGGTCAACGGCGTCAAACA
>st3065
AAAAAAGGTCAACGGCGTCAAAT
>st3066
AAAAAAGGTCAACGGCGTCAAATA
>st3067
AAAAAAGGTCAACGGCGTCAAATAT
>st3068
AAAAAAGGTCAACGGCGTTAAATA
>st3069
AAAAAAGGTCACCTGTGACACGGG
>st3070
AAAAAAGGTCAGATCGTCATAGAG
>st3071
AAAAAAGGTCGAGCGAAGTTGAAG
>st3072
AAAAAAGGTCGCGAATGAGATGGA
>st3073
AAAAAAGGTCTATAGAAAAGGTGC
>st3074
AAAAAAGGTCTGGGTGGTGTA
>st3075
AAAAAAGGTGATAGGAACGGGCAA
>st3076
AAAAAAGGTGGAAGTTTGGGGAAA
>st3077
AAAAAAGGTGGTAGAATTAAATGG
>st3078
AAAAAAGGTGGTTGGCTAGACGAC
>st3079
AAAAAAGGTGTACGGTGTTAGAGA
>st3080
AAAAAAGGTGTAGAGGTGACGGGC
>st3081
AAAAAAGGTGTATGATTGGTTGA
>st3082
AAAAAAGGTGTATGATTGGTTGAA
>st3083
AAAAAAGGTGTCGGTTTTTAAT
>st3084
AAAAAAGGTGTGCTTATTTGCTAT
>st3085
AAAAAAGGTTAGAAGTTTATGTGT
>st3086
AAAAAAGGTTGAAGAGTAAATTGC
>st3087
AAAAAAGGTTGAGACGTGCGAATT
>st3088
AAAAAAGGTTGCAAGAGGATCAGA
>st3089
AAAAAAGGTTGGAAGTTCGAAGA
>st3090
AAAAAAGGTTGGAAGTTCGAAGAA
>st3091
AAAAAAGGTTGGACATTTGCGCGG
>st3092
AAAAAAGGTTGGGAACTAAGGTGG
>st3093
AAAAAAGGTTTTGGGGAAGGTGGC
>st3094
AAAAAAGTAAACGGTGTTAAATAT
>st3095
AAAAAAGTAACGGGCATATTTGAT
>st3096
AAAAAAGTAAGTAGAATGAAATGG
>st3097
AAAAAAGTAAGTAGAATGAAATGGA
>st3098
AAAAAAGTACTGGATATGATGCAT
>st3099
AAAAAAGTACTGTAGATATAAGCA
>st3100
AAAAAAGTAGAAACATGATAGGAT
>st3101
AAAAAAGTAGAAGACAAAATTAAT
>st3102
AAAAAAGTAGAAGTAAAATCAATA
>st3103
AAAAAAGTAGAAGTAAAATCAATAT
>st3104
AAAAAAGTAGAAGTTAGGAAGATG
>st3105
AAAAAAGTAGACGGATTTGAAGA
>st3106
AAAAAAGTAGACGGATTTGAAGAA
>st3107
AAAAAAGTAGACGGATTTGAAGAC
>st3108
AAAAAAGTAGAGAAGAGAAATTGG
>st3109
AAAAAAGTAGAGAAGAGCGACA
>st3110
AAAAAAGTAGAGATGAAGAATGAC
>st3111
AAAAAAGTAGAGCGGTGACGGTTG
>st3112
AAAAAAGTAGAGGCAAAATCAATA
>st3113
AAAAAAGTAGAGGCAAAATCACAA
>st3114
AAAAAAGTAGAGGTTGTAGGGTAA
>st3115
AAAAAAGTAGAGTCAACGGAGAAG
>st3116
AAAAAAGTAGAGTGCCATGGCCCA
>st3117
AAAAAAGTAGATAAAAGATAATGG
>st3118
AAAAAAGTAGATAAAAGTGAATGG
>st3119
AAAAAAGTAGATAAAATAATTTGA
>st3120
AAAAAAGTAGATAAGAATGATTGG
>st3121
AAAAAAGTAGATAAGAATGATTGGA
>st3122
AAAAAAGTAGATAGAAGTAAGTGG
>st3123
AAAAAAGTAGATAGAAGTGAATA
>st3124
AAAAAAGTAGATAGAAGTGAATAA
>st3125
AAAAAAGTAGATAGAAGTGAATAAT
>st3126
AAAAAAGTAGATAGAAGTGAATGG
>st3127
AAAAAAGTAGATAGAAGTGAATGGT
>st3128
AAAAAAGTAGATAGAAGTTAGTGG
>st3129
AAAAAAGTAGATGAATAGATGGAT
>st3130
AAAAAAGTAGATGAGAATGACTGA
>st3131
AAAAAAGTAGATGAGAATGATTAA
>st3132
AAAAAAGTAGATGAGAATGATTAG
>st3133
AAAAAAGTAGATGAGAATGATTGA
>st3134
AAAAAAGTAGATGAGAATGATTGT
>st3135
AAAAAAGTAGCATAACCGTCGTTT
>st3136
AAAAAAGTAGCGGGCTACAAATCT
>st3137
AAAAAAGTAGCTAGAAGTGAATGT
>st3138
AAAAAAGTAGGAACAAAATCACAA
>st3139
AAAAAAGTAGGAACTGGATGAGAA
>st3140
AAAAAAGTAGGAATCGGACGAGA
>st3141
AAAAAAGTAGGAATCGGACGAGAG
>st3142
AAAAAAGTAGGAATCGGATGAG
>st3143
AAAAAAGTAGGAATCGGATGAGAG
>st3144
AAAAAAGTAGGAATGATCGTTTGA
>st3145
AAAAAAGTAGGAGAGAATGAT
>st3146
AAAAAAGTAGGAGAGAATGATTG
>st3147
AAAAAAGTAGGAGAGAATGATTGA
>st3148
AAAAAAGTAGGAGCAAAAACA
>st3149
AAAAAAGTAGGAGCAAAAACACA
>st3150
AAAAAAGTAGGAGCAAAAACACAC
>st3151
AAAAAAGTAGGAGCAAAAACACACC
>st3152
AAAAAAGTAGGAGTAAAAACGCA
>st3153
AAAAAAGTAGGAGTAAAAACGCAA
>st3154
AAAAAAGTAGGATCAAATTGGCAG
>st3155
AAAAAAGTAGGCAAAATTAAATAG
>st3156
AAAAAAGTAGGCAGAAATGAATGG
>st3157
AAAAAAGTAGGCAGAAATGAATGGT
>st3158
AAAAAAGTAGGCATTAAGATGGAC
>st3159
AAAAAAGTAGGGGCAAAATCACAA
>st3160
AAAAAAGTAGGGTCAAATAAGCA
>st3161
AAAAAAGTAGGGTCAAATAAGCAA
>st3162
AAAAAAGTAGGGTCAAATTGGT
>st3163
AAAAAAGTAGGGTCAAATTGGTA
>st3164
AAAAAAGTAGGGTCAAATTGGTAG
>st3165
AAAAAAGTAGGTAGAAGTAAACGG
>st3166
AAAAAAGTAGGTAGAAGTAAATGT
>st3167
AAAAAAGTAGGTAGAAGTAAATGTT
>st3168
AAAAAAGTAGGTAGAAGTAACTGG
>st3169
AAAAAAGTAGGTAGAAGTAAGTG
>st3170
AAAAAAGTAGGTAGAAGTAAGTGC
>st3171
AAAAAAGTAGGTAGAAGTGAA
>st3172
AAAAAAGTAGGTAGAAGTGAATGG
>st3173
AAAAAAGTAGGTAGAAGTGAATGGT
>st3174
AAAAAAGTAGGTAGAAGTGAG
>st3175
AAAAAAGTAGGTAGAAGTGAGT
>st3176
AAAAAAGTAGGTAGAAGTGAGTAG
>st3177
AAAAAAGTAGGTAGAAGTGAGTG
>st3178
AAAAAAGTAGGTAGAAGTGAGTGA
>st3179
AAAAAAGTAGGTAGAAGTGAGTGG
>st3180
AAAAAAGTAGGTAGAAGTGAGTGGT
>st3181
AAAAAAGTAGGTAGAAGTTAGTGG
>st3182
AAAAAAGTAGGTAGAATTAAACGG
>st3183
AAAAAAGTAGGTAGAATTAAATGG
>st3184
AAAAAAGTAGGTAGAATTGGATGG
>st3185
AAAAAAGTAGGTAGAGATGATTGA
>st3186
AAAAAAGTAGGTGAAGGGGAATGG
>st3187
AAAAAAGTAGGTGACAATGATTGA
>st3188
AAAAAAGTAGGTGAGAATGATTAA
>st3189
AAAAAAGTAGGTGAGAATGATTGA
>st3190
AAAAAAGTAGGTGAGAATGATTGG
>st3191
AAAAAAGTAGGTGAGAATGATTGGA
>st3192
AAAAAAGTAGGTGATAATGATTGA
>st3193
AAAAAAGTAGTAAAAGTAATATGT
>st3194
AAAAAAGTAGTAAAAGTCATGGGT
>st3195
AAAAAAGTAGTAAGAATGATAAGT
>st3196
AAAAAAGTAGTAAGAGTGATAGG
>st3197
AAAAAAGTAGTAAGAGTGATAGGT
>st3198
AAAAAAGTAGTAATATTGATAGGT
>st3199
AAAAAAGTAGTAATGATGATAGGT
>st3200
AAAAAAGTAGTAATGGTGATAGA
>st3201
AAAAAAGTAGTAATGGTGATAGAT
>st3202
AAAAAAGTAGTAATGGTGATAGGT
>st3203
AAAAAAGTAGTCACCGGATAGTTC
>st3204
AAAAAAGTAGTGGAGGCTGAATA
>st3205
AAAAAAGTAGTGGAGGCTGAATAA
>st3206
AAAAAAGTAGTGGAGGCTGAATAAA
>st3207
AAAAAAGTAGTGGAGGCTGAATAT
>st3208
AAAAAAGTAGTGGTCAATCGGG
>st3209
AAAAAAGTAGTTAGAAGTGAATAG
>st3210
AAAAAAGTAGTTCGTTGGTGGAAT
>st3211
AAAAAAGTATAGGATGAGAAGTAT
>st3212
AAAAAAGTATCGGTCAGACAGCAA
>st3213
AAAAAAGTATGTAGAAGTGAAGTGG
>st3214
AAAAAAGTATGTAGGAGTAAATGG
>st3215
AAAAAAGTATGTAGTGGTGACGGT
>st3216
AAAAAAGTATGTGAGAATGATTGA
>st3217
AAAAAAGTATGTGAGAATGATTGG
>st3218
AAAAAAGTCAAACGGCGTGAAACA
>st3219
AAAAAAGTCAACAAAGTCAACGGT
>st3220
AAAAAAGTCAACAGCGTCAAACAT
>st3221
AAAAAAGTCAACAGCGTCAAATAT
>st3222
AAAAAAGTCAACAGCGTCACATAT
>st3223
AAAAAAGTCAACATCGTCAAACAT
>st3224
AAAAAAGTCAACATCGTCAAATAT
>st3225
AAAAAAGTCAACGACAAGATGGAG
>st3226
AAAAAAGTCAACGACGTAAGATGT
>st3227
AAAAAAGTCAACGACGTCAAACAT
>st3228
AAAAAAGTCAACGACGTCAAATAT
>st3229
AAAAAAGTCAACGACGTCGTATAT
>st3230
AAAAAAGTCAACGATGTCAAATAT
>st3231
AAAAAAGTCAACGGAGTCAAACAT
>st3232
AAAAAAGTCAACGGCACTAAACAT
>st3233
AAAAAAGTCAACGGCATCAAACAT
>st3234
AAAAAAGTCAACGGCATCAAACATT
>st3235
AAAAAAGTCAACGGCATCAAATA
>st3236
AAAAAAGTCAACGGCATCAAATAT
>st3237
AAAAAAGTCAACGGCATCAGATAT
>st3238
AAAAAAGTCAACGGCATCATACAT
>st3239
AAAAAAGTCAACGGCATCGAATAT
>st3240
AAAAAAGTCAACGGCATGAAATAT
>st3241
AAAAAAGTCAACGGCATTAAACAT
>st3242
AAAAAAGTCAACGGCATTAAATAT
>st3243
AAAAAAGTCAACGGCGATAAATAT
>st3244
AAAAAAGTCAACGGCGCCAAA
>st3245
AAAAAAGTCAACGGCGCCAAACAT
>st3246
AAAAAAGTCAACGGCGCCAAATAT
>st3247
AAAAAAGTCAACGGCGGCAAACAT
>st3248
AAAAAAGTCAACGGCGTAAAACAT
>st3249
AAAAAAGTCAACGGCGTAAAATAT
>st3250
AAAAAAGTCAACGGCGTAATACAT
>st3251
AAAAAAGTCAACGGCGTAATACATT
>st3252
AAAAAAGTCAACGGCGTCAAAAAT
>st3253
AAAAAAGTCAACGGCGTCAAAC
>st3254
AAAAAAGTCAACGGCGTCAAACA
>st3255
AAAAAAGTCAACGGCGTCAAACAA
>st3256
AAAAAAGTCAACGGCGTCAAACAC
>st3257
AAAAAAGTCAACGGCGTCAAACAG
>st3258
AAAAAAGTCAACGGCGTCAAACAT
>st3259
AAAAAAGTCAACGGCGTCAAACATC
>st3260
AAAAAAGTCAACGGCGTCAAACATT
>st3261
AAAAAAGTCAACGGCGTCAAAGAT
>st3262
AAAAAAGTCAACGGCGTCAAATA
>st3263
AAAAAAGTCAACGGCGTCAAATAA
>st3264
AAAAAAGTCAACGGCGTCAAATAC
>st3265
AAAAAAGTCAACGGCGTCAAATAT
>st3266
AAAAAAGTCAACGGCGTCAAATATT
>st3267
AAAAAAGTCAACGGCGTCAAATGT
>st3268
AAAAAAGTCAACGGCGTCAAATTT
>st3269
AAAAAAGTCAACGGCGTCAACATA
>st3270
AAAAAAGTCAACGGCGTCAAGGAG
>st3271
AAAAAAGTCAACGGCGTCAAGTAA
>st3272
AAAAAAGTCAACGGCGTCAAGTAT
>st3273
AAAAAAGTCAACGGCGTCAATATT
>st3274
AAAAAAGTCAACGGCGTCAATTAT
>st3275
AAAAAAGTCAACGGCGTCACACAT
>st3276
AAAAAAGTCAACGGCGTCACATGA
>st3277
AAAAAAGTCAACGGCGTCAGACAT
>st3278
AAAAAAGTCAACGGCGTCAGATAT
>st3279
AAAAAAGTCAACGGCGTCAGGTAG
>st3280
AAAAAAGTCAACGGCGTCATAC
>st3281
AAAAAAGTCAACGGCGTCATACATT
>st3282
AAAAAAGTCAACGGCGTCATAGAT
>st3283
AAAAAAGTCAACGGCGTCATATAT
>st3284
AAAAAAGTCAACGGCGTCATC
>st3285
AAAAAAGTCAACGGCGTCATCTA
>st3286
AAAAAAGTCAACGGCGTCATCTAT
>st3287
AAAAAAGTCAACGGCGTCATTCAT
>st3288
AAAAAAGTCAACGGCGTCGAACAT
>st3289
AAAAAAGTCAACGGCGTCGAATAA
>st3290
AAAAAAGTCAACGGCGTCGAATAT
>st3291
AAAAAAGTCAACGGCGTCGTACAA
>st3292
AAAAAAGTCAACGGCGTCGTACAT
>st3293
AAAAAAGTCAACGGCGTCGTATAT
>st3294
AAAAAAGTCAACGGCGTCTAACAT
>st3295
AAAAAAGTCAACGGCGTGAAACAT
>st3296
AAAAAAGTCAACGGCGTGAAATAT
>st3297
AAAAAAGTCAACGGCGTTAAAACA
>st3298
AAAAAAGTCAACGGCGTTAAAATT
>st3299
AAAAAAGTCAACGGCGTTAAACA
>st3300
AAAAAAGTCAACGGCGTTAAACAT
>st3301
AAAAAAGTCAACGGCGTTAAACATT
>st3302
AAAAAAGTCAACGGCGTTAAATAT
>st3303
AAAAAAGTCAACGGCGTTAAATATT
>st3304
AAAAAAGTCAACGGCGTTATACAT
>st3305
AAAAAAGTCAACGGCGTTATCTAT
>st3306
AAAAAAGTCAACGGCTTCAAATAT
>st3307
AAAAAAGTCAACGGTATCAAACAT
>st3308
AAAAAAGTCAACGGTATCAAATAT
>st3309
AAAAAAGTCAACGGTATCATCTAT
>st3310
AAAAAAGTCAACGGTATTAAACAT
>st3311
AAAAAAGTCAACGGTATTAAATAT
>st3312
AAAAAAGTCAACGGTGCCAAACAT
>st3313
AAAAAAGTCAACGGTGCCAAATAT
>st3314
AAAAAAGTCAACGGTGTAAAATAT
>st3315
AAAAAAGTCAACGGTGTCAAACA
>st3316
AAAAAAGTCAACGGTGTCAAACAA
>st3317
AAAAAAGTCAACGGTGTCAAACAT
>st3318
AAAAAAGTCAACGGTGTCAAACATT
>st3319
AAAAAAGTCAACGGTGTCAAATA
>st3320
AAAAAAGTCAACGGTGTCAAATAA
>st3321
AAAAAAGTCAACGGTGTCAAATAT
>st3322
AAAAAAGTCAACGGTGTCAAGCAT
>st3323
AAAAAAGTCAACGGTGTCACACAT
>st3324
AAAAAAGTCAACGGTGTCAGATAA
>st3325
AAAAAAGTCAACGGTGTCATA
>st3326
AAAAAAGTCAACGGTGTCATACAT
>st3327
AAAAAAGTCAACGGTGTCATATAT
>st3328
AAAAAAGTCAACGGTGTCATCTAT
>st3329
AAAAAAGTCAACGGTGTCATGCAT
>st3330
AAAAAAGTCAACGGTGTCGAATAT
>st3331
AAAAAAGTCAACGGTGTTAAACAT
>st3332
AAAAAAGTCAACGGTGTTAAATAT
>st3333
AAAAAAGTCAACGTCATCATACAT
>st3334
AAAAAAGTCAACGTCGTCAAATAT
>st3335
AAAAAAGTCAACTGTGTCAAA
>st3336
AAAAAAGTCAATGGCATCAAATAT
>st3337
AAAAAAGTCAATGGCGTCAAA
>st3338
AAAAAAGTCAATGGCGTCAAACAT
>st3339
AAAAAAGTCAATGGCGTCAAATA
>st3340
AAAAAAGTCAATGGCGTCAAATAT
>st3341
AAAAAAGTCAATGGCGTCAAATATT
>st3342
AAAAAAGTCAATGGTATCAAATAT
>st3343
AAAAAAGTCAATGGTGTCAAATAT
>st3344
AAAAAAGTCAATGTCGTCAAATAT
>st3345
AAAAAAGTCACCGGCGTCAAATAT
>st3346
AAAAAAGTCACGGCATCAAATATT
>st3347
AAAAAAGTCAGACGACTTATATT
>st3348
AAAAAAGTCAGACGACTTATATTA
>st3349
AAAAAAGTCAGCGGCGTCAAACAT
>st3350
AAAAAAGTCAGCGGTGTCAAACAT
>st3351
AAAAAAGTCAGCGGTGTCAAATAT
>st3352
AAAAAAGTCCAATCCTGAAGATGT
>st3353
AAAAAAGTCGACATAAGCGGGGTG
>st3354
AAAAAAGTCGACGGCGTCAAACAT
>st3355
AAAAAAGTCGACGGCGTCAAATAT
>st3356
AAAAAAGTCGACGGCGTCATACAT
>st3357
AAAAAAGTCGACGGTGTCAAACAT
>st3358
AAAAAAGTCGACGGTGTCAAATAT
>st3359
AAAAAAGTCGACGGTGTTAAATAT
>st3360
AAAAAAGTCGAGTAACTGCGGTAT
>st3361
AAAAAAGTCGATGGCATATTGTAG
>st3362
AAAAAAGTCGATGGCATATTGTAGA
>st3363
AAAAAAGTCGCTATATGAAACGGA
>st3364
AAAAAAGTCGGAAGTTGATTGGAG
>st3365
AAAAAAGTCGGCAGCGTCAAATAT
>st3366
AAAAAAGTCGGCATATACTTACA
>st3367
AAAAAAGTCGGCATATACTTACAT
>st3368
AAAAAAGTCGTTTAGGACAAT
>st3369
AAAAAAGTCTACGGTATCAAATAT
>st3370
AAAAAAGTCTACGGTGTCAAATAT
>st3371
AAAAAAGTCTGACTCAGATTGGTG
>st3372
AAAAAAGTCTGCATATATCTGGTT
>st3373
AAAAAAGTCTGTAGTGGTGGTCTT
>st3374
AAAAAAGTGAACGGCGTCAAACAT
>st3375
AAAAAAGTGAACGGCGTCGAATAT
>st3376
AAAAAAGTGAACGGCGTTAAACAT
>st3377
AAAAAAGTGAACGGTGTTAAATAT
>st3378
AAAAAAGTGAACGGTGTTAGAGAA
>st3379
AAAAAAGTGAATGATAGAGGGTT
>st3380
AAAAAAGTGAATGATAGAGGGTTC
>st3381
AAAAAAGTGAATGATAGAGGGTTG
>st3382
AAAAAAGTGAATGGTAGAGGGTT
>st3383
AAAAAAGTGAATGGTAGAGGGTTG
>st3384
AAAAAAGTGAATGGTGGAGGATTG
>st3385
AAAAAAGTGAATGGTGGAGGGTTG
>st3386
AAAAAAGTGAATGGTGGATATGGA
>st3387
AAAAAAGTGAATGTAGAAACCGGA
>st3388
AAAAAAGTGAATGTGACGGGACGG
>st3389
AAAAAAGTGACAGTGACATGGTGT
>st3390
AAAAAAGTGAGGGCAAAACAGCAA
>st3391
AAAAAAGTGAGGGCTAAACATTAG
>st3392
AAAAAAGTGAGGGTGGTCCAATGT
>st3393
AAAAAAGTGAGTGCGGAAAATGAG
>st3394
AAAAAAGTGATTGGTTGGTAAGAT
>st3395
AAAAAAGTGATTTTAGACGGATGA
>st3396
AAAAAAGTGCGCGCGGAAAATGAG
>st3397
AAAAAAGTGCGCGCGGAAGATGAG
>st3398
AAAAAAGTGCGTAGAAGATAGTAA
>st3399
AAAAAAGTGGAGAATATGTATTAA
>st3400
AAAAAAGTGGATTTGTTGTACTAT
>st3401
AAAAAAGTGGCTACATTTAGTTT
>st3402
AAAAAAGTGGCTGTATTTAGTTT
>st3403
AAAAAAGTGGGGCAAAAACGAAAA
>st3404
AAAAAAGTGGGGGCAAAAACGAAA
>st3405
AAAAAAGTGGGGGTAAAAACGAAA
>st3406
AAAAAAGTGGGTAGTGTTGGCT
>st3407
AAAAAAGTGGTAATTAGCTGGCGG
>st3408
AAAAAAGTGGTAATTAGTTGGCGG
>st3409
AAAAAAGTGGTTTGTAGATGCGGC
>st3410
AAAAAAGTGGTTTGTAGATGTGGC
>st3411
AAAAAAGTGTAGGACGGTAGGCGG
>st3412
AAAAAAGTGTCACGTCGGATATAC
>st3413
AAAAAAGTGTGGCATGACAAAG
>st3414
AAAAAAGTGTGGCATGACAAAGA
>st3415
AAAAAAGTGTGGCATGACAAAGAT
>st3416
AAAAAAGTTAAACGTTGGACGTGA
>st3417
AAAAAAGTTAAATAAGACGGACGA
>st3418
AAAAAAGTTAAATGTTGGATGTGA
>st3419
AAAAAAGTTAACAGCGTCAAATAT
>st3420
AAAAAAGTTAACGACGCCAAATAT
>st3421
AAAAAAGTTAACGACGTCAAATAT
>st3422
AAAAAAGTTAACGACGTCGTATAT
>st3423
AAAAAAGTTAACGGCATCAAACAT
>st3424
AAAAAAGTTAACGGCATCAAATAT
>st3425
AAAAAAGTTAACGGCGTAAAACAT
>st3426
AAAAAAGTTAACGGCGTCAAACAT
>st3427
AAAAAAGTTAACGGCGTCAAATAT
>st3428
AAAAAAGTTAACGGCGTCATCTAT
>st3429
AAAAAAGTTAACGGCGTCATTTAT
>st3430
AAAAAAGTTAACGGTAGGAAGGAG
>st3431
AAAAAAGTTAACGGTGTCAAACAT
>st3432
AAAAAAGTTAACGGTGTCAAATAT
>st3433
AAAAAAGTTAACGGTGTCGAACAT
>st3434
AAAAAAGTTAACGGTGTGAAATAT
>st3435
AAAAAAGTTAATGGCGTCAAACAT
>st3436
AAAAAAGTTAATGGCGTCAAATAT
>st3437
AAAAAAGTTAGAAGTTCATGTGTG
>st3438
AAAAAAGTTAGAAGTTTACGTGTG
>st3439
AAAAAAGTTAGAAGTTTATGTG
>st3440
AAAAAAGTTAGAAGTTTATGTGT
>st3441
AAAAAAGTTAGAAGTTTATGTGTG
>st3442
AAAAAAGTTAGAAGTTTGGATC
>st3443
AAAAAAGTTAGAAGTTTGGATCAA
>st3444
AAAAAAGTTAGAAGTTTGGATTAG
>st3445
AAAAAAGTTAGAAGTTTGTGTG
>st3446
AAAAAAGTTAGAAGTTTGTGTGG
>st3447
AAAAAAGTTAGAAGTTTGTGTGGG
>st3448
AAAAAAGTTAGAAGTTTGTGTGT
>st3449
AAAAAAGTTAGAAGTTTGTGTGTG
>st3450
AAAAAAGTTAGAATCTAAACACGG
>st3451
AAAAAAGTTAGACTGTTTGAGGAG
>st3452
AAAAAAGTTAGCGGTGTCAAACAT
>st3453
AAAAAAGTTAGGAGTTTATGTGTG
>st3454
AAAAAAGTTATATACGGAAGTTGC
>st3455
AAAAAAGTTCGGAACAAACCACGG
>st3456
AAAAAAGTTGAAAGTTTAGACTGT
>st3457
AAAAAAGTTGAATGTGTATGACGG
>st3458
AAAAAAGTTGACTATGGCAAGATG
>st3459
AAAAAAGTTGAGTAACTGCGGTAT
>st3460
AAAAAAGTTGCATAACCGTCGTCT
>st3461
AAAAAAGTTGGAAGTTATGTGTGT
>st3462
AAAAAAGTTGGAAGTTCGTGTGTA
>st3463
AAAAAAGTTGGAAGTTGGTGTGAG
>st3464
AAAAAAGTTGGAAGTTTACGTGTG
>st3465
AAAAAAGTTGGAAGTTTATGTGTG
>st3466
AAAAAAGTTGGAAGTTTGG
>st3467
AAAAAAGTTGGAATCTAAAAACGG
>st3468
AAAAAAGTTGGAATCTAAACACGG
>st3469
AAAAAAGTTGGAATCTAAACGGGG
>st3470
AAAAAAGTTGGACTGTTTGGGGGA
>st3471
AAAAAAGTTGGAGGTTACGTATGT
>st3472
AAAAAAGTTGGAGGTTACGTGTGT
>st3473
AAAAAAGTTGGGAGACTCAGCATA
>st3474
AAAAAAGTTGGGATGGCTAGAAGG
>st3475
AAAAAAGTTGGGATTTGTTAGCGG
>st3476
AAAAAAGTTGGTAGAATTAAACGG
>st3477
AAAAAAGTTGGTCTAAAGGCG
>st3478
AAAAAAGTTGGTCTAAAGGCGT
>st3479
AAAAAAGTTGGTCTAAAGGCGTA
>st3480
AAAAAAGTTGTATCGGATATATAG
>st3481
AAAAAAGTTGTGATGGGTTGAGAA
>st3482
AAAAAAGTTGTGTGTATGAAATAT
>st3483
AAAAAAGTTTAAATAAGACGGACG
>st3484
AAAAAAGTTTATATGTTGGGACGG
>st3485
AAAAAAGTTTATGGATCGCTGGTC
>st3486
AAAAAAGTTTCAAATAAGACGGAC
>st3487
AAAAAAGTTTCATATAAGACGGAC
>st3488
AAAAAAGTTTCATATAAGACGGAT
>st3489
AAAAAAGTTTGACTAGGAAAACGG
>st3490
AAAAAAGTTTGGAACTAAACACGG
>st3491
AAAAAAGTTTGGAACTAAGGC
>st3492
AAAAAAGTTTGGAACTAAGGCC
>st3493
AAAAAAGTTTGGAAGAGTAGCATC
>st3494
AAAAAAGTTTGGAGTCACATGTAT
>st3495
AAAAAAGTTTGGAGTTACGTGTAT
>st3496
AAAAAAGTTTGGGCTGGCATA
>st3497
AAAAAAGTTTGGTCGTTGGGAGA
>st3498
AAAAAAGTTTGGTCGTTGGGAGAG
>st3499
AAAAAAGTTTTAAAGTTGGACACA
>st3500
AAAAAAGTTTTAAATAAGACGGAC
>st3501
AAAAAAGTTTTAGAGTTGGACA
>st3502
AAAAAAGTTTTAGAGTTGGACACA
>st3503
AAAAAAGTTTTAGAGTTGGACACG
>st3504
AAAAAAGTTTTATAGTTGGACACA
>st3505
AAAAAAGTTTTCGTCGGAATATAT
>st3506
AAAAAAGTTTTGATGTGATGGAAA
>st3507
AAAAAAGTTTTGATTGGATTGGAC
>st3508
AAAAAAGTTTTGATTGGATTGGACA
>st3509
AAAAAAGTTTTGGTTGGATGTGGC
>st3510
AAAAAAGTTTTGGTTGGATTGGAC
>st3511
AAAAAAGTTTTGGTTGGGTGGGAC
>st3512
AAAAAAGTTTTGGTTGGTTGGGAC
>st3513
AAAAAATAAAAAAGTCGGTTCGAT
>st3514
AAAAAATAAAAAGATTGCTCCGGA
>st3515
AAAAAATAAAAATGCTGACTGGAC
>st3516
AAAAAATAAAAGAAGAATGTGGAG
>st3517
AAAAAATAAAAGTAGAATAAGCGG
>st3518
AAAAAATAAACAGAAGTGGAATAA
>st3519
AAAAAATAAACAGCAGCGGACTAG
>st3520
AAAAAATAAACAGCAGCGGATTAG
>st3521
AAAAAATAAACTAGAAGCCAGAAG
>st3522
AAAAAATAAACTAGAAGCTGGCC
>st3523
AAAAAATAAACTAGAAGCTGGCCT
>st3524
AAAAAATAAACTAGAAGTGGATAA
>st3525
AAAAAATAAACTCAAACGGAC
>st3526
AAAAAATAAACTCAAACGGACA
>st3527
AAAAAATAAACTCAAACGGACAAA
>st3528
AAAAAATAAACTCAAACGGACGAA
>st3529
AAAAAATAAACTCAAATGGACGGA
>st3530
AAAAAATAAACTCTAGCAGAGCCG
>st3531
AAAAAATAAACTTAGTTCGTGATG
>st3532
AAAAAATAAAGAACCGGCAACTAT
>st3533
AAAAAATAAAGAGGACGAATGATC
>st3534
AAAAAATAAAGCAAGACTGAGTA
>st3535
AAAAAATAAAGCAAGACTGAGTAC
>st3536
AAAAAATAAAGTAGAAGCCGAAAT
>st3537
AAAAAATAAATAAAACGGACGATC
>st3538
AAAAAATAAATAAAAGTGGGATAA
>st3539
AAAAAATAAATAAATAAGACGGAC
>st3540
AAAAAATAAATAAATTGTCGGTCA
>st3541
AAAAAATAAATAAGACGAACGGCC
>st3542
AAAAAATAAATAAGACGGACGACA
>st3543
AAAAAATAAATAAGACGGACGATC
>st3544
AAAAAATAAATAAGACGGTCGGTA
>st3545
AAAAAATAAATATAGGACGGAATA
>st3546
AAAAAATAAATCTAGGACGGGATG
>st3547
AAAAAATAAATCTAGTAGGAGGTG
>st3548
AAAAAATAAATGTAGAATCGGCTA
>st3549
AAAAAATAAATGTAGGACCGGATG
>st3550
AAAAAATAAATTAAGAAGATGTA
>st3551
AAAAAATAAATTAAGAAGATGTAT
>st3552
AAAAAATAAATTACGTGGAGCTGG
>st3553
AAAAAATAAATTAGGATTAGATGG
>st3554
AAAAAATAAATTGTGTAGGGTTGT
>st3555
AAAAAATAAATTTAGAAGTCGGAG
>st3556
AAAAAATAAATTTAGAATCGGATG
>st3557
AAAAAATAACCAGATTGTGACTAA
>st3558
AAAAAATAACGCATACGGACGCAC
>st3559
AAAAAATAACGCATTCGGACGAAA
>st3560
AAAAAATAACGTGTAAGATAGCT
>st3561
AAAAAATAACGTGTAAGATAGCTA
>st3562
AAAAAATAACGTGTAAGATAGCTG
>st3563
AAAAAATAACTACACAGATTGCAT
>st3564
AAAAAATAACTAGAAGTCGGAAGC
>st3565
AAAAAATAAGACGGACCATTAAAG
>st3566
AAAAAATAAGACGGACGATCAAAG
>st3567
AAAAAATAAGAGGAACACACGCGC
>st3568
AAAAAATAAGATCTCGGAATTAAA
>st3569
AAAAAATAAGATGGAGGTATGGCT
>st3570
AAAAAATAAGCAATGTACGTAGAT
>st3571
AAAAAATAAGCGTAGAAAGGGATG
>st3572
AAAAAATAAGGATATTGGAAGACG
>st3573
AAAAAATAAGGGGACCAGAAGTGT
>st3574
AAAAAATAAGGGTTGTGATTGGTT
>st3575
AAAAAATAAGTCGAAGATAGAAGA
>st3576
AAAAAATAAGTGCGGAGGGTATAA
>st3577
AAAAAATAAGTGGAGATGGCTGAA
>st3578
AAAAAATAAGTGTAGTCGTGGTAT
>st3579
AAAAAATAATAAAAATCGTGGGAC
>st3580
AAAAAATAATAAAAATCGTGGGCC
>st3581
AAAAAATAATAAAACTCGTAGGGC
>st3582
AAAAAATAATAAAACTCGTGGGAC
>st3583
AAAAAATAATAGCAGTAGGTCTGA
>st3584
AAAAAATAATAGGAGTTGACGACG
>st3585
AAAAAATAATAGTACACGTGGGAC
>st3586
AAAAAATAATCGGCACGTATTTAC
>st3587
AAAAAATAATCGGCATGTATTTAC
>st3588
AAAAAATAATCGTCCGTAAATACA
>st3589
AAAAAATAATCTAGGAAGTCGGTC
>st3590
AAAAAATAATGGTCGGAAACGGTA
>st3591
AAAAAATAATGTGCAAGTGAATAA
>st3592
AAAAAATAATGTGGCAAGTGAATA
>st3593
AAAAAATAATTACACAGATTACGG
>st3594
AAAAAATAATTATAGAATCCGTCA
>st3595
AAAAAATAATTGGCATGTATTTAC
>st3596
AAAAAATAATTGTTGACTGGGCTG
>st3597
AAAAAATAATTTCATAACTCGTCT
>st3598
AAAAAATAATTTTATAACTCGTCT
>st3599
AAAAAATACAAATAGGTCGTCAAT
>st3600
AAAAAATACAAATTGATCCTCGGC
>st3601
AAAAAATACAAATTGGTCCTCGGT
>st3602
AAAAAATACACAACTGGTAGAGGA
>st3603
AAAAAATACACCGTTTAGCAGTTT
>st3604
AAAAAATACAGACGCTGATCGGCA
>st3605
AAAAAATACAGGAATCGGATGAGA
>st3606
AAAAAATACAGGAATGATCGTTTG
>st3607
AAAAAATACAGTCCGACGATCA
>st3608
AAAAAATACAGTGTGGCGGTGGAA
>st3609
AAAAAATACATCGTTTGACAGTTT
>st3610
AAAAAATACCCTGTTGAACTGCGG
>st3611
AAAAAATACGATAGAGCGGAGCGG
>st3612
AAAAAATACGGCCGTACAATTTAG
>st3613
AAAAAATACGGTAGAGAAGATGGG
>st3614
AAAAAATACGTAGTGGTGATGGTG
>st3615
AAAAAATACGTGGGACCCATA
>st3616
AAAAAATACTAAATGATCGTTTGA
>st3617
AAAAAATACTAGAATGACTTAAAT
>st3618
AAAAAATACTATATTTTAGGACGG
>st3619
AAAAAATACTGAATGATCGTTTGA
>st3620
AAAAAATACTGACTAGACTGC
>st3621
AAAAAATACTGACTAGACTGCTAC
>st3622
AAAAAATACTGACTAGGATGCCAC
>st3623
AAAAAATACTGCCGAAGAACCTCC
>st3624
AAAAAATACTGTCAAGGACCTCCG
>st3625
AAAAAATACTGTGATGGCTAACCT
>st3626
AAAAAATACTTATATTTTCGGACG
>st3627
AAAAAATAGAAAAAAACGGACTAC
>st3628
AAAAAATAGAAAATGATGTAGGAC
>st3629
AAAAAATAGAACACAGCGGCCTGA
>st3630
AAAAAATAGAACCGACACATATAG
>st3631
AAAAAATAGAACGATGTGACGGA
>st3632
AAAAAATAGAACGATGTGACGGAA
>st3633
AAAAAATAGAACGGTCCATTAACA
>st3634
AAAAAATAGAACTAAACACGGTGT
>st3635
AAAAAATAGAAGCGGAGCTGGG
>st3636
AAAAAATAGAAGCGGAGCTGGGTG
>st3637
AAAAAATAGAAGGACGGTA
>st3638
AAAAAATAGAAGTCTTTTTGCATG
>st3639
AAAAAATAGAAGTTTGGTTGAAAT
>st3640
AAAAAATAGAATATGGACGACGGA
>st3641
AAAAAATAGACCGTCGGCTCAGCA
>st3642
AAAAAATAGACGATCTGGATTTAG
>st3643
AAAAAATAGACTATAGCATATGGC
>st3644
AAAAAATAGACTGCGGTAGAAAAG
>st3645
AAAAAATAGACTGTAGCATATGGC
>st3646
AAAAAATAGAGATGGTTACTGTAC
>st3647
AAAAAATAGAGCAAGACTGAGTA
>st3648
AAAAAATAGAGCAAGACTGAGTAC
>st3649
AAAAAATAGAGGGCTCAATTACAC
>st3650
AAAAAATAGAGGTAGTATGAAGGA
>st3651
AAAAAATAGAGTCTAGAATCGGAT
>st3652
AAAAAATAGATAGAAGTGAGTGGT
>st3653
AAAAAATAGATCGCCATATTCACA
>st3654
AAAAAATAGATCTAGTACGGAGTG
>st3655
AAAAAATAGATCTTTAGTCCCGGT
>st3656
AAAAAATAGATGCAAAAGAATGGT
>st3657
AAAAAATAGATGGATGCGGAGACA
>st3658
AAAAAATAGATTGTGCCAAATTGT
>st3659
AAAAAATAGATTTTCGCAGACGGA
>st3660
AAAAAATAGATTTTGGTCGTCTGC
>st3661
AAAAAATAGCAGGGGCTGAACAAA
>st3662
AAAAAATAGCAGTAGGGTACTTCC
>st3663
AAAAAATAGCAGTGAGGTCTGAGC
>st3664
AAAAAATAGCAGTGGGATCTGAGC
>st3665
AAAAAATAGCAGTGGGGTCTGAGC
>st3666
AAAAAATAGCCGGCATGTATTTA
>st3667
AAAAAATAGCCGGCATGTATTTAT
>st3668
AAAAAATAGCGAGTTGATGGTCGG
>st3669
AAAAAATAGCGCGTATACGGACA
>st3670
AAAAAATAGCGCGTATACGGACAA
>st3671
AAAAAATAGCTAGGTGGCCTGTGT
>st3672
AAAAAATAGCTGTTGAAGAGGACC
>st3673
AAAAAATAGGAACTCTGTTGACGG
>st3674
AAAAAATAGGAATGATGTGATGGA
>st3675
AAAAAATAGGACAATACAAGAGAG
>st3676
AAAAAATAGGACGCAACACGCAAA
>st3677
AAAAAATAGGACGGTACGATTTAA
>st3678
AAAAAATAGGAGCAGAGTTGGATG
>st3679
AAAAAATAGGAGCGAAGCTGGGTG
>st3680
AAAAAATAGGTAGAAGTAAATGGT
>st3681
AAAAAATAGGTAGAAGTGAATGGT
>st3682
AAAAAATAGGTAGAAGTGAGTGAT
>st3683
AAAAAATAGGTAGAAGTGAGTGGT
>st3684
AAAAAATAGGTAGATGACAAAGAC
>st3685
AAAAAATAGGTGAGTAGAGGATGC
>st3686
AAAAAATAGTAAGAATGATGGGTG
>st3687
AAAAAATAGTAATTAGCTGTTGGA
>st3688
AAAAAATAGTAGAGGAACGTAAAA
>st3689
AAAAAATAGTAGAGGGGATGTGAT
>st3690
AAAAAATAGTAGGACGCACATTTC
>st3691
AAAAAATAGTAGGGATGTTACATG
>st3692
AAAAAATAGTAGTGGGGGCTGAAC
>st3693
AAAAAATAGTAGTGGGGGCTGAAT
>st3694
AAAAAATAGTATGACTGAAAATGG
>st3695
AAAAAATAGTATGGTTGAAAATGG
>st3696
AAAAAATAGTCAGCATGTATTTA
>st3697
AAAAAATAGTCAGCATGTATTTAC
>st3698
AAAAAATAGTCGACATGTATTTAC
>st3699
AAAAAATAGTCGACGTGTAGTTAC
>st3700
AAAAAATAGTCGGAATATATTTAC
>st3701
AAAAAATAGTCGGCAAGTATTTAC
>st3702
AAAAAATAGTCGGCAGGTATTTAC
>st3703
AAAAAATAGTCGGCATACACTT
>st3704
AAAAAATAGTCGGCATACACTTA
>st3705
AAAAAATAGTCGGCATACACTTAC
>st3706
AAAAAATAGTCGGCATACACTTACA
>st3707
AAAAAATAGTCGGCATACACTTACT
>st3708
AAAAAATAGTCGGCATATATGTAC
>st3709
AAAAAATAGTCGGCATATATTT
>st3710
AAAAAATAGTCGGCATATATTTA
>st3711
AAAAAATAGTCGGCATATATTTAA
>st3712
AAAAAATAGTCGGCATATATTTAC
>st3713
AAAAAATAGTCGGCATATATTTACA
>st3714
AAAAAATAGTCGGCATATATTTAT
>st3715
AAAAAATAGTCGGCATATATTTATA
>st3716
AAAAAATAGTCGGCATATATTTCC
>st3717
AAAAAATAGTCGGCATATATTTG
>st3718
AAAAAATAGTCGGCATATATTTT
>st3719
AAAAAATAGTCGGCATGTAT
>st3720
AAAAAATAGTCGGCATGTATT
>st3721
AAAAAATAGTCGGCATGTATTT
>st3722
AAAAAATAGTCGGCATGTATTTA
>st3723
AAAAAATAGTCGGCATGTATTTAA
>st3724
AAAAAATAGTCGGCATGTATTTAC
>st3725
AAAAAATAGTCGGCATGTATTTACA
>st3726
AAAAAATAGTCGGCATGTATTTAT
>st3727
AAAAAATAGTCGGCATGTATTTGC
>st3728
AAAAAATAGTCGGCATTCATATAC
>st3729
AAAAAATAGTCGGCATTTATTTAC
>st3730
AAAAAATAGTCGGCGTGTATTTAT
>st3731
AAAAAATAGTCGGTATATAT
>st3732
AAAAAATAGTCGGTATATATTTA
>st3733
AAAAAATAGTCGGTATATATTTAA
>st3734
AAAAAATAGTCGGTATATATTTAC
>st3735
AAAAAATAGTCGGTATATATTTACA
>st3736
AAAAAATAGTCGGTATATATTTAG
>st3737
AAAAAATAGTCGGTATATATTTAT
>st3738
AAAAAATAGTCGGTATATATTTT
>st3739
AAAAAATAGTCGGTATGTATTTAA
>st3740
AAAAAATAGTCGGTATGTATTTAC
>st3741
AAAAAATAGTCGGTATGTGTTTAC
>st3742
AAAAAATAGTCGGTATGTTTTTAC
>st3743
AAAAAATAGTCGTCATATATTTA
>st3744
AAAAAATAGTCGTCATATATTTAC
>st3745
AAAAAATAGTCGTCATGTATTTA
>st3746
AAAAAATAGTCGTCATGTATTTAC
>st3747
AAAAAATAGTGAAAAGGACGATGC
>st3748
AAAAAATAGTGGTAGATCGAGCAA
>st3749
AAAAAATAGTGTTGTAGAGGCGTG
>st3750
AAAAAATAGTTAACGGCGCCAAAT
>st3751
AAAAAATAGTTGACATGTATTTAT
>st3752
AAAAAATAGTTGGCATGTGTTTAC
>st3753
AAAAAATATAAACGTTGGACATAT
>st3754
AAAAAATATAAATCGGCATGAAGT
>st3755
AAAAAATATAAATGGACCAAACGG
>st3756
AAAAAATATAAATGGATCAAACGG
>st3757
AAAAAATATAATATGATCGTTTAA
>st3758
AAAAAATATAATTGTTGGATGTGA
>st3759
AAAAAATATACAAACGTAGACGCT
>st3760
AAAAAATATAGAACCGGCACCTTT
>st3761
AAAAAATATAGAACCGGCACTTT
>st3762
AAAAAATATAGAACCGGCACTTTT
>st3763
AAAAAATATAGACTGTTTAGGCCC
>st3764
AAAAAATATAGATCGGTTAGACAA
>st3765
AAAAAATATAGATGAGAGTAGCGG
>st3766
AAAAAATATAGCAACTTAGAATGA
>st3767
AAAAAATATAGGATTTGGATAGGA
>st3768
AAAAAATATAGGCAAACCGAGCAT
>st3769
AAAAAATATAGTAGTGGGGACTGA
>st3770
AAAAAATATATAGAAAGTAGGTGG
>st3771
AAAAAATATATATATCGTTTAGCA
>st3772
AAAAAATATATCATACGTCGGGC
>st3773
AAAAAATATATCATACGTCGGGCG
>st3774
AAAAAATATATCGTTTAACAGTTT
>st3775
AAAAAATATATCGTTTGGCAGTTT
>st3776
AAAAAATATATGAATGATCGTTTG
>st3777
AAAAAATATATGATTTTGTTTGGG
>st3778
AAAAAATATCAAATAAGACGGACG
>st3779
AAAAAATATCAAATAAGATGGACG
>st3780
AAAAAATATCAATCGTCGAATAAA
>st3781
AAAAAATATCACATCGTCACACAC
>st3782
AAAAAATATCAGCATCGTCAGGTC
>st3783
AAAAAATATCATATAAAACGGACA
>st3784
AAAAAATATCATATAAGACAGGCA
>st3785
AAAAAATATCATATAAGACGGACA
>st3786
AAAAAATATCTACGTAGAATAGGC
>st3787
AAAAAATATCTCAATCGGACA
>st3788
AAAAAATATCTCAATCGGACATC
>st3789
AAAAAATATCTCAATCGGACATCC
>st3790
AAAAAATATCTGTGTTTAGTTGGT
>st3791
AAAAAATATCTTTAGTCCGGATTG
>st3792
AAAAAATATCTTTAGTCTCGGTTC
>st3793
AAAAAATATCTTTTGCATTGTGGG
>st3794
AAAAAATATGAAAACGAATATGGT
>st3795
AAAAAATATGAATGTGGGAAATGC
>st3796
AAAAAATATGACAAGCTGGATGAA
>st3797
AAAAAATATGACGCCATAAATATA
>st3798
AAAAAATATGACGCCATACTCTCT
>st3799
AAAAAATATGAGCGAACCTGACGG
>st3800
AAAAAATATGATGTAGTAGGAAGA
>st3801
AAAAAATATGCGTGGGACCATTT
>st3802
AAAAAATATGCGTTGGACCCATTA
>st3803
AAAAAATATGGCGCCATAAATATA
>st3804
AAAAAATATGGCTACATTTAGTTT
>st3805
AAAAAATATGGGACTAGATGTGA
>st3806
AAAAAATATGGGACTAGATGTGAC
>st3807
AAAAAATATGGTATAGGATATGGT
>st3808
AAAAAATATGGTTTAGGATATAGT
>st3809
AAAAAATATGGTTTAGGATATGGT
>st3810
AAAAAATATGTAATTAGTTGTCGG
>st3811
AAAAAATATGTATTTGCTTGTGGA
>st3812
AAAAAATATGTCTGGATTCGTTAT
>st3813
AAAAAATATGTGAATGATCGTTTG
>st3814
AAAAAATATGTGGAGAAGAGGACG
>st3815
AAAAAATATTACTGACTAGACTGC
>st3816
AAAAAATATTCATATAAGACGGAC
>st3817
AAAAAATATTCATGTCATCGTCCA
>st3818
AAAAAATATTCGGCATGCACTTAC
>st3819
AAAAAATATTCGGCATGTATTTA
>st3820
AAAAAATATTCGGCATGTATTTAC
>st3821
AAAAAATATTGAACCGGCACCTTT
>st3822
AAAAAATATTTAAATAAGACGGAC
>st3823
AAAAAATATTTAGAGAAACGTCGG
>st3824
AAAAAATATTTATAATCTAGGACG
>st3825
AAAAAATATTTATATCTTGGGACG
>st3826
AAAAAATATTTCCATCGTCCGTAA
>st3827
AAAAAATATTTCCATCGTCGGTAA
>st3828
AAAAAATATTTGACCGTTCGT
>st3829
AAAAAATATTTGACCGTTCGTCGT
>st3830
AAAAAATATTTGACCGTTCGTT
>st3831
AAAAAATATTTGACTTGGCACTGC
>st3832
AAAAAATATTTGATCGTTCGT
>st3833
AAAAAATATTTGATCGTTCGTC
>st3834
AAAAAATATTTGATCGTTCGTCT
>st3835
AAAAAATATTTGATCGTTCGTCTT
>st3836
AAAAAATATTTGATCGTTTGT
>st3837
AAAAAATATTTGATCGTTTGTTT
>st3838
AAAAAATATTTGATCGTTTGTTTT
>st3839
AAAAAATATTTGGACTGTTTGGTT
>st3840
AAAAAATATTTGGTGGGACGTCTC
>st3841
AAAAAATATTTGTCGGAATAGCGG
>st3842
AAAAAATATTTTAAATAAGACGGA
>st3843
AAAAAATATTTTAAATAAGGCGGA
>st3844
AAAAAATATTTTCGCGGATGGGCC
>st3845
AAAAAATATTTTCGTTGGCGGCTG
>st3846
AAAAAATATTTTGAACCGGGTTGT
>st3847
AAAAAATATTTTTGTCGGAACATA
>st3848
AAAAAATCAAAATATCTGGGACGG
>st3849
AAAAAATCAAACGACTTACGGCAT
>st3850
AAAAAATCAAACTAGCAGCACCGA
>st3851
AAAAAATCAAACTCGGCAGCTTTT
>st3852
AAAAAATCAAATAAAACGGACGAT
>st3853
AAAAAATCAAATAAAATGGACGGT
>st3854
AAAAAATCAAATAAGACGAACGGT
>st3855
AAAAAATCAAATAAGACGGACAAT
>st3856
AAAAAATCAAATAAGACGGACGAT
>st3857
AAAAAATCAAATAAGACGGACGGT
>st3858
AAAAAATCAAATAAGACTGACGGT
>st3859
AAAAAATCAAATCGAATCGTTGGA
>st3860
AAAAAATCAAATCTGTCGGAATAA
>st3861
AAAAAATCAACAGAATCTGGCTAA
>st3862
AAAAAATCAACAGCGTCAAACATT
>st3863
AAAAAATCAACAGCGTCGTACATT
>st3864
AAAAAATCAACCGAGCTGGCGCCA
>st3865
AAAAAATCAACGACGTCAAATATT
>st3866
AAAAAATCAACGACGTCATAGAGG
>st3867
AAAAAATCAACGACGTCATCTATT
>st3868
AAAAAATCAACGGCACCAAACATT
>st3869
AAAAAATCAACGGCACCATACATT
>st3870
AAAAAATCAACGGCATCAAACATT
>st3871
AAAAAATCAACGGCATCAAATAT
>st3872
AAAAAATCAACGGCATCAAATATC
>st3873
AAAAAATCAACGGCATCAAATATT
>st3874
AAAAAATCAACGGCATCAACTATT
>st3875
AAAAAATCAACGGCATCAATATAT
>st3876
AAAAAATCAACGGCATCATACATT
>st3877
AAAAAATCAACGGCATCATATATT
>st3878
AAAAAATCAACGGCATCATCTATT
>st3879
AAAAAATCAACGGCATCTAATAAT
>st3880
AAAAAATCAACGGCATTAAATATT
>st3881
AAAAAATCAACGGCGCCAAAACAT
>st3882
AAAAAATCAACGGCGCCAAATATT
>st3883
AAAAAATCAACGGCGTCAAAAAT
>st3884
AAAAAATCAACGGCGTCAAAATAT
>st3885
AAAAAATCAACGGCGTCAAAATTT
>st3886
AAAAAATCAACGGCGTCAAACA
>st3887
AAAAAATCAACGGCGTCAAACATT
>st3888
AAAAAATCAACGGCGTCAAACATTT
>st3889
AAAAAATCAACGGCGTCAAAT
>st3890
AAAAAATCAACGGCGTCAAATA
>st3891
AAAAAATCAACGGCGTCAAATACT
>st3892
AAAAAATCAACGGCGTCAAATAGT
>st3893
AAAAAATCAACGGCGTCAAATATC
>st3894
AAAAAATCAACGGCGTCAAATATG
>st3895
AAAAAATCAACGGCGTCAAATATT
>st3896
AAAAAATCAACGGCGTCAAATATTT
>st3897
AAAAAATCAACGGCGTCAAATGTT
>st3898
AAAAAATCAACGGCGTCAACTATT
>st3899
AAAAAATCAACGGCGTCAATTATT
>st3900
AAAAAATCAACGGCGTCACATATT
>st3901
AAAAAATCAACGGCGTCACCAGAA
>st3902
AAAAAATCAACGGCGTCAGATAAA
>st3903
AAAAAATCAACGGCGTCATA
>st3904
AAAAAATCAACGGCGTCATAAATT
>st3905
AAAAAATCAACGGCGTCATACATT
>st3906
AAAAAATCAACGGCGTCATATACA
>st3907
AAAAAATCAACGGCGTCATATAT
>st3908
AAAAAATCAACGGCGTCATATATA
>st3909
AAAAAATCAACGGCGTCATATATT
>st3910
AAAAAATCAACGGCGTCATCTA
>st3911
AAAAAATCAACGGCGTCATCTAT
>st3912
AAAAAATCAACGGCGTCATCTATC
>st3913
AAAAAATCAACGGCGTCATCTATT
>st3914
AAAAAATCAACGGCGTCATCTATTA
>st3915
AAAAAATCAACGGCGTCATGTATT
>st3916
AAAAAATCAACGGCGTCATTTATT
>st3917
AAAAAATCAACGGCGTCGAATATT
>st3918
AAAAAATCAACGGCGTTAAACATT
>st3919
AAAAAATCAACGGCGTTAAATATT
>st3920
AAAAAATCAACGGCGTTATACATT
>st3921
AAAAAATCAACGGTAGTAAGGGAG
>st3922
AAAAAATCAACGGTATCAAACATT
>st3923
AAAAAATCAACGGTCGGAACGGAG
>st3924
AAAAAATCAACGGTGTCAAACATT
>st3925
AAAAAATCAACGGTGTCAAATAT
>st3926
AAAAAATCAACGGTGTCAAATATT
>st3927
AAAAAATCAACTCTAACATATGGC
>st3928
AAAAAATCAACTGGAGCATATGGC
>st3929
AAAAAATCAACTGTAGCATATGGC
>st3930
AAAAAATCAAGACCGAAGACCGAC
>st3931
AAAAAATCAAGCGGCTATCTCCCA
>st3932
AAAAAATCAAGCTAGGTGGACATG
>st3933
AAAAAATCAAGCTAGTACTGGATG
>st3934
AAAAAATCAAGTAGAACGGACGAT
>st3935
AAAAAATCAAGTAGAACGGACGATC
>st3936
AAAAAATCAATAGCGTCGTACATT
>st3937
AAAAAATCAATCTAGAACCGG
>st3938
AAAAAATCAATCTAGAACCGGA
>st3939
AAAAAATCAATCTAGAACCGGATA
>st3940
AAAAAATCAATCTAGGAGGGTGTA
>st3941
AAAAAATCAATCTAGTATAGACGT
>st3942
AAAAAATCAATGACGTCAAATATT
>st3943
AAAAAATCAATGACGTCATATATA
>st3944
AAAAAATCAATGGCGTCAAATATT
>st3945
AAAAAATCAATTATCGCAGGCGGG
>st3946
AAAAAATCAATTTAGGATCGGATG
>st3947
AAAAAATCACCCGACAGATGCATA
>st3948
AAAAAATCACGGATATCGACCGGC
>st3949
AAAAAATCACGGGCGTAGACCGGC
>st3950
AAAAAATCAGACGGCCATCTCCCA
>st3951
AAAAAATCAGATACCGGACGTCCC
>st3952
AAAAAATCAGATAGTTTAGGACGG
>st3953
AAAAAATCAGCGGCGTATCATTAG
>st3954
AAAAAATCAGCTGTGGGAAAAGCA
>st3955
AAAAAATCAGGACAGAGAAAAGGT
>st3956
AAAAAATCAGGACCGGCAAATTCA
>st3957
AAAAAATCATACACATACTTTCA
>st3958
AAAAAATCATACACATACTTTCAA
>st3959
AAAAAATCATACTAAACGTTGGAG
>st3960
AAAAAATCATATAAAACGGACAGT
>st3961
AAAAAATCATATAAGACGGACAAT
>st3962
AAAAAATCATATAAGACGGACAGT
>st3963
AAAAAATCATATAAGACGGACGG
>st3964
AAAAAATCATATAAGACGGACGGT
>st3965
AAAAAATCATCTGCAGTTGACTGT
>st3966
AAAAAATCATGCGCACAGAAAACG
>st3967
AAAAAATCATGGCTGCGCTTAAAA
>st3968
AAAAAATCATTTTTGATCCCGGTT
>st3969
AAAAAATCCAATCTGATCATCGTT
>st3970
AAAAAATCCATGTCATCGTCC
>st3971
AAAAAATCCATGTCATCGTCCA
>st3972
AAAAAATCCATGTCATCGTCCACG
>st3973
AAAAAATCCATGTCATCGTCCACT
>st3974
AAAAAATCCCCACTAAATCGTCGC
>st3975
AAAAAATCCGTAGTGGTGATGGTG
>st3976
AAAAAATCGAACACACCGGCCTGG
>st3977
AAAAAATCGAACACACCGGTCTGG
>st3978
AAAAAATCGAACACATCGGCCTGA
>st3979
AAAAAATCGAACGGAATATTGGTT
>st3980
AAAAAATCGAAGCATATGGCGCCA
>st3981
AAAAAATCGAAGGAGGTGTTACGG
>st3982
AAAAAATCGAAGTGGTGAGAAGGA
>st3983
AAAAAATCGAATAAGACGGATGAT
>st3984
AAAAAATCGACAGCATCATATATT
>st3985
AAAAAATCGACAGTAGCATATGGC
>st3986
AAAAAATCGACCGTAGGATATAGC
>st3987
AAAAAATCGACGCGGAGATTGGAG
>st3988
AAAAAATCGACGGCATCATATATT
>st3989
AAAAAATCGACGGCGTCAAACATT
>st3990
AAAAAATCGACGGCGTCAAATATT
>st3991
AAAAAATCGACGGTGTCAAACATT
>st3992
AAAAAATCGACTATAGCATATGGC
>st3993
AAAAAATCGACTATAGCATGTGGC
>st3994
AAAAAATCGACTGAAGCATATGGC
>st3995
AAAAAATCGACTGCAGCATATGGC
>st3996
AAAAAATCGACTGGAGCATATGGC
>st3997
AAAAAATCGACTGTAACATATGGC
>st3998
AAAAAATCGACTGTAATATATGGC
>st3999
AAAAAATCGACTGTAGCACATGGC
>st4000
AAAAAATCGACTGTAGCATATAGC
>st4001
AAAAAATCGACTGTAGCATATGG
>st4002
AAAAAATCGACTGTAGCATATGGA
>st4003
AAAAAATCGACTGTAGCATATGGC
>st4004
AAAAAATCGACTGTAGCATATGGCA
>st4005
AAAAAATCGACTGTAGCATATGGCG
>st4006
AAAAAATCGACTGTAGCATATGGT
>st4007
AAAAAATCGACTGTAGCGTATGGC
>st4008
AAAAAATCGACTGTAGGATATAGC
>st4009
AAAAAATCGACTGTAGTATATGGC
>st4010
AAAAAATCGACTGTATCATATGGC
>st4011
AAAAAATCGACTGTATCATATGGCT
>st4012
AAAAAATCGAGCGCTGACACGCAT
>st4013
AAAAAATCGAGCGGCATTTTCACA
>st4014
AAAAAATCGATGAAGTACGGATAG
>st4015
AAAAAATCGATTCGTTGGTGTCAT
>st4016
AAAAAATCGATTGTAACATATGGC
>st4017
AAAAAATCGATTGTAGCATATGGC
>st4018
AAAAAATCGATTGTAGTATATGGC
>st4019
AAAAAATCGCTTGTGGGAGGGGCC
>st4020
AAAAAATCGGAACCAGAAATTGGC
>st4021
AAAAAATCGGACACCGGCGCCTCC
>st4022
AAAAAATCGGACCCGGTCAAATGT
>st4023
AAAAAATCGGACGCACGTATCAGC
>st4024
AAAAAATCGGACGGGAAAAACCGG
>st4025
AAAAAATCGGACTCCTACGCGCAT
>st4026
AAAAAATCGGACTGGGCGACAAAT
>st4027
AAAAAATCGGACTTTCACAGATGG
>st4028
AAAAAATCGGATACCCTGTAAGGC
>st4029
AAAAAATCGGATACTCGGATACGG
>st4030
AAAAAATCGGATACTCGGATACGGA
>st4031
AAAAAATCGGCACTGGCAGAGGGG
>st4032
AAAAAATCGGCAGCAGAGAGGAAG
>st4033
AAAAAATCGGCAGCAGAGAGGAGG
>st4034
AAAAAATCGGCATATATGGTACTG
>st4035
AAAAAATCGGCTGTACCATATGGC
>st4036
AAAAAATCGGGACTAAAAAGCATT
>st4037
AAAAAATCGGGACTAAAGATGGTT
>st4038
AAAAAATCGGGATTGGTGATGG
>st4039
AAAAAATCGGGATTGGTGATGGT
>st4040
AAAAAATCGGGATTGGTGATGGTG
>st4041
AAAAAATCGGGCGCTAACGTTGGC
>st4042
AAAAAATCGGGCGGCCATCTCCCA
>st4043
AAAAAATCGGTGGAAATAAAGCAT
>st4044
AAAAAATCGGTGGCAAATTTACAA
>st4045
AAAAAATCGGTTGGATTTGATGGG
>st4046
AAAAAATCGTAAGACTTCCGATGG
>st4047
AAAAAATCGTACTGTTGCAAAAAA
>st4048
AAAAAATCGTAGGAGAGGAAGAGG
>st4049
AAAAAATCGTAGGTAGCATTTTAA
>st4050
AAAAAATCGTCACCATACCCACA
>st4051
AAAAAATCGTCACCATACCCACAC
>st4052
AAAAAATCGTCACCATACCCACACC
>st4053
AAAAAATCGTCGGGAGAGCAACGG
>st4054
AAAAAATCGTCTCACGGATTAGCT
>st4055
AAAAAATCGTCTCGCAATTTACAT
>st4056
AAAAAATCGTCTCGCGGATTAGCT
>st4057
AAAAAATCGTGAATACTATGGCAT
>st4058
AAAAAATCGTGCGCGCGGAAAACG
>st4059
AAAAAATCGTGGCATCAATACTA
>st4060
AAAAAATCGTGGCATCAATACTAA
>st4061
AAAAAATCGTGGCATCAATATTAA
>st4062
AAAAAATCGTGGCCTTGAGGTATA
>st4063
AAAAAATCGTGTAATTGGCTAAGG
>st4064
AAAAAATCGTTGCCTCGGCTTCAG
>st4065
AAAAAATCGTTTAGGACAAC
>st4066
AAAAAATCGTTTGTACAATGGCAT
>st4067
AAAAAATCGTTTTAGACAGCA
>st4068
AAAAAATCTAAAACTGGAAGTGGC
>st4069
AAAAAATCTACGGCATAATATATT
>st4070
AAAAAATCTACTCTAACAGACGC
>st4071
AAAAAATCTACTCTAACAGACGCC
>st4072
AAAAAATCTACTCTAACAGACGCCA
>st4073
AAAAAATCTACTGTAGCATATGGC
>st4074
AAAAAATCTAGATAGGAAGGCTGT
>st4075
AAAAAATCTAGGACCGGATAGTAC
>st4076
AAAAAATCTAGGAGGAGACGTGAC
>st4077
AAAAAATCTAGGGCTAGACGAGAG
>st4078
AAAAAATCTAGGTAGGGATGGGAC
>st4079
AAAAAATCTAGTACTGGATGGATG
>st4080
AAAAAATCTATATCGTCAGATCAT
>st4081
AAAAAATCTATATCGTTTGGCACA
>st4082
AAAAAATCTCAAGTCTGAAGCTGT
>st4083
AAAAAATCTCATATAAGACGGAC
>st4084
AAAAAATCTCATATAAGACGGACA
>st4085
AAAAAATCTCATTTGATCGAAGGG
>st4086
AAAAAATCTCGACGGACACGTTAA
>st4087
AAAAAATCTCGAGAAAACGGCTTG
>st4088
AAAAAATCTCGTGAAAAACGGCTC
>st4089
AAAAAATCTCTCTCTGTCGGCAAC
>st4090
AAAAAATCTGAACTGTTTGAGGGA
>st4091
AAAAAATCTGAAGCAACTGGATGAA
>st4092
AAAAAATCTGACGTGACAAGAGAG
>st4093
AAAAAATCTGAGACTAAAGATGGT
>st4094
AAAAAATCTGATGTGACAAGAGAG
>st4095
AAAAAATCTGGACTGTTTGGCACA
>st4096
AAAAAATCTGGACTGTTTGGGGGA
>st4097
AAAAAATCTGGATTGGGGATGGTG
>st4098
AAAAAATCTGGATTGGTGATGG
>st4099
AAAAAATCTGGATTGGTGATGGGA
>st4100
AAAAAATCTGGATTGGTGATGGT
>st4101
AAAAAATCTGGATTGGTGATGGTG
>st4102
AAAAAATCTGGATTGTTTGGGGGA
>st4103
AAAAAATCTGGATTGTTTGGGTGC
>st4104
AAAAAATCTGGATTGTTTTGGGGG
>st4105
AAAAAATCTGTCGACAATATAAGT
>st4106
AAAAAATCTGTGGATAAAGAGGGG
>st4107
AAAAAATCTGTGTGATACGATCAT
>st4108
AAAAAATCTTAAATAAAACGGACG
>st4109
AAAAAATCTTATAACCTGAAACGG
>st4110
AAAAAATCTTATAACTTGAAGCGG
>st4111
AAAAAATCTTATAATATGAAACGG
>st4112
AAAAAATCTTATAGTCTGAAACGG
>st4113
AAAAAATCTTCAAATAAGACGGAC
>st4114
AAAAAATCTTGGTCGCTCGTTTAA
>st4115
AAAAAATCTTGTAACCTGAAACGG
>st4116
AAAAAATCTTGTAACTTGAAACGG
>st4117
AAAAAATCTTGTCCGCAATAGCAT
>st4118
AAAAAATGAAACGGATCACCTTAA
>st4119
AAAAAATGAAACGGATTCCCTTAA
>st4120
AAAAAATGAAACTAGGACCGGATA
>st4121
AAAAAATGAACAAGTGTAGATAAT
>st4122
AAAAAATGAACCTAGTACTTGATG
>st4123
AAAAAATGAACGGCGTCAAATATT
>st4124
AAAAAATGAACTAAGAAGCCAGAA
>st4125
AAAAAATGAACTACGGCGTTGGAG
>st4126
AAAAAATGAACTACGGGCTGGGTT
>st4127
AAAAAATGAACTAGAAACCAGAAG
>st4128
AAAAAATGAACTAGAAGCCAGAAG
>st4129
AAAAAATGAACTAGAAGTCAGAAG
>st4130
AAAAAATGAACTAGAAGTGAGATA
>st4131
AAAAAATGAACTAGAAGTGGGATA
>st4132
AAAAAATGAACTAGGACACAGAAG
>st4133
AAAAAATGAACTATAATCCAGAAG
>st4134
AAAAAATGAACTCAAATGGACGGA
>st4135
AAAAAATGAAGACTATGAGAG
>st4136
AAAAAATGAAGAGTAGGAGGGACT
>st4137
AAAAAATGAAGGAGGTAGCGGCCG
>st4138
AAAAAATGAAGGTAGTACGTCGTG
>st4139
AAAAAATGAAGGTAGTATCAATGT
>st4140
AAAAAATGAAGTAGAAGCCAGAAG
>st4141
AAAAAATGAAGTAGAAGTGAGATT
>st4142
AAAAAATGAATAAGACGACTGGTT
>st4143
AAAAAATGAATAGTAGAGGGTTGT
>st4144
AAAAAATGAATATAGGACAGAGGG
>st4145
AAAAAATGAATCTAGGATCGGATG
>st4146
AAAAAATGAATGGTGGATGATTGT
>st4147
AAAAAATGAATGGTGGATGGTTGT
>st4148
AAAAAATGAATTAGAAGCCGGAAG
>st4149
AAAAAATGACACCCGAATGACGCC
>st4150
AAAAAATGACATATGTCGAGACGG
>st4151
AAAAAATGACATGTGGGAATTGGC
>st4152
AAAAAATGACGTATACGGACACAC
>st4153
AAAAAATGACGTTTAGGACAACA
>st4154
AAAAAATGACGTTTAGGACAACAT
>st4155
AAAAAATGACGTTTAGGACAGCA
>st4156
AAAAAATGACGTTTAGGACAGCAT
>st4157
AAAAAATGACTGATGCTGATGGCT
>st4158
AAAAAATGACTGCATTTAGTTTGT
>st4159
AAAAAATGACTGTAGTAGATGTCT
>st4160
AAAAAATGAGAACGGCTAGACAAC
>st4161
AAAAAATGAGACAGAAGCTGGGAA
>st4162
AAAAAATGAGACTGAAGGTAGAAG
>st4163
AAAAAATGAGAGAAAGCAGACTAA
>st4164
AAAAAATGAGAGAGAAGAACAGTG
>st4165
AAAAAATGAGATGTAGGTATGGCT
>st4166
AAAAAATGAGATTGGAGTGGATGG
>st4167
AAAAAATGAGCCTATTTTCCCATG
>st4168
AAAAAATGAGCGGGATGTTATCCT
>st4169
AAAAAATGAGCTCAAGGTGGATGG
>st4170
AAAAAATGAGGAAGATGGGATGGG
>st4171
AAAAAATGAGGTAGAAGTGGATGG
>st4172
AAAAAATGAGGTAGGACTAGATGT
>st4173
AAAAAATGAGGTAGGAGTGAATGG
>st4174
AAAAAATGAGGTAGGAGTGGATGG
>st4175
AAAAAATGAGGTAGGAGTGGATGT
>st4176
AAAAAATGATAATTGAGACGGTAA
>st4177
AAAAAATGATATGGCAAGTGAATA
>st4178
AAAAAATGATATGGTTGAAAATGG
>st4179
AAAAAATGATCGGATATGATATAT
>st4180
AAAAAATGATCGGATGGGACGTTT
>st4181
AAAAAATGATCTAGCATCGGATGT
>st4182
AAAAAATGATCTATAGGAGCGGAG
>st4183
AAAAAATGATCTTCGTAGGCGGAC
>st4184
AAAAAATGATCTTTAGTCCCGGTT
>st4185
AAAAAATGATGCGATATGCGGTG
>st4186
AAAAAATGATGCGATATGCGGTGC
>st4187
AAAAAATGATGTGGCAAATGAAT
>st4188
AAAAAATGATGTGGCAAATGAATA
>st4189
AAAAAATGATGTGGCAAGTAAATA
>st4190
AAAAAATGATGTGGCAAGTGA
>st4191
AAAAAATGATGTGGCAAGTGAA
>st4192
AAAAAATGATGTGGCAAGTGAAT
>st4193
AAAAAATGATGTGGCAAGTGAATA
>st4194
AAAAAATGATGTGGCAAGTGAATAA
>st4195
AAAAAATGATGTGGCAGGTGAATA
>st4196
AAAAAATGATGTTGGATATGGTAT
>st4197
AAAAAATGATTATATCTTGGGACG
>st4198
AAAAAATGATTTCGTGGATAA
>st4199
AAAAAATGATTTTCACAGGCGGAT
>st4200
AAAAAATGATTTTCGCAGACGGAT
>st4201
AAAAAATGATTTTCGCAGGCGGAC
>st4202
AAAAAATGATTTTCGCAGGCGGACC
>st4203
AAAAAATGATTTTCGTAGGCGGAC
>st4204
AAAAAATGCAAAGGACTGGCT
>st4205
AAAAAATGCATCAACCGGGACTAA
>st4206
AAAAAATGCATCGTTGAACAGTTT
>st4207
AAAAAATGCATGAATCGGATGAGA
>st4208
AAAAAATGCATTCTTGTAGACGGG
>st4209
AAAAAATGCCATCGTCGTTAGGGT
>st4210
AAAAAATGCGCTGTGGAGTATGGT
>st4211
AAAAAATGCTAAAGCTTGGGACGG
>st4212
AAAAAATGCTAGAATGACTTA
>st4213
AAAAAATGCTAGAATGACTTACA
>st4214
AAAAAATGCTAGAATGACTTACAT
>st4215
AAAAAATGCTAGAATGACTTATTG
>st4216
AAAAAATGCTCTCTGAGAGGACGG
>st4217
AAAAAATGCTGCATATATCCGATT
>st4218
AAAAAATGCTTAGTCGCGGACGCC
>st4219
AAAAAATGCTTCCATCGTCCGTAA
>st4220
AAAAAATGGAAGAGACTACAACAA
>st4221
AAAAAATGGAAGCGGATCTAGGTG
>st4222
AAAAAATGGACCGGAGGACAACCC
>st4223
AAAAAATGGACCGTTTAGCAGTTT
>st4224
AAAAAATGGACGACGTTAAATATT
>st4225
AAAAAATGGACGGAATGATGTGGA
>st4226
AAAAAATGGACGGAGGAAAGGTGT
>st4227
AAAAAATGGACGGGTGGAGATGGG
>st4228
AAAAAATGGAGAAGATACGGCTGG
>st4229
AAAAAATGGAGCAGGTAGAGCGTT
>st4230
AAAAAATGGAGCGGAGCTGGATGG
>st4231
AAAAAATGGAGCGGAGCTGGATGGA
>st4232
AAAAAATGGAGCTATTGAGTCGGG
>st4233
AAAAAATGGAGGAATAGGAAAAAC
>st4234
AAAAAATGGAGGTAGTAGAAGGTA
>st4235
AAAAAATGGATAGGTTAGGAGACA
>st4236
AAAAAATGGATCGTGGATATTTGC
>st4237
AAAAAATGGATCGTGGCAGCA
>st4238
AAAAAATGGATCGTTTTTGCGGCG
>st4239
AAAAAATGGATCTTCGCTGGTGGC
>st4240
AAAAAATGGATGGTATTAC
>st4241
AAAAAATGGATGGTATTACG
>st4242
AAAAAATGGATGGTATTACGTAAA
>st4243
AAAAAATGGATGTGTGCATAGAAT
>st4244
AAAAAATGGCAAACCTGGGTTTAT
>st4245
AAAAAATGGCACACGAACTAAACA
>st4246
AAAAAATGGCACTATAGTATTTA
>st4247
AAAAAATGGCACTATAGTATTTAA
>st4248
AAAAAATGGCACTATAGTATTTAT
>st4249
AAAAAATGGCAGAAGAACTTGAGA
>st4250
AAAAAATGGCAGGACTCACGTGTA
>st4251
AAAAAATGGCAGTGGAGCGAGCGG
>st4252
AAAAAATGGCATAAAGTGAACAGG
>st4253
AAAAAATGGCATCAAAGTGAACAG
>st4254
AAAAAATGGCATCAAAGTGAACGG
>st4255
AAAAAATGGCATGCAGGAGGATAT
>st4256
AAAAAATGGCATTGCAGCGAACAC
>st4257
AAAAAATGGCTGATGGGTTGATGG
>st4258
AAAAAATGGCTGATGGTTTGATGG
>st4259
AAAAAATGGCTGCATAAAAACACA
>st4260
AAAAAATGGCTGTATATATCCGGT
>st4261
AAAAAATGGCTTTAGGATCACCGG
>st4262
AAAAAATGGGAAAGTATGTAGTGG
>st4263
AAAAAATGGGAACTCCGAAGGCGG
>st4264
AAAAAATGGGACAACTGAAGACAA
>st4265
AAAAAATGGGACACAGAGAAGATG
>st4266
AAAAAATGGGAGCAGAACTTGG
>st4267
AAAAAATGGGAGCAGAACTTGGTA
>st4268
AAAAAATGGGAGCAGAGCTGGGTG
>st4269
AAAAAATGGGAGGATGGAGAAAGA
>st4270
AAAAAATGGGAGTGGAGTTGGGTG
>st4271
AAAAAATGGGCACGGAAAATAATG
>st4272
AAAAAATGGGCTAGCAGTGAGATA
>st4273
AAAAAATGGGGGCAAAACAACAAT
>st4274
AAAAAATGGGGTTAGTGACAAGGC
>st4275
AAAAAATGGTAATTAGCAGCTGGA
>st4276
AAAAAATGGTAATTAGCTGATGGA
>st4277
AAAAAATGGTATAGTAGAAAATGG
>st4278
AAAAAATGGTATCGTTGAAAATAT
>st4279
AAAAAATGGTATGGTTAGAAATGA
>st4280
AAAAAATGGTATGGTTGAAAATGA
>st4281
AAAAAATGGTATGGTTGAAAATGG
>st4282
AAAAAATGGTATGGTTGAAGATGG
>st4283
AAAAAATGGTCAGAGATATTT
>st4284
AAAAAATGGTCAGAGATATTTT
>st4285
AAAAAATGGTCAGAGATATTTTAA
>st4286
AAAAAATGGTGGAATAATTTGCAT
>st4287
AAAAAATGGTGGCCGTTGGAGATT
>st4288
AAAAAATGGTGTTGTAGAGGCGTG
>st4289
AAAAAATGGTTGTATGACATGTGG
>st4290
AAAAAATGGTTTAGGATATGGTAT
>st4291
AAAAAATGTAAAGCGGACGGT
>st4292
AAAAAATGTAAAGCGGACGGTT
>st4293
AAAAAATGTAAAGCGGACGGTTT
>st4294
AAAAAATGTAAAGCGGACGGTTTT
>st4295
AAAAAATGTAACGAGCTACAAAT
>st4296
AAAAAATGTAACGAGCTACAAATA
>st4297
AAAAAATGTAACGGGACTAGATGA
>st4298
AAAAAATGTAACGGGACTAGATGT
>st4299
AAAAAATGTACAAAATATCGTCGA
>st4300
AAAAAATGTACGTGCGGAAAACGA
>st4301
AAAAAATGTAGAAACTGAAGTGGC
>st4302
AAAAAATGTAGAAATCAAGGTGGC
>st4303
AAAAAATGTAGAACAGTTGTAAGA
>st4304
AAAAAATGTAGAAGTTAGTGGTGG
>st4305
AAAAAATGTAGAGCCGGCCTTGAC
>st4306
AAAAAATGTAGATGGATGTTGTGG
>st4307
AAAAAATGTAGCATTTCCGATCGA
>st4308
AAAAAATGTAGCTCATATCGGCGA
>st4309
AAAAAATGTAGGAATTGAAGTGGT
>st4310
AAAAAATGTAGTGGGTCTTCGTGG
>st4311
AAAAAATGTATTTGTAGTATCGGT
>st4312
AAAAAATGTCAAATAGGACGGACG
>st4313
AAAAAATGTCATCGTCTGAAAAAT
>st4314
AAAAAATGTCATCGTCTGGAAAAA
>st4315
AAAAAATGTCGACTCACATAGCAG
>st4316
AAAAAATGTCGGGGACAAGGTGGG
>st4317
AAAAAATGTGAATAAGATGAACGG
>st4318
AAAAAATGTGACCTTAAGACGATG
>st4319
AAAAAATGTGACGGAATAGTTGAA
>st4320
AAAAAATGTGACTGTGGCAGAGA
>st4321
AAAAAATGTGACTGTGGCAGAGAT
>st4322
AAAAAATGTGAGTTAAGAACCGGC
>st4323
AAAAAATGTGATGTGGCAAGAGA
>st4324
AAAAAATGTGATGTGGCAAGAGAG
>st4325
AAAAAATGTGGAATGGTTGGC
>st4326
AAAAAATGTGGGACCAGATGTCAT
>st4327
AAAAAATGTGGGCGAAGAAGTTAT
>st4328
AAAAAATGTGGTAATTAGCTGGCG
>st4329
AAAAAATGTGTAATTAGCTGTCGG
>st4330
AAAAAATGTGTAGTTAGCTGGTGG
>st4331
AAAAAATGTTAACGGCGTCGAACA
>st4332
AAAAAATGTTAGGACCGGCAAATT
>st4333
AAAAAATGTTGACGGAGAAGTTAT
>st4334
AAAAAATGTTGGACCTTATGTCGG
>st4335
AAAAAATGTTGTCTGTCAGATTGT
>st4336
AAAAAATGTTTGACCGATCGTCTT
>st4337
AAAAAATGTTTGACCGTTCGT
>st4338
AAAAAATGTTTGACCGTTCGTCT
>st4339
AAAAAATGTTTGACCGTTCGTCTC
>st4340
AAAAAATGTTTGACGCCGTTG
>st4341
AAAAAATGTTTGACGTCGTTG
>st4342
AAAAAATGTTTGACTTGTCGCTAT
>st4343
AAAAAATGTTTGATCGTTCGT
>st4344
AAAAAATGTTTGATCGTTCGTC
>st4345
AAAAAATGTTTGATCGTTCGTCT
>st4346
AAAAAATGTTTGATCGTTCGTCTC
>st4347
AAAAAATGTTTGATCGTTCGTCTT
>st4348
AAAAAATGTTTGCAGCTGACTTAT
>st4349
AAAAAATGTTTGGTTGTTCTGGTC
>st4350
AAAAAATTAAAAAAAGACGGACGG
>st4351
AAAAAATTAAAAAGGATGCTTCGG
>st4352
AAAAAATTAAAAAGTAGAACATGG
>st4353
AAAAAATTAAAATAAGACGGACGA
>st4354
AAAAAATTAAAATAAGACGGATGG
>st4355
AAAAAATTAAAGGATACGGACACA
>st4356
AAAAAATTAAAGTATGACGGACTA
>st4357
AAAAAATTAAATAAAACGGACGAT
>st4358
AAAAAATTAAATAAGACGAACGGT
>st4359
AAAAAATTAAATAAGACGAGTGAT
>st4360
AAAAAATTAAATAAGACGAGTGGT
>st4361
AAAAAATTAAATAAGACGGACG
>st4362
AAAAAATTAAATAAGACGGACGA
>st4363
AAAAAATTAAATAAGACGGACGAA
>st4364
AAAAAATTAAATAAGACGGACGAT
>st4365
AAAAAATTAAATAAGACGGACGATC
>st4366
AAAAAATTAAATAAGACGGACGGT
>st4367
AAAAAATTAAATAAGACGGATGAT
>st4368
AAAAAATTAAATAAGACGGGACGG
>st4369
AAAAAATTAAATAAGATGGACGAT
>st4370
AAAAAATTAAATAAGATGGACGGT
>st4371
AAAAAATTAAATCCGGACGCACAT
>st4372
AAAAAATTAACGGCGTCAAACATT
>st4373
AAAAAATTAACGGCGTCAAATATT
>st4374
AAAAAATTAACGGTGTCAAATATT
>st4375
AAAAAATTAACGTATACGGACACA
>st4376
AAAAAATTAACTTCCTTGGACA
>st4377
AAAAAATTAACTTCCTTGGACATG
>st4378
AAAAAATTAATATTTATGTTGGAC
>st4379
AAAAAATTAATCTTCGAATGGGCT
>st4380
AAAAAATTAATTCGTTGGTGTCAA
>st4381
AAAAAATTAATTCGTTGGTGTCAT
>st4382
AAAAAATTAATTGCAGAATTCGTC
>st4383
AAAAAATTACAAATAAGACGAACG
>st4384
AAAAAATTACAAATAAGACGGACG
>st4385
AAAAAATTACATATAAGACGGACA
>st4386
AAAAAATTACTCGTCTGGTCATGT
>st4387
AAAAAATTACTGTAGAATAGGTAA
>st4388
AAAAAATTAGAACAATGTAACGGA
>st4389
AAAAAATTAGAACGATGCGACGGA
>st4390
AAAAAATTAGAACGATGTGACGAA
>st4391
AAAAAATTAGAACGATGTGACGG
>st4392
AAAAAATTAGAACGATGTGACGGA
>st4393
AAAAAATTAGAACGATGTGACGGAA
>st4394
AAAAAATTAGAACGATGTGATGG
>st4395
AAAAAATTAGAACGATGTGATGGA
>st4396
AAAAAATTAGAACGATTTAACGGA
>st4397
AAAAAATTAGAACTAAACACGGCC
>st4398
AAAAAATTAGAAGCTTGTGTGT
>st4399
AAAAAATTAGAAGCTTGTGTGTA
>st4400
AAAAAATTAGAAGCTTGTGTGTAG
>st4401
AAAAAATTAGAAGTTGATGAGTA
>st4402
AAAAAATTAGAAGTTGATGAGTAT
>st4403
AAAAAATTAGAAGTTTATGTGTGT
>st4404
AAAAAATTAGAAGTTTGTGTGTA
>st4405
AAAAAATTAGATCGAAGGGGG
>st4406
AAAAAATTAGATCGAAGGGGGT
>st4407
AAAAAATTAGATCGCCATATTCAC
>st4408
AAAAAATTAGATCGTCATATCCAT
>st4409
AAAAAATTAGCAGAGCAGCGGACT
>st4410
AAAAAATTAGGATCTAAACACGGT
>st4411
AAAAAATTAGTACGTGTAGCGGTG
>st4412
AAAAAATTAGTAGCATAGATCAGT
>st4413
AAAAAATTAGTAGTGGTGATGATG
>st4414
AAAAAATTAGTAGTTTATGGGTGT
>st4415
AAAAAATTAGTGGGGGCTTAGGGG
>st4416
AAAAAATTAGTGGGGTCTTCGTAG
>st4417
AAAAAATTAGTTGGTGTACACGGT
>st4418
AAAAAATTATAAATAAGACGGACG
>st4419
AAAAAATTATAAATAAGACGGATG
>st4420
AAAAAATTATAAATTGGTCATCGG
>st4421
AAAAAATTATAATAAGACGGATGG
>st4422
AAAAAATTATAATTTAGGACGGAG
>st4423
AAAAAATTATATAAGACGGACA
>st4424
AAAAAATTATATAAGACGGACAGT
>st4425
AAAAAATTATATAAGACGGACGGT
>st4426
AAAAAATTATATAAGACGGATTTC
>st4427
AAAAAATTATATATAAGACGGACA
>st4428
AAAAAATTATCACATCGGACGTTT
>st4429
AAAAAATTATCCAGATTCGTTGTT
>st4430
AAAAAATTATCTTTGGTCGGTCGG
>st4431
AAAAAATTATGCTGACTGGACTGC
>st4432
AAAAAATTATGGCATAACTCACT
>st4433
AAAAAATTATGGCATAACTCACTT
>st4434
AAAAAATTATGGTAGAGCATGT
>st4435
AAAAAATTATGGTAGAGCATGTTA
>st4436
AAAAAATTATGGTAGAGCATGTTAT
>st4437
AAAAAATTATGGTAGAGCATGTTATG
>st4438
AAAAAATTATTACAGTATTCGTCG
>st4439
AAAAAATTATTTTGATCGCTTCGT
>st4440
AAAAAATTCAAATAAGACGAACGG
>st4441
AAAAAATTCAAATAAGACGGACAA
>st4442
AAAAAATTCAAATAAGACGGACAG
>st4443
AAAAAATTCAAATAAGACGGACG
>st4444
AAAAAATTCAAATAAGACGGACGA
>st4445
AAAAAATTCAAATAAGACGGACGG
>st4446
AAAAAATTCAAATAAGACGGACGT
>st4447
AAAAAATTCAAATAAGACGGATGA
>st4448
AAAAAATTCAAATAAGATGAACGG
>st4449
AAAAAATTCAAATAAGATGGACGA
>st4450
AAAAAATTCAAATAAGATGGACGG
>st4451
AAAAAATTCAAATGAGACGGATGA
>st4452
AAAAAATTCAACGACGTCAGATAT
>st4453
AAAAAATTCAACGGCGTCAAACAT
>st4454
AAAAAATTCAACGGCGTCAAATAT
>st4455
AAAAAATTCAAGTAAGACGGACTA
>st4456
AAAAAATTCACATAAGACGGACAG
>st4457
AAAAAATTCATACAAGACGGACAA
>st4458
AAAAAATTCATATAAAACGGACAG
>st4459
AAAAAATTCATATAAAACGGACGG
>st4460
AAAAAATTCATATAAGACGAACAG
>st4461
AAAAAATTCATATAAGACGGAC
>st4462
AAAAAATTCATATAAGACGGACA
>st4463
AAAAAATTCATATAAGACGGACAA
>st4464
AAAAAATTCATATAAGACGGACAG
>st4465
AAAAAATTCATATAAGACGGACAGT
>st4466
AAAAAATTCATATAAGACGGACAT
>st4467
AAAAAATTCATATAAGACGGACG
>st4468
AAAAAATTCATATAAGACGGACGA
>st4469
AAAAAATTCATATAAGACGGACGG
>st4470
AAAAAATTCATATAAGACGGATAG
>st4471
AAAAAATTCATATAAGACGGATGG
>st4472
AAAAAATTCATATAAGGCGGATAG
>st4473
AAAAAATTCATATAAGGTAGACGA
>st4474
AAAAAATTCATCGATCGTTAGGTA
>st4475
AAAAAATTCATTGTATCGTTGG
>st4476
AAAAAATTCATTGTATCGTTGGG
>st4477
AAAAAATTCATTTTCGTTGGCGGC
>st4478
AAAAAATTCCAATCCTGAAGATGT
>st4479
AAAAAATTCCACTTGAATCGTC
>st4480
AAAAAATTCCACTTGAATCGTCTG
>st4481
AAAAAATTCCACTTGAATCGTCTGA
>st4482
AAAAAATTCCATATAAGACGGACA
>st4483
AAAAAATTCCATATAAGACGGACG
>st4484
AAAAAATTCCATATAAGCCGGACA
>st4485
AAAAAATTCCATGTCATCGTCCAC
>st4486
AAAAAATTCCGACCGGCTGATTCC
>st4487
AAAAAATTCCTGGGCGGAAGAACG
>st4488
AAAAAATTCGGGTAGTTGTTCGGT
>st4489
AAAAAATTCGTAAGGCTTCCGGTA
>st4490
AAAAAATTCGTAGTGGTGATGGTG
>st4491
AAAAAATTCGTCTCGCGGTTTCCA
>st4492
AAAAAATTCGTCTCTGATGGTGTA
>st4493
AAAAAATTCTAAATACGACGGACA
>st4494
AAAAAATTCTGAATAAGACGAGTG
>st4495
AAAAAATTCTGGTAGGCTTGCAGC
>st4496
AAAAAATTCTGTGCAGACCGGCTG
>st4497
AAAAAATTCTTATAAGACGGACAG
>st4498
AAAAAATTGAAACGATGTGATGGA
>st4499
AAAAAATTGAAACGGTGTGACAGA
>st4500
AAAAAATTGAAACGGTGTGACGGA
>st4501
AAAAAATTGAAAGTTTGGATCTAA
>st4502
AAAAAATTGAAATAAGACGAACGG
>st4503
AAAAAATTGAAATAAGACGGACAA
>st4504
AAAAAATTGAAATAAGACGGACGA
>st4505
AAAAAATTGAACACATGAAGATAA
>st4506
AAAAAATTGAAGGAGGACGCTTAG
>st4507
AAAAAATTGAAGGGGCTCAATTAC
>st4508
AAAAAATTGAATAAGACGAACGG
>st4509
AAAAAATTGAATAAGACGAACGGT
>st4510
AAAAAATTGAATAAGACGAATGGT
>st4511
AAAAAATTGAATAAGACGAGTGAT
>st4512
AAAAAATTGAATAAGACGAGTGGT
>st4513
AAAAAATTGAATCGTCGAATGCAA
>st4514
AAAAAATTGAATCGTCGAATGCAAC
>st4515
AAAAAATTGAATGTAGAGATGGAT
>st4516
AAAAAATTGAATGTCACGTCGGAT
>st4517
AAAAAATTGACGTATACGGACACA
>st4518
AAAAAATTGACTGTAGCATATGGC
>st4519
AAAAAATTGAGAACTAAACATGGC
>st4520
AAAAAATTGAGCAAGACTGAGTA
>st4521
AAAAAATTGAGCAAGACTGAGTAC
>st4522
AAAAAATTGATAGCAAACCAAACA
>st4523
AAAAAATTGATAGTGGTGATGGTG
>st4524
AAAAAATTGATGTAGCAAGTGAAT
>st4525
AAAAAATTGATGTATACGGACACA
>st4526
AAAAAATTGATGTATACGGACTCA
>st4527
AAAAAATTGATGTGCCGGATTGAA
>st4528
AAAAAATTGATGTGGCAAGTGAAT
>st4529
AAAAAATTGATGTGTCGGATTGAA
>st4530
AAAAAATTGATTCGTTGGTGTCAT
>st4531
AAAAAATTGATTCGTTGGTTTCAT
>st4532
AAAAAATTGATTGTAGCATATGGC
>st4533
AAAAAATTGATTTTAGCTGGCGGT
>st4534
AAAAAATTGATTTTCGCAGATGGA
>st4535
AAAAAATTGATTTTCGCTGACGGT
>st4536
AAAAAATTGCAGAAATAGCCCCTG
>st4537
AAAAAATTGCATATAAGACGGACA
>st4538
AAAAAATTGCTGACTGGACTGCCA
>st4539
AAAAAATTGGAACGATATGACGG
>st4540
AAAAAATTGGAACGATATGACGGA
>st4541
AAAAAATTGGAACGATGTGACGG
>st4542
AAAAAATTGGAACGATGTGACGGA
>st4543
AAAAAATTGGAACGATGTGACGGAA
>st4544
AAAAAATTGGAACGATGTGATGG
>st4545
AAAAAATTGGAACGATGTGATGGA
>st4546
AAAAAATTGGAAGTATATGTGTAT
>st4547
AAAAAATTGGAAGTTTATGTGTGT
>st4548
AAAAAATTGGACACATACTCATAA
>st4549
AAAAAATTGGACGTCACATAAGAT
>st4550
AAAAAATTGGACGTGTTCGGCTAT
>st4551
AAAAAATTGGAGAGGCTCAATTAC
>st4552
AAAAAATTGGAGAGGCTCAATTGC
>st4553
AAAAAATTGGAGATGCTTTTGT
>st4554
AAAAAATTGGATATTACATCGGAC
>st4555
AAAAAATTGGATCGGCATATCTTC
>st4556
AAAAAATTGGATCGTCATATTCAC
>st4557
AAAAAATTGGATCGTCGTAT
>st4558
AAAAAATTGGCACACGAACTAAAC
>st4559
AAAAAATTGGCAGGCTGTTGGTAT
>st4560
AAAAAATTGGCTACATTTAGTTTG
>st4561
AAAAAATTGGGAACTAAAAGAGGC
>st4562
AAAAAATTGGGAACTAAACGAGGC
>st4563
AAAAAATTGGGATCTAAACACGGT
>st4564
AAAAAATTGGGCGCTGACGTCATG
>st4565
AAAAAATTGGGGAACTAAACGGGG
>st4566
AAAAAATTGGGGGCAAAAACGAAA
>st4567
AAAAAATTGGGTGGAGACGGACGA
>st4568
AAAAAATTGGGTTTTCGCTGACGG
>st4569
AAAAAATTGGGTTTTCGCTGGCGG
>st4570
AAAAAATTGGTAGAAGTAAATGGT
>st4571
AAAAAATTGGTAGAATGGAGGGAG
>st4572
AAAAAATTGGTAGTTTATGTGTGT
>st4573
AAAAAATTGGTGGAGACTGGGTGT
>st4574
AAAAAATTGGTTGTATGGGACAGA
>st4575
AAAAAATTGTACAACGGATTAG
>st4576
AAAAAATTGTAGACTGAAGGTGGT
>st4577
AAAAAATTGTAGATATAGGTGAGT
>st4578
AAAAAATTGTAGATCCGAACGGAA
>st4579
AAAAAATTGTAGATCCGACGGAAA
>st4580
AAAAAATTGTAGCGACATAAATCT
>st4581
AAAAAATTGTAGTCGCAGTGCCGG
>st4582
AAAAAATTGTATAACCGTCGTCTC
>st4583
AAAAAATTGTATAGCGGACCACCC
>st4584
AAAAAATTGTATCCCGGATATTT
>st4585
AAAAAATTGTATCCCGGATATTTC
>st4586
AAAAAATTGTATGAATTGGCTA
>st4587
AAAAAATTGTATGAATTGGCTAT
>st4588
AAAAAATTGTATTTTCTCAGGCGG
>st4589
AAAAAATTGTGAATAAGACGAATG
>st4590
AAAAAATTGTGAATGAGACGAGTG
>st4591
AAAAAATTGTGACGGCTGAAAGAT
>st4592
AAAAAATTGTGAGCATGATGAGGA
>st4593
AAAAAATTGTGAGCGTGTTAGGAT
>st4594
AAAAAATTGTGGCATGACTAAAGT
>st4595
AAAAAATTGTGGGATGGGCGTTTG
>st4596
AAAAAATTGTGGGGGCTTTGGTGG
>st4597
AAAAAATTGTTGGTGGGCGACGGC
>st4598
AAAAAATTTAAAATAAGACAGACG
>st4599
AAAAAATTTAAAATAAGACGGACA
>st4600
AAAAAATTTAAAATAAGACGGACG
>st4601
AAAAAATTTAAAATAAGACGGATG
>st4602
AAAAAATTTAAAGCGGACGATTAA
>st4603
AAAAAATTTAAATAACACGGACGG
>st4604
AAAAAATTTAAATAAGACAGACGA
>st4605
AAAAAATTTAAATAAGACGAACGG
>st4606
AAAAAATTTAAATAAGACGAATGG
>st4607
AAAAAATTTAAATAAGACGAGTAG
>st4608
AAAAAATTTAAATAAGACGAGTGG
>st4609
AAAAAATTTAAATAAGACGGACAA
>st4610
AAAAAATTTAAATAAGACGGACG
>st4611
AAAAAATTTAAATAAGACGGACGA
>st4612
AAAAAATTTAAATAAGACGGACGG
>st4613
AAAAAATTTAAATAAGACGGACGT
>st4614
AAAAAATTTAAATAAGACGGATAA
>st4615
AAAAAATTTAAATAAGACGGATGA
>st4616
AAAAAATTTAAATAAGATGAACGG
>st4617
AAAAAATTTAAATAAGATGGACGG
>st4618
AAAAAATTTAAATACGACGGACGA
>st4619
AAAAAATTTAACGGTGTCGTCTAT
>st4620
AAAAAATTTAAGTAAGATAGATGA
>st4621
AAAAAATTTAATATAAGACGGACA
>st4622
AAAAAATTTAATCTAGGAGGGGACG
>st4623
AAAAAATTTAATTAAGACGGACTG
>st4624
AAAAAATTTACAGAGCAAGGACTT
>st4625
AAAAAATTTAGAACTAAACTCGGC
>st4626
AAAAAATTTAGAACTAGACTCGGC
>st4627
AAAAAATTTAGATAAGACGAACGG
>st4628
AAAAAATTTAGATAAGACGGATGA
>st4629
AAAAAATTTAGATCTAAACACGGC
>st4630
AAAAAATTTAGGACTAGATGTGA
>st4631
AAAAAATTTAGGACTAGATGTGAT
>st4632
AAAAAATTTAGGATTGGTTGTCAC
>st4633
AAAAAATTTAGGTAAGGACGGACG
>st4634
AAAAAATTTAGGTACTCGTGGCAC
>st4635
AAAAAATTTAGGTTTGACTGTCAC
>st4636
AAAAAATTTAGGTTTGATTGTCAC
>st4637
AAAAAATTTAGTAACATCGTTTGG
>st4638
AAAAAATTTAGTAACATCGTTTGT
>st4639
AAAAAATTTAGTAGCATCGATTGT
>st4640
AAAAAATTTAGTAGGGTCTTCGTG
>st4641
AAAAAATTTAGTGAGGTCTTCGTG
>st4642
AAAAAATTTAGTGGGGGCTCAGGG
>st4643
AAAAAATTTATATAAAACGGACGG
>st4644
AAAAAATTTATATAAGACGAACAG
>st4645
AAAAAATTTATATAAGACGGAC
>st4646
AAAAAATTTATATAAGACGGACA
>st4647
AAAAAATTTATATAAGACGGACAA
>st4648
AAAAAATTTATATAAGACGGACAG
>st4649
AAAAAATTTATATAAGACGGACAGT
>st4650
AAAAAATTTATATAAGACGGACAT
>st4651
AAAAAATTTATATAAGACGGACCA
>st4652
AAAAAATTTATATAAGACGGACCG
>st4653
AAAAAATTTATATAAGACGGACG
>st4654
AAAAAATTTATATAAGACGGACGA
>st4655
AAAAAATTTATATAAGACGGACGG
>st4656
AAAAAATTTATATAAGACGGATAG
>st4657
AAAAAATTTATATAAGACGGATGG
>st4658
AAAAAATTTATATAAGATGGACGG
>st4659
AAAAAATTTATATATGACGGACAG
>st4660
AAAAAATTTATATTAGACGGACAG
>st4661
AAAAAATTTATCTCGGAATTTACA
>st4662
AAAAAATTTATGATCGTATCACAC
>st4663
AAAAAATTTATTGTCGAGACACCG
>st4664
AAAAAATTTCAAACAACACGGACG
>st4665
AAAAAATTTCAAACAAGACGAACG
>st4666
AAAAAATTTCAAAGTTGGACACGG
>st4667
AAAAAATTTCAAATAAAACGGACA
>st4668
AAAAAATTTCAAATAAAACGGACG
>st4669
AAAAAATTTCAAATAAGACAGACG
>st4670
AAAAAATTTCAAATAAGACGAACG
>st4671
AAAAAATTTCAAATAAGACGAACGG
>st4672
AAAAAATTTCAAATAAGACGGAC
>st4673
AAAAAATTTCAAATAAGACGGACA
>st4674
AAAAAATTTCAAATAAGACGGACG
>st4675
AAAAAATTTCAAATAAGACGGACGA
>st4676
AAAAAATTTCAAATAAGACGGACGG
>st4677
AAAAAATTTCAAATAAGACGGACT
>st4678
AAAAAATTTCAAATAAGACGGATG
>st4679
AAAAAATTTCAAATAAGATAGACG
>st4680
AAAAAATTTCAAATAAGATGGACG
>st4681
AAAAAATTTCAAATAAGGCGGACG
>st4682
AAAAAATTTCAAATATGACGGACG
>st4683
AAAAAATTTCACATAAGACGAACG
>st4684
AAAAAATTTCACATAAGACGGACA
>st4685
AAAAAATTTCAGTGGGATCTTCGT
>st4686
AAAAAATTTCATAAAGACGGACAA
>st4687
AAAAAATTTCATAAGACGGACA
>st4688
AAAAAATTTCATACAAGACGGACA
>st4689
AAAAAATTTCATACAAGACGGACG
>st4690
AAAAAATTTCATATAAAACGGAC
>st4691
AAAAAATTTCATATAAAACGGACA
>st4692
AAAAAATTTCATATAAAACGGACG
>st4693
AAAAAATTTCATATAACACGGACA
>st4694
AAAAAATTTCATATAAGACAGACA
>st4695
AAAAAATTTCATATAAGACAGCCA
>st4696
AAAAAATTTCATATAAGACGAACA
>st4697
AAAAAATTTCATATAAGACGGAC
>st4698
AAAAAATTTCATATAAGACGGACA
>st4699
AAAAAATTTCATATAAGACGGACAA
>st4700
AAAAAATTTCATATAAGACGGACAC
>st4701
AAAAAATTTCATATAAGACGGACAG
>st4702
AAAAAATTTCATATAAGACGGACAT
>st4703
AAAAAATTTCATATAAGACGGACC
>st4704
AAAAAATTTCATATAAGACGGACCA
>st4705
AAAAAATTTCATATAAGACGGACCG
>st4706
AAAAAATTTCATATAAGACGGACG
>st4707
AAAAAATTTCATATAAGACGGACGA
>st4708
AAAAAATTTCATATAAGACGGACGG
>st4709
AAAAAATTTCATATAAGACGGACT
>st4710
AAAAAATTTCATATAAGACGGAT
>st4711
AAAAAATTTCATATAAGACGGATA
>st4712
AAAAAATTTCATATAAGATGGACA
>st4713
AAAAAATTTCATATAAGATGGACG
>st4714
AAAAAATTTCATATAAGGCGGACA
>st4715
AAAAAATTTCATATAAGGCGGACG
>st4716
AAAAAATTTCATATAATACGGACA
>st4717
AAAAAATTTCATATAGGACGGACA
>st4718
AAAAAATTTCATATAGGACGGACG
>st4719
AAAAAATTTCATATGAGACGGACA
>st4720
AAAAAATTTCATGTAAGACGGACA
>st4721
AAAAAATTTCGAATAAGACGGACA
>st4722
AAAAAATTTCGAATAAGACGGACG
>st4723
AAAAAATTTCGTCGGAATATATC
>st4724
AAAAAATTTCGTCGGAATATATCC
>st4725
AAAAAATTTCTAATAAGACGGACG
>st4726
AAAAAATTTCTATAGGACAGTTGT
>st4727
AAAAAATTTCTATATGAAAGTTGC
>st4728
AAAAAATTTCTCATAAGACGGACA
>st4729
AAAAAATTTCTCGTAATCGGCATG
>st4730
AAAAAATTTCTCTGCATTTAGGCT
>st4731
AAAAAATTTCTTATAAGACGGACA
>st4732
AAAAAATTTCTTTAAAGACGGACA
>st4733
AAAAAATTTCTTTTCGTCAACTAA
>st4734
AAAAAATTTGAAGGACTAATACGG
>st4735
AAAAAATTTGAATAAGACGAACGG
>st4736
AAAAAATTTGAATAAGACGAATGG
>st4737
AAAAAATTTGAATAAGACGAGTAG
>st4738
AAAAAATTTGAATAAGACGAGTGA
>st4739
AAAAAATTTGAATAAGACGAGTGG
>st4740
AAAAAATTTGAATAAGATGAACGG
>st4741
AAAAAATTTGAATCTGAACACGGC
>st4742
AAAAAATTTGAATGAGACGAGTGG
>st4743
AAAAAATTTGACAGGTGTAATTAC
>st4744
AAAAAATTTGACGGATGTAATTAT
>st4745
AAAAAATTTGAGAAGATGTACTAA
>st4746
AAAAAATTTGAGAAGATGTATTA
>st4747
AAAAAATTTGAGAAGATGTATTAA
>st4748
AAAAAATTTGAGGACTAAACAGGC
>st4749
AAAAAATTTGAGTTTGATTGTCAC
>st4750
AAAAAATTTGATGTATACGGACAC
>st4751
AAAAAATTTGATGTATGCGGACAC
>st4752
AAAAAATTTGGAACGATATGACGG
>st4753
AAAAAATTTGGAACGATATGACGGA
>st4754
AAAAAATTTGGAACTAAACTCGGC
>st4755
AAAAAATTTGGAACTACACTCGGC
>st4756
AAAAAATTTGGGAACTAAACACGG
>st4757
AAAAAATTTGGGGAACTAAACGGG
>st4758
AAAAAATTTGTAGCGGTGATAGTG
>st4759
AAAAAATTTGTCTCGCGGATTAGC
>st4760
AAAAAATTTGTTGATCGGATTCCT
>st4761
AAAAAATTTTAAACATCGCGGATA
>st4762
AAAAAATTTTAAATAAAACGGACA
>st4763
AAAAAATTTTAAATAAAACGGACG
>st4764
AAAAAATTTTAAATAAGACGAACG
>st4765
AAAAAATTTTAAATAAGACGAATG
>st4766
AAAAAATTTTAAATAAGACGAGTG
>st4767
AAAAAATTTTAAATAAGACGGAC
>st4768
AAAAAATTTTAAATAAGACGGACA
>st4769
AAAAAATTTTAAATAAGACGGACC
>st4770
AAAAAATTTTAAATAAGACGGACG
>st4771
AAAAAATTTTAAATAAGACGGACGA
>st4772
AAAAAATTTTAAATAAGACGGATG
>st4773
AAAAAATTTTAAATAAGATGGACG
>st4774
AAAAAATTTTAAATAATACGGACG
>st4775
AAAAAATTTTAAATAGAACGGACA
>st4776
AAAAAATTTTAAATTAGACGGACG
>st4777
AAAAAATTTTAAGAAAGACGAACG
>st4778
AAAAAATTTTAAGAGCATTTGACG
>st4779
AAAAAATTTTAAGTAAGACGGACG
>st4780
AAAAAATTTTAAGTCGACGGATAT
>st4781
AAAAAATTTTAAGTGTCACATCGG
>st4782
AAAAAATTTTAATAAGACGAACGG
>st4783
AAAAAATTTTAATGGGATCTTCGT
>st4784
AAAAAATTTTACGGTTGGACA
>st4785
AAAAAATTTTACGGTTGGACACGG
>st4786
AAAAAATTTTAGAACTGAATGTGA
>st4787
AAAAAATTTTAGAATACGGTGGAC
>st4788
AAAAAATTTTAGAATGCAGTGGAC
>st4789
AAAAAATTTTAGACGGATTGGACA
>st4790
AAAAAATTTTAGAGGATGTGGTAT
>st4791
AAAAAATTTTAGAGTTGGACA
>st4792
AAAAAATTTTAGAGTTGGACACAG
>st4793
AAAAAATTTTAGAGTTGGACACGA
>st4794
AAAAAATTTTAGAGTTGGACACGG
>st4795
AAAAAATTTTAGAGTTGGACATGG
>st4796
AAAAAATTTTAGATAAGACGGATG
>st4797
AAAAAATTTTAGATAAGGCGGACG
>st4798
AAAAAATTTTAGCGGGGACTTTAT
>st4799
AAAAAATTTTAGGAACTAAACGGG
>st4800
AAAAAATTTTAGGCTTGGACACGG
>st4801
AAAAAATTTTAGGGCTGGATACGG
>st4802
AAAAAATTTTAGGGCTGGATACGGT
>st4803
AAAAAATTTTAGGTCGGACCACCC
>st4804
AAAAAATTTTAGGTGGTTATGACA
>st4805
AAAAAATTTTAGTAGGGTCTTCGT
>st4806
AAAAAATTTTAGTGGGATCTTCGT
>st4807
AAAAAATTTTAGTGGGGTCTTCGT
>st4808
AAAAAATTTTATAAAAGACGGATA
>st4809
AAAAAATTTTATATAAGACGAACA
>st4810
AAAAAATTTTATATAAGACGGAC
>st4811
AAAAAATTTTATATAAGACGGACA
>st4812
AAAAAATTTTATATAAGACGGACAG
>st4813
AAAAAATTTTATATAAGACGGACG
>st4814
AAAAAATTTTATATAAGACGGACT
>st4815
AAAAAATTTTATATAAGACGGATG
>st4816
AAAAAATTTTATATAATACGGACA
>st4817
AAAAAATTTTATGTAAGACGGACA
>st4818
AAAAAATTTTATGTAGAAGTTGGT
>st4819
AAAAAATTTTCAAATAAGACGAAC
>st4820
AAAAAATTTTCAAATAAGACGGAC
>st4821
AAAAAATTTTCAAATAAGACGGACG
>st4822
AAAAAATTTTCAAATAAGACGGACGG
>st4823
AAAAAATTTTCAAATAAGACGGAT
>st4824
AAAAAATTTTCATATAAAACGGAC
>st4825
AAAAAATTTTCATATAAGACGGAC
>st4826
AAAAAATTTTCATATAAGACGGACA
>st4827
AAAAAATTTTCATATAATACGGAC
>st4828
AAAAAATTTTCGTCGGAATATATC
>st4829
AAAAAATTTTCTTGACCGGGTTCC
>st4830
AAAAAATTTTCTTGATCAGGTTCC
>st4831
AAAAAATTTTCTTGATCGGATACC
>st4832
AAAAAATTTTCTTGATCGGGTTAC
>st4833
AAAAAATTTTGAACAAGACGAATG
>st4834
AAAAAATTTTGAATAAGACGA
>st4835
AAAAAATTTTGAATAAGACGAACG
>st4836
AAAAAATTTTGAATAAGACGAATG
>st4837
AAAAAATTTTGAATAAGACGAG
>st4838
AAAAAATTTTGAATAAGACGAGCG
>st4839
AAAAAATTTTGAATAAGACGAGT
>st4840
AAAAAATTTTGAATAAGACGAGTA
>st4841
AAAAAATTTTGAATAAGACGAGTG
>st4842
AAAAAATTTTGAATAAGACGAGTGG
>st4843
AAAAAATTTTGAATAAGACGGATG
>st4844
AAAAAATTTTGAATAAGATGAGTG
>st4845
AAAAAATTTTGAATAAGGTAGACG
>st4846
AAAAAATTTTGAATAGGACGAATG
>st4847
AAAAAATTTTGAATCTAAAGACGG
>st4848
AAAAAATTTTGAGAACTAAACGGG
>st4849
AAAAAATTTTGAGAACTAGACCGG
>st4850
AAAAAATTTTGAGTTACCTGGCAT
>st4851
AAAAAATTTTGATACCGGGACTAA
>st4852
AAAAAATTTTGATTGGATGGGACA
>st4853
AAAAAATTTTGATTGGATGGGGCA
>st4854
AAAAAATTTTGGACTAAGCAAGAC
>st4855
AAAAAATTTTGGAGAACTAAACGG
>st4856
AAAAAATTTTGGGAACTAAACGGG
>st4857
AAAAAATTTTGGGGAACTAAACGG
>st4858
AAAAAATTTTGGTTGGATGTGACA
>st4859
AAAAAATTTTGGTTGTCATATAGG
>st4860
AAAAAATTTTTAAAACGGACGGTC
>st4861
AAAAAATTTTTAAATAAGACGGAC
>st4862
AAAAAATTTTTAATAAGACGAACG
>st4863
AAAAAATTTTTATATAAGACGGAC
>st4864
AAAAAATTTTTCGTCGGAAAATAT
>st4865
AAAAAATTTTTCGTCGGAATATAT
>st4866
AAAAAATTTTTGAATAAGACGAAC
>st4867
AAAAAATTTTTGAATAAGACGAACG
>st4868
AAAAAATTTTTGAATAAGACGAAT
>st4869
AAAAAATTTTTGACGTATACGGAT
>st4870
AAAAAATTTTTGTGGGGTCTTCGT
>st4871
AAAAACAAAAAATTAGATCGAAGG
>st4872
AAAAACAAAAAATTAGATCGAAGGG
>st4873
AAAAACAAAAAATTGGATCGTCAT
>st4874
AAAAACAAAAAGATTATGAGGCCT
>st4875
AAAAACAAAAATAGCGATCGTTAC
>st4876
AAAAACAAAAATATCTGACCGTCG
>st4877
AAAAACAAAACAAGCACACAACAC
>st4878
AAAAACAAAACATCTAATCGTCGA
>st4879
AAAAACAAAACGGCTGAAAACGAG
>st4880
AAAAACAAAAGAACAAAGCAGTAC
>st4881
AAAAACAAAAGACAGAACAGCTAT
>st4882
AAAAACAAAAGACAGTAAGAGCAG
>st4883
AAAAACAAAAGACGGAACAGCTAT
>st4884
AAAAACAAAAGGAGCAAAGAGCAA
>st4885
AAAAACAAAAGGATAGGTGGATAA
>st4886
AAAAACAAAAGGATCGGAGGTGCA
>st4887
AAAAACAAAAGGATTTGAGGAGA
>st4888
AAAAACAAAAGGATTTGAGGAGAG
>st4889
AAAAACAAAAGGTGGAGCTAGAAG
>st4890
AAAAACAAAAGTAGAAGTAAAAGG
>st4891
AAAAACAAAAGTAGGAGAACACAG
>st4892
AAAAACAAAATGATAGGTGGATAA
>st4893
AAAAACAAAATGATCATCGGTTTA
>st4894
AAAAACAAAATGTGGAGCTAGAAGGC
>st4895
AAAAACAAAATTAGAAGGGGATGT
>st4896
AAAAACAAAATTGAGAAGATGTAT
>st4897
AAAAACAAACAAAAATTGGATCGC
>st4898
AAAAACAAACAAACGGACCACATG
>st4899
AAAAACAAACAAACTAAAGACTGC
>st4900
AAAAACAAACAAATCGAATCGGAT
>st4901
AAAAACAAACAACGCATAAAGTAT
>st4902
AAAAACAAACAGACAACTGGAATC
>st4903
AAAAACAAACAGACTTAAAAACGG
>st4904
AAAAACAAACATAAAACTAGATGC
>st4905
AAAAACAAACATAGAACAAGATGT
>st4906
AAAAACAAACCCTGATTTTCGTGT
>st4907
AAAAACAAACGATCAAACTTGGAC
>st4908
AAAAACAAACGGACTCAACGCGCG
>st4909
AAAAACAAACTGAGCGACATGACA
>st4910
AAAAACAAACTGCAGATTTCGCC
>st4911
AAAAACAAACTGCAGATTTCGCCA
>st4912
AAAAACAAACTTAAATACAGGACG
>st4913
AAAAACAAACTTATTTTCGGACAA
>st4914
AAAAACAAACTTTAGATTTTCGTA
>st4915
AAAAACAAAGATAGGACATAGGAG
>st4916
AAAAACAAAGCATCTGACCATTGG
>st4917
AAAAACAAAGCGGTCTATTAGCAC
>st4918
AAAAACAAAGCTCAGGATCTTCGG
>st4919
AAAAACAAAGGAATGATCGTCT
>st4920
AAAAACAAAGGAATGATCGTCTG
>st4921
AAAAACAAAGGAATGATCGTCTGA
>st4922
AAAAACAAAGGAATGGTCGTTTAA
>st4923
AAAAACAAAGGCTCTAGACGAAGT
>st4924
AAAAACAAAGTAAGGACACAACAC
>st4925
AAAAACAAAGTAAGTATTGGATGC
>st4926
AAAAACAAAGTAGTAGAATGCA
>st4927
AAAAACAAAGTAGTAGAATGCAAA
>st4928
AAAAACAAAGTCAGGGAAATCAAG
>st4929
AAAAACAAAGTGGGGACGAGACTG
>st4930
AAAAACAAATAAGACGAACGGCCA
>st4931
AAAAACAAATAAGACGGACGATTA
>st4932
AAAAACAAATACGGCTGTGTGCAG
>st4933
AAAAACAAATAGGGCCGGCTGACA
>st4934
AAAAACAAATATAAGATCGGATGT
>st4935
AAAAACAAATATAGAACCGGATA
>st4936
AAAAACAAATATAGAACCGGATAT
>st4937
AAAAACAAATATAGAACCGGATGT
>st4938
AAAAACAAATCAAATAAGACGGAC
>st4939
AAAAACAAATCAAATAAGACGGACG
>st4940
AAAAACAAATCAAATCAACGGCGT
>st4941
AAAAACAAATCGTCGATACATTGC
>st4942
AAAAACAAATCTAAGACTAGGTAT
>st4943
AAAAACAAATCTAGAACTGGATGT
>st4944
AAAAACAAATCTAGAATCGGATAC
>st4945
AAAAACAAATCTAGAATCGGATAT
>st4946
AAAAACAAATCTAGAGTTGGATAT
>st4947
AAAAACAAATCTAGGACCAGATGT
>st4948
AAAAACAAATCTAGGACCGGATGT
>st4949
AAAAACAAATCTATGATCGGATGT
>st4950
AAAAACAAATGATCAAACGTTGGA
>st4951
AAAAACAAATGATCGTCAGTTTAC
>st4952
AAAAACAAATGATCGTCGGTTTGC
>st4953
AAAAACAAATGGAGCTAGATGGAC
>st4954
AAAAACAAATGGTCAACGGCGTCA
>st4955
AAAAACAAATTACAGATTCCGCAT
>st4956
AAAAACAAATTACAGATTCCGCCT
>st4957
AAAAACAAATTACAGATTCCGCTT
>st4958
AAAAACAAATTACAGATTCTGCAT
>st4959
AAAAACAAATTACAGATTCTGCATG
>st4960
AAAAACAAATTACAGATTTCG
>st4961
AAAAACAAATTGCACGGTTTGCAT
>st4962
AAAAACAAATTGTAGAGTAAGGCT
>st4963
AAAAACAAATTTAAGACTGGATAT
>st4964
AAAAACAAATTTAAGACTGGATGT
>st4965
AAAAACAAATTTAGAACCGGATG
>st4966
AAAAACAAATTTAGAACCGGATGT
>st4967
AAAAACAAATTTAGAATTGGATGT
>st4968
AAAAACAAATTTATGATCGGATGT
>st4969
AAAAACAAATTTGACTAGGAATAT
>st4970
AAAAACAAATTTGACTGTCAATAT
>st4971
AAAAACAACAAGCTATAGATTTAT
>st4972
AAAAACAACACTGTCACGCCGGTC
>st4973
AAAAACAACATATATGGGTTT
>st4974
AAAAACAACATATTATCGGACTAA
>st4975
AAAAACAACATCAAAGACGCTGAC
>st4976
AAAAACAACATGAACAGAATGACC
>st4977
AAAAACAACATTGACACGCCGACA
>st4978
AAAAACAACCAAGACGAAGATGTG
>st4979
AAAAACAACCAGTACTGGATGACA
>st4980
AAAAACAACCAGTCTGACCTCATG
>st4981
AAAAACAACCGGGACTAAAGATGG
>st4982
AAAAACAACCTACAAATCTGGACA
>st4983
AAAAACAACCTAGTATCAGATGCG
>st4984
AAAAACAACGAATCTAGGATGACG
>st4985
AAAAACAACGAATCTGGACAGAGGA
>st4986
AAAAACAACGGAAGACTAGGGCGA
>st4987
AAAAACAACGGCGTCAAATATTTT
>st4988
AAAAACAACGTAGCGGATGTGGCA
>st4989
AAAAACAACTCGTAGAAAGACCTC
>st4990
AAAAACAACTCGTAGAAAGACCTCA
>st4991
AAAAACAACTGATTTGCATCTCAT
>st4992
AAAAACAACTGGAGAGAAGACTGG
>st4993
AAAAACAACTGGGTGGACGTC
>st4994
AAAAACAACTGTGATGGACTGGTA
>st4995
AAAAACAACTTAGAAGGAAACGTG
>st4996
AAAAACAACTTCTGAGGACCAAAT
>st4997
AAAAACAACTTTGAAAGGAGACAC
>st4998
AAAAACAACTTTGAAAGGAGACACC
>st4999
AAAAACAACTTTGAAAGGAGGCA
>st5000
AAAAACAACTTTGAAAGGAGGCAC
>st5001
AAAAACAACTTTGAAAGGAGGCACC
>st5002
AAAAACAAGAAAGCTATTAGTACA
>st5003
AAAAACAAGAACATAGGAACGAGC
>st5004
AAAAACAAGAACGGACGACGGTAA
>st5005
AAAAACAAGAACGTCATCTCGGAT
>st5006
AAAAACAAGAAGATATGATACGGA
>st5007
AAAAACAAGAAGTAGCTATGGTCA
>st5008
AAAAACAAGACACAGCTGATGGAC
>st5009
AAAAACAAGACCGAAGACCGAGAC
>st5010
AAAAACAAGAGAATAGGTGGATAA
>st5011
AAAAACAAGAGACCTAATATATAA
>st5012
AAAAACAAGAGAGATGAGTTGGTG
>st5013
AAAAACAAGAGAGTAGAAGAGTAT
>st5014
AAAAACAAGAGCGAAATATGACAT
>st5015
AAAAACAAGAGCTGACATATTCTA
>st5016
AAAAACAAGAGGAAAGTGCATTGG
>st5017
AAAAACAAGATATGATGCGAGTAA
>st5018
AAAAACAAGATCGAAGAAGGCACA
>st5019
AAAAACAAGATGATATGTGGATAA
>st5020
AAAAACAAGATGGGACGAAGATAT
>st5021
AAAAACAAGATTTCGGATGGCTA
>st5022
AAAAACAAGATTTCGGATGGCTAT
>st5023
AAAAACAAGCACTGATGAACGTCC
>st5024
AAAAACAAGCAGAGCTTTAAACAC
>st5025
AAAAACAAGCATATAACTGAATAT
>st5026
AAAAACAAGCCGCTCATTAAAATA
>st5027
AAAAACAAGCCTGGGTTTTCGTGT
>st5028
AAAAACAAGCGGAGTCTGAGCGTC
>st5029
AAAAACAAGCGGTTGTTAGATCAT
>st5030
AAAAACAAGCTAATACCGGATGTA
>st5031
AAAAACAAGCTCCAACAGACTCTC
>st5032
AAAAACAAGCTCCAACAGACTCTCC
>st5033
AAAAACAAGCTCTAACAGACTCTC
>st5034
AAAAACAAGCTTCAACAGACTCTC
>st5035
AAAAACAAGGAAAGGAATGTGAGT
>st5036
AAAAACAAGGAAGAGAGGTTGGGA
>st5037
AAAAACAAGGAGGTAGGGTTGGAA
>st5038
AAAAACAAGGCTGAAGTGGTTGAT
>st5039
AAAAACAAGGGAGGAAGTCGGAAC
>st5040
AAAAACAAGGGAGGAAGTCGGAACC
>st5041
AAAAACAAGGGAGTAGAAATTGGA
>st5042
AAAAACAAGGGCAAAATCACAAAC
>st5043
AAAAACAAGGGGAAGAACAGAGCA
>st5044
AAAAACAAGGGGATATGTGGATAA
>st5045
AAAAACAAGGTGATATGTGGATAA
>st5046
AAAAACAAGTAATATGGGACGGAG
>st5047
AAAAACAAGTAGAACACGCCGAAC
>st5048
AAAAACAAGTAGAAGATCAAGACT
>st5049
AAAAACAAGTAGAAGTTGAAAAAG
>st5050
AAAAACAAGTAGGAAAAACTGCAC
>st5051
AAAAACAAGTAGGAAATGAAAGGT
>st5052
AAAAACAAGTAGGAATAGCTAGAA
>st5053
AAAAACAAGTAGGACCAGATGTGC
>st5054
AAAAACAAGTATAAGATCTAGGCA
>st5055
AAAAACAAGTATTGAATATGACAC
>st5056
AAAAACAAGTATTGAATGTGACAC
>st5057
AAAAACAAGTATTGTGGGACGGA
>st5058
AAAAACAAGTATTGTGGGACGGAG
>st5059
AAAAACAAGTCACGCATAAAATAT
>st5060
AAAAACAAGTCACGCATAAAGTAT
>st5061
AAAAACAAGTGAGTAGAAGTTGAT
>st5062
AAAAACAAGTGCAGATGAGCTCCC
>st5063
AAAAACAAGTGCAGGAATTCG
>st5064
AAAAACAAGTGCAGGAATTCGT
>st5065
AAAAACAAGTGCAGGAATTCGTA
>st5066
AAAAACAAGTGCAGGAATTCGTAT
>st5067
AAAAACAAGTGCAGGAATTCGTATC
>st5068
AAAAACAAGTGGGATGAAGTTGGG
>st5069
AAAAACAAGTGGTCAGACAGTAAA
>st5070
AAAAACAAGTTACAGATTACGCAT
>st5071
AAAAACAAGTTAGAATGTAAGAAA
>st5072
AAAAACAAGTTCGCCGGCATTGAT
>st5073
AAAAACAAGTTTAGAGATCTCGAT
>st5074
AAAAACAATACGGTCGGAAACGGT
>st5075
AAAAACAATACTGACGAGCCACAC
>st5076
AAAAACAATAGAGAGCTGGCT
>st5077
AAAAACAATAGAGAGCTGGCTG
>st5078
AAAAACAATAGGTTGGACACGGAT
>st5079
AAAAACAATCAACTAGACCGGCTT
>st5080
AAAAACAATCACAGCGGAGACACA
>st5081
AAAAACAATCAGAACTTCGTAGCA
>st5082
AAAAACAATCATGATCGGGACACC
>st5083
AAAAACAATCGAAGAGGATGTGGT
>st5084
AAAAACAATCTCAAGATATGTCGG
>st5085
AAAAACAATCTTTACAAGCGGACG
>st5086
AAAAACAATCTTTAGTCCCGGTTC
>st5087
AAAAACAATGAACACGGATATCTA
>st5088
AAAAACAATGCTGATCAGGGACAA
>st5089
AAAAACAATGGGATAGGTGAATAA
>st5090
AAAAACAATGGGCTGGTTTGGTTT
>st5091
AAAAACAATGGTAGATCGAGCAAA
>st5092
AAAAACAATTAAGATGATGTGGCT
>st5093
AAAAACAATTAAGGTGATGTGGCT
>st5094
AAAAACAATTACACAGGTCGCTAG
>st5095
AAAAACAATTACACAGTTCGTCGG
>st5096
AAAAACAATTATAAGATGGACAGT
>st5097
AAAAACAATTCAAGGACAGG
>st5098
AAAAACAATTCAAGGACAGGA
>st5099
AAAAACAATTCAAGGACAGGAG
>st5100
AAAAACAATTCAAGGACAGGAGA
>st5101
AAAAACAATTCAAGGACAGGAGAT
>st5102
AAAAACAATTCAAGGACAGGAGATA
>st5103
AAAAACAATTGAGAAGATATGACT
>st5104
AAAAACAATTGAGATGATGTGGCT
>st5105
AAAAACAATTGAGGTGATGTGGCT
>st5106
AAAAACAATTTAAAAAAGACGGAC
>st5107
AAAAACAATTTAAATAAGACGGAC
>st5108
AAAAACAATTTAGTATCGGACGTG
>st5109
AAAAACACAAAAATCGGATGAGAG
>st5110
AAAAACACAAAAGTCGGACGGCG
>st5111
AAAAACACAAAAGTCGGACGGCGA
>st5112
AAAAACACAAAATTTTGACAGGAT
>st5113
AAAAACACAAAGTCGTGATGTCAT
>st5114
AAAAACACAAATTTACTCTAAGAT
>st5115
AAAAACACAAATTTGCTGTCGGGA
>st5116
AAAAACACAACGCAGAGCTTTCAT
>st5117
AAAAACACAAGAAAAGAATGGTCG
>st5118
AAAAACACAAGAATCGGATGAGA
>st5119
AAAAACACAAGAATCGGATGAGAG
>st5120
AAAAACACAAGAATGATCGTTGA
>st5121
AAAAACACAAGAATGATCGTTGAT
>st5122
AAAAACACAAGAATGATCGTTTG
>st5123
AAAAACACAAGAATGATCGTTTGA
>st5124
AAAAACACAAGAATGGTCGTTTGA
>st5125
AAAAACACAAGAATTTGACAACAT
>st5126
AAAAACACAAGAGAATGAAGACGA
>st5127
AAAAACACAAGAGAATGAAGATGA
>st5128
AAAAACACAAGATTCTGACAGGAA
>st5129
AAAAACACAAGATTTTGACAGGAT
>st5130
AAAAACACAAGTAGTACTGCA
>st5131
AAAAACACAATAATGATCGTTTGA
>st5132
AAAAACACAATACAAACGAAGACG
>st5133
AAAAACACAATAGTCTCGGATGCA
>st5134
AAAAACACAATTAATCGTTCGGAC
>st5135
AAAAACACAATTGGACTTGTTCGG
>st5136
AAAAACACAATTGGACTTGTTCGGC
>st5137
AAAAACACACAAGAAGAAGAACAC
>st5138
AAAAACACACACTGGCCTGGAAGA
>st5139
AAAAACACACACTGGCCTGGGAGA
>st5140
AAAAACACACAGGAATCGGATGAG
>st5141
AAAAACACACATGCAGAACTGTCG
>st5142
AAAAACACACCATTTAGCAGTTTA
>st5143
AAAAACACACCATTTAGCAGTTTG
>st5144
AAAAACACACCGTAGCAGTTTGAA
>st5145
AAAAACACACCGTTTAGCAGTTTA
>st5146
AAAAACACACCGTTTAGCAGTTTG
>st5147
AAAAACACACCGTTTAGTAGTTCG
>st5148
AAAAACACACCGTTTAGTAGTTTG
>st5149
AAAAACACACTCTAGATCGCGCGA
>st5150
AAAAACACAGAAATCGGATGAG
>st5151
AAAAACACAGAAATCGGATGAGA
>st5152
AAAAACACAGAAATCGGATGAGAA
>st5153
AAAAACACAGAAATCGGATGAGAG
>st5154
AAAAACACAGAAATCGGATGGGAG
>st5155
AAAAACACAGAAGTCGGATGAGA
>st5156
AAAAACACAGAAGTCGGATGAGAG
>st5157
AAAAACACAGAATTCTAATAGGAA
>st5158
AAAAACACAGACGCTCATAACACG
>st5159
AAAAACACAGAGACTTATACTTTT
>st5160
AAAAACACAGAGCGCGGCTAGTGA
>st5161
AAAAACACAGAGTGATCGTTTGAT
>st5162
AAAAACACAGCAATCGGATAAGAG
>st5163
AAAAACACAGCACAACCGTAGACG
>st5164
AAAAACACAGCCAGGATAGGACGA
>st5165
AAAAACACAGGAACCGGATGAGA
>st5166
AAAAACACAGGAACCGGATGAGAG
>st5167
AAAAACACAGGAACCTTAGACACA
>st5168
AAAAACACAGGAAGGGACGTTTGA
>st5169
AAAAACACAGGAATAGAATAGGAA
>st5170
AAAAACACAGGAATAGGAAAAACA
>st5171
AAAAACACAGGAATCAGATGAGAG
>st5172
AAAAACACAGGAATCGGATAAGA
>st5173
AAAAACACAGGAATCGGATAAGAG
>st5174
AAAAACACAGGAATCGGATAGAAA
>st5175
AAAAACACAGGAATCGGATG
>st5176
AAAAACACAGGAATCGGATGA
>st5177
AAAAACACAGGAATCGGATGAG
>st5178
AAAAACACAGGAATCGGATGAGA
>st5179
AAAAACACAGGAATCGGATGAGAA
>st5180
AAAAACACAGGAATCGGATGAGAG
>st5181
AAAAACACAGGAATCGGATGAGAGA
>st5182
AAAAACACAGGAATCGGATGATAG
>st5183
AAAAACACAGGAATGACCGTTTGA
>st5184
AAAAACACAGGAATGATCGTTTG
>st5185
AAAAACACAGGAATGATCGTTTGA
>st5186
AAAAACACAGGAATGATCGTTTGAT
>st5187
AAAAACACAGGAATGGTCGTCTGA
>st5188
AAAAACACAGGAATGGTCGTTTG
>st5189
AAAAACACAGGAATGGTCGTTTGA
>st5190
AAAAACACAGGAATTAGAGGAGAG
>st5191
AAAAACACAGGAATTAGATGAGAG
>st5192
AAAAACACAGGAATTGAAGTAGTA
>st5193
AAAAACACAGGAATTGGACGAGAG
>st5194
AAAAACACAGGAATTGGATAAGAG
>st5195
AAAAACACAGGAATTGGATGAG
>st5196
AAAAACACAGGAATTGGATGAGA
>st5197
AAAAACACAGGAATTGGATGAGAG
>st5198
AAAAACACAGGAATTTGAAGAGAG
>st5199
AAAAACACAGGAATTTGAGGAGA
>st5200
AAAAACACAGGAATTTGAGGAGAG
>st5201
AAAAACACAGGACTAGGGTATTAC
>st5202
AAAAACACAGGACTCTGCTAAGTGGTA
>st5203
AAAAACACAGGAGTAGGGTAT
>st5204
AAAAACACAGGAGTAGGGTATT
>st5205
AAAAACACAGGAGTAGGGTATTA
>st5206
AAAAACACAGGAGTAGGGTATTAC
>st5207
AAAAACACAGGATTATGACAGG
>st5208
AAAAACACAGGATTATGACAGGA
>st5209
AAAAACACAGGATTATGACAGGAA
>st5210
AAAAACACAGGATTCGGACAGGAA
>st5211
AAAAACACAGGATTCTGACAGGAA
>st5212
AAAAACACAGGATTCTGATAGAAA
>st5213
AAAAACACAGGATTCTGATAGGAA
>st5214
AAAAACACAGGATTGTAGATAGGA
>st5215
AAAAACACAGGATTTTGACAGGAA
>st5216
AAAAACACAGGATTTTGATACGGT
>st5217
AAAAACACAGGATTTTGATAGGA
>st5218
AAAAACACAGGATTTTGATAGGAA
>st5219
AAAAACACAGGATTTTGGCAG
>st5220
AAAAACACAGGATTTTGGCAGG
>st5221
AAAAACACAGGATTTTGGCAGGAA
>st5222
AAAAACACAGGATTTTGGTAGGAA
>st5223
AAAAACACAGGGATGGCAGAACCA
>st5224
AAAAACACAGGGCCGGCAAATTCA
>st5225
AAAAACACAGGGGCAAAATCACAA
>st5226
AAAAACACAGGTCTCCGCA
>st5227
AAAAACACAGGTCTCCGCAA
>st5228
AAAAACACAGGTCTCCGCAAA
>st5229
AAAAACACAGGTCTCCGCAAAG
>st5230
AAAAACACAGGTCTCCGCAAAGT
>st5231
AAAAACACAGGTCTCCGCAAAGTC
>st5232
AAAAACACAGGTCTCCGCAAAGTCG
>st5233
AAAAACACAGGTCTCCGCAAAGTCGT
>st5234
AAAAACACAGGTCTCCGCAAAGTCGTA
>st5235
AAAAACACAGTAATCGGATGAGAG
>st5236
AAAAACACAGTAGAAATACAGACG
>st5237
AAAAACACAGTAGAAGATAGGAATG
>st5238
AAAAACACATACACAGATCGGTAC
>st5239
AAAAACACATACTGGCCTGGAAGA
>st5240
AAAAACACATCATTTAGCAGTTTA
>st5241
AAAAACACATCGTTTAGCAGTTTG
>st5242
AAAAACACATGAAACGGATGAGAG
>st5243
AAAAACACATGAACGATCGTTTGA
>st5244
AAAAACACATGAATCGGATGAGA
>st5245
AAAAACACATGAATCGGATGAGAG
>st5246
AAAAACACATGAATGACCGTTTGA
>st5247
AAAAACACATGAATGATCGTCTG
>st5248
AAAAACACATGAATGATCGTCTGA
>st5249
AAAAACACATGAATGATCGTTTG
>st5250
AAAAACACATGAATGATCGTTTGA
>st5251
AAAAACACATGAATGATCGTTTGAT
>st5252
AAAAACACATGAATGGTCGTTTGA
>st5253
AAAAACACATGAATTCGAGAAGAG
>st5254
AAAAACACATGATTCTGAAGATGA
>st5255
AAAAACACATGATTCTGACAGAAA
>st5256
AAAAACACATGATTCTGACAGGAA
>st5257
AAAAACACATGATTCTGACAGTAA
>st5258
AAAAACACATGATTCTGATAGAAA
>st5259
AAAAACACATTATTGTATGATTGG
>st5260
AAAAACACCACACAACAAGACACA
>st5261
AAAAACACCAGTCGGCGCCAGTGG
>st5262
AAAAACACCGACGGCAGGAGTTCT
>st5263
AAAAACACCGATCGGGGGAGAGGC
>st5264
AAAAACACCGGTAGATGACAAACT
>st5265
AAAAACACCGTTTAGCAGTTTGAA
>st5266
AAAAACACCTAGGGCTTATTCGGA
>st5267
AAAAACACCTTTAGAGCGGATTAC
>st5268
AAAAACACGAAGAGACTCGCCGGA
>st5269
AAAAACACGAAGGGGACAAGATA
>st5270
AAAAACACGAAGGGGACAAGATAC
>st5271
AAAAACACGAATTTGCTGTCGGGC
>st5272
AAAAACACGAGAATGGAACGAGGG
>st5273
AAAAACACGATCGCCTGCC
>st5274
AAAAACACGATCGCCTGCCA
>st5275
AAAAACACGATCGCCTGCCAG
>st5276
AAAAACACGATCGCCTGCCAGT
>st5277
AAAAACACGCAGAATGAGAGATTG
>st5278
AAAAACACGCAGAATTAGAACGAA
>st5279
AAAAACACGCAGATGTTCCGATCG
>st5280
AAAAACACGCGCGCGGAAAACGAG
>st5281
AAAAACACGGAAAACGGAGCG
>st5282
AAAAACACGGAACACAACAATGGC
>st5283
AAAAACACGGACGGTCAAATGTTA
>st5284
AAAAACACGGATGGTACCAGA
>st5285
AAAAACACGGGCGCCGACCGGCA
>st5286
AAAAACACGGGCGCCGACCGGCAA
>st5287
AAAAACACGTAACACGGCTGATGG
>st5288
AAAAACACGTAATTAGCTGAGGAA
>st5289
AAAAACACGTTTTCGGAATGGCAT
>st5290
AAAAACACTACTCGAGCAATGAAG
>st5291
AAAAACACTAGGATCTATCGTGAC
>st5292
AAAAACACTCGGGGTGGACGTC
>st5293
AAAAACACTCGGGGTGGACGTCCA
>st5294
AAAAACACTCGGGTGGACGTC
>st5295
AAAAACACTCGGGTGGACGTCC
>st5296
AAAAACACTCGGGTGGACGTCT
>st5297
AAAAACACTCGGGTGGACGTT
>st5298
AAAAACACTCGGGTGGACGTTC
>st5299
AAAAACACTCGGGTGGACGTTCAT
>st5300
AAAAACACTCGGTGGACGTAC
>st5301
AAAAACACTCTCAAGCTGCCACGT
>st5302
AAAAACACTCTCTTTGCCAGTGGA
>st5303
AAAAACACTGATTTTCTCTAGCGG
>st5304
AAAAACACTGGAATCGGACGAGA
>st5305
AAAAACACTGGAATCGGACGAGAG
>st5306
AAAAACACTGGACACGGATATCTA
>st5307
AAAAACACTGGTGGAGAAACG
>st5308
AAAAACACTGGTGGAGAAACGCTT
>st5309
AAAAACACTGTGACGATTGGCT
>st5310
AAAAACACTGTGACGATTGGCTG
>st5311
AAAAACACTGTGACGATTGGCTGC
>st5312
AAAAACACTGTGCACTGCAGGCTG
>st5313
AAAAACACTGTGCACTGGCGG
>st5314
AAAAACACTGTGCACTGGCGGCCT
>st5315
AAAAACACTTACATGGGCCGG
>st5316
AAAAACACTTACATGGGCCGGATT
>st5317
AAAAACACTTATATTTTAGGACGG
>st5318
AAAAACACTTCATAAACATGGTAA
>st5319
AAAAACACTTGATAGTCTCATCCC
>st5320
AAAAACACTTGTACGATGGCATT
>st5321
AAAAACACTTTCGGCGCCAAATAG
>st5322
AAAAACAGAAACTATAAACGGACC
>st5323
AAAAACAGAACAATAGATTAGCAC
>st5324
AAAAACAGAACCGTACACGACGCC
>st5325
AAAAACAGAACGACACATTAACAC
>st5326
AAAAACAGAACGATCCATTAGCAC
>st5327
AAAAACAGAACGGTCCATTAACGC
>st5328
AAAAACAGAACGGTCTATTTGCGC
>st5329
AAAAACAGAACGTGGGTAGGC
>st5330
AAAAACAGAACGTGGGTAGGCA
>st5331
AAAAACAGAACGTGGGTAGGCAA
>st5332
AAAAACAGAACGTGGGTAGGCAAA
>st5333
AAAAACAGAACGTGGGTAGGCAAT
>st5334
AAAAACAGAACGTGGGTAGGCT
>st5335
AAAAACAGAACTCTACAGTAGGCC
>st5336
AAAAACAGAAGAACCTATGGATGC
>st5337
AAAAACAGAAGAATTGGATCGGAG
>st5338
AAAAACAGAAGGAGTGGAAGT
>st5339
AAAAACAGAAGGAGTGGAAGTGA
>st5340
AAAAACAGAAGGAGTGGAAGTGAG
>st5341
AAAAACAGAAGTAGATAAGGCAGC
>st5342
AAAAACAGAAGTAGGTAAGGCAGC
>st5343
AAAAACAGAATAGAGAAAAGATGC
>st5344
AAAAACAGAATCGAATACAAATAC
>st5345
AAAAACAGAATCGAGCTAGGTAGA
>st5346
AAAAACAGAATCGGGAGAATACGG
>st5347
AAAAACAGAATGACGATTTTTACA
>st5348
AAAAACAGAATTCGGATGAGATAG
>st5349
AAAAACAGACAAAAGACAAGGATT
>st5350
AAAAACAGACATATGACATCTCCC
>st5351
AAAAACAGACCAGAGGTAGTATAT
>st5352
AAAAACAGACGATGGCAAGAGCTC
>st5353
AAAAACAGACGGAATGATGTGGAG
>st5354
AAAAACAGACGGAATGGTGTGGAG
>st5355
AAAAACAGACGGCCCTGATAACAC
>st5356
AAAAACAGACGGTGTACATGAACA
>st5357
AAAAACAGACGGTGTATATGAACA
>st5358
AAAAACAGACTCAAATACGGACGA
>st5359
AAAAACAGACTCAAATACGGATA
>st5360
AAAAACAGACTCAAATACGGATAT
>st5361
AAAAACAGACTCAAATACGGATGA
>st5362
AAAAACAGACTCAGATACGGACG
>st5363
AAAAACAGACTCAGATACGGACGA
>st5364
AAAAACAGACTGCACGGATCTACA
>st5365
AAAAACAGAGAAATGGTCGTTTGA
>st5366
AAAAACAGAGAACCAACAAGCACA
>st5367
AAAAACAGAGACAAAAGAATGGCG
>st5368
AAAAACAGAGACAGTATATTGGAC
>st5369
AAAAACAGAGAGATCGAACGCAAC
>st5370
AAAAACAGAGAGATCGAACGCAACC
>st5371
AAAAACAGAGAGGAATGAAAAACA
>st5372
AAAAACAGAGATAGCAGTAGGATG
>st5373
AAAAACAGAGCAACGGATTAACAT
>st5374
AAAAACAGAGCAGAACAGAACAAC
>st5375
AAAAACAGAGCAGCTCATTAACAT
>st5376
AAAAACAGAGCAGTACATTGGCAC
>st5377
AAAAACAGAGCAGTAGAAACGCGG
>st5378
AAAAACAGAGCCAGCATGAACTAT
>st5379
AAAAACAGAGCCTCGTTGGATTTC
>st5380
AAAAACAGAGCGACTCATTGGCAC
>st5381
AAAAACAGAGCGATCCATTAGCAC
>st5382
AAAAACAGAGCGATGGATTAGTGC
>st5383
AAAAACAGAGCGGATATGGACGAA
>st5384
AAAAACAGAGCGGTACATTAGCAC
>st5385
AAAAACAGAGCGGTCCATTAGAGC
>st5386
AAAAACAGAGCGGTCCATTAGCAC
>st5387
AAAAACAGAGCGGTCCATTAGCAT
>st5388
AAAAACAGAGCGGTCTTTTAACAC
>st5389
AAAAACAGAGCGGTGGAATGGGC
>st5390
AAAAACAGAGCGGTGGAATGGGCG
>st5391
AAAAACAGAGGAACGGATTAGCGC
>st5392
AAAAACAGAGGAATAGGAAAAACA
>st5393
AAAAACAGAGGAATGCAATTGTAA
>st5394
AAAAACAGAGGAATGGTCGTTTGA
>st5395
AAAAACAGAGGAGCATCAAGACAA
>st5396
AAAAACAGAGGATTACAAAACACA
>st5397
AAAAACAGAGGATTGCAAAACACA
>st5398
AAAAACAGAGGATTGCAAAACATA
>st5399
AAAAACAGAGGATTGGTCGTTTGA
>st5400
AAAAACAGAGGTAGTATGACAGT
>st5401
AAAAACAGAGGTAGTATGACAGTG
>st5402
AAAAACAGAGTAGTCCATTAGCAC
>st5403
AAAAACAGAGTCCATATAGAAATA
>st5404
AAAAACAGAGTGGAATACGTCGTG
>st5405
AAAAACAGAGTGGATATGGACGGA
>st5406
AAAAACAGATACGACGATAGAAAC
>st5407
AAAAACAGATAGTCAAACGTTGGA
>st5408
AAAAACAGATAGTCGTAAATGTGA
>st5409
AAAAACAGATATATGACATCCTTT
>st5410
AAAAACAGATATATGACATTCCTT
>st5411
AAAAACAGATCCGGCAGCGAAAAG
>st5412
AAAAACAGATCTCGGACACACAAG
>st5413
AAAAACAGATCTGACTCGGGAAGA
>st5414
AAAAACAGATCTTCGCTACGGCTG
>st5415
AAAAACAGATGATTAAAGTTGGAC
>st5416
AAAAACAGATGATTAAAGTTGGGC
>st5417
AAAAACAGATGTGGAATATGGGTT
>st5418
AAAAACAGATGTGGAGTGACTGGC
>st5419
AAAAACAGATGTGGAGTGACTGGCC
>st5420
AAAAACAGATTCTGGCAGTTTTGA
>st5421
AAAAACAGATTTAAACACGGATGA
>st5422
AAAAACAGCAAAAATGAAGGACAC
>st5423
AAAAACAGCACGGGACTGATACAG
>st5424
AAAAACAGCACTTATTATGGGACG
>st5425
AAAAACAGCAGAGAACTAGTGATG
>st5426
AAAAACAGCAGCCAGATCGTCGGG
>st5427
AAAAACAGCAGCGGAATTAACGGT
>st5428
AAAAACAGCAGCGGAATTAATGGT
>st5429
AAAAACAGCAGCGGACTAGCGGGC
>st5430
AAAAACAGCAGGCGGGGTTAGACA
>st5431
AAAAACAGCAGGCGGTGTCAGAAC
>st5432
AAAAACAGCAGGCTATAAATCTAT
>st5433
AAAAACAGCAGGCTATAGATATG
>st5434
AAAAACAGCAGGCTATAGATATGT
>st5435
AAAAACAGCGAGCTACAGATTTAT
>st5436
AAAAACAGCGGAAGACTAAGGCGA
>st5437
AAAAACAGCGGAAGACTAGGG
>st5438
AAAAACAGCGGAAGACTAGGGC
>st5439
AAAAACAGCGGAAGACTAGGGCG
>st5440
AAAAACAGCGGAAGACTAGGGCGA
>st5441
AAAAACAGCGGGCAGGATGTGG
>st5442
AAAAACAGCGGGCAGGATGTGGTC
>st5443
AAAAACAGCGGGCTACAAATTTA
>st5444
AAAAACAGCGGGCTACAAATTTAT
>st5445
AAAAACAGCGGGCTACAGATTTAT
>st5446
AAAAACAGCGGGCTACAGATTTG
>st5447
AAAAACAGCGGGCTACAGATTTGT
>st5448
AAAAACAGCGGGCTACATACATAT
>st5449
AAAAACAGCGGGCTACATATATC
>st5450
AAAAACAGCGGGCTACATATATCT
>st5451
AAAAACAGCGGGCTACATATCTA
>st5452
AAAAACAGCGGGCTACATATCTAT
>st5453
AAAAACAGCGGGCTACATATTTA
>st5454
AAAAACAGCGGGCTACATATTTAT
>st5455
AAAAACAGCGGGCTATAAATTTGT
>st5456
AAAAACAGCGGGGCTACAGATTT
>st5457
AAAAACAGCGGGGCTACAGATTTG
>st5458
AAAAACAGCGGTCGTTGGAT
>st5459
AAAAACAGCTCGGGTGGACGTCCA
>st5460
AAAAACAGCTGCAGAAATACGACT
>st5461
AAAAACAGCTTTGAAAGGAGACAC
>st5462
AAAAACAGCTTTGAAAGGAGACACC
>st5463
AAAAACAGCTTTGAAAGGAGG
>st5464
AAAAACAGGAATCAAACGCGGGAG
>st5465
AAAAACAGGAATCGAACGCGGG
>st5466
AAAAACAGGAATCGAACGCGGGAG
>st5467
AAAAACAGGAATGGAGGCGGCGGC
>st5468
AAAAACAGGACAGCATTCGGTAGA
>st5469
AAAAACAGGACTGAGACGCGGA
>st5470
AAAAACAGGAGGACAGAGCGGTGC
>st5471
AAAAACAGGAGGTAGTAAGAATGG
>st5472
AAAAACAGGAGGTAGTAAGAATGGA
>st5473
AAAAACAGGAGTAGAAAAAAGGAT
>st5474
AAAAACAGGAGTCAAAATCGTCGA
>st5475
AAAAACAGGATAGAGAAAAGATGC
>st5476
AAAAACAGGCAAAAACCCCGACAT
>st5477
AAAAACAGGCACCGTTGGACAGGC
>st5478
AAAAACAGGCACGGCTAGAGAAAC
>st5479
AAAAACAGGCGAAGTGACTATGAC
>st5480
AAAAACAGGCGCTGAAACATA
>st5481
AAAAACAGGCGCTGAAACATATAG
>st5482
AAAAACAGGCTACCAACCAGCTGC
>st5483
AAAAACAGGCTGCATATATCCGAT
>st5484
AAAAACAGGGACAAAATCACAAAC
>st5485
AAAAACAGGGAGAAAATGAAGAGT
>st5486
AAAAACAGGGAGTAGATCAGACGT
>st5487
AAAAACAGGGATGGAACCAACC
>st5488
AAAAACAGGGATGGAACCAACCCA
>st5489
AAAAACAGGGATGGATCTAACCAA
>st5490
AAAAACAGGGGACGAATGACTGCC
>st5491
AAAAACAGGGGCAAAATCACAAAC
>st5492
AAAAACAGGGGCAGAATCAATATT
>st5493
AAAAACAGGTAATATGAGACGGAG
>st5494
AAAAACAGGTCGGTAGCATAGTGT
>st5495
AAAAACAGGTGGAGGATGCGGGGA
>st5496
AAAAACAGGTGGAGTGACTATGAC
>st5497
AAAAACAGGTGGCCTAAAATACAG
>st5498
AAAAACAGGTTGTGAAGTGAGCAT
>st5499
AAAAACAGTAACCCGTTCGGACGA
>st5500
AAAAACAGTACGGTCGGAAACGGT
>st5501
AAAAACAGTAGAAAGATTGGAACA
>st5502
AAAAACAGTAGAACAGGTAT
>st5503
AAAAACAGTAGAACAGGTATA
>st5504
AAAAACAGTAGAACAGGTATAA
>st5505
AAAAACAGTAGAACAGGTATAAA
>st5506
AAAAACAGTAGAACAGGTATAAAT
>st5507
AAAAACAGTAGAGAACAATAGCAC
>st5508
AAAAACAGTAGAGACAAGAGTTGC
>st5509
AAAAACAGTAGAGATTTCATTTAA
>st5510
AAAAACAGTAGATATGACATGTAA
>st5511
AAAAACAGTAGATATGGCATATAA
>st5512
AAAAACAGTAGATATGGCATGTA
>st5513
AAAAACAGTAGATATGGCATGTAA
>st5514
AAAAACAGTAGATATGGCATGTAT
>st5515
AAAAACAGTAGCTTTAAACGGGAT
>st5516
AAAAACAGTAGGGGCAAAATC
>st5517
AAAAACAGTAGGGGCAAAATCATA
>st5518
AAAAACAGTAGTAAGGATGGATGG
>st5519
AAAAACAGTAGTAGATCGGCAAAC
>st5520
AAAAACAGTAGTGGATTTAGTGGC
>st5521
AAAAACAGTATAGAAGGGGATGTG
>st5522
AAAAACAGTATAGTCGGAAACGGT
>st5523
AAAAACAGTCCGACGATCAA
>st5524
AAAAACAGTCGTCGGCCTAGGTGC
>st5525
AAAAACAGTCGTGTAGAAAAAGGG
>st5526
AAAAACAGTGCGGAGCTAAAAAGG
>st5527
AAAAACAGTGCTGAGGGTTTGTAT
>st5528
AAAAACAGTGGAACGATGTGACGG
>st5529
AAAAACAGTGGAACGATGTGACGGA
>st5530
AAAAACAGTGGATCGTGGCAG
>st5531
AAAAACAGTGGATCGTGGCAGC
>st5532
AAAAACAGTGGGCTACAGATTTAT
>st5533
AAAAACAGTGGGCTACATATTTG
>st5534
AAAAACAGTGGTAGAGGAAGGAAC
>st5535
AAAAACAGTGGTAGATCAGGTGGT
>st5536
AAAAACAGTGGTAGATCGAGCAAG
>st5537
AAAAACAGTTGGAAAAAAAGACGG
>st5538
AAAAACAGTTGTAACTTGTCGGTA
>st5539
AAAAACAGTTGTGGAATATGGGCT
>st5540
AAAAACAGTTTCCCGATCCAGGAC
>st5541
AAAAACAGTTTTAAAAGGAGGCAT
>st5542
AAAAACATAAAAGTCGGACGGCGA
>st5543
AAAAACATAAATGGATCAAACGGA
>st5544
AAAAACATAAATTGGCTATAGGAT
>st5545
AAAAACATAAATTGGTTGTAGGAC
>st5546
AAAAACATAAGAATCGGATAAGAG
>st5547
AAAAACATAAGAATCGGATGAGA
>st5548
AAAAACATAAGAATCGGATGAGAG
>st5549
AAAAACATAAGAATGATCGTTTGA
>st5550
AAAAACATAAGACGCTGTTTAGGA
>st5551
AAAAACATAAGATTTTGATAGGAA
>st5552
AAAAACATAAGGCAGATGCAGACT
>st5553
AAAAACATAAGGCAGATGCGGACT
>st5554
AAAAACATAAGTCAGGACTAAAGT
>st5555
AAAAACATAAGTCCTACCATAGAG
>st5556
AAAAACATAATGCTCTGTTTAA
>st5557
AAAAACATAATTGATCGTTCGTCC
>st5558
AAAAACATACAATTCTGACAGAAA
>st5559
AAAAACATACAGGATCTGACGCAT
>st5560
AAAAACATACAGGATCTGACGCATA
>st5561
AAAAACATACGCGCGGAAAACAAG
>st5562
AAAAACATACTACTGAACAGTCA
>st5563
AAAAACATACTACTGAACAGTCAC
>st5564
AAAAACATAGAAATCGGATGAGAA
>st5565
AAAAACATAGAAATGATCGTTTAA
>st5566
AAAAACATAGAAATGATCGTTTGA
>st5567
AAAAACATAGAAATGATCGTTTGG
>st5568
AAAAACATAGAACCGATACCTTAA
>st5569
AAAAACATAGGAAACGGATGAGAG
>st5570
AAAAACATAGGAAAGGTCGTTTGA
>st5571
AAAAACATAGGAACGATCGTTGTT
>st5572
AAAAACATAGGAATACGATAGGAA
>st5573
AAAAACATAGGAATCGGATAAGA
>st5574
AAAAACATAGGAATCGGATAAGAG
>st5575
AAAAACATAGGAATCGGATGAG
>st5576
AAAAACATAGGAATCGGATGAGA
>st5577
AAAAACATAGGAATCGGATGAGAG
>st5578
AAAAACATAGGAATCGTATAGGAA
>st5579
AAAAACATAGGAATGACCGTTT
>st5580
AAAAACATAGGAATGACCGTTTGA
>st5581
AAAAACATAGGAATGATCGTTTG
>st5582
AAAAACATAGGAATGATCGTTTGA
>st5583
AAAAACATAGGAATGATCGTTTGAT
>st5584
AAAAACATAGGAATGGTCGTT
>st5585
AAAAACATAGGAATGGTCGTTTG
>st5586
AAAAACATAGGAATGGTCGTTTGA
>st5587
AAAAACATAGGAATTTGAGGAGAG
>st5588
AAAAACATAGGAATTTTGGAGGAT
>st5589
AAAAACATAGGAGAAGGCTAGCAC
>st5590
AAAAACATAGGATCGGATGGG
>st5591
AAAAACATAGGATCGGATGGGA
>st5592
AAAAACATAGGATCGGATGGGACA
>st5593
AAAAACATAGGATTATGGCAG
>st5594
AAAAACATAGGATTCTGACAGGAA
>st5595
AAAAACATAGGATTCTGATAGGAA
>st5596
AAAAACATAGGATTTTGACAGGAA
>st5597
AAAAACATAGGATTTTGATAGGA
>st5598
AAAAACATAGGATTTTGATAGGAA
>st5599
AAAAACATAGGTATCGGGTCGGGC
>st5600
AAAAACATAGGTGGACTGTCGGTG
>st5601
AAAAACATAGTCTAGGTTGCTCGT
>st5602
AAAAACATATAAATGATCGTTTG
>st5603
AAAAACATATAAATGATCGTTTGA
>st5604
AAAAACATATATATGGATTGTCGA
>st5605
AAAAACATATCGTAGGAAGCGTGC
>st5606
AAAAACATATGAATGATCGTTTG
>st5607
AAAAACATATGAATGATCGTTTGA
>st5608
AAAAACATATGACATGATAGGACG
>st5609
AAAAACATATGATCATCGGTTTAC
>st5610
AAAAACATATGATTCTGACAGGAA
>st5611
AAAAACATATGATTCTGATAGGAA
>st5612
AAAAACATATTCGAGAAACTGGAC
>st5613
AAAAACATATTGTCGATCTCGCAC
>st5614
AAAAACATATTTGATCATCCGTCC
>st5615
AAAAACATCAAATAGATCTCGGCA
>st5616
AAAAACATCAACAGCGTCGAATAT
>st5617
AAAAACATCAACGGCGTTAAACAT
>st5618
AAAAACATCAAGATGATAGGACAA
>st5619
AAAAACATCACATCGAATCTTTGA
>st5620
AAAAACATCACATCGAATCTTTGG
>st5621
AAAAACATCACATTGAATCTTTGG
>st5622
AAAAACATCATATCGAATCGTTGG
>st5623
AAAAACATCATTGAATCTTTGGAC
>st5624
AAAAACATCATTTAGTAGTTCGGA
>st5625
AAAAACATCGAATATTTGGACACA
>st5626
AAAAACATCGCAACACTGTGGGCA
>st5627
AAAAACATCGTTTAGCAGTTTGAA
>st5628
AAAAACATCTAACTTTTACGGACG
>st5629
AAAAACATCTACAGTCGTTGGACA
>st5630
AAAAACATCTGATAACCTGAAACGG
>st5631
AAAAACATCTTATAACCAGAAACG
>st5632
AAAAACATCTTATAACCTGAAACGG
>st5633
AAAAACATCTTATAACTTGAAACGG
>st5634
AAAAACATCTTATAAGCTGAAACG
>st5635
AAAAACATCTTATAATCTGAAACGG
>st5636
AAAAACATCTTCCAACATTCGGTC
>st5637
AAAAACATCTTGTAACCTGAAACGG
>st5638
AAAAACATCTTTAAGTCCGGATTG
>st5639
AAAAACATCTTTAGTCCCGGTCGG
>st5640
AAAAACATCTTTGATCGATCGGCC
>st5641
AAAAACATGAAATCAGATAATCGG
>st5642
AAAAACATGAATTCGGCAATA
>st5643
AAAAACATGAATTCGGCAATAATA
>st5644
AAAAACATGAATTGGCTATATGAC
>st5645
AAAAACATGAATTTGCTGAAGG
>st5646
AAAAACATGAATTTGCTGAAGGA
>st5647
AAAAACATGAATTTGCTGAAGGAC
>st5648
AAAAACATGAATTTGCTGTCGGG
>st5649
AAAAACATGAATTTGCTGTCGGGA
>st5650
AAAAACATGAATTTGCTGTCGGGC
>st5651
AAAAACATGACACAGCTGATGGAC
>st5652
AAAAACATGACACGACTGGCGGGC
>st5653
AAAAACATGACACGGCTGATGGA
>st5654
AAAAACATGACACGGCTGATGGAC
>st5655
AAAAACATGACCTAAGAAGACTTC
>st5656
AAAAACATGAGAAGTCTAGTGCCT
>st5657
AAAAACATGATACCTCGGATACTT
>st5658
AAAAACATGATACGATTGGAGGAC
>st5659
AAAAACATGATACGGCTAATGGAC
>st5660
AAAAACATGATCTGACGGAGCG
>st5661
AAAAACATGATGGCAGTAGCACGA
>st5662
AAAAACATGATGTAGACATATGGC
>st5663
AAAAACATGATGTGGCATACTGAC
>st5664
AAAAACATGATTTTTGGACA
>st5665
AAAAACATGATTTTTGGACATA
>st5666
AAAAACATGATTTTTGGACATAT
>st5667
AAAAACATGATTTTTGGACATATT
>st5668
AAAAACATGCACGCGGAAAACGAG
>st5669
AAAAACATGCACTCGGAAAATAAG
>st5670
AAAAACATGCAGGAAAGATGAACT
>st5671
AAAAACATGCAGGACTAAATTTGA
>st5672
AAAAACATGCAGGACTAAATTTGAT
>st5673
AAAAACATGCATAAGCCGGTCTGG
>st5674
AAAAACATGCGCACGGAAAATGAA
>st5675
AAAAACATGCGCGCGGAAAACGAA
>st5676
AAAAACATGCGCGCGGAAAACGAG
>st5677
AAAAACATGCGCGCGGAACACGAG
>st5678
AAAAACATGCGGGCGGAAAACGAG
>st5679
AAAAACATGGAGACACAAAGATAT
>st5680
AAAAACATGGAGATGGTGGAGCAA
>st5681
AAAAACATGGAGATTGTTCGGTAT
>st5682
AAAAACATGGGGATAGGTGGATAA
>st5683
AAAAACATGGGGATTTTAGAGGAT
>st5684
AAAAACATGGTAGAATCGTCTGAT
>st5685
AAAAACATGGTAGGAGAAAACTGT
>st5686
AAAAACATGTAACTGGCCGTAGGA
>st5687
AAAAACATGTAATTAGCTCGTGGA
>st5688
AAAAACATGTAATTAGCTGAGGA
>st5689
AAAAACATGTAATTAGCTGAGGAA
>st5690
AAAAACATGTAATTAGCTGATGGA
>st5691
AAAAACATGTAATTAGCTGGAGGA
>st5692
AAAAACATGTACATCTCAGCA
>st5693
AAAAACATGTACATCTCAGCAATA
>st5694
AAAAACATGTACGCTGAAGATTAA
>st5695
AAAAACATGTAGCAGATCAAGTGG
>st5696
AAAAACATGTAGGAGTAAGCC
>st5697
AAAAACATGTAGTGGTATAATAT
>st5698
AAAAACATGTAGTGGTATAATATA
>st5699
AAAAACATGTCACGGCTGAAAGAC
>st5700
AAAAACATGTCCAGATTCGTTGTA
>st5701
AAAAACATGTCGGTCGGAAAAAAT
>st5702
AAAAACATGTGGAAGCGCTAGCCT
>st5703
AAAAACATGTGGAGCTAGAAGGCC
>st5704
AAAAACATGTGGAGCTAGAAGGCCT
>st5705
AAAAACATGTGGAGGGAGAGCTAG
>st5706
AAAAACATGTGTGGCTAGAGGACG
>st5707
AAAAACATGTTACAAGGTCGCGGT
>st5708
AAAAACATGTTCTGGGCTGATGGC
>st5709
AAAAACATGTTGCAACGCACGGAC
>st5710
AAAAACATGTTTGACCGTTCG
>st5711
AAAAACATGTTTGACCGTTCGT
>st5712
AAAAACATGTTTGACCGTTCGTCT
>st5713
AAAAACATGTTTGATCGTTCGT
>st5714
AAAAACATGTTTGATCGTTCGTCT
>st5715
AAAAACATTAAATAAGTCGGACGA
>st5716
AAAAACATTCAACGAAGACGAACA
>st5717
AAAAACATTCAGAGCACTGGGC
>st5718
AAAAACATTCTTAGATCGTCACGT
>st5719
AAAAACATTCTTAGATCGTCACGTG
>st5720
AAAAACATTCTTCGTATCGTCTAG
>st5721
AAAAACATTGCAGAAGTAGACAAT
>st5722
AAAAACATTGGAGGATGAAGTTGC
>st5723
AAAAACATTGTGTGATCAGTCTAA
>st5724
AAAAACATTTAGGGCTTATTCGGT
>st5725
AAAAACATTTCAAATAAGACGGAC
>st5726
AAAAACATTTCAAATAAGACGGACG
>st5727
AAAAACATTTCAAATAAGACGGAT
>st5728
AAAAACATTTCAAATCGGACGATC
>st5729
AAAAACATTTGAACACGCGTAGAC
>st5730
AAAAACATTTGCTAATGACGGACT
>st5731
AAAAACATTTTAAGTAGTCTGGAT
>st5732
AAAAACATTTTAGAGACCAGACAA
>st5733
AAAAACATTTTCGGTAATTGGCTT
>st5734
AAAAACATTTTGGGAACTAAACGG
>st5735
AAAAACATTTTTGACGACGTAGGC
>st5736
AAAAACATTTTTGCAGACGGATAA
>st5737
AAAAACCAAAAAAAACCGGACAGA
>st5738
AAAAACCAAAAAAACCGGACAGAG
>st5739
AAAAACCAAAAATAGATCGAAGGG
>st5740
AAAAACCAAAACAACGAAGAGCAA
>st5741
AAAAACCAAAACAACGAAGAGCAG
>st5742
AAAAACCAAAAGGCAAAACGGACG
>st5743
AAAAACCAAACTAGTATCGGATA
>st5744
AAAAACCAAACTAGTATCGGATAT
>st5745
AAAAACCAAACTAGTATCGGATGT
>st5746
AAAAACCAAACTCGCACTAGGACG
>st5747
AAAAACCAAAGCCTTTGCAGTGAG
>st5748
AAAAACCAAATCTAGGACCGGATG
>st5749
AAAAACCAAATCTAGGACCGGCA
>st5750
AAAAACCAAATCTAGGACCGGCAC
>st5751
AAAAACCAAATCTAGTATGGGACG
>st5752
AAAAACCAACACAAATGCGGATGA
>st5753
AAAAACCAACATAGTAACGGACGT
>st5754
AAAAACCAACATAGTAGACTAGTA
>st5755
AAAAACCAACCGGACTAAAGATGG
>st5756
AAAAACCAACCGTAGAAGATGAGC
>st5757
AAAAACCAACCTAGAACCGGATG
>st5758
AAAAACCAACCTAGAACCGGATGT
>st5759
AAAAACCAACCTAGAAGAGAGAAC
>st5760
AAAAACCAACCTAGAATTTAAGCA
>st5761
AAAAACCAACCTAGGACTAGATGT
>st5762
AAAAACCAACCTAGGAGTAGACGA
>st5763
AAAAACCAACCTAGTACCGGATA
>st5764
AAAAACCAACCTAGTACCGGATAT
>st5765
AAAAACCAACCTAGTACTAGATGT
>st5766
AAAAACCAACCTAGTAGAGAATGT
>st5767
AAAAACCAACCTAGTATCAGACGT
>st5768
AAAAACCAACCTAGTATCAGATGT
>st5769
AAAAACCAACGTATTATCGGATAT
>st5770
AAAAACCAACTCAAATACGGATAT
>st5771
AAAAACCAACTCAAGTACGGATAT
>st5772
AAAAACCAACTGGACTGAAGGGGG
>st5773
AAAAACCAACTTATACACGGATGA
>st5774
AAAAACCAACTTCTACCATCCTAC
>st5775
AAAAACCAACTTCTGATCTAGACA
>st5776
AAAAACCAACTTTTGTAGACGGAG
>st5777
AAAAACCAAGACAGAGAGAAACGG
>st5778
AAAAACCAAGCATCTATACTGTAT
>st5779
AAAAACCAAGCCGATCGACTGACA
>st5780
AAAAACCAAGCTAGCATTGAATGT
>st5781
AAAAACCAAGCTAGTACCGGATGT
>st5782
AAAAACCAAGCTAGTACTGGATAT
>st5783
AAAAACCAAGGAACGAAGACTAAA
>st5784
AAAAACCAAGTTAGTACTGGATGT
>st5785
AAAAACCAATATAGCACCGGATGT
>st5786
AAAAACCAATCAAGTACTAGGACG
>st5787
AAAAACCAATCACACAGTCTGCAT
>st5788
AAAAACCAATCACATAGAATACGT
>st5789
AAAAACCAATCAGTATCAGACGTG
>st5790
AAAAACCAATCTAGAACCGGATG
>st5791
AAAAACCAATCTAGAACCGGATGT
>st5792
AAAAACCAATCTAGAAGGAGATGT
>st5793
AAAAACCAATCTAGAATGAGGCAA
>st5794
AAAAACCAATCTAGAATGAGGCCA
>st5795
AAAAACCAATCTAGCACCGGATGT
>st5796
AAAAACCAATCTAGGATCGGATGT
>st5797
AAAAACCAATCTAGTGTCGGATA
>st5798
AAAAACCAATCTAGTGTCGGATAT
>st5799
AAAAACCAATTAAACAGATTACG
>st5800
AAAAACCAATTAAACAGATTACGT
>st5801
AAAAACCAATTACACAGACTGCA
>st5802
AAAAACCAATTACACAGACTGCAT
>st5803
AAAAACCAATTACACAGATTACG
>st5804
AAAAACCAATTACACAGTCTGCAT
>st5805
AAAAACCAATTACACAGTTTGCAT
>st5806
AAAAACCAATTACACAGTTTGTAT
>st5807
AAAAACCAATTGACGATCGAGCAT
>st5808
AAAAACCAATTGCAGAGTCTGTAT
>st5809
AAAAACCAATTGCATAGTTTACAT
>st5810
AAAAACCACAAACTTTGAGTGTCT
>st5811
AAAAACCACAATAGTCTCGGATGC
>st5812
AAAAACCACACATACTTTGACACT
>st5813
AAAAACCACAGAGATTTTGACATG
>st5814
AAAAACCACCAAAGAATCTCGGA
>st5815
AAAAACCACCAAAGAATCTCGGAT
>st5816
AAAAACCACCAAAGAATCTCGGATG
>st5817
AAAAACCACCAAAGGATCTCGGG
>st5818
AAAAACCACCAAAGGATCTCGGGT
>st5819
AAAAACCACCGAAGGACCTAAAGT
>st5820
AAAAACCACCGAGGGAGCTAAGGCA
>st5821
AAAAACCACCTAAGGATCTCGGGC
>st5822
AAAAACCACCTAGGAGGAGATGTA
>st5823
AAAAACCACGAACGCCGACCGACA
>st5824
AAAAACCACGAGCGTCGACCAGCA
>st5825
AAAAACCACGGACGCCAACCGGCA
>st5826
AAAAACCACGGACGCCAGCCAGCA
>st5827
AAAAACCACGGACGCCGACCGGCA
>st5828
AAAAACCACGGACGCCGGCCGGCA
>st5829
AAAAACCACGGACGCTGATTGGCA
>st5830
AAAAACCACGGACGCTGATTGGCT
>st5831
AAAAACCACGGGCACCAGCCAGCA
>st5832
AAAAACCACGGGCGCCGACCAGCA
>st5833
AAAAACCACGGGCGCCGACCGGCA
>st5834
AAAAACCACGGGCGTAGACCGGCA
>st5835
AAAAACCACGGGCGTCGACCGGCA
>st5836
AAAAACCACGGGCGTGGACCGGCA
>st5837
AAAAACCACGGGCTCCGACAGGCA
>st5838
AAAAACCACGTGGACGAGAAGGGG
>st5839
AAAAACCACTGAAAGACCTCGGAT
>st5840
AAAAACCACTGAAGGATCTCGGA
>st5841
AAAAACCACTGAAGGATCTCGGAT
>st5842
AAAAACCACTGAGGGACGTTGGAT
>st5843
AAAAACCACTGTATAACTCACGGT
>st5844
AAAAACCACTGTATAACTCACGGTA
>st5845
AAAAACCACTTTCAGCATTCGGTC
>st5846
AAAAACCACTTTTGATCGTCTGAA
>st5847
AAAAACCAGAAAAGATTGTCGACC
>st5848
AAAAACCAGAAATCCGACGTC
>st5849
AAAAACCAGAACAGAAGAAATGCG
>st5850
AAAAACCAGAACTAGAGATAAGCA
>st5851
AAAAACCAGAAGACGAACAAAATG
>st5852
AAAAACCAGAAGACGTTGGCCCAA
>st5853
AAAAACCAGACCAGTGCAACAGAC
>st5854
AAAAACCAGAGAGTAGAAGATGAG
>st5855
AAAAACCAGATACAACGGATCTCT
>st5856
AAAAACCAGATACAACGGATTCCT
>st5857
AAAAACCAGATACCGGACATCCCT
>st5858
AAAAACCAGATACCGGACGTC
>st5859
AAAAACCAGATATAGGACATCCAT
>st5860
AAAAACCAGATATATGACATCCCT
>st5861
AAAAACCAGATATCCGACGTC
>st5862
AAAAACCAGATATCGGACATCCCT
>st5863
AAAAACCAGATATCGGCCGTC
>st5864
AAAAACCAGATGGAGCATATGACG
>st5865
AAAAACCAGCGCAGAACAGAGTAC
>st5866
AAAAACCAGCGTAGTACCGGATA
>st5867
AAAAACCAGCGTAGTACCGGATAT
>st5868
AAAAACCAGGAAGACCACAAAACA
>st5869
AAAAACCAGGAAGGCGAGCGCTGA
>st5870
AAAAACCAGGACTAAAAAGGAAGA
>st5871
AAAAACCAGGACTAAAGACGGTAT
>st5872
AAAAACCAGGACTAAAGAGGGTTA
>st5873
AAAAACCAGGACTAAAGGGGGTTA
>st5874
AAAAACCAGGACTATAGTGGGTTA
>st5875
AAAAACCAGGACTTTAGAGGGTTA
>st5876
AAAAACCAGGGACAATACTGTTGA
>st5877
AAAAACCAGGGACAATACTGTTGAG
>st5878
AAAAACCAGGGCTAAAGATGATAT
>st5879
AAAAACCAGGGTCAGATTGAACGG
>st5880
AAAAACCAGGTAGAGGAGTGGGGG
>st5881
AAAAACCAGGTAGTAAGCAATAAT
>st5882
AAAAACCAGTGTAGATGAGGTCCC
>st5883
AAAAACCAGTTGCACAGTTTGCAT
>st5884
AAAAACCATACGAATTCTAGAGGA
>st5885
AAAAACCATAGACGCTGACCGGCA
>st5886
AAAAACCATAGATTGTAGAGTGTA
>st5887
AAAAACCATAGCTTTGACCATCGT
>st5888
AAAAACCATAGGAATTCTAGAGGA
>st5889
AAAAACCATAGGCGTCGACTGGCA
>st5890
AAAAACCATATCACATCGGATGTT
>st5891
AAAAACCATCATAGAAACTGGCCC
>st5892
AAAAACCATCATCTTTGTCGGGCC
>st5893
AAAAACCATCTGAAACATAGGACG
>st5894
AAAAACCATCTTTAGTCGGTC
>st5895
AAAAACCATCTTTAGTCGGTCC
>st5896
AAAAACCATCTTTAGTCGGTCCAC
>st5897
AAAAACCATCTTTAGTCGGTCCACC
>st5898
AAAAACCATCTTTCGTCGGT
>st5899
AAAAACCATCTTTCGTCGGTC
>st5900
AAAAACCATCTTTCGTCGGTCC
>st5901
AAAAACCATCTTTCGTCGGTCCGG
>st5902
AAAAACCATCTTTCGTCGGTCG
>st5903
AAAAACCATCTTTCGTCGGTCGGC
>st5904
AAAAACCATCTTTCGTCGGTCGGCC
>st5905
AAAAACCATCTTTGATCGATCGAC
>st5906
AAAAACCATGAACGCTGACCGACA
>st5907
AAAAACCATGGACCCTGACAGGCA
>st5908
AAAAACCATGGATTGTATAGTGTA
>st5909
AAAAACCATGGCTGCACTTAAAAT
>st5910
AAAAACCATGGCTGCACTTATAAT
>st5911
AAAAACCATGGCTGCATTTATTTT
>st5912
AAAAACCATGGGTTGTAGAGTGTA
>st5913
AAAAACCATGTAGATCGAGCCAGA
>st5914
AAAAACCATGTTTCGTCGGTC
>st5915
AAAAACCATTGATCTCAACATCGG
>st5916
AAAAACCCAACCAAACACGGACTG
>st5917
AAAAACCCACATCGCCGGATAGCT
>st5918
AAAAACCCACCGTTTAGCAGTTTG
>st5919
AAAAACCCAGCTCATACAGATTCT
>st5920
AAAAACCCAGGACCGGACATGGCA
>st5921
AAAAACCCAGGGTAAGTTGGACACG
>st5922
AAAAACCCATCGTTTAGCAGTTTG
>st5923
AAAAACCCCGGCATTGACAGACTG
>st5924
AAAAACCCCTAGATTAGAACATGG
>st5925
AAAAACCCCTCAATCAATCGGACA
>st5926
AAAAACCCCTTCCAATATTCGGTC
>st5927
AAAAACCCCTTCTTTGGTCGTTGG
>st5928
AAAAACCCCTTTCGTCGTCCAGTC
>st5929
AAAAACCCGAACTCAGAACTGGCA
>st5930
AAAAACCCGAGATCCCGACGACAC
>st5931
AAAAACCCGGATATGACGCATTGT
>st5932
AAAAACCCGGCACCTACAATATAC
>st5933
AAAAACCCGGCATCTATAATAT
>st5934
AAAAACCCGGCATCTATAATATAT
>st5935
AAAAACCCGGCCTCTACATCCAAC
>st5936
AAAAACCCGGGTGGATAGATTGCA
>st5937
AAAAACCCGTCCTCAGTTCGGATTG
>st5938
AAAAACCCGTCGTTGTAGTAGGCC
>st5939
AAAAACCCGTTCCGACATCCAATC
>st5940
AAAAACCCTAGAATCTGGCGGCAC
>st5941
AAAAACCCTAGAGATCGGACGGCC
>st5942
AAAAACCCTAGTAGTAAGACCTGT
>st5943
AAAAACCCTCATAGAGACTGGCCA
>st5944
AAAAACCCTGAACACTTGTGGTGA
>st5945
AAAAACCCTGTAGATCGAGCCAGC
>st5946
AAAAACCCTGTTTAGATAATGGCA
>st5947
AAAAACCCTTCCGACATCCGGTCA
>st5948
AAAAACCCTTTAACGTCGTGCATA
>st5949
AAAAACCCTTTAGAGACGCGAGCC
>st5950
AAAAACCCTTTCGATATCCGGTCA
>st5951
AAAAACCGAACCAAAAAGACCGAG
>st5952
AAAAACCGAACCGAAAAGACCGAG
>st5953
AAAAACCGAACCGAAAAGACTGAG
>st5954
AAAAACCGAACCGAAGACCGATAC
>st5955
AAAAACCGAACGGAGACGAATGAA
>st5956
AAAAACCGAAGACCGAGACCGAAT
>st5957
AAAAACCGAATCAGAACTGGACGT
>st5958
AAAAACCGAATCGTCATATCTAGC
>st5959
AAAAACCGAATCTAGCACTGGATG
>st5960
AAAAACCGACACCTATACTATATG
>st5961
AAAAACCGACAGATAGCACGCTAG
>st5962
AAAAACCGACCCATACACCGATAC
>st5963
AAAAACCGACTCAAACAAAGATGA
>st5964
AAAAACCGACTCAAACACAGATGA
>st5965
AAAAACCGACTCAAATACGAATAA
>st5966
AAAAACCGACTCAAATACGGATAT
>st5967
AAAAACCGACTCATACACAGATAA
>st5968
AAAAACCGACTCATACACAGATG
>st5969
AAAAACCGACTCATACACAGATGA
>st5970
AAAAACCGACTCATACACGAATAA
>st5971
AAAAACCGACTCATACACGGATGA
>st5972
AAAAACCGACTCATACAGATGACA
>st5973
AAAAACCGACTCATACATGAATAA
>st5974
AAAAACCGACTCATACATGAATGA
>st5975
AAAAACCGACTCATACATGGATA
>st5976
AAAAACCGACTCATACATGGATAA
>st5977
AAAAACCGACTCATACATGGATGA
>st5978
AAAAACCGACTCTAACACGGATG
>st5979
AAAAACCGACTCTAACACGGATGA
>st5980
AAAAACCGACTGAAATACGGATAT
>st5981
AAAAACCGACTGAATTACGGATAT
>st5982
AAAAACCGAGAACCGAAGACCGTA
>st5983
AAAAACCGAGACAACAGAGCGTAA
>st5984
AAAAACCGAGACAGAAGACCGAAC
>st5985
AAAAACCGAGCCGAGCATAGATCT
>st5986
AAAAACCGAGCGCTGATGTCA
>st5987
AAAAACCGAGTAGAGCCAAGCGGG
>st5988
AAAAACCGATCAAAAAGGGCG
>st5989
AAAAACCGATCGTCACATACGGCT
>st5990
AAAAACCGATGGCATATTGTAGAA
>st5991
AAAAACCGATTCTGTAGTAGTGGC
>st5992
AAAAACCGCGGATTTGGGACGGAG
>st5993
AAAAACCGCTGAAACCACGTAGAA
>st5994
AAAAACCGGAACCAGAGATAGGCT
>st5995
AAAAACCGGAACCAGAGATTGGCA
>st5996
AAAAACCGGAACCAGAGGTCAGCG
>st5997
AAAAACCGGAACCAGGGCGTCGGC
>st5998
AAAAACCGGAACCGGCAACCTTGG
>st5999
AAAAACCGGAACTAAAGACAGTA
>st6000
AAAAACCGGAACTAAAGACAGTAG
>st6001
AAAAACCGGAACTACAGAAAGGGT
>st6002
AAAAACCGGACAGAGGAAAGGTGG
>st6003
AAAAACCGGACATTCTTCACCCCC
>st6004
AAAAACCGGACCGGTGAGTGGCCT
>st6005
AAAAACCGGACGAAAAAAAGGCAG
>st6006
AAAAACCGGACGGAAAAAAGAAGG
>st6007
AAAAACCGGACGGAAAAAAGGCAG
>st6008
AAAAACCGGACGGAGGAAAGGTGA
>st6009
AAAAACCGGACGGCCATCTCCTAT
>st6010
AAAAACCGGACTAGGCCTGACGGC
>st6011
AAAAACCGGAGCCAGTGCATTGCC
>st6012
AAAAACCGGAGCTAAAGATGATCT
>st6013
AAAAACCGGATACAACGCATC
>st6014
AAAAACCGGATACAACGCATCCCC
>st6015
AAAAACCGGATACAAGGCATCCCC
>st6016
AAAAACCGGATATATGACGTC
>st6017
AAAAACCGGATATATGACGTCATC
>st6018
AAAAACCGGCACAAAATAGAATAT
>st6019
AAAAACCGGCACATATACTAT
>st6020
AAAAACCGGCACATATTTAGACAT
>st6021
AAAAACCGGCACCTATAATAAATT
>st6022
AAAAACCGGCACCTATATATATG
>st6023
AAAAACCGGCACCTATATATATGT
>st6024
AAAAACCGGCACCTTTAAGTAATA
>st6025
AAAAACCGGCACGTATAATATATT
>st6026
AAAAACCGGCACTTATAATTTAG
>st6027
AAAAACCGGCACTTATAATTTAGG
>st6028
AAAAACCGGCATCAATACTGTTAC
>st6029
AAAAACCGGCATCAATAGTCCTCC
>st6030
AAAAACCGGCATCTATAGTATCAG
>st6031
AAAAACCGGCGCAGATGACAT
>st6032
AAAAACCGGCGCAGATGACATC
>st6033
AAAAACCGGCGCAGATGACATCCC
>st6034
AAAAACCGGCGCAGATGACATCCCT
>st6035
AAAAACCGGCGCATATAATTTCTT
>st6036
AAAAACCGGCGGAACCATATGGC
>st6037
AAAAACCGGCGGAACCATATGGCA
>st6038
AAAAACCGGCGGAACCATATGGCAA
>st6039
AAAAACCGGCGGAACCATATGGCT
>st6040
AAAAACCGGCGTGAAGGAGGCGAA
>st6041
AAAAACCGGCTTAAATACATATAT
>st6042
AAAAACCGGGACTAAAAAGCAT
>st6043
AAAAACCGGGACTAAAGAACAGGC
>st6044
AAAAACCGGGACTAAAGAGGCATA
>st6045
AAAAACCGGGACTAAAGAGGGTTA
>st6046
AAAAACCGGGACTAAAGATAAGGA
>st6047
AAAAACCGGGACTAAAGATGG
>st6048
AAAAACCGGGACTAAAGATGGTAT
>st6049
AAAAACCGGGACTAAAGATGGTCT
>st6050
AAAAACCGGGACTAAAGATGGTTT
>st6051
AAAAACCGGGACTAAAGGAGGTTA
>st6052
AAAAACCGGGACTAAAGGGGGTTA
>st6053
AAAAACCGGGACTAAGGAAGGTTA
>st6054
AAAAACCGGGACTACAAAAGGTTA
>st6055
AAAAACCGGGACTACAGAGGGTTA
>st6056
AAAAACCGGGACTACAGAGGGTTG
>st6057
AAAAACCGGGACTACAGGGGTTAC
>st6058
AAAAACCGGGACTATACGACTAAA
>st6059
AAAAACCGGGACTATAGAGGGGGT
>st6060
AAAAACCGGGACTATAGAGGGGTT
>st6061
AAAAACCGGGACTATAGAGGGGTTA
>st6062
AAAAACCGGGACTATAGAGGGT
>st6063
AAAAACCGGGACTATAGAGGGTT
>st6064
AAAAACCGGGACTATAGAGGGTTA
>st6065
AAAAACCGGGACTATAGAGGGTTAC
>st6066
AAAAACCGGGACTATAGAGGGTTT
>st6067
AAAAACCGGGACTATAGGAGGGTT
>st6068
AAAAACCGGGACTATAGGAGGGTTA
>st6069
AAAAACCGGGACTATAGGGGGTT
>st6070
AAAAACCGGGACTATAGGGGGTTA
>st6071
AAAAACCGGGACTATAGGGGGTTC
>st6072
AAAAACCGGGACTATAGGGGGTTG
>st6073
AAAAACCGGGCAGAAAAAACCAAG
>st6074
AAAAACCGGGCAGATAAAAAACGA
>st6075
AAAAACCGGGCGAGCGAGGAAAAA
>st6076
AAAAACCGGGGCTAAAGATGA
>st6077
AAAAACCGGGGCTAAAGATGACCT
>st6078
AAAAACCGGGGCTAAAGATGAT
>st6079
AAAAACCGGGGCTAAAGATGATAT
>st6080
AAAAACCGGGGCTAAAGATGATC
>st6081
AAAAACCGGGGCTAAAGATGATCT
>st6082
AAAAACCGGGTTGTCATTTGGCGG
>st6083
AAAAACCGGTACCACAAAAAATAG
>st6084
AAAAACCGGTGCAGATGAGGTCCC
>st6085
AAAAACCGGTGGCAAATTTGCAAA
>st6086
AAAAACCGGTGTAGATAAGGCC
>st6087
AAAAACCGTAGAACCCACACGGCC
>st6088
AAAAACCGTAGAACCCACATGGCT
>st6089
AAAAACCGTAGAACTAGAGGTGGC
>st6090
AAAAACCGTAGACAAGCATAA
>st6091
AAAAACCGTAGACAAGCATAATTCA
>st6092
AAAAACCGTAGATCCGAACGGAAA
>st6093
AAAAACCGTAGGCAATACAGA
>st6094
AAAAACCGTAGGCAATACAGAT
>st6095
AAAAACCGTAGGCAATACAGATAG
>st6096
AAAAACCGTAGTCGTGACATCA
>st6097
AAAAACCGTAGTCGTGACATCAAA
>st6098
AAAAACCGTCCGGCGTACATTTAC
>st6099
AAAAACCGTGAACCGAAGACCGA
>st6100
AAAAACCGTGAACCGAAGACCGAA
>st6101
AAAAACCGTGCGGGGAGTCGGACC
>st6102
AAAAACCTAAAACTGAATGAGACG
>st6103
AAAAACCTAATAGAATCGTATGAG
>st6104
AAAAACCTACGACCTCGGCACATC
>st6105
AAAAACCTACTGTGATACACGGAT
>st6106
AAAAACCTAGAACCGGATGGGATA
>st6107
AAAAACCTAGAAGGAGATATGACC
>st6108
AAAAACCTAGAATCAGATAAGACA
>st6109
AAAAACCTAGAATTAGATGTGACA
>st6110
AAAAACCTAGACCAAGAAATTCGG
>st6111
AAAAACCTAGACGATATGCATCTT
>st6112
AAAAACCTAGAGTCGGATGAAATA
>st6113
AAAAACCTAGCACTGAATATGACA
>st6114
AAAAACCTAGCTCGATTCCATG
>st6115
AAAAACCTAGGACTGGATGG
>st6116
AAAAACCTAGGACTGGATGGG
>st6117
AAAAACCTAGGACTGGATGGGA
>st6118
AAAAACCTAGGACTGGATGGGATG
>st6119
AAAAACCTAGGACTGGATGGT
>st6120
AAAAACCTAGGACTGGATGGTA
>st6121
AAAAACCTAGGACTGGATGGTAC
>st6122
AAAAACCTAGGACTGGATGGTACG
>st6123
AAAAACCTAGGAGCCGGACCGGTG
>st6124
AAAAACCTAGGATCGGATGAGACA
>st6125
AAAAACCTAGGCAAGGATGGAACA
>st6126
AAAAACCTAGTAGCTTGACG
>st6127
AAAAACCTAGTAGCTTGACGT
>st6128
AAAAACCTAGTAGCTTGACGTTTG
>st6129
AAAAACCTAGTATCGGATGTGACA
>st6130
AAAAACCTCGAATCGGATGTTA
>st6131
AAAAACCTCGGAATGAATGATGGC
>st6132
AAAAACCTCGGATATGAAAACGGA
>st6133
AAAAACCTCGGATGTGAATAGGGC
>st6134
AAAAACCTCGGATGTGAATAGGGCA
>st6135
AAAAACCTCGTAGAGATCGGCACT
>st6136
AAAAACCTCTCTGAAATATCGGCT
>st6137
AAAAACCTCTGAATACAGTAGCGA
>st6138
AAAAACCTCTGTTTGAATGGGCCT
>st6139
AAAAACCTCTTAGGATTGAGTCGG
>st6140
AAAAACCTCTTATATTCGGAACGG
>st6141
AAAAACCTCTTCTGATATCCGGTC
>st6142
AAAAACCTCTTTCGATATTCGGTC
>st6143
AAAAACCTCTTTCGATATTCGGTCA
>st6144
AAAAACCTGAGAAGCGGATGGTTG
>st6145
AAAAACCTGGAATTAGATGTGACG
>st6146
AAAAACCTGGACTGTTTGGGAGAG
>st6147
AAAAACCTGGCTAGAAACGGTGAA
>st6148
AAAAACCTGTAGAGAGACGCTCCG
>st6149
AAAAACCTGTAGCAAGAACAAGAC
>st6150
AAAAACCTGTAGCAGAACAAGACA
>st6151
AAAAACCTGTAGCAGATAGGACA
>st6152
AAAAACCTGTAGCAGATAGGACAT
>st6153
AAAAACCTGTAGCAGATAGGACATA
>st6154
AAAAACCTGTAGCAGGACAAGACA
>st6155
AAAAACCTGTCCAGATTCGTAGCA
>st6156
AAAAACCTGTCCAGATTCGTTGTA
>st6157
AAAAACCTGTCTAGATTCGTTGTA
>st6158
AAAAACCTTAACAAATTTTGGCAT
>st6159
AAAAACCTTAATAAGAAACTGCAT
>st6160
AAAAACCTTACCAAAATTTAGCAT
>st6161
AAAAACCTTACCAAAATTTGGCAT
>st6162
AAAAACCTTACCAAATTTTAGCAT
>st6163
AAAAACCTTACCAAATTTTGGCAT
>st6164
AAAAACCTTACCAACTTTTGGCAT
>st6165
AAAAACCTTACGTCGGCACGGTC
>st6166
AAAAACCTTACGTCGGCACGGTCA
>st6167
AAAAACCTTACTAAATTCTGGCAT
>st6168
AAAAACCTTACTAAATTTTGGCAT
>st6169
AAAAACCTTAGAGCTAGAAATGCA
>st6170
AAAAACCTTAGTGGCTACAGTCGG
>st6171
AAAAACCTTATAACCAACAGATCG
>st6172
AAAAACCTTATAGCCAACAGATCG
>st6173
AAAAACCTTATCAAATTTTGGCAA
>st6174
AAAAACCTTATCAAATTTTGGCAT
>st6175
AAAAACCTTGAATCAGATGAAACG
>st6176
AAAAACCTTGATAAGAAACTGCTG
>st6177
AAAAACCTTGGACTGGATGGG
>st6178
AAAAACCTTGGACTGGATGGGA
>st6179
AAAAACCTTTAACTGATTGTGACG
>st6180
AAAAACCTTTATACTGTGGGACGG
>st6181
AAAAACCTTTGAATCAGAGGATTG
>st6182
AAAAACCTTTGGAACTAAACACGG
>st6183
AAAAACGAAAACCCTAAAAAGTGA
>st6184
AAAAACGAAAACGGGCAAAATCAA
>st6185
AAAAACGAAACAGTAGATTAGTGC
>st6186
AAAAACGAAACGGTCCATTAGCAC
>st6187
AAAAACGAAACTAAGACTGGATGT
>st6188
AAAAACGAAAGAGTAGAAGTTGGG
>st6189
AAAAACGAACATAAGACTGGATG
>st6190
AAAAACGAACATAAGACTGGATGT
>st6191
AAAAACGAACATAGGATGCAACAC
>st6192
AAAAACGAACATGCGGAATCGGAG
>st6193
AAAAACGAACCGGCGCGGATATGG
>st6194
AAAAACGAACCGGGACTAAAGTGGC
>st6195
AAAAACGAACCGGTGCAAATACAG
>st6196
AAAAACGAACCTAGACACGGATG
>st6197
AAAAACGAACGAAGAGAGATGGAT
>st6198
AAAAACGAACGATCAAAGTTGGGC
>st6199
AAAAACGAACGATTAAAGTTGGGC
>st6200
AAAAACGAACGGTCAAACATATTT
>st6201
AAAAACGAACGGTCAAACATGTGC
>st6202
AAAAACGAACGTAAGACTAGATGT
>st6203
AAAAACGAACGTTCGGTATGGCCC
>st6204
AAAAACGAACTCAAATACGGATAT
>st6205
AAAAACGAACTTAGAATTGGGTGT
>st6206
AAAAACGAAGCAAAGCCGTCGGCC
>st6207
AAAAACGAAGCGGATTTGAACGGA
>st6208
AAAAACGAAGCGGTCAGTTAGCAC
>st6209
AAAAACGAAGCGGTCCATTAGCAC
>st6210
AAAAACGAAGCTCCGGTCTGATCC
>st6211
AAAAACGAAGGAGATGGGTTGGGA
>st6212
AAAAACGAAGGGGACAAGATACAG
>st6213
AAAAACGAAGTAGAGGAGTTGGGA
>st6214
AAAAACGAAGTAGTCCATTAGCAC
>st6215
AAAAACGAATACGGAAACAGATAC
>st6216
AAAAACGAATACGGATACCTCTC
>st6217
AAAAACGAATACGGATACCTCTCG
>st6218
AAAAACGAATACGGATACTCTCGG
>st6219
AAAAACGAATACGGATAGCTCGAA
>st6220
AAAAACGAATAGTAGGCGACGATG
>st6221
AAAAACGAATATAAGACTGGATG
>st6222
AAAAACGAATATAAGACTGGATGT
>st6223
AAAAACGAATATAGAGCTAGATGT
>st6224
AAAAACGAATATAGGACGAGATGT
>st6225
AAAAACGAATATAGGATTGGATGT
>st6226
AAAAACGAATATGGTATGAGCATT
>st6227
AAAAACGAATCAAGAACCAGATGT
>st6228
AAAAACGAATCAGGATGTAGCATA
>st6229
AAAAACGAATCCGTGCGACGC
>st6230
AAAAACGAATCGTTAAACGTTGGA
>st6231
AAAAACGAATCTAAGACTGGACGT
>st6232
AAAAACGAATCTAAGACTGGATGT
>st6233
AAAAACGAATCTAAGATCGGATGT
>st6234
AAAAACGAATCTACGACTGGACGC
>st6235
AAAAACGAATCTAGAACCGGATAT
>st6236
AAAAACGAATCTAGAACCGGATG
>st6237
AAAAACGAATCTAGAACCGGATGT
>st6238
AAAAACGAATCTAGAACGGGTATA
>st6239
AAAAACGAATCTAGAACTGGACGG
>st6240
AAAAACGAATCTAGAATCGGACG
>st6241
AAAAACGAATCTAGAATCGGATGT
>st6242
AAAAACGAATCTAGCACTGGATGT
>st6243
AAAAACGAATCTAGGACAGGATGT
>st6244
AAAAACGAATCTAGGACCAGATGT
>st6245
AAAAACGAATCTAGGACCGCACAT
>st6246
AAAAACGAATCTAGGACCGGATG
>st6247
AAAAACGAATCTAGGACCGGATGT
>st6248
AAAAACGAATCTAGGACGGGTATA
>st6249
AAAAACGAATCTAGGACTAGATGC
>st6250
AAAAACGAATCTAGGACTAGATGT
>st6251
AAAAACGAATCTAGGACTGGACGT
>st6252
AAAAACGAATCTAGGACTGGATGT
>st6253
AAAAACGAATCTAGGATATGATGT
>st6254
AAAAACGAATCTAGGATCAGATGT
>st6255
AAAAACGAATCTAGGATCGGATGT
>st6256
AAAAACGAATCTAGGATGGGACGA
>st6257
AAAAACGAATGAAAGACTGGATG
>st6258
AAAAACGAATGAAAGACTGGATGT
>st6259
AAAAACGAATGGTCAAACGTTGGA
>st6260
AAAAACGAATGTAGAACTGGTGTG
>st6261
AAAAACGAATGTAGAATCGGATG
>st6262
AAAAACGAATGTAGAATCGGATGT
>st6263
AAAAACGAATGTAGGAACGGATA
>st6264
AAAAACGAATGTAGGAACGGATAT
>st6265
AAAAACGAATTAGCTGTTAGATCG
>st6266
AAAAACGAATTTAGATCGGATGTG
>st6267
AAAAACGAATTTAGGATCGGATGT
>st6268
AAAAACGAATTTAGGATTGGATGT
>st6269
AAAAACGAATTTAGGATTGGGTGT
>st6270
AAAAACGACAAGAACTATTCGGAT
>st6271
AAAAACGACAAGTAATATGGGACA
>st6272
AAAAACGACAAGTATTATCGGTGC
>st6273
AAAAACGACAATAGACATGATGGC
>st6274
AAAAACGACACATATAGAATAGG
>st6275
AAAAACGACACATATAGAATAGGT
>st6276
AAAAACGACAGATGGGTTAGGGCA
>st6277
AAAAACGACAGGCAGTGCCGAACA
>st6278
AAAAACGACCAGCAGGAACAAACG
>st6279
AAAAACGACCGAAGGATCTAAAGT
>st6280
AAAAACGACTACGGACCGCAGAAG
>st6281
AAAAACGACTCAAACACAGACGAC
>st6282
AAAAACGACTCAAGATGGAAAAGA
>st6283
AAAAACGACTCAGAAGAAGACCTA
>st6284
AAAAACGACTCGTACACGGATGAC
>st6285
AAAAACGACTGAGGAAGATCGCCT
>st6286
AAAAACGACTGTAGCATATGGCGC
>st6287
AAAAACGAGAAAAGTAGAAGATGG
>st6288
AAAAACGAGAAAATGCTGACCGGA
>st6289
AAAAACGAGAAAGATAGGCTGGAA
>st6290
AAAAACGAGAAAGATGTATCGGGA
>st6291
AAAAACGAGAAAGCTGAAGAATAG
>st6292
AAAAACGAGAAAGTAGAATACGGG
>st6293
AAAAACGAGAACAAACCGAAG
>st6294
AAAAACGAGAACAAACCGAAGA
>st6295
AAAAACGAGAACAAACCGAAGAGG
>st6296
AAAAACGAGAAGTAGGAAATGGGA
>st6297
AAAAACGAGACAAGGCATGAGAG
>st6298
AAAAACGAGACAAGGCATGAGAGA
>st6299
AAAAACGAGACAATACATGAGAGA
>st6300
AAAAACGAGACAATAGATTAGAGA
>st6301
AAAAACGAGACAATGCATGAGAG
>st6302
AAAAACGAGACAATGCATGAGAGA
>st6303
AAAAACGAGACAATGGAAGAGCA
>st6304
AAAAACGAGACAATGGAAGAGCAC
>st6305
AAAAACGAGACAATGGATTAGAGA
>st6306
AAAAACGAGACAATGTATGAGAGA
>st6307
AAAAACGAGACACAGCAAATGGAC
>st6308
AAAAACGAGACACGACTGATGGA
>st6309
AAAAACGAGACACGACTGATGGAC
>st6310
AAAAACGAGACACGGCAAATGGAC
>st6311
AAAAACGAGACACGGCTAATGAAC
>st6312
AAAAACGAGACACGGCTAATGGAC
>st6313
AAAAACGAGACACGGCTGATGA
>st6314
AAAAACGAGACACGGCTGATGAA
>st6315
AAAAACGAGACACGGCTGATGAAC
>st6316
AAAAACGAGACACGGCTGATGGA
>st6317
AAAAACGAGACACGGCTGATGGAC
>st6318
AAAAACGAGACACGGTTGATGGAC
>st6319
AAAAACGAGACATGGCTGATGGA
>st6320
AAAAACGAGACATGGCTGATGGAC
>st6321
AAAAACGAGACATGTGAGTTGGGA
>st6322
AAAAACGAGACGATGGATTAGAGA
>st6323
AAAAACGAGAGAGCTCAGATGGA
>st6324
AAAAACGAGAGAGCTGAAGTTGG
>st6325
AAAAACGAGAGAGCTGAAGTTGGG
>st6326
AAAAACGAGAGAGCTGAATTGGGA
>st6327
AAAAACGAGAGAGCTGAGATGGG
>st6328
AAAAACGAGAGAGCTGAGATGGGA
>st6329
AAAAACGAGAGAGTAGAAGTTGGG
>st6330
AAAAACGAGATAGATGGGTTGGGA
>st6331
AAAAACGAGATCTGTTGGCTTCAA
>st6332
AAAAACGAGCAGTACGGAATTCAA
>st6333
AAAAACGAGCGGTCAAATGTTGCA
>st6334
AAAAACGAGCTCCAACAGACTGGC
>st6335
AAAAACGAGCTCTAGATTTATAGT
>st6336
AAAAACGAGCTGCAGTAGGAACGG
>st6337
AAAAACGAGCTTGAAGTTTGGAGT
>st6338
AAAAACGAGGAAGGTGGGTTGGAA
>st6339
AAAAACGAGGAAGTAGAGATGGGA
>st6340
AAAAACGAGGAAGTAGAGGTTGGG
>st6341
AAAAACGAGGACAGCTAGGGGACG
>st6342
AAAAACGAGGATGGGAACAGGCAA
>st6343
AAAAACGAGGCAAGGCATGAGAGA
>st6344
AAAAACGAGGCAATACATGAGAGA
>st6345
AAAAACGAGGCAATAGATGAGAAA
>st6346
AAAAACGAGGCAATAGATGAGAGA
>st6347
AAAAACGAGGCAATAGATTAGAGA
>st6348
AAAAACGAGGCAATGCATGAGAG
>st6349
AAAAACGAGGCAATGCATGAGAGA
>st6350
AAAAACGAGGCAATGCATTAGAGA
>st6351
AAAAACGAGGCAATGGATGAGAG
>st6352
AAAAACGAGGCAATGGATGAGAGA
>st6353
AAAAACGAGGCAATGGATGAGATA
>st6354
AAAAACGAGGCAATGGATTAG
>st6355
AAAAACGAGGCAATGGATTAGA
>st6356
AAAAACGAGGCAATGGATTAGAG
>st6357
AAAAACGAGGCAATGGATTAGAGA
>st6358
AAAAACGAGGCAATGTATGAGAGA
>st6359
AAAAACGAGGCGGAAGGAGTTGGG
>st6360
AAAAACGAGGGAGGTGGATTGGGA
>st6361
AAAAACGAGGTAAGGCATGAGAGA
>st6362
AAAAACGAGGTAGAGGGATTGGGA
>st6363
AAAAACGAGGTAGATGGGTTGAAA
>st6364
AAAAACGAGGTAGTAGAAGTTGGT
>st6365
AAAAACGAGGTGAGCTATTAGGCG
>st6366
AAAAACGAGTAAGATGAGCTGGGA
>st6367
AAAAACGAGTACAATCGCGGATCA
>st6368
AAAAACGAGTAGACTGGTATATAA
>st6369
AAAAACGAGTAGAGTGAGCTGGCA
>st6370
AAAAACGAGTAGGAGAGGATGGGA
>st6371
AAAAACGAGTCGATGCATGAGAGA
>st6372
AAAAACGAGTCTAGGACCGGATG
>st6373
AAAAACGAGTCTAGGACCGGATGT
>st6374
AAAAACGAGTGAGTAGAAGATCCC
>st6375
AAAAACGAGTGAGTAGAAGTTGGA
>st6376
AAAAACGAGTGGTAGAAGTTGGGA
>st6377
AAAAACGAGTGGTCAAACGTTGCA
>st6378
AAAAACGAGTTTTGTCAAGATGAT
>st6379
AAAAACGATAAAGTCGGGCGGCGA
>st6380
AAAAACGATACGGTCGGAAACGGT
>st6381
AAAAACGATATAGTACCGGATCTG
>st6382
AAAAACGATATCGGAAAACCGGAA
>st6383
AAAAACGATATGACGAGCAGAACG
>st6384
AAAAACGATCGAGAATTGACGGA
>st6385
AAAAACGATCGAGAATTGACGGAA
>st6386
AAAAACGATCGAGAATTGACGGAAG
>st6387
AAAAACGATCGAGAATTGGCGGAA
>st6388
AAAAACGATCGATCAAAATTGGAC
>st6389
AAAAACGATCGATTAAAGTTGGAC
>st6390
AAAAACGATCTAGTACCGGATGTG
>st6391
AAAAACGATCTAGTAGCGGGGGCG
>st6392
AAAAACGATGAAGTAGAAGTTGAG
>st6393
AAAAACGATGGACCAGACGTGTGC
>st6394
AAAAACGATGGACCGAGACAGAGA
>st6395
AAAAACGATGTGGCAAGTGAAT
>st6396
AAAAACGATGTGGCAAGTGAATA
>st6397
AAAAACGATGTGGCAAGTGAATAA
>st6398
AAAAACGATGTGGCAAGTGAATAAA
>st6399
AAAAACGATGTGGCATGTGAATAA
>st6400
AAAAACGATTATAGGATAGGAGGT
>st6401
AAAAACGATTCAGGATGACGTACC
>st6402
AAAAACGATTGAGAATTGACGGAA
>st6403
AAAAACGATTGTTAGTCCCGGTT
>st6404
AAAAACGATTGTTAGTCCCGGTTT
>st6405
AAAAACGATTTGTAGTCCCGGTT
>st6406
AAAAACGATTTGTAGTCCCGGTTT
>st6407
AAAAACGCAAAAGTCGGACGACGA
>st6408
AAAAACGCAAGAATCGGATGAGA
>st6409
AAAAACGCAAGAATCGGATGAGAG
>st6410
AAAAACGCAAGGATCGGATGAGA
>st6411
AAAAACGCAAGGATCGGATGAGAG
>st6412
AAAAACGCACCGTTTAGCAGTTTG
>st6413
AAAAACGCACGAATCGGATAAGAG
>st6414
AAAAACGCAGAAACCTTAGACACA
>st6415
AAAAACGCAGAAATCGGATGA
>st6416
AAAAACGCAGAAATCGGATGAG
>st6417
AAAAACGCAGAAATCGGATGAGA
>st6418
AAAAACGCAGAAATCGGATGAGAG
>st6419
AAAAACGCAGAAATTGGATGAGAG
>st6420
AAAAACGCAGAATTTGGATGAGAG
>st6421
AAAAACGCAGAATTTTGATAGGA
>st6422
AAAAACGCAGAATTTTGATAGGAA
>st6423
AAAAACGCAGACGCTCATAACACA
>st6424
AAAAACGCAGACGTACACACACCA
>st6425
AAAAACGCAGCAGGATTGAGAAAA
>st6426
AAAAACGCAGGAACCTTAGACACA
>st6427
AAAAACGCAGGAATCAGATGAGA
>st6428
AAAAACGCAGGAATCAGATGAGAG
>st6429
AAAAACGCAGGAATCGGACGAGAG
>st6430
AAAAACGCAGGAATCGGATAAGA
>st6431
AAAAACGCAGGAATCGGATAAGAG
>st6432
AAAAACGCAGGAATCGGATG
>st6433
AAAAACGCAGGAATCGGATGA
>st6434
AAAAACGCAGGAATCGGATGAG
>st6435
AAAAACGCAGGAATCGGATGAGA
>st6436
AAAAACGCAGGAATCGGATGAGAA
>st6437
AAAAACGCAGGAATCGGATGAGAC
>st6438
AAAAACGCAGGAATCGGATGAGAG
>st6439
AAAAACGCAGGAATCGGATGAGAGA
>st6440
AAAAACGCAGGAATCGGATGATAG
>st6441
AAAAACGCAGGAATCTTAGACACA
>st6442
AAAAACGCAGGAATTAGATGAGAG
>st6443
AAAAACGCAGGAATTGGATGAGA
>st6444
AAAAACGCAGGAATTGGATGAGAG
>st6445
AAAAACGCAGGAGTCGGATGAGAG
>st6446
AAAAACGCAGGATTTGGATG
>st6447
AAAAACGCAGGATTTGGATGA
>st6448
AAAAACGCAGGATTTGGATGAGAG
>st6449
AAAAACGCAGGATTTTGATAGGAA
>st6450
AAAAACGCAGGATTTTGGTAGGAA
>st6451
AAAAACGCAGTAAGACTGTCTCTA
>st6452
AAAAACGCAGTAATCGGATGAGAG
>st6453
AAAAACGCATGAATCGGATGAGAG
>st6454
AAAAACGCCAGCGTAGAAAATCGG
>st6455
AAAAACGCGAATTTACTGTCGGAC
>st6456
AAAAACGCGAATTTGCTGTCGGGC
>st6457
AAAAACGCGCGGGATATGATGGAG
>st6458
AAAAACGCGGAAGAAAAAACGGAA
>st6459
AAAAACGCGGCAACAGAAAAACAA
>st6460
AAAAACGCGTCGCTGCCCACGGAC
>st6461
AAAAACGCGTGTAGAAAAAGAGGG
>st6462
AAAAACGCTATTAGTCGTCTGGAC
>st6463
AAAAACGCTCACCTGTAGTGATGG
>st6464
AAAAACGCTCCTAAGTCGACACAT
>st6465
AAAAACGCTCTGAAGCAGCCACGT
>st6466
AAAAACGCTGAATACGGATATCTG
>st6467
AAAAACGCTGACTAGGATGCCATG
>st6468
AAAAACGCTGGACACGGATATCTA
>st6469
AAAAACGCTGGTGGTAGATGGCTC
>st6470
AAAAACGGAAAACGCGGACAATCC
>st6471
AAAAACGGAAAAGGAATACACGGA
>st6472
AAAAACGGAAACCAGGTGAAGGAG
>st6473
AAAAACGGAAAGAGAAGAAGGAAT
>st6474
AAAAACGGAAAGAGAAGATCGAGT
>st6475
AAAAACGGAAAGAGTAGAAGATAA
>st6476
AAAAACGGAAATAGAAATATGGTT
>st6477
AAAAACGGAACCGGCATAAATTCA
>st6478
AAAAACGGAACGAGAAGGAGGAGA
>st6479
AAAAACGGAACGAGGAGAAGGAGA
>st6480
AAAAACGGAACGAGGAGGAGGAGA
>st6481
AAAAACGGAACGAGGAGGAGGAGG
>st6482
AAAAACGGAACGGTACATTCGCAC
>st6483
AAAAACGGAACGGTCCATCAGCGC
>st6484
AAAAACGGAACGGTCCATTAACGC
>st6485
AAAAACGGAACGGTCCATTAGCAC
>st6486
AAAAACGGAACGGTCCATTAGCGC
>st6487
AAAAACGGAACGGTCCATTAGCGG
>st6488
AAAAACGGAACGGTCTATTAACAT
>st6489
AAAAACGGAACGGTCTATTAGCAC
>st6490
AAAAACGGAACGGTTCATTAACAC
>st6491
AAAAACGGAACGGTTCATTACTAC
>st6492
AAAAACGGAAGAAGCATTGATCAA
>st6493
AAAAACGGAAGAATAGAAAAGGCA
>st6494
AAAAACGGAAGAATAGGAAAAACA
>st6495
AAAAACGGAAGAGACAATTAGCAC
>st6496
AAAAACGGAATAGTACATTAGTGC
>st6497
AAAAACGGAATCTATCGGTCGGA
>st6498
AAAAACGGAATCTATCGGTCGGAA
>st6499
AAAAACGGAATCTGTCAGTCGGAA
>st6500
AAAAACGGAATCTGTCGGTCGGA
>st6501
AAAAACGGAATCTGTCGGTCGGAA
>st6502
AAAAACGGAATGGACCAGACGGAC
>st6503
AAAAACGGAATGGATACGGACGGA
>st6504
AAAAACGGAATGTACTTGGCGGTC
>st6505
AAAAACGGACAAATATGTCGGCA
>st6506
AAAAACGGACAAATATGTCGGCAT
>st6507
AAAAACGGACAATCGATATGGTGG
>st6508
AAAAACGGACAGACGGAATCCTAT
>st6509
AAAAACGGACAGAGAAAAGGTGGG
>st6510
AAAAACGGACAGTCAAACGTTGGA
>st6511
AAAAACGGACAGTCAAAGTTGGA
>st6512
AAAAACGGACAGTCAAAGTTGGAC
>st6513
AAAAACGGACAGTTAGTTAGGTAT
>st6514
AAAAACGGACCAGATCGACGGTT
>st6515
AAAAACGGACCAGATCGACGGTTG
>st6516
AAAAACGGACCAGATCGGCGGTTG
>st6517
AAAAACGGACCGAGTGGTGTGGAG
>st6518
AAAAACGGACGAAAATTAGGTGTG
>st6519
AAAAACGGACGAGACAAGATGGGC
>st6520
AAAAACGGACGATCAAAATTAGAC
>st6521
AAAAACGGACGATCAAAATTGGA
>st6522
AAAAACGGACGATCAAAATTGGGC
>st6523
AAAAACGGACGATCAAAGTTAGGC
>st6524
AAAAACGGACGATCAAAGTTGGA
>st6525
AAAAACGGACGATCAAAGTTGGAC
>st6526
AAAAACGGACGATCAAAGTTGGG
>st6527
AAAAACGGACGATCAAAGTTGGGC
>st6528
AAAAACGGACGATCAAAGTTGGGT
>st6529
AAAAACGGACGATCTGAACACGGA
>st6530
AAAAACGGACGCCCAGATCGCATA
>st6531
AAAAACGGACGCGTAGAAAACGAG
>st6532
AAAAACGGACGCTGACGTCATGAC
>st6533
AAAAACGGACGGAAGGGTGTGTAG
>st6534
AAAAACGGACGGAATGACGTGGAG
>st6535
AAAAACGGACGGAATGGCGACGGC
>st6536
AAAAACGGACGGAATGGCGTGGAG
>st6537
AAAAACGGACGGAATGGTGTG
>st6538
AAAAACGGACGGAATGGTGTGGAG
>st6539
AAAAACGGACGGAATGGTGTGGAT
>st6540
AAAAACGGACGGAGGAAAGGTGGG
>st6541
AAAAACGGACGGGTCAAACGGTAC
>st6542
AAAAACGGACGGTCAAAATTGGGC
>st6543
AAAAACGGACGGTCAAACATTGGA
>st6544
AAAAACGGACGGTCAAACATTGGG
>st6545
AAAAACGGACGGTCAAACGTTAGA
>st6546
AAAAACGGACGGTCAAACGTTGGA
>st6547
AAAAACGGACGGTCAAACGTTGGG
>st6548
AAAAACGGACGGTCAAAGTTGGA
>st6549
AAAAACGGACGGTCAAAGTTGGAC
>st6550
AAAAACGGACGGTCAAAGTTGGGT
>st6551
AAAAACGGACGGTCAAATATTAGG
>st6552
AAAAACGGACGGTCAAATATTGGA
>st6553
AAAAACGGACGGTCAAATATTGGG
>st6554
AAAAACGGACGGTCAAATGCTAGA
>st6555
AAAAACGGACGGTCAAATGTTGAG
>st6556
AAAAACGGACGGTCAAATGTTGGA
>st6557
AAAAACGGACGGTCAAATGTTGGG
>st6558
AAAAACGGACGGTCAAATGTTGGT
>st6559
AAAAACGGACGGTCAAGTGTTAGA
>st6560
AAAAACGGACGGTGGAACATTGGC
>st6561
AAAAACGGACGGTTAAACGTTGGA
>st6562
AAAAACGGACGGTTAAATGTTGGA
>st6563
AAAAACGGACGGTTCAATATTGGA
>st6564
AAAAACGGACGTAGTAGAAGGTA
>st6565
AAAAACGGACGTAGTAGAAGGTAA
>st6566
AAAAACGGACGTGCGGAAAACGAG
>st6567
AAAAACGGACTACTGCAAACGGAG
>st6568
AAAAACGGACTCAAGCAAAGGCAC
>st6569
AAAAACGGACTCTCCGGAAACGTC
>st6570
AAAAACGGACTTTTGCTAGCGGGT
>st6571
AAAAACGGAGACAGTAGTTTAGAG
>st6572
AAAAACGGAGAGGAGGAATGATGG
>st6573
AAAAACGGAGATAGAATATAGGTA
>st6574
AAAAACGGAGATAGCATTGAATAC
>st6575
AAAAACGGAGCAATAGATTAGCAT
>st6576
AAAAACGGAGCAATAGATTATCAC
>st6577
AAAAACGGAGCAGACCATTAACGC
>st6578
AAAAACGGAGCAGACCATTAACGCA
>st6579
AAAAACGGAGCAGACCATTAGTA
>st6580
AAAAACGGAGCAGACCATTAGTAC
>st6581
AAAAACGGAGCAGATCATTAACAC
>st6582
AAAAACGGAGCAGGCCATTAGCGC
>st6583
AAAAACGGAGCAGTACATTAACG
>st6584
AAAAACGGAGCAGTACATTAACGC
>st6585
AAAAACGGAGCAGTAGATTGGCAC
>st6586
AAAAACGGAGCAGTATATTGGCA
>st6587
AAAAACGGAGCAGTATATTGGCAC
>st6588
AAAAACGGAGCAGTCTATTAGCGC
>st6589
AAAAACGGAGCAGTCTATTAGCGT
>st6590
AAAAACGGAGCAGTTCATTAGCAC
>st6591
AAAAACGGAGCGAAAACGAACTGG
>st6592
AAAAACGGAGCGATAGATTAATAC
>st6593
AAAAACGGAGCGATGGATTAGTAC
>st6594
AAAAACGGAGCGATGGATTAGTGC
>st6595
AAAAACGGAGCGGATACGGACGGA
>st6596
AAAAACGGAGCGGATATAGACGGA
>st6597
AAAAACGGAGCGGCCTATTAGCAC
>st6598
AAAAACGGAGCGGTACATTAGCAC
>st6599
AAAAACGGAGCGGTATATTAGTA
>st6600
AAAAACGGAGCGGTATATTAGTAC
>st6601
AAAAACGGAGCGGTCCATTAACAC
>st6602
AAAAACGGAGCGGTCCATTAACAT
>st6603
AAAAACGGAGCGGTCCATTAGCAC
>st6604
AAAAACGGAGCGGTCCATTAGCAT
>st6605
AAAAACGGAGCGGTCCATTAGCG
>st6606
AAAAACGGAGCGGTCCATTAGCGC
>st6607
AAAAACGGAGCGGTCCATTAGCGT
>st6608
AAAAACGGAGCGGTCCATTAGTAC
>st6609
AAAAACGGAGCGGTCCATTAGTGC
>st6610
AAAAACGGAGCGGTCTATTAACAC
>st6611
AAAAACGGAGCGGTCTATTAGCAC
>st6612
AAAAACGGAGCGGTCTATTAGCGC
>st6613
AAAAACGGAGCGGTTCATTAACAC
>st6614
AAAAACGGAGCGGTTCATTAGCAC
>st6615
AAAAACGGAGCGGTTCATTGGCAC
>st6616
AAAAACGGAGCTCCAAAGATTGGT
>st6617
AAAAACGGAGGAAGAACTGGC
>st6618
AAAAACGGAGGAAGAACTGGCT
>st6619
AAAAACGGAGGAAGAACTGGCTG
>st6620
AAAAACGGAGGAAGAACTGGCTGG
>st6621
AAAAACGGAGGAATAAAAACACGG
>st6622
AAAAACGGAGGAATAGGAAA
>st6623
AAAAACGGAGGAATAGGAAAA
>st6624
AAAAACGGAGGAATAGGAAAAA
>st6625
AAAAACGGAGGAATAGGAAAAAC
>st6626
AAAAACGGAGGAATAGGAAAAACA
>st6627
AAAAACGGAGGAATAGGAAAAACGG
>st6628
AAAAACGGAGGAATAGGAAAAACGGT
>st6629
AAAAACGGAGGAATAGGAAAAAT
>st6630
AAAAACGGAGGCAGACAAAATAAG
>st6631
AAAAACGGAGGTAAACGGAGGTAG
>st6632
AAAAACGGAGGTAGTAAGATGTT
>st6633
AAAAACGGAGGTAGTATGTAGCGG
>st6634
AAAAACGGAGGTAGTATTAGGTA
>st6635
AAAAACGGAGGTAGTGTCAGGTAA
>st6636
AAAAACGGAGTAATACATTAGCA
>st6637
AAAAACGGAGTAATACATTAGCAC
>st6638
AAAAACGGAGTAGAAAACGACATG
>st6639
AAAAACGGAGTAGCGATTAACGGG
>st6640
AAAAACGGAGTGATACATTAGCA
>st6641
AAAAACGGAGTGATACATTAGCAC
>st6642
AAAAACGGAGTGATGCATTAACG
>st6643
AAAAACGGAGTGGATAGTTCGGA
>st6644
AAAAACGGAGTGGATAGTTCGGAT
>st6645
AAAAACGGAGTGGATTAGGATGGA
>st6646
AAAAACGGAGTGGTCTATTAGCAC
>st6647
AAAAACGGAGTGGTCTATTAGTAC
>st6648
AAAAACGGATAACAGACGAGATGG
>st6649
AAAAACGGATAACTGAGATGTGCT
>st6650
AAAAACGGATACAACGCATCTCTC
>st6651
AAAAACGGATACGGATACATTTTG
>st6652
AAAAACGGATACGGATACCTT
>st6653
AAAAACGGATACGGATACCTTTC
>st6654
AAAAACGGATACGGATACCTTTCA
>st6655
AAAAACGGATACGGATACCTTTCG
>st6656
AAAAACGGATACGGATACCTTTCGG
>st6657
AAAAACGGATACGGATACCTTTT
>st6658
AAAAACGGATACGGATACCTTTTG
>st6659
AAAAACGGATACGGATACCTTTTGG
>st6660
AAAAACGGATACGGTAGAAGACAG
>st6661
AAAAACGGATATGACATTAA
>st6662
AAAAACGGATCAGATTGAGGCGGA
>st6663
AAAAACGGATCAGGCTTATCGGAG
>st6664
AAAAACGGATCGGATTGAGGCGG
>st6665
AAAAACGGATCGGATTGAGGCGGA
>st6666
AAAAACGGATCTGAGAGTAACGGT
>st6667
AAAAACGGATGACGTACCAAAATT
>st6668
AAAAACGGATGATCAAAGTTGGAC
>st6669
AAAAACGGATGATCAAAGTTGGCA
>st6670
AAAAACGGATGATCAAAGTTGGGC
>st6671
AAAAACGGATGCAAAGACAGCGAC
>st6672
AAAAACGGATGCGGATGACGTGCG
>st6673
AAAAACGGATGGAATGGTATGGAG
>st6674
AAAAACGGATGGAGGAAAGGTGGG
>st6675
AAAAACGGATGGAGTATCAGAGGA
>st6676
AAAAACGGATGGTCAAAAGTTAGA
>st6677
AAAAACGGATGGTCAAACGTTGGA
>st6678
AAAAACGGATGGTCAAAGTTGGGC
>st6679
AAAAACGGATGGTCGGGCACGGAA
>st6680
AAAAACGGATGGTTAAAGTTGGAC
>st6681
AAAAACGGATGTGACATATATCAG
>st6682
AAAAACGGATGTGACATATCTCAG
>st6683
AAAAACGGATTCGGATCAGGTGCA
>st6684
AAAAACGGATTCTAACTGACGGCT
>st6685
AAAAACGGATTGGATTCAGATGGA
>st6686
AAAAACGGATTTAGAGTGGGTG
>st6687
AAAAACGGCAACATAAGAGCATCT
>st6688
AAAAACGGCACATATACTATAGGT
>st6689
AAAAACGGCACCTATAATATCTAA
>st6690
AAAAACGGCACCTGCAAAAACTGA
>st6691
AAAAACGGCAGAAGGTAGTAG
>st6692
AAAAACGGCAGACGATGTGAACCC
>st6693
AAAAACGGCAGCTCGAGTTATCAC
>st6694
AAAAACGGCATCAAAGTGAACAGG
>st6695
AAAAACGGCCCAACAACTTAAAGG
>st6696
AAAAACGGCCGTGGGAGACAGCT
>st6697
AAAAACGGCGCAAAATGGACGGAA
>st6698
AAAAACGGCGCAGACGGCTCCACT
>st6699
AAAAACGGCGCAGACGGCTCCACTC
>st6700
AAAAACGGCGTCAAGGAACAATAG
>st6701
AAAAACGGCTAGGGTTCGGACTCG
>st6702
AAAAACGGCTCTCTCACAAAACAC
>st6703
AAAAACGGCTGGTCAAACGTTGGA
>st6704
AAAAACGGCTGGTTCGGATT
>st6705
AAAAACGGCTTATTAGAAAAT
>st6706
AAAAACGGCTTATTAGAAAATA
>st6707
AAAAACGGCTTATTAGAAAATAA
>st6708
AAAAACGGCTTATTAGAAAATAAA
>st6709
AAAAACGGCTTATTAGAGAATA
>st6710
AAAAACGGCTTATTAGAGAATAA
>st6711
AAAAACGGCTTATTAGAGAATAAA
>st6712
AAAAACGGCTTATTAGGAAA
>st6713
AAAAACGGCTTATTAGGAAAT
>st6714
AAAAACGGCTTATTAGGAAATA
>st6715
AAAAACGGCTTATTAGGAAATAA
>st6716
AAAAACGGCTTATTAGGAAATAAA
>st6717
AAAAACGGCTTATTAGGGAATA
>st6718
AAAAACGGCTTATTAGGGAATAAA
>st6719
AAAAACGGCTTGGAAATAGATGGA
>st6720
AAAAACGGGAATGCTAGGGGATGG
>st6721
AAAAACGGGACAATGCATTAGAGA
>st6722
AAAAACGGGACCGTCGGAACGGA
>st6723
AAAAACGGGACCGTCGGAACGGAA
>st6724
AAAAACGGGACGGTGCATTAACGC
>st6725
AAAAACGGGACGTGACAAGTGGGA
>st6726
AAAAACGGGACTAAAGATGAGTAT
>st6727
AAAAACGGGAGAATAGCTAATATA
>st6728
AAAAACGGGATAGATTATGATGGG
>st6729
AAAAACGGGCAGAAGAAAACGTGC
>st6730
AAAAACGGGCCAGTGGTAGGCAAA
>st6731
AAAAACGGGCGTTGACATCAGCAT
>st6732
AAAAACGGGCTAGTGTGGCAAGAA
>st6733
AAAAACGGGCTCAAATACGGATCT
>st6734
AAAAACGGGGAGAAGAACACAGCC
>st6735
AAAAACGGGGATAGAGCAGGAGAA
>st6736
AAAAACGGGGCATGCGTAGTTCAC
>st6737
AAAAACGGGGCTAAAGACGATCTT
>st6738
AAAAACGGGGCTGCTATTCAACGG
>st6739
AAAAACGGGGGCCTAATACATTAA
>st6740
AAAAACGGGGGTATACAAAAACAT
>st6741
AAAAACGGGTGGAGATATTGGGAT
>st6742
AAAAACGGTACAAACGAAAATGGT
>st6743
AAAAACGGTACAATCGAAAACGAT
>st6744
AAAAACGGTACAGTTGAAAACGGT
>st6745
AAAAACGGTACGATCGGAAACGGG
>st6746
AAAAACGGTACGGTCAGAAACGGT
>st6747
AAAAACGGTACGGTCGAAAACGGT
>st6748
AAAAACGGTACGGTCGGAAACAGT
>st6749
AAAAACGGTACGGTCGGAAACGGT
>st6750
AAAAACGGTACGGTCGGAAATGGT
>st6751
AAAAACGGTAGAACGCAAAGAGGG
>st6752
AAAAACGGTAGAACGGTCATTCCT
>st6753
AAAAACGGTAGGAGTATATAGTAT
>st6754
AAAAACGGTAGGATTCGCCAGAGA
>st6755
AAAAACGGTAGGCCAGAAACGGA
>st6756
AAAAACGGTAGGCCAGAAACGGAG
>st6757
AAAAACGGTATACTGTCAGCACAA
>st6758
AAAAACGGTATAGTCGGAAACAGT
>st6759
AAAAACGGTATGGTCAGAAACGGT
>st6760
AAAAACGGTATGGTCGAAAACGGT
>st6761
AAAAACGGTATGGTCGGAAAAGAT
>st6762
AAAAACGGTATGGTCGGAAACGGT
>st6763
AAAAACGGTATGGTTGAAAATGGC
>st6764
AAAAACGGTCAGAAATAGTCGGAA
>st6765
AAAAACGGTCCGGTCGGAAACGGT
>st6766
AAAAACGGTCGAAATCGGTAGCAT
>st6767
AAAAACGGTCGATTAAAGTTGGAC
>st6768
AAAAACGGTCGGAAACAATCAGAA
>st6769
AAAAACGGTCGGTCAACGTTGGAC
>st6770
AAAAACGGTCGTGGATTTCGCATA
>st6771
AAAAACGGTGCGGCTTTTTGT
>st6772
AAAAACGGTGCTGTATATTAGTGT
>st6773
AAAAACGGTGGACCTGTTCGGCTG
>st6774
AAAAACGGTTTCGCTGAATGTCAT
>st6775
AAAAACGTAAAACTAGATGGGATA
>st6776
AAAAACGTAACACGGCTGATGAAC
>st6777
AAAAACGTAACACGGCTGATGGA
>st6778
AAAAACGTAACACGGCTGATGGAC
>st6779
AAAAACGTAACACGGCTGATGGAT
>st6780
AAAAACGTAAGACGGCTGATGGA
>st6781
AAAAACGTAAGACGGCTGATGGAC
>st6782
AAAAACGTAAGATTTTGATAGGAA
>st6783
AAAAACGTACACGTAGAAAACGAG
>st6784
AAAAACGTACGAGCTGAAAACGAG
>st6785
AAAAACGTACGCGCAGAAAACGAG
>st6786
AAAAACGTACGCGCGGAAAACGAG
>st6787
AAAAACGTACGTAGGATTTATCGG
>st6788
AAAAACGTACGTGCGGAAAACGAG
>st6789
AAAAACGTAGAAATAAAATGTCAT
>st6790
AAAAACGTAGAAATCAGATGAGAG
>st6791
AAAAACGTAGAACCGGCACCTTT
>st6792
AAAAACGTAGAACCGGCACCTTTA
>st6793
AAAAACGTAGAAGCACATTAGCAC
>st6794
AAAAACGTAGAATCAGATGAGAGA
>st6795
AAAAACGTAGACGAGTCACCACCA
>st6796
AAAAACGTAGACTATTAATAA
>st6797
AAAAACGTAGACTATTAATAAAAC
>st6798
AAAAACGTAGCAACCAGATGAGAG
>st6799
AAAAACGTAGCGGGCAACAGTTGG
>st6800
AAAAACGTAGGAATAGAATGTCAT
>st6801
AAAAACGTAGGAATAGGATAGGAA
>st6802
AAAAACGTAGGAATCAGATGAGA
>st6803
AAAAACGTAGGAATCAGATGAGAG
>st6804
AAAAACGTAGGAATGATCGTTTGA
>st6805
AAAAACGTAGGAATTAGATGAGAG
>st6806
AAAAACGTAGGAATTGAAGCGGT
>st6807
AAAAACGTAGGAATTGAAGCGGTA
>st6808
AAAAACGTAGGAATTGAAGTGGC
>st6809
AAAAACGTAGGAATTGAAGTGGCA
>st6810
AAAAACGTAGGAATTGAAGTGGCAT
>st6811
AAAAACGTAGGAATTGAAGTGGCG
>st6812
AAAAACGTAGGAATTGATGTGGCA
>st6813
AAAAACGTAGGATTATGATAGGA
>st6814
AAAAACGTAGGATTATGATAGGAA
>st6815
AAAAACGTAGGATTTCCGGTGGTA
>st6816
AAAAACGTAGGATTTTAATAGGA
>st6817
AAAAACGTAGGATTTTAATAGGAA
>st6818
AAAAACGTAGGATTTTGATAGAAA
>st6819
AAAAACGTAGGATTTTGATAGGA
>st6820
AAAAACGTAGGATTTTGATAGGAA
>st6821
AAAAACGTAGGGCTTGTTTGGTTT
>st6822
AAAAACGTAGGGGCAAAAACGAAA
>st6823
AAAAACGTAGTATTTTGATAGGAA
>st6824
AAAAACGTAGTGGAGGATGGGACA
>st6825
AAAAACGTATCGGTCTCAACGGAG
>st6826
AAAAACGTATGGGTAGAAGAAGAT
>st6827
AAAAACGTATTACGGCTGAAAGAC
>st6828
AAAAACGTCCTTACATCACAAAAC
>st6829
AAAAACGTCGGACGCCTACGGCAG
>st6830
AAAAACGTCGGACGCCTACGGTCA
>st6831
AAAAACGTCGGGAGAGCACAGCGG
>st6832
AAAAACGTCGGGAGAGCATAGCAG
>st6833
AAAAACGTCGTTTGATTGGACCGC
>st6834
AAAAACGTCTAACCTGAAACGGAG
>st6835
AAAAACGTCTTATAACCTGAAACGG
>st6836
AAAAACGTGAACGCCGAAAACGAG
>st6837
AAAAACGTGAACTTTCAATGCTAT
>st6838
AAAAACGTGAATTAGCTGTAAGAC
>st6839
AAAAACGTGAATTGGCTATAGAAC
>st6840
AAAAACGTGAATTGGCTGTAGGAC
>st6841
AAAAACGTGAATTTGCCCGAGGAC
>st6842
AAAAACGTGAATTTGCCTAAGGAC
>st6843
AAAAACGTGAATTTGCCTGAAGAC
>st6844
AAAAACGTGAATTTGCCTGAGGAC
>st6845
AAAAACGTGAATTTGCTCAAGGAC
>st6846
AAAAACGTGACACAGCTAACGGA
>st6847
AAAAACGTGACACAGCTAACGGAC
>st6848
AAAAACGTGACACAGCTGACGGA
>st6849
AAAAACGTGACACAGCTGACGGAA
>st6850
AAAAACGTGACACAGCTGACGGAC
>st6851
AAAAACGTGACACAGCTGACGGAT
>st6852
AAAAACGTGACACAGCTGATGGAT
>st6853
AAAAACGTGACACGACTGATGGAC
>st6854
AAAAACGTGACACGGCTAATAGAC
>st6855
AAAAACGTGACACGGCTAATGGAC
>st6856
AAAAACGTGACACGGCTGATACA
>st6857
AAAAACGTGACACGGCTGATACAC
>st6858
AAAAACGTGACACGGCTGATGGAC
>st6859
AAAAACGTGACACGGCTGATGTAC
>st6860
AAAAACGTGACACGGCTGATTGA
>st6861
AAAAACGTGACACGGCTGATTGAC
>st6862
AAAAACGTGACACGGGTGATGGA
>st6863
AAAAACGTGACACGGGTGATGGAC
>st6864
AAAAACGTGACATGGCTGATGGA
>st6865
AAAAACGTGACATGGCTGATGGAC
>st6866
AAAAACGTGACATGGCTGATGGAT
>st6867
AAAAACGTGACGCGGCTGATAGA
>st6868
AAAAACGTGACGGCGATTACATGG
>st6869
AAAAACGTGACGGTGATTACATGG
>st6870
AAAAACGTGATACGGCTGATGCAC
>st6871
AAAAACGTGCACGCGGAAAACGAG
>st6872
AAAAACGTGCACGTAGAAAACGGG
>st6873
AAAAACGTGCACGTGGAAAACGAG
>st6874
AAAAACGTGCATATGGAAAATGAG
>st6875
AAAAACGTGCATGCAGAAAATGAG
>st6876
AAAAACGTGCGAGTGGAAAACGAG
>st6877
AAAAACGTGCGCGCGGAAAACGAG
>st6878
AAAAACGTGCGTAGGGAAAAGGAG
>st6879
AAAAACGTGCGTGCAGAAAACGAG
>st6880
AAAAACGTGCGTGCGGAAAACGAG
>st6881
AAAAACGTGCGTGCTGGAGAGGGA
>st6882
AAAAACGTGCGTGTAGAAGACAAT
>st6883
AAAAACGTGGAGCCTTGCAGGTG
>st6884
AAAAACGTGGAGCCTTGCAGGTGC
>st6885
AAAAACGTGGAGCTGCCCCAGGAC
>st6886
AAAAACGTGGAGTCTGGCAGGCGC
>st6887
AAAAACGTGTAATTAGCTAGGAGA
>st6888
AAAAACGTGTAATTAGCTGGAGGA
>st6889
AAAAACGTGTAATTGGCCGTAGGA
>st6890
AAAAACGTGTAATTGGCTGAGGGA
>st6891
AAAAACGTGTAATTGGTCGTAGGA
>st6892
AAAAACGTGTAGGGCATAATTGGC
>st6893
AAAAACGTGTATTTGCTCGTGGAC
>st6894
AAAAACGTGTCACGGCTGAAATAT
>st6895
AAAAACGTGTGAATTTTGCGGTGT
>st6896
AAAAACGTGTGCGCGGAAAACGAG
>st6897
AAAAACGTGTGGATGGAAAAGGAG
>st6898
AAAAACGTGTGTGCTGGAGAGGGA
>st6899
AAAAACGTTGAAGCAGAGGTAGAG
>st6900
AAAAACGTTGGCGCTGAGATCGGA
>st6901
AAAAACGTTGGGCACGGATATCCA
>st6902
AAAAACTAAAACAAACGACGGAAC
>st6903
AAAAACTAAAACAAACGACGGAACA
>st6904
AAAAACTAAAAGAGAATGTGACAT
>st6905
AAAAACTAAAAGTGGGATAAGCGG
>st6906
AAAAACTAAACAAATCGTCTGACA
>st6907
AAAAACTAAACCAATCGTCTGACA
>st6908
AAAAACTAAACCGACGTCGTAGAC
>st6909
AAAAACTAAACTCCCAAGCAG
>st6910
AAAAACTAAACTCCCAAGCAGGCC
>st6911
AAAAACTAAACTGGATAGGACGAC
>st6912
AAAAACTAACATCAGACTGAGCAT
>st6913
AAAAACTAACATGATCGTTGGACA
>st6914
AAAAACTAACATTGTGTCGGATA
>st6915
AAAAACTAACATTGTGTCGGATAT
>st6916
AAAAACTAACTGTACAGATTGCG
>st6917
AAAAACTAACTGTACAGATTGCGG
>st6918
AAAAACTAAGAACAGCAGTCCGAC
>st6919
AAAAACTAAGGCTGTGTTCGGTTA
>st6920
AAAAACTAAGGGTCTGTTTGGTAT
>st6921
AAAAACTAAGTAGAACACAGCGTG
>st6922
AAAAACTAAGTAGACGAAGCAAGC
>st6923
AAAAACTAAGTAGAGTGAATGGTG
>st6924
AAAAACTAATATCATAACTCGTC
>st6925
AAAAACTAATCTAATATCGGACCA
>st6926
AAAAACTAATCTAGGACTGGATGT
>st6927
AAAAACTAATCTAGTACTGGGTGT
>st6928
AAAAACTAATCTGAAATTGGATGG
>st6929
AAAAACTAATCTTATAACTCGTCT
>st6930
AAAAACTAATGAGGCTCTCGGTAC
>st6931
AAAAACTAATGCGCGGATGGTCAC
>st6932
AAAAACTAATTACACAGATCGCGT
>st6933
AAAAACTAATTACACAGATTACGT
>st6934
AAAAACTAATTACACAGATTGCAT
>st6935
AAAAACTAATTACACAGATTGCG
>st6936
AAAAACTAATTACACAGATTGCGT
>st6937
AAAAACTAATTACACAGTTTGCAT
>st6938
AAAAACTAATTACACGGATTGCAT
>st6939
AAAAACTAATTACACTGATTACGT
>st6940
AAAAACTAATTACAGAATCCGTC
>st6941
AAAAACTAATTACAGAATCCGTCA
>st6942
AAAAACTAATTACAGAATCCGTCG
>st6943
AAAAACTAATTACAGAATTCGTCA
>st6944
AAAAACTAATTAGAATCCGTCATT
>st6945
AAAAACTAATTAGATAGATTGCGT
>st6946
AAAAACTAATTATACAGACTGCGT
>st6947
AAAAACTAATTATACAGATTACGT
>st6948
AAAAACTAATTATACAGATTGCGT
>st6949
AAAAACTAATTATAGAATTCGTCA
>st6950
AAAAACTAATTATAGTATGTCGGT
>st6951
AAAAACTAATTCGGCAAAATCCTA
>st6952
AAAAACTAATTCGGCAAAATCCTT
>st6953
AAAAACTAATTGCACAGTTTGCAT
>st6954
AAAAACTAATTGCACAGTTTGTAT
>st6955
AAAAACTAATTGCAGAACCCGTCA
>st6956
AAAAACTAATTGCAGAATCCGTC
>st6957
AAAAACTAATTGCAGAATCCGTCA
>st6958
AAAAACTAATTGGACAGATTGCGA
>st6959
AAAAACTAATTGGACAGTTTGCAT
>st6960
AAAAACTAATTGGACAGTTTGTAT
>st6961
AAAAACTAATTTAATAGCTCGTCT
>st6962
AAAAACTAATTTAGAACTGGATGT
>st6963
AAAAACTAATTTAGAATCGGATAT
>st6964
AAAAACTAATTTATAACTCGTCTG
>st6965
AAAAACTAATTTATATCGTCAGGA
>st6966
AAAAACTAATTTCAGAACTCGCCT
>st6967
AAAAACTAATTTCATAACTCGCAT
>st6968
AAAAACTAATTTCATAACTCGGCT
>st6969
AAAAACTAATTTCATAACTCGTC
>st6970
AAAAACTAATTTCATAACTCGTCT
>st6971
AAAAACTAATTTCATAAGTCGGCT
>st6972
AAAAACTAATTTCATACCTCGTCT
>st6973
AAAAACTAATTTCATAGCTCGTCT
>st6974
AAAAACTAATTTCATGACTCGTCT
>st6975
AAAAACTAATTTTATAACTCGTCT
>st6976
AAAAACTAATTTTATGACTCGTCT
>st6977
AAAAACTAATTTTGGCATAGTTAC
>st6978
AAAAACTACAACCGAGATCGTCC
>st6979
AAAAACTACAACCGAGATCGTCCA
>st6980
AAAAACTACAAGGACTATTCGGAT
>st6981
AAAAACTACAATAGTCTCGGATGC
>st6982
AAAAACTACACTTATTTTAGGACG
>st6983
AAAAACTACACTTATTTTCGGACG
>st6984
AAAAACTACACTTATTTTGGGACG
>st6985
AAAAACTACACTTATTTTGGGACGG
>st6986
AAAAACTACAGAAAGATGGAGCAC
>st6987
AAAAACTACAGCGGCTAAACACAA
>st6988
AAAAACTACAGCTAGGACAAGCTC
>st6989
AAAAACTACAGTAGAAGTGAGACT
>st6990
AAAAACTACATAGCAACTACGACA
>st6991
AAAAACTACCAGATCAGCCGGAAA
>st6992
AAAAACTACCAGATCGGACCGGA
>st6993
AAAAACTACCAGATCGGACCGGAA
>st6994
AAAAACTACCGTTGGATAAAATA
>st6995
AAAAACTACCGTTGGATAAAATAT
>st6996
AAAAACTACCGTTGGATCGAGAAA
>st6997
AAAAACTACGAGCGCTAGCCGGCA
>st6998
AAAAACTACGGACGCCGACCGGCA
>st6999
AAAAACTACGGCAGCTAAACACAA
>st7000
AAAAACTACGGCGGCTAAAAACAA
>st7001
AAAAACTACGGCGGCTAAACACAA
>st7002
AAAAACTACGGCGGCTAAATACAA
>st7003
AAAAACTACTACGGCAGCTAAACG
>st7004
AAAAACTACTACGGCGGCTAAATG
>st7005
AAAAACTACTAGATCGGGCCGGAA
>st7006
AAAAACTACTATTATTCAGATTCG
>st7007
AAAAACTACTGTGGCAGCTAAACG
>st7008
AAAAACTACTGTGGCAGCTAAACGG
>st7009
AAAAACTACTTAAACACGGACGAC
>st7010
AAAAACTACTTTAGGACGGAAGGA
>st7011
AAAAACTAGAACCAGAGGTGACCA
>st7012
AAAAACTAGAACCGGGTTAGATAT
>st7013
AAAAACTAGAACGATGTAGTGGA
>st7014
AAAAACTAGAACGATGTAGTGGAA
>st7015
AAAAACTAGAACTAAGAAAAGGCG
>st7016
AAAAACTAGAACTGGATGGGA
>st7017
AAAAACTAGAACTGGATGGGACAT
>st7018
AAAAACTAGAACTTGATGGGGCAT
>st7019
AAAAACTAGAACTTGATGGGGCATG
>st7020
AAAAACTAGAAGAGAAAGTCGGCC
>st7021
AAAAACTAGACACGGCTGATGGA
>st7022
AAAAACTAGACACGGCTGATGGAC
>st7023
AAAAACTAGACCTAAGAAGACTTC
>st7024
AAAAACTAGACCTAGGACGGGATG
>st7025
AAAAACTAGAGAGCTGAAGTTGGG
>st7026
AAAAACTAGATAGACCACAAACAA
>st7027
AAAAACTAGATATTCGGCATCCCT
>st7028
AAAAACTAGATCCAGCAGAGACT
>st7029
AAAAACTAGATCCAGCAGAGACTC
>st7030
AAAAACTAGATCCAGCAGGGACCC
>st7031
AAAAACTAGATCCAGCAGTGACCC
>st7032
AAAAACTAGATCGCCATATCCAAC
>st7033
AAAAACTAGATGGGCCGAAGATGC
>st7034
AAAAACTAGCAACCGGACCTGGCC
>st7035
AAAAACTAGCATATTGGACCGCAC
>st7036
AAAAACTAGCATGGTGACTCGCG
>st7037
AAAAACTAGCGGTACAACAGTTGT
>st7038
AAAAACTAGCTGGATGGACCGCGC
>st7039
AAAAACTAGCTTAAATACGGACGA
>st7040
AAAAACTAGGAATGAAAACGGAAC
>st7041
AAAAACTAGGACAAAATCATAAAC
>st7042
AAAAACTAGGACGGTATATATTG
>st7043
AAAAACTAGGACGGTATATATTGA
>st7044
AAAAACTAGGACTAAAAGGGGTT
>st7045
AAAAACTAGGACTAAAAGGGGTTA
>st7046
AAAAACTAGGAGAAGGCTAACATC
>st7047
AAAAACTAGGAGAGGCTCA
>st7048
AAAAACTAGGAGTAGAGTTGGGTG
>st7049
AAAAACTAGGAGTGGAATTGGGTG
>st7050
AAAAACTAGGAGTGGAATTGGGTGG
>st7051
AAAAACTAGGAGTGGAGTTAGGTG
>st7052
AAAAACTAGGAGTGGAGTTGGGTG
>st7053
AAAAACTAGGATTGGATGTGACAT
>st7054
AAAAACTAGGCAAGCGTAGGATGT
>st7055
AAAAACTAGGCTGGCATATCTTAA
>st7056
AAAAACTAGGGAAGTGAGTTCGGA
>st7057
AAAAACTAGGGATCAACCGGACTG
>st7058
AAAAACTAGGGGAAAATGCTTGCA
>st7059
AAAAACTAGGGGAAGAACACGGTC
>st7060
AAAAACTAGGTAGAAGTGAATGGT
>st7061
AAAAACTAGGTAGTAAGGTGGACT
>st7062
AAAAACTAGGTCGGCATATCTTGC
>st7063
AAAAACTAGGTCGGCATATCTTGCG
>st7064
AAAAACTAGTAATTAGCTCTCGGA
>st7065
AAAAACTAGTAATTAGCTCTCGGAC
>st7066
AAAAACTAGTAATTAGCTCTCGGT
>st7067
AAAAACTAGTACGGAAGATGGCAC
>st7068
AAAAACTAGTACTGTAGCAGCATA
>st7069
AAAAACTAGTAGCACAGATAGGA
>st7070
AAAAACTAGTAGCACAGATAGGAA
>st7071
AAAAACTAGTAGCATACCAAACAT
>st7072
AAAAACTAGTAGTAAAAGTTGGCA
>st7073
AAAAACTAGTAGTACGATATAAGC
>st7074
AAAAACTAGTAGTAGAATAAACGG
>st7075
AAAAACTAGTAGTAGGCACCACTC
>st7076
AAAAACTAGTATGGGATGTGACAC
>st7077
AAAAACTAGTCGATATATGTGAGG
>st7078
AAAAACTAGTCGGATAAATAA
>st7079
AAAAACTAGTCTGAAGGGTAATGA
>st7080
AAAAACTAGTGATCGTCATTTCC
>st7081
AAAAACTAGTGATCGTCATTTCCC
>st7082
AAAAACTAGTGGAGACTTGCAATC
>st7083
AAAAACTAGTGGAGGACATGACAA
>st7084
AAAAACTAGTGGAGTGGAGCGGAG
>st7085
AAAAACTAGTGGCATGCTTCTGAC
>st7086
AAAAACTATAAAACCGGATATCTC
>st7087
AAAAACTATAAATAAGACGGACGA
>st7088
AAAAACTATAACAAACTACGGAAC
>st7089
AAAAACTATAAGGACTATTCGGAT
>st7090
AAAAACTATAGATGGCCCTCTACA
>st7091
AAAAACTATAGGGCAAAAGGTGAA
>st7092
AAAAACTATATATCCACGGACACA
>st7093
AAAAACTATATGTACTTTGATCGA
>st7094
AAAAACTATATGTAGATTGATGGA
>st7095
AAAAACTATCAAAGGATCTCGGG
>st7096
AAAAACTATCAAAGGATCTCGGGT
>st7097
AAAAACTATCAGATTTAAGTGGAC
>st7098
AAAAACTATCATAGCTCGTCCTTC
>st7099
AAAAACTATCGACGAACTAGGCGG
>st7100
AAAAACTATCGAGGTCGGAAGTGC
>st7101
AAAAACTATCGGATACTCGGACGG
>st7102
AAAAACTATCGGATACTCGGACGGC
>st7103
AAAAACTATCGTCCATGTCACCA
>st7104
AAAAACTATCGTCCATGTCACCAC
>st7105
AAAAACTATCGTTGGATCGAATAA
>st7106
AAAAACTATCTAAGGACGTCGGGT
>st7107
AAAAACTATCTTTCGTGACGGCT
>st7108
AAAAACTATCTTTCGTGACGGCTA
>st7109
AAAAACTATCTTTCGTGACGGCTT
>st7110
AAAAACTATGAAAACGAAAACGAC
>st7111
AAAAACTATGGACTTCTAGGTGTG
>st7112
AAAAACTATGGCGGCTAAACACAA
>st7113
AAAAACTATGGTACCGGATGTCT
>st7114
AAAAACTATGGTACCGGATGTCTG
>st7115
AAAAACTATGTAAGAGGACAGTGG
>st7116
AAAAACTATGTTTGATCGGATGTC
>st7117
AAAAACTATTCGAGAACTAGAGGC
>st7118
AAAAACTATTGCGGTCGGCCTCCC
>st7119
AAAAACTATTTATATTCTAGGACG
>st7120
AAAAACTATTTATATTTGGACGGA
>st7121
AAAAACTATTTGCAGAACCCTTGG
>st7122
AAAAACTATTTTTGGTCGGTCGGC
>st7123
AAAAACTCAAAAACTATGGGACGG
>st7124
AAAAACTCAAAATAGGACGGAGAG
>st7125
AAAAACTCAAAATATTATAGGACG
>st7126
AAAAACTCAAAATATTATAGGACGG
>st7127
AAAAACTCAAAATCTGGACGGAGG
>st7128
AAAAACTCAAAATTCTAGGACGGA
>st7129
AAAAACTCAAAGCGACGAATATCC
>st7130
AAAAACTCAAAGGACGGTTTCCAT
>st7131
AAAAACTCAAATGTAGAATAGGTG
>st7132
AAAAACTCAAATTCGGACGGAGGG
>st7133
AAAAACTCAACAACGTTGGCTGCA
>st7134
AAAAACTCAACATAGGAGGGGATG
>st7135
AAAAACTCAACCGAGCAATGGATG
>st7136
AAAAACTCAACCTAGAAAGTGACG
>st7137
AAAAACTCAACCTAGAAGGGACTA
>st7138
AAAAACTCAACCTAGGAGGGGATG
>st7139
AAAAACTCAACGACGTCATCTATT
>st7140
AAAAACTCAACGACGTCGAATATT
>st7141
AAAAACTCAACGGCATCAAATATT
>st7142
AAAAACTCAACGGCGTCAAATATT
>st7143
AAAAACTCAACGGCGTCAATTATT
>st7144
AAAAACTCAACGGCGTCATCTCTT
>st7145
AAAAACTCAACGGTATCAAACATT
>st7146
AAAAACTCAACTAATCAAAGGACA
>st7147
AAAAACTCAAGAGAACGCATATCC
>st7148
AAAAACTCAAGCGAGGGGATGTGA
>st7149
AAAAACTCAAGGGCATACAGAGGA
>st7150
AAAAACTCAATCCAGCAGAGCCCC
>st7151
AAAAACTCAATCTAGGAGGGGATG
>st7152
AAAAACTCAATCTGGGCATGAATC
>st7153
AAAAACTCAATTTAAGAGGGGATG
>st7154
AAAAACTCACAACTGGATGAAACG
>st7155
AAAAACTCACAGGACTTTCATGGC
>st7156
AAAAACTCACCGTTTAGCAGTTTG
>st7157
AAAAACTCACTGGCGATAGAATGG
>st7158
AAAAACTCAGAATCCGAACAGATG
>st7159
AAAAACTCAGACTAAAGCAGATAA
>st7160
AAAAACTCAGGACCAGCAAATTCG
>st7161
AAAAACTCAGGACCGGCAAAT
>st7162
AAAAACTCAGGACCGGCAAATT
>st7163
AAAAACTCAGGACCGGCAAATTC
>st7164
AAAAACTCAGGACCGGCAAATTCA
>st7165
AAAAACTCAGGACCGGCAAATTCG
>st7166
AAAAACTCAGTAGTTGGAACGGTA
>st7167
AAAAACTCAGTGGAGACTCCTATA
>st7168
AAAAACTCATAGCGGCTAGTAGGC
>st7169
AAAAACTCATGAAGACGAAAACAC
>st7170
AAAAACTCATGATCTTAAGATGCT
>st7171
AAAAACTCATGGCGATGGACGGCG
>st7172
AAAAACTCATGGCTGAAGTTGGAC
>st7173
AAAAACTCATGGCTGAAGTTGGACG
>st7174
AAAAACTCATGGCTGCACTTATTAT
>st7175
AAAAACTCATGGGCTCATGGCTGC
>st7176
AAAAACTCATGGGCTCATGGCTGCA
>st7177
AAAAACTCATTTCGTGACTTGGCA
>st7178
AAAAACTCATTTGATCGTGGTCAT
>st7179
AAAAACTCCAGACTCTCAGAAGC
>st7180
AAAAACTCCAGACTCTCAGAAGCT
>st7181
AAAAACTCCCACAGTAGATTTCAT
>st7182
AAAAACTCCCGAACACAACTTTAG
>st7183
AAAAACTCCCTTAAATAGATCGTA
>st7184
AAAAACTCCGGAGTGATAGCATT
>st7185
AAAAACTCCGGAGTGATAGCATTG
>st7186
AAAAACTCCTAGGGGACTATGCAT
>st7187
AAAAACTCCTCCTAGTAGAACGAT
>st7188
AAAAACTCCTTCTAATAACGTCGG
>st7189
AAAAACTCGAAACGACGGTAACTC
>st7190
AAAAACTCGAACTAGTATAAGATG
>st7191
AAAAACTCGACCAGTGGAGGCATG
>st7192
AAAAACTCGACTTATAGAAGGAAG
>st7193
AAAAACTCGATACAACGGTAACTC
>st7194
AAAAACTCGATACGACGGCAACTC
>st7195
AAAAACTCGCATGCTAACTTGAGA
>st7196
AAAAACTCGCGAGCTTAAGGAGAA
>st7197
AAAAACTCGCGCGTGGAAAACGAC
>st7198
AAAAACTCGCGGTGTGAAATGTAT
>st7199
AAAAACTCGGCCTAGAAGGGGATA
>st7200
AAAAACTCGGGATAAAAACGGTGA
>st7201
AAAAACTCGGGGACGTAAAAGGGA
>st7202
AAAAACTCGGGTAGAAGCGTAGGA
>st7203
AAAAACTCGGTCTCGGTCTTCGGT
>st7204
AAAAACTCGTACGACGGATAAACG
>st7205
AAAAACTCGTACGACGGATAACT
>st7206
AAAAACTCGTCGAAATAATAAAAG
>st7207
AAAAACTCGTTGCAGTGGACATGT
>st7208
AAAAACTCTAACCTTTTGAACCGG
>st7209
AAAAACTCTACCGAAACGGACAAA
>st7210
AAAAACTCTAGAAGTAAAGGCTAA
>st7211
AAAAACTCTATATATGACTGGCTA
>st7212
AAAAACTCTATTCCTCTTGCACGT
>st7213
AAAAACTCTCGCGGTGAATGGACG
>st7214
AAAAACTCTCGTTTCGGTACACAA
>st7215
AAAAACTCTCTCAAACGGTCTGGT
>st7216
AAAAACTCTCTCTAAGCAAACGGG
>st7217
AAAAACTCTGAAAGACTGTCAACA
>st7218
AAAAACTCTGACCAGATTCGT
>st7219
AAAAACTCTGACGAAGCTGAAGAT
>st7220
AAAAACTCTGAGGTTAAGCGTGCA
>st7221
AAAAACTCTGAGGTTAAGCGTGCT
>st7222
AAAAACTCTGATCGTAAGGGGAAT
>st7223
AAAAACTCTGGCACTGAAGATAAG
>st7224
AAAAACTCTGGGCCAAAGACCTCA
>st7225
AAAAACTCTTACATCATTAAACGG
>st7226
AAAAACTCTTATATTCTAGGACGG
>st7227
AAAAACTCTTGGGGAACTAAACGG
>st7228
AAAAACTCTTGTACGATGGCATT
>st7229
AAAAACTCTTGTATTATAGAACGG
>st7230
AAAAACTCTTTCCGACATACAGAC
>st7231
AAAAACTCTTTGCAATATTCGGTC
>st7232
AAAAACTCTTTTCCCAGTCGGCCG
>st7233
AAAAACTGAAAAATAAACGACGAT
>st7234
AAAAACTGAAAACTTTTGGCGGAA
>st7235
AAAAACTGAAAAGACTACCGTGCA
>st7236
AAAAACTGAAAGACCGAAGATCGA
>st7237
AAAAACTGAAAGCAAAAGAGCCAC
>st7238
AAAAACTGAACAAGCATGGTTAAT
>st7239
AAAAACTGAACCAACATATCTTAA
>st7240
AAAAACTGAACCACCATATCCCTC
>st7241
AAAAACTGAACCAGCATATCTTGA
>st7242
AAAAACTGAACCATCACATCCCAT
>st7243
AAAAACTGAACCGAAAAGACTGAG
>st7244
AAAAACTGAACCGAAATGACTGAG
>st7245
AAAAACTGAACCGGAACAGAATAG
>st7246
AAAAACTGAACCGGTATATCATG
>st7247
AAAAACTGAACCGGTATATCATGA
>st7248
AAAAACTGAACCGTACAACTTTGT
>st7249
AAAAACTGAACGCGGAAAACTATA
>st7250
AAAAACTGAAGAACACAGGAAGAA
>st7251
AAAAACTGAAGAATAGAAGGAGGA
>st7252
AAAAACTGAAGAATAGCAAGGGAT
>st7253
AAAAACTGAAGACCAAAAACTGAG
>st7254
AAAAACTGAAGATATTTTTGCCGG
>st7255
AAAAACTGAAGATGCTTTTTCTGG
>st7256
AAAAACTGAAGCAACTTAGGCCA
>st7257
AAAAACTGAAGCAACTTAGGCCAT
>st7258
AAAAACTGAAGCAGCTAGAAGCCC
>st7259
AAAAACTGAAGTGAAACGAGTATT
>st7260
AAAAACTGAATAGTGAAGAGTTGT
>st7261
AAAAACTGAATCGTCATCTCCCAA
>st7262
AAAAACTGACAGAACACGTAGAGA
>st7263
AAAAACTGACAGAGCCAAGCCGAG
>st7264
AAAAACTGACAGTGGAGTTGGGTG
>st7265
AAAAACTGACGAGGAACCAATGGC
>st7266
AAAAACTGACGTGTGGGGCAATAA
>st7267
AAAAACTGACTCAAACACGGATAA
>st7268
AAAAACTGACTCAAACACGGATGA
>st7269
AAAAACTGACTCAAATACGGATA
>st7270
AAAAACTGACTCAAATACGGATAT
>st7271
AAAAACTGACTCAAGGGTGGCTGA
>st7272
AAAAACTGACTCATACACGAATAA
>st7273
AAAAACTGACTCATACACGGATAG
>st7274
AAAAACTGACTCATACACGGATGA
>st7275
AAAAACTGACTCATACATGAATAA
>st7276
AAAAACTGACTCATACATGGATGA
>st7277
AAAAACTGACTCGAATACGGATA
>st7278
AAAAACTGACTCGAATACGGATAT
>st7279
AAAAACTGACTTAAACACGGATGA
>st7280
AAAAACTGACTTAAATACGGATAT
>st7281
AAAAACTGACTTAAATACGGATGA
>st7282
AAAAACTGACTTAAATACGGATGG
>st7283
AAAAACTGACTTAGAGGCGTT
>st7284
AAAAACTGACTTAGAGGCGTTC
>st7285
AAAAACTGAGAAGATTACCGTGTT
>st7286
AAAAACTGAGAAGCTCACAGCCGG
>st7287
AAAAACTGAGAAGCTCGCAGCCGG
>st7288
AAAAACTGAGAAGGTTATGGCACG
>st7289
AAAAACTGAGAATGAAGCTGGGTA
>st7290
AAAAACTGAGAGGGTTGTTGGTT
>st7291
AAAAACTGAGAGGGTTGTTGGTTC
>st7292
AAAAACTGAGAGTGGAGCTGGGTG
>st7293
AAAAACTGAGAGTGGAGTTGGGTG
>st7294
AAAAACTGAGAGTTGAGCTGGGTG
>st7295
AAAAACTGAGATCGAGAAATTCGG
>st7296
AAAAACTGAGATGGTACCAGAACA
>st7297
AAAAACTGAGCAAAAACGAGCATA
>st7298
AAAAACTGAGCAGAGCAAGAAAAA
>st7299
AAAAACTGAGCCGACATACATTAA
>st7300
AAAAACTGAGCGAAAACCATGACT
>st7301
AAAAACTGAGCTGACATATATTGA
>st7302
AAAAACTGAGCTGACATATTTTAA
>st7303
AAAAACTGAGCTGACGTATCTTGA
>st7304
AAAAACTGAGCTGAGCCAGGAGCC
>st7305
AAAAACTGAGGAGAGAACGGAGTC
>st7306
AAAAACTGAGGGCTTTTTGGTGTA
>st7307
AAAAACTGAGGTGGATGAGAGCAA
>st7308
AAAAACTGAGTAACTCGCAGCCGG
>st7309
AAAAACTGAGTAGCTCGCAGCCGG
>st7310
AAAAACTGAGTAGCTCGTAGCCGG
>st7311
AAAAACTGAGTCGGTATATTTTG
>st7312
AAAAACTGAGTCGGTATATTTTGG
>st7313
AAAAACTGATAATTAGCTGATGAA
>st7314
AAAAACTGATAATTAGCTGATGG
>st7315
AAAAACTGATAATTAGCTGATGGA
>st7316
AAAAACTGATAATTGATTGCTGGA
>st7317
AAAAACTGATACTTGTCGAACCGG
>st7318
AAAAACTGATACTTGTTGGAGCTT
>st7319
AAAAACTGATCACGGTATATTCGG
>st7320
AAAAACTGATCCAGCATATATTAT
>st7321
AAAAACTGATGAGGAACCGATGGC
>st7322
AAAAACTGATGTGGAAGTGGAGGC
>st7323
AAAAACTGATGTGGAGATTTATGA
>st7324
AAAAACTGATGTGGCAAGTGAATA
>st7325
AAAAACTGATTCATGCACGGACGA
>st7326
AAAAACTGATTTTCGCAGGCGGAC
>st7327
AAAAACTGATTTTCGCTGACGGCC
>st7328
AAAAACTGATTTTCGCTGACGGCCA
>st7329
AAAAACTGCAAAAGGAGGCTGCAT
>st7330
AAAAACTGCAACTGGGACAAGCTC
>st7331
AAAAACTGCAAGATCATCGACTTA
>st7332
AAAAACTGCACTGGACCCGGGCGG
>st7333
AAAAACTGCACTTATTTTAGGACG
>st7334
AAAAACTGCACTTATTTTGAGACG
>st7335
AAAAACTGCACTTATTTTGGGACG
>st7336
AAAAACTGCACTTATTTTGGGACGG
>st7337
AAAAACTGCAGAAACATAGGTA
>st7338
AAAAACTGCAGAGAAGAATTCGGG
>st7339
AAAAACTGCAGCGGAAAATAAAAT
>st7340
AAAAACTGCAGCTGGGACAAGC
>st7341
AAAAACTGCAGCTGGGACAAGCTC
>st7342
AAAAACTGCAGGAATGGATGGATC
>st7343
AAAAACTGCAGTGGAACGCGTTGA
>st7344
AAAAACTGCAGTTGAGACAAGCTC
>st7345
AAAAACTGCAGTTGGGACAAGCTC
>st7346
AAAAACTGCATAACCGTCGACTCA
>st7347
AAAAACTGCATAACCGTTAACTCA
>st7348
AAAAACTGCATAATCGTCGACTCA
>st7349
AAAAACTGCATATATTTTAGGACC
>st7350
AAAAACTGCATCTGAGGGCACCCA
>st7351
AAAAACTGCATTTATTTTAGGACG
>st7352
AAAAACTGCATTTATTTTGGGACG
>st7353
AAAAACTGCGAGACGAATCTAT
>st7354
AAAAACTGCGAGACGAATTTA
>st7355
AAAAACTGCGAGACGAATTTAT
>st7356
AAAAACTGCGAGACGAATTTATT
>st7357
AAAAACTGCGAGACGAATTTATTA
>st7358
AAAAACTGCGAGACGAATTTATTAA
>st7359
AAAAACTGCGGAGATTTGCACCAG
>st7360
AAAAACTGCGGCGGCTAAATACAA
>st7361
AAAAACTGCGGCTGGAGGTGGAGA
>st7362
AAAAACTGCGTAACGTGAGAAACA
>st7363
AAAAACTGCGTGGAAGAGGGGAAC
>st7364
AAAAACTGCTAGAATAAAAGGCTA
>st7365
AAAAACTGCTATATTTTGAAACGG
>st7366
AAAAACTGCTCGAAAAGAAGG
>st7367
AAAAACTGCTCGAAAAGAAGGCAT
>st7368
AAAAACTGCTCGAAAAGAAGGCATC
>st7369
AAAAACTGCTGCAACTGACGACGA
>st7370
AAAAACTGGAACCCCCTGAGGTAT
>st7371
AAAAACTGGAACCCTAGCCGGCCG
>st7372
AAAAACTGGAACGATGTGACGGAA
>st7373
AAAAACTGGAAGAAAGGTCACGAA
>st7374
AAAAACTGGAAGTAGAGTTGGGTG
>st7375
AAAAACTGGAAGTGGAGTTGG
>st7376
AAAAACTGGAAGTGGAGTTGGCTC
>st7377
AAAAACTGGAAGTGGAGTTGGG
>st7378
AAAAACTGGAAGTGGAGTTGGGTA
>st7379
AAAAACTGGAAGTGGAGTTGGGTG
>st7380
AAAAACTGGAAGTGGAGTTGGGTGG
>st7381
AAAAACTGGAAGTGGGGTTGGGTG
>st7382
AAAAACTGGAATAGTGGCAGGACC
>st7383
AAAAACTGGACAAATAACACCCCC
>st7384
AAAAACTGGACCAGCATATTTTGA
>st7385
AAAAACTGGACCGGTATATATTGA
>st7386
AAAAACTGGACCGGTATATCTTGA
>st7387
AAAAACTGGACCTAAGAAGACTT
>st7388
AAAAACTGGACCTAAGAAGACTTC
>st7389
AAAAACTGGACGGAGCCTAAGATG
>st7390
AAAAACTGGACTAGGAGTAGGAGA
>st7391
AAAAACTGGACTGACATATATTTT
>st7392
AAAAACTGGACTGACTGCCGAAGA
>st7393
AAAAACTGGACTGCCATATCCAAC
>st7394
AAAAACTGGACTGTTTGAGAGAGG
>st7395
AAAAACTGGACTGTTTGAGAGAGGG
>st7396
AAAAACTGGACTGTTTGGAGAAGC
>st7397
AAAAACTGGAGAACACAGGAAGAA
>st7398
AAAAACTGGAGAAGGAATACAACC
>st7399
AAAAACTGGAGACCTAGCCGGCGG
>st7400
AAAAACTGGAGCCCGCAAAAGAAG
>st7401
AAAAACTGGATATTGTGGTGACGG
>st7402
AAAAACTGGATCGCCATATACACT
>st7403
AAAAACTGGATCGCCATATCGAAT
>st7404
AAAAACTGGATCGCCGTATTCACT
>st7405
AAAAACTGGATCGGTAAATTTTAA
>st7406
AAAAACTGGATCGTCATATTCACA
>st7407
AAAAACTGGATCGTCATATTCATT
>st7408
AAAAACTGGATCGTCCCCAATTAA
>st7409
AAAAACTGGATGTCGAACACAGGC
>st7410
AAAAACTGGCACCTATAGAATATA
>st7411
AAAAACTGGCAGAAAAACGTAAAC
>st7412
AAAAACTGGCAGGACGGAACTGAG
>st7413
AAAAACTGGCATACTATTCTAACC
>st7414
AAAAACTGGCATATATACTAACTC
>st7415
AAAAACTGGCATGCTAACTCGAGA
>st7416
AAAAACTGGCCTGTGCATCCTAAA
>st7417
AAAAACTGGCGAGAAAAATAGACG
>st7418
AAAAACTGGCGCTTAAAATAAAAT
>st7419
AAAAACTGGCGCTTAAAATAAATT
>st7420
AAAAACTGGCGGACACTTAAGAGG
>st7421
AAAAACTGGCGGACACTTAAGAGGC
>st7422
AAAAACTGGCGGACGGATTCAT
>st7423
AAAAACTGGCGGACGGATTCATCC
>st7424
AAAAACTGGCTTAAATACGGACG
>st7425
AAAAACTGGCTTAAATACGGACGA
>st7426
AAAAACTGGGAAGACGTAGCGAAG
>st7427
AAAAACTGGGACTAAAGAGAGGGA
>st7428
AAAAACTGGGACTAAAGAGGGTTT
>st7429
AAAAACTGGGACTAAAGATGGTTT
>st7430
AAAAACTGGGACTAAAGGCGTTTA
>st7431
AAAAACTGGGACTATAGAGGGGTT
>st7432
AAAAACTGGGACTATAGGGGGTTA
>st7433
AAAAACTGGGACTGGAGTTGGGTG
>st7434
AAAAACTGGGACTGGAGTTGGGTGG
>st7435
AAAAACTGGGAGAAAAAAAAACGG
>st7436
AAAAACTGGGAGAAGAACACAGCA
>st7437
AAAAACTGGGAGCAGAGTTGAGTG
>st7438
AAAAACTGGGAGTAGAGTTGGGTA
>st7439
AAAAACTGGGAGTAGAGTTGGGTG
>st7440
AAAAACTGGGAGTGAAGCTGGGTG
>st7441
AAAAACTGGGAGTGAAGTTGGGTG
>st7442
AAAAACTGGGAGTGGAATTGGGTA
>st7443
AAAAACTGGGAGTGGAATTGGGTG
>st7444
AAAAACTGGGAGTGGAGCTGGGTG
>st7445
AAAAACTGGGAGTGGAGTTAGGTG
>st7446
AAAAACTGGGAGTGGAGTTGG
>st7447
AAAAACTGGGAGTGGAGTTGGCTG
>st7448
AAAAACTGGGAGTGGAGTTGGG
>st7449
AAAAACTGGGAGTGGAGTTGGGTA
>st7450
AAAAACTGGGAGTGGAGTTGGGTG
>st7451
AAAAACTGGGAGTGGAGTTGGGTGG
>st7452
AAAAACTGGGAGTGGAGTTGGGTGGA
>st7453
AAAAACTGGGATCGTCCTATTCAA
>st7454
AAAAACTGGGATCGTCCTATTCTA
>st7455
AAAAACTGGGCCGGTATATCTTGA
>st7456
AAAAACTGGGCTAGCATATCTTGA
>st7457
AAAAACTGGGCTAGCATATCTTGAG
>st7458
AAAAACTGGGCTCGTATACGGATG
>st7459
AAAAACTGGGGAACTAATGGTGTG
>st7460
AAAAACTGGGGCTAAAGATGA
>st7461
AAAAACTGGGGCTAAAGATGATAC
>st7462
AAAAACTGGGGCTAAAGATGATCT
>st7463
AAAAACTGGGTCGGCATATCTTGA
>st7464
AAAAACTGGGTGATGATACGACAT
>st7465
AAAAACTGGGTTGGCATATCTGAA
>st7466
AAAAACTGGTAATTAGCTGATGG
>st7467
AAAAACTGGTAATTAGCTGATGGA
>st7468
AAAAACTGGTAATTAGCTGATGGG
>st7469
AAAAACTGGTAATTAGCTGATGGT
>st7470
AAAAACTGGTAATTAGTTGTCGGA
>st7471
AAAAACTGGTAATTTGCTGGAGGA
>st7472
AAAAACTGGTCGGCATATATTGAG
>st7473
AAAAACTGGTGAATCAAGTAGCAA
>st7474
AAAAACTGGTGCAATATAGGTTTT
>st7475
AAAAACTGGTGGACATGGCGTGCT
>st7476
AAAAACTGGTTGGCATATCTTGAG
>st7477
AAAAACTGTAAAAGGAGGCTGCAT
>st7478
AAAAACTGTAACATCCCGGCC
>st7479
AAAAACTGTAACATCCCGGCCTAG
>st7480
AAAAACTGTAACTGGCACGTGGGC
>st7481
AAAAACTGTAAGTGCCGGCCTCAT
>st7482
AAAAACTGTAATATCTTTGATGGC
>st7483
AAAAACTGTAATTCGGTTGATTAT
>st7484
AAAAACTGTACCGGTATACTTGA
>st7485
AAAAACTGTACCGGTATACTTGAG
>st7486
AAAAACTGTACCGGTATACTTGAT
>st7487
AAAAACTGTACTAGCATATCTTAA
>st7488
AAAAACTGTACTGTTTAGGAGGGC
>st7489
AAAAACTGTAGACAGTAGGATAGC
>st7490
AAAAACTGTAGATATAAACGGAAA
>st7491
AAAAACTGTAGATCCGAACGGAA
>st7492
AAAAACTGTAGATCCGAACGGAAA
>st7493
AAAAACTGTAGATCCGACGGAA
>st7494
AAAAACTGTAGATCCGACGGAAA
>st7495
AAAAACTGTAGATCCGACGGAAAA
>st7496
AAAAACTGTAGATGCAAACGGAA
>st7497
AAAAACTGTAGATGCAAACGGAAA
>st7498
AAAAACTGTAGATTTGATTGGTT
>st7499
AAAAACTGTAGATTTGATTGGTTA
>st7500
AAAAACTGTAGCAAAGTGTGGCA
>st7501
AAAAACTGTAGCAAAGTGTGGCAA
>st7502
AAAAACTGTAGCAGGCGAGGATT
>st7503
AAAAACTGTAGCAGGCGAGGATTC
>st7504
AAAAACTGTAGCAGGCGAGGGTTC
>st7505
AAAAACTGTAGCGGTAAAATCCA
>st7506
AAAAACTGTAGCGGTAAAATCCAA
>st7507
AAAAACTGTAGCGGTAAAATCCAT
>st7508
AAAAACTGTAGCGTCGTAAAATGT
>st7509
AAAAACTGTAGCTGGTAGAAGCTC
>st7510
AAAAACTGTAGCTTTTACGTGGTA
>st7511
AAAAACTGTAGGATATAAATGGTG
>st7512
AAAAACTGTAGGATCGTAAAGGGC
>st7513
AAAAACTGTAGGTGTGTTTAGTTC
>st7514
AAAAACTGTAGTGGGCTTAGCATA
>st7515
AAAAACTGTAGTGGTGATGGTG
>st7516
AAAAACTGTAGTGGTGATGGTGAA
>st7517
AAAAACTGTATAATTGAGCCCTCT
>st7518
AAAAACTGTATCACCATATTCACC
>st7519
AAAAACTGTATCGTCATCTCC
>st7520
AAAAACTGTATCGTCATCTCCCAA
>st7521
AAAAACTGTATCGTCATCTCCCAT
>st7522
AAAAACTGTCAGAAAAAAAGCTAA
>st7523
AAAAACTGTCAGAAAAAACACGCC
>st7524
AAAAACTGTCAGAAAAAACGCGCA
>st7525
AAAAACTGTCAGAAAAAACGCGCC
>st7526
AAAAACTGTCAGAAAAAACGCGTA
>st7527
AAAAACTGTCAGAAAAAAGGCGCC
>st7528
AAAAACTGTCAGAAAGAAATGCGC
>st7529
AAAAACTGTCAGCTCATAGTGGAA
>st7530
AAAAACTGTCGGTGATATATTGCA
>st7531
AAAAACTGTGAACAGAGAAAGGGA
>st7532
AAAAACTGTGAAGGGCGAAAATAA
>st7533
AAAAACTGTGACAGAGAAGATGAA
>st7534
AAAAACTGTGACATGGCTAAAG
>st7535
AAAAACTGTGACATGGCTAAAGT
>st7536
AAAAACTGTGACATGGCTAAAGTG
>st7537
AAAAACTGTGACGGGAATTGAGAT
>st7538
AAAAACTGTGCAGCGAGTTAGGAC
>st7539
AAAAACTGTGCAGCGAGTTAGGACG
>st7540
AAAAACTGTGGAAAAGAGGGGT
>st7541
AAAAACTGTGGAAAAGAGGGGTA
>st7542
AAAAACTGTGGAAAAGAGGGGTAT
>st7543
AAAAACTGTGGAACTACTATGGCA
>st7544
AAAAACTGTGGACTGTTTGGGGCA
>st7545
AAAAACTGTGGAGCAGCGTGTTGA
>st7546
AAAAACTGTGGAGGATTGGTTTAG
>st7547
AAAAACTGTGGAGGCATAACCAAC
>st7548
AAAAACTGTGGAGTTAGAGGACTC
>st7549
AAAAACTGTGGCAAAGTGTGGCTT
>st7550
AAAAACTGTGGCATAACTAAA
>st7551
AAAAACTGTGGCATAACTAAAGTG
>st7552
AAAAACTGTGGCATGGCTAAA
>st7553
AAAAACTGTGGCATGGCTAAAGTG
>st7554
AAAAACTGTGGGATATAAACGGTG
>st7555
AAAAACTGTGGGATCAGACGACC
>st7556
AAAAACTGTGGGATCAGACGACCC
>st7557
AAAAACTGTGGTAAATTAAGGTGG
>st7558
AAAAACTGTGGTAAATTGAGGTGG
>st7559
AAAAACTGTGGTATGGCAAAGTGT
>st7560
AAAAACTGTGTTTAAAATGGGACG
>st7561
AAAAACTGTTACGCGAGAATGACG
>st7562
AAAAACTGTTAGAAAAAACGCGCC
>st7563
AAAAACTGTTAGAAAAAAGGTTAA
>st7564
AAAAACTGTTAGAAAAAGCACGCC
>st7565
AAAAACTGTTAGAAAGAAATGCGC
>st7566
AAAAACTGTTAGAAAGAAATGCGG
>st7567
AAAAACTGTTAGCAAGTGAAGGTG
>st7568
AAAAACTGTTATATTTTAGGACGG
>st7569
AAAAACTGTTCAGAAAGAGTGGAA
>st7570
AAAAACTGTTCGAGAATTAGAGGC
>st7571
AAAAACTGTTGATATTTTTGCATG
>st7572
AAAAACTGTTGCGCGAGAATGACG
>st7573
AAAAACTGTTGGCAGATGTAGGG
>st7574
AAAAACTGTTGGCAGATGTAGGGA
>st7575
AAAAACTGTTGGGGTTCGGGCAAC
>st7576
AAAAACTGTTTAGCTGGAGAGGTG
>st7577
AAAAACTGTTTTCGCTAGCGGCCC
>st7578
AAAAACTGTTTTTCTGATGAGGCT
>st7579
AAAAACTGTTTTTGCTGGCGGCCT
>st7580
AAAAACTTAAAAGGACGGAGGTAG
>st7581
AAAAACTTAAAAGGACTAAGATGG
>st7582
AAAAACTTAAAATCGTGGGACGGA
>st7583
AAAAACTTAAAATCTTGTAGGACGG
>st7584
AAAAACTTAAACCGGGAACGGTCC
>st7585
AAAAACTTAAAGGACTAATACGG
>st7586
AAAAACTTAAAGGACTAATACGGA
>st7587
AAAAACTTAAAGGACTAATATGGA
>st7588
AAAAACTTAAAGTAGGCGAGGATG
>st7589
AAAAACTTAACCTAAGAGAAGTCG
>st7590
AAAAACTTAACGGCGTCCTGCATT
>st7591
AAAAACTTAACGTAGAAATGGTCC
>st7592
AAAAACTTAACTTAGGACTGGGAT
>st7593
AAAAACTTAACTTTGGAGGAGATG
>st7594
AAAAACTTAAGACTGGATAGGAGGC
>st7595
AAAAACTTAATCTAGGAGGGGATA
>st7596
AAAAACTTACATTTTAGGACGGAC
>st7597
AAAAACTTAGAACTAAACTCGGCC
>st7598
AAAAACTTAGAAGATGATGTTACT
>st7599
AAAAACTTAGAATCGGATGGGATA
>st7600
AAAAACTTAGACTAAAGCAGATAA
>st7601
AAAAACTTAGAGCGGAGCGGGGTG
>st7602
AAAAACTTAGCTAGACAGAAAAAT
>st7603
AAAAACTTAGCTAGACAGAAAAATA
>st7604
AAAAACTTAGCTAGATAGAAAAAT
>st7605
AAAAACTTAGGACCGCAATAGGAT
>st7606
AAAAACTTAGGACCGGATATCCCA
>st7607
AAAAACTTAGGACCTGCAGGGCTA
>st7608
AAAAACTTAGGATCGGATGGG
>st7609
AAAAACTTAGGATCGGATGGGA
>st7610
AAAAACTTAGGATCGGATGGGACA
>st7611
AAAAACTTAGGATCGGATGGGATA
>st7612
AAAAACTTAGTCGGCATATCTTAA
>st7613
AAAAACTTATAAACAACAGATCGA
>st7614
AAAAACTTATAATCGGATGTGACA
>st7615
AAAAACTTATACCTATGAATGGCA
>st7616
AAAAACTTATAGCCAGTAGGTCGG
>st7617
AAAAACTTATCCTAGGACGGACGG
>st7618
AAAAACTTATTATATTCTGGGACGG
>st7619
AAAAACTTATTGGGAACTAAACGG
>st7620
AAAAACTTATTGTTGGAGGATGTC
>st7621
AAAAACTTATTTCATAGCTCGTCT
>st7622
AAAAACTTATTTTAGGACGGAGGA
>st7623
AAAAACTTCAAATAAGACGGACGA
>st7624
AAAAACTTCAACCAAAAATAGGCC
>st7625
AAAAACTTCAAGATACATGCGCAT
>st7626
AAAAACTTCACTGATAAGGACACT
>st7627
AAAAACTTCAGAACTAAACACGGC
>st7628
AAAAACTTCATATAAGACGGACAA
>st7629
AAAAACTTCATATAAGACGGACAG
>st7630
AAAAACTTCATATAAGACGGACT
>st7631
AAAAACTTCATATAAGACGGACTA
>st7632
AAAAACTTCATATATGACGGACAG
>st7633
AAAAACTTCGAATAAAATTGGCAT
>st7634
AAAAACTTCGGACCTGTTTGGCAC
>st7635
AAAAACTTCTATCTATGAATGGCA
>st7636
AAAAACTTCTATCTGATCGCGGTC
>st7637
AAAAACTTCTCTAATCTTCGGACC
>st7638
AAAAACTTCTCTCTCCAATGGCAT
>st7639
AAAAACTTCTGAACTAAACACGGT
>st7640
AAAAACTTCTTTCAACATTCGGTC
>st7641
AAAAACTTGAACCAATGGCAT
>st7642
AAAAACTTGAACCAGTGGCAT
>st7643
AAAAACTTGAACGAGGGTAGGCTG
>st7644
AAAAACTTGAACTAGTGGCAT
>st7645
AAAAACTTGAACTAGTGGCATA
>st7646
AAAAACTTGAACTAGTGGCATT
>st7647
AAAAACTTGAACTGCTGGAGATAT
>st7648
AAAAACTTGAAGCGGAGCGGGGTG
>st7649
AAAAACTTGAAGGACTAATACGG
>st7650
AAAAACTTGAAGGACTAATACGGA
>st7651
AAAAACTTGAAGGACTAATACGGAT
>st7652
AAAAACTTGAAGGACTAATACGGT
>st7653
AAAAACTTGAAGGACTAATATGGA
>st7654
AAAAACTTGAAGGAGCCCGGGATG
>st7655
AAAAACTTGAGCGCGGAAAAAGA
>st7656
AAAAACTTGAGCGCGGAAAAAGAG
>st7657
AAAAACTTGATACGCTGACAATAC
>st7658
AAAAACTTGATAGTGTCTGGTACA
>st7659
AAAAACTTGATCGCCCGCCTACCC
>st7660
AAAAACTTGATCGCCCGGCTACCC
>st7661
AAAAACTTGCAGGATTGTGTCATA
>st7662
AAAAACTTGCGAAAGGGCCTGTAC
>st7663
AAAAACTTGCGACGGTACAACTGG
>st7664
AAAAACTTGCTAGACTGAAGGGCC
>st7665
AAAAACTTGCTGACTGGACTGCCA
>st7666
AAAAACTTGCTGACTGGACTGCTA
>st7667
AAAAACTTGCTTGGACGAAGATGA
>st7668
AAAAACTTGCTTGGACGAAGATGG
>st7669
AAAAACTTGGACCTTGGCAGGAGC
>st7670
AAAAACTTGGAGATTGTTCGGTAT
>st7671
AAAAACTTGGAGCGGAGCGGGGTG
>st7672
AAAAACTTGGCACGACGCATCTCT
>st7673
AAAAACTTGGGAATTCGAGAGGGT
>st7674
AAAAACTTGGGCTGTGTCGTCGGG
>st7675
AAAAACTTGGTGACGCGTTGTGAA
>st7676
AAAAACTTGGTGTAGATGCGTGCG
>st7677
AAAAACTTGTAATTAGCTGATGGT
>st7678
AAAAACTTGTAATTAGCTGGTGGA
>st7679
AAAAACTTGTAGAAGTACATTCAT
>st7680
AAAAACTTGTAGCGGTATGTCATC
>st7681
AAAAACTTGTAGGGATGGATCTGG
>st7682
AAAAACTTGTCAGAGACCTAAACA
>st7683
AAAAACTTGTGAAACTGAAGTCGG
>st7684
AAAAACTTGTGAACCGAAGAAGCC
>st7685
AAAAACTTGTGAAGGACATATA
>st7686
AAAAACTTGTGGAGCTATAGGTGG
>st7687
AAAAACTTGTTGGAAACTAAACGG
>st7688
AAAAACTTGTTGGGAACTAAACGG
>st7689
AAAAACTTTAAAACTAAACACGGC
>st7690
AAAAACTTTAAAGCATACGGACAT
>st7691
AAAAACTTTAAGAACTAAAGCAGG
>st7692
AAAAACTTTAAGCAATTATAGGTA
>st7693
AAAAACTTTAATTGTTGGCTGCGT
>st7694
AAAAACTTTACCGAATTTTGGCAT
>st7695
AAAAACTTTAGAACGAAACTCGGC
>st7696
AAAAACTTTAGAACGGCCTCAGAA
>st7697
AAAAACTTTAGAACTAAACACGG
>st7698
AAAAACTTTAGAACTAAACACGGC
>st7699
AAAAACTTTAGAACTAAACACGGT
>st7700
AAAAACTTTAGAACTAAACAGGA
>st7701
AAAAACTTTAGAACTAAACAGGAC
>st7702
AAAAACTTTAGAACTAAACAGGG
>st7703
AAAAACTTTAGAACTAAACAGGGC
>st7704
AAAAACTTTAGAACTAAACATGGC
>st7705
AAAAACTTTAGAACTAAACTCGGC
>st7706
AAAAACTTTAGAACTAAATAGGGC
>st7707
AAAAACTTTAGAACTAAATATGGC
>st7708
AAAAACTTTAGAACTAACCACGGC
>st7709
AAAAACTTTAGAACTAAGCAGAGC
>st7710
AAAAACTTTAGAACTAGACAGGGC
>st7711
AAAAACTTTAGAATTGGACGTGAC
>st7712
AAAAACTTTAGATATAAACTCGGC
>st7713
AAAAACTTTAGATCCAAACTCGGC
>st7714
AAAAACTTTAGATCTAAACACGG
>st7715
AAAAACTTTAGATCTAAACACGGC
>st7716
AAAAACTTTAGATCTAAACACGGT
>st7717
AAAAACTTTAGATCTAAACAGGGC
>st7718
AAAAACTTTAGATCTAAACTCGGC
>st7719
AAAAACTTTAGGGACTACAGCAGC
>st7720
AAAAACTTTATATGAGACGGACAG
>st7721
AAAAACTTTATATTATGGGACGGA
>st7722
AAAAACTTTCAAATAAAACGGACG
>st7723
AAAAACTTTCAAATAAGACGGACG
>st7724
AAAAACTTTCATATAAGACGGACA
>st7725
AAAAACTTTCATATAAGACGGACG
>st7726
AAAAACTTTCGAATAAAACGGACG
>st7727
AAAAACTTTCGGACGGCAACACTT
>st7728
AAAAACTTTCTGGGAACTAAACGG
>st7729
AAAAACTTTGAAACTAAACACGGC
>st7730
AAAAACTTTGAAACTAAACAGGGC
>st7731
AAAAACTTTGAAACTAAACATGGC
>st7732
AAAAACTTTGAAACTAAGGCTGTG
>st7733
AAAAACTTTGAAACTGAACAGGGC
>st7734
AAAAACTTTGAAATAAGACGGACG
>st7735
AAAAACTTTGAACGCTAGAAGACC
>st7736
AAAAACTTTGAACTAAACACGGCG
>st7737
AAAAACTTTGAAGCTAAACACGGC
>st7738
AAAAACTTTGAATAAGACGAACAG
>st7739
AAAAACTTTGAATAAGACGAGTG
>st7740
AAAAACTTTGAATAAGACGAGTGG
>st7741
AAAAACTTTGAATAGAATGAATGG
>st7742
AAAAACTTTGAATAGGACGAATGA
>st7743
AAAAACTTTGAATCTAAACATGGC
>st7744
AAAAACTTTGAATCTAAACTCGGC
>st7745
AAAAACTTTGAATGGATGGAATA
>st7746
AAAAACTTTGCAGAACTTGAGGAT
>st7747
AAAAACTTTGGAACAAAACACGGC
>st7748
AAAAACTTTGGAACTAAACACACC
>st7749
AAAAACTTTGGAACTAAACACGG
>st7750
AAAAACTTTGGAACTAAACACGGA
>st7751
AAAAACTTTGGAACTAAACACGGC
>st7752
AAAAACTTTGGAACTAAACACGGT
>st7753
AAAAACTTTGGAACTAAACAGGGC
>st7754
AAAAACTTTGGAACTAAACATGGC
>st7755
AAAAACTTTGGAACTAAACTCGGC
>st7756
AAAAACTTTGGAACTAAATAGGGC
>st7757
AAAAACTTTGGAACTAAGCAAGAC
>st7758
AAAAACTTTGGAACTAGACAGGGC
>st7759
AAAAACTTTGGAATAAACACGGCG
>st7760
AAAAACTTTGGACACATGCATGAA
>st7761
AAAAACTTTGGATCTAAACACGG
>st7762
AAAAACTTTGGATCTAAACACGGC
>st7763
AAAAACTTTGGATCTAAACTCGGC
>st7764
AAAAACTTTGGATCTAAGCTTGGC
>st7765
AAAAACTTTGGATGTAAACACGGT
>st7766
AAAAACTTTGGCATACCATAACTT
>st7767
AAAAACTTTGTATCTAAACTCGGC
>st7768
AAAAACTTTGTCGACGGTGGATAC
>st7769
AAAAACTTTGTTCTTTGTTCG
>st7770
AAAAACTTTGTTCTTTGTTCGT
>st7771
AAAAACTTTGTTCTTTGTTCGTCC
>st7772
AAAAACTTTGTTCTTTGTTCGTCCT
>st7773
AAAAACTTTGTTCTTTGTTCGTCCTA
>st7774
AAAAACTTTGTTCTTTGTTCGTCCTAT
>st7775
AAAAACTTTGTTCTTTGTTCGTCCTATC
>st7776
AAAAACTTTGTTGATTGACGGCAC
>st7777
AAAAACTTTTAAAATAAAACGGAC
>st7778
AAAAACTTTTAAATAAGACGGACA
>st7779
AAAAACTTTTAACTGTAGAGGCAT
>st7780
AAAAACTTTTAATACGATGGATGA
>st7781
AAAAACTTTTAGGAACTAAACGGC
>st7782
AAAAACTTTTAGGACCAAAAACGG
>st7783
AAAAACTTTTAGGACCAAAAACGGA
>st7784
AAAAACTTTTATATAAGACGGACG
>st7785
AAAAACTTTTATGTTATGGGACGG
>st7786
AAAAACTTTTCAAAGACGGACAT
>st7787
AAAAACTTTTCAAAGACGGACATT
>st7788
AAAAACTTTTGAAATAAGACGGAC
>st7789
AAAAACTTTTGAACTAAACAGGGC
>st7790
AAAAACTTTTGAATAAGACGAATG
>st7791
AAAAACTTTTGAATAAGACGAGTG
>st7792
AAAAACTTTTGAGGAACTAAACGG
>st7793
AAAAACTTTTGGAGAACTAAACGG
>st7794
AAAAACTTTTGGATACTCGTGGCA
>st7795
AAAAACTTTTGGGAACTAAACGGG
>st7796
AAAAACTTTTGGGGAACTAAACGG
>st7797
AAAAACTTTTGGGTGTCATCGGAT
>st7798
AAAAACTTTTGTAGATTTGTTCG
>st7799
AAAAACTTTTGTAGATTTGTTCGT
>st7800
AAAAACTTTTGTAGATTTGTTCGTA
>st7801
AAAAACTTTTTAGAACTAAACGGA
>st7802
AAAAACTTTTTCGTTGGAATATAT
>st7803
AAAAACTTTTTGAATAAGACGAACG
>st7804
AAAAACTTTTTGAGAACTAAACGG
>st7805
AAAAACTTTTTGGAAACTAGACGG
>st7806
AAAAACTTTTTGGGAACTAAACGG
>st7807
AAAAACTTTTTGGGACTAAACGGG
>st7808
AAAAACTTTTTTAAACACTCGGAC
>st7809
AAAAAGAAAAAAAATTCGGACGCC
>st7810
AAAAAGAAAAAACGTCGGGAGAGC
>st7811
AAAAAGAAAAACAGTAGGATACAG
>st7812
AAAAAGAAAAACCGATGACGTC
>st7813
AAAAAGAAAAACCGATGACGTCAT
>st7814
AAAAAGAAAAAGCAGACTCCACAC
>st7815
AAAAAGAAAAAGGGACCGTCTGGA
>st7816
AAAAAGAAAAATGTTGCGTGACGG
>st7817
AAAAAGAAAACCGTACGCCTGCAC
>st7818
AAAAAGAAAACGAATCTGCAT
>st7819
AAAAAGAAAACGAATCTGCATT
>st7820
AAAAAGAAAACGAATCTGCATTAG
>st7821
AAAAAGAAAACGCGTAGAATCTAT
>st7822
AAAAAGAAAACGGATTCTTGA
>st7823
AAAAAGAAAACGGATTCTTGAA
>st7824
AAAAAGAAAACGGATTCTTGAACC
>st7825
AAAAAGAAAACGGCGGTAGGTTAG
>st7826
AAAAAGAAAACGGGATCAAACTTT
>st7827
AAAAAGAAAAGACTACAATACCCC
>st7828
AAAAAGAAAAGAGAAGAACAGT
>st7829
AAAAAGAAAAGAGAAGAACAGTG
>st7830
AAAAAGAAAAGAGAAGAACAGTGG
>st7831
AAAAAGAAAAGAGAAGAGTCGTG
>st7832
AAAAAGAAAAGAGCGTTTGAT
>st7833
AAAAAGAAAAGATAAAAGAGTCGG
>st7834
AAAAAGAAAAGCAACGGGCTAC
>st7835
AAAAAGAAAAGCAACGGGCTACA
>st7836
AAAAAGAAAAGCAACGGGCTACAG
>st7837
AAAAAGAAAAGCAGCGGGCTA
>st7838
AAAAAGAAAAGCAGCGGGCTAC
>st7839
AAAAAGAAAAGCAGCGGGCTACA
>st7840
AAAAAGAAAAGCAGCGGGCTACAA
>st7841
AAAAAGAAAAGCAGCGGGCTACAG
>st7842
AAAAAGAAAAGGCAAACTCTAG
>st7843
AAAAAGAAAAGTAAACGACGATAT
>st7844
AAAAAGAAAAGTAGCGGGCTACAG
>st7845
AAAAAGAAAATAGCAACACTCCTT
>st7846
AAAAAGAAAATCATCGGATATT
>st7847
AAAAAGAAAATCGTTTAGGACA
>st7848
AAAAAGAAAATCGTTTAGGACAAC
>st7849
AAAAAGAAAATCGTTTAGGACAAT
>st7850
AAAAAGAAAATCGTTTTGGACAGC
>st7851
AAAAAGAAAATGGCAACACTCCTT
>st7852
AAAAAGAAAATTTTTGGGTGTCAC
>st7853
AAAAAGAAACCCTCGTTTGACCGT
>st7854
AAAAAGAAACCGTTGGATCTATAA
>st7855
AAAAAGAAACGACACACGGACTCC
>st7856
AAAAAGAAACTACGTTGAAAATA
>st7857
AAAAAGAAACTACGTTGAAAATAT
>st7858
AAAAAGAAACTACGTTGACAATAT
>st7859
AAAAAGAAACTGCATTGAAAATAT
>st7860
AAAAAGAAACTGCGTAGAAAATAT
>st7861
AAAAAGAAACTGCGTTAAAAATAT
>st7862
AAAAAGAAACTGCGTTGAAAATAT
>st7863
AAAAAGAAAGAGACGAGGACA
>st7864
AAAAAGAAAGATAAGCAGCGGACT
>st7865
AAAAAGAAAGCAGGGCTGAGGTG
>st7866
AAAAAGAAAGTAGGTGAAGAAGA
>st7867
AAAAAGAAAGTAGGTGAAGAAGAA
>st7868
AAAAAGAAAGTCGTTTAGGACA
>st7869
AAAAAGAAATCGTTTAGGACA
>st7870
AAAAAGAAATCGTTTAGGACAATA
>st7871
AAAAAGAAATGAGAGAAATGGTT
>st7872
AAAAAGAAATGAGAGATATGGTT
>st7873
AAAAAGAAATGCATATCGTCTCAA
>st7874
AAAAAGAAATGTATTGGCTCTCAT
>st7875
AAAAAGAAATTAAATAAGACGGAC
>st7876
AAAAAGAACAAGCTAAAAGGACGT
>st7877
AAAAAGAACAAGTGTAGAGGTATA
>st7878
AAAAAGAACACTGAAGAGTAGCGG
>st7879
AAAAAGAACATAGTAGAAACGGAG
>st7880
AAAAAGAACCGAGACTAAAGATGA
>st7881
AAAAAGAACCGGCACCTATTACT
>st7882
AAAAAGAACCGGCACCTATTACTG
>st7883
AAAAAGAACCGGGACTAAAAATCA
>st7884
AAAAAGAACCGGGACTAAAAATGA
>st7885
AAAAAGAACCGGGACTAAAGAGGA
>st7886
AAAAAGAACCGGGACTAAAGATGA
>st7887
AAAAAGAACCTACGTTGAAAATA
>st7888
AAAAAGAACCTGATACTGGATGG
>st7889
AAAAAGAACCTGATACTGGATGGG
>st7890
AAAAAGAACCTGCATATAAAATAT
>st7891
AAAAAGAACCTGCATATAAGATAC
>st7892
AAAAAGAACCTGCATATAAGATAT
>st7893
AAAAAGAACGAATCCGTGCGA
>st7894
AAAAAGAACGTGGCAACAAAAAGG
>st7895
AAAAAGAACGTGGCAACAGAAAGG
>st7896
AAAAAGAACTACGTAGACGAGA
>st7897
AAAAAGAACTACGTAGACGAGACA
>st7898
AAAAAGAACTAGACAGGTGGAGCG
>st7899
AAAAAGAACTAGGCAGCTAAACGC
>st7900
AAAAAGAACTAGGTGGAAGGTGGA
>st7901
AAAAAGAACTCAACCTAGGAAGCA
>st7902
AAAAAGAACTCAACTAGAAAGGAA
>st7903
AAAAAGAACTCAAGCATGGGC
>st7904
AAAAAGAACTCAAGCATGGGCT
>st7905
AAAAAGAACTCACGCAAATGCAGC
>st7906
AAAAAGAACTCAGCCGAATACGTA
>st7907
AAAAAGAACTCCAGGGTTAAGCGTG
>st7908
AAAAAGAACTCGCATGCTAACTAC
>st7909
AAAAAGAACTCTCTTCACGGC
>st7910
AAAAAGAACTCTCTTCACGGCC
>st7911
AAAAAGAACTCTCTTCACGGCCA
>st7912
AAAAAGAACTCTCTTCACGGCCAG
>st7913
AAAAAGAACTGAGCCAGTAGAACA
>st7914
AAAAAGAACTTATTTTGGGACGGA
>st7915
AAAAAGAACTTGCATATAAGATAT
>st7916
AAAAAGAACTTTAGTCCCAGATGG
>st7917
AAAAAGAAGAAAGTAGATGAAGA
>st7918
AAAAAGAAGAAAGTAGATGAAGAA
>st7919
AAAAAGAAGAACAGCGGGCTA
>st7920
AAAAAGAAGAACAGCGGGCTAT
>st7921
AAAAAGAAGAACAGCGGGCTATA
>st7922
AAAAAGAAGAACAGCGGGCTATAG
>st7923
AAAAAGAAGAACCGGGACTATTGT
>st7924
AAAAAGAAGAACGTGACTACACAG
>st7925
AAAAAGAAGAACTCATAAGAGGCT
>st7926
AAAAAGAAGAAGAACACAACTATA
>st7927
AAAAAGAAGAAGGAACCATCTGCA
>st7928
AAAAAGAAGAATCACGACCAAGGA
>st7929
AAAAAGAAGAATTACTGCATT
>st7930
AAAAAGAAGAATTGCTGACTAGA
>st7931
AAAAAGAAGAATTGCTGACTAGAC
>st7932
AAAAAGAAGAATTGCTGACTGGAC
>st7933
AAAAAGAAGACAAAACCTGGGTAA
>st7934
AAAAAGAAGACAAACCCTGA
>st7935
AAAAAGAAGACAAACCCTGAG
>st7936
AAAAAGAAGACAAACCCTGG
>st7937
AAAAAGAAGACAAACCCTGGG
>st7938
AAAAAGAAGACAAACCCTGGT
>st7939
AAAAAGAAGACAAACCCTGGTT
>st7940
AAAAAGAAGACAATAGGTTTGAAG
>st7941
AAAAAGAAGACACCTACCAACTCA
>st7942
AAAAAGAAGACGACTGATAAACT
>st7943
AAAAAGAAGACGACTGATAAACTT
>st7944
AAAAAGAAGACTACATGACAGATC
>st7945
AAAAAGAAGACTGCTCTACTGGCC
>st7946
AAAAAGAAGAGAAATAGAAAGATCA
>st7947
AAAAAGAAGAGCAACGGACTAAAA
>st7948
AAAAAGAAGAGCAGCGAACTACA
>st7949
AAAAAGAAGAGCAGCGAACTACAG
>st7950
AAAAAGAAGAGCAGCGGACTA
>st7951
AAAAAGAAGAGCAGCGGACTAA
>st7952
AAAAAGAAGAGCAGCGGACTAC
>st7953
AAAAAGAAGAGCAGCGGACTACA
>st7954
AAAAAGAAGAGCAGCGGACTACAA
>st7955
AAAAAGAAGAGCAGCGGACTACAG
>st7956
AAAAAGAAGAGCAGCGGACTACT
>st7957
AAAAAGAAGAGCAGCGGACTATA
>st7958
AAAAAGAAGAGCAGCGGACTATAT
>st7959
AAAAAGAAGAGGAGTGGGCTA
>st7960
AAAAAGAAGAGGAGTGGGCTAC
>st7961
AAAAAGAAGAGGAGTGGGCTACAA
>st7962
AAAAAGAAGAGTAACGGACTAA
>st7963
AAAAAGAAGAGTAACGGACTAAA
>st7964
AAAAAGAAGAGTAACGGACTAAAG
>st7965
AAAAAGAAGAGTAGCGGACTATA
>st7966
AAAAAGAAGAGTAGCGGACTATAT
>st7967
AAAAAGAAGATACAATGGACGGCC
>st7968
AAAAAGAAGATAGAAAAGTAGTG
>st7969
AAAAAGAAGATAGAAAAGTAGTGT
>st7970
AAAAAGAAGATAGAAGAGTAGCG
>st7971
AAAAAGAAGATGATTATGATTGG
>st7972
AAAAAGAAGATTACAACCCTGCAA
>st7973
AAAAAGAAGATTGTAACTATATAT
>st7974
AAAAAGAAGCAACTGAAGTACGA
>st7975
AAAAAGAAGCAACTGAAGTACGAA
>st7976
AAAAAGAAGCAGATCGATAGGGAG
>st7977
AAAAAGAAGCCGGTCGTGATCTGC
>st7978
AAAAAGAAGCCTAATCGGACATAA
>st7979
AAAAAGAAGCCTCCACGTTCGCTC
>st7980
AAAAAGAAGCTACTGGACGGCGGA
>st7981
AAAAAGAAGGAAGAAGGGAGA
>st7982
AAAAAGAAGGAAGAAGGGAGAA
>st7983
AAAAAGAAGGAAGAAGGGAGAAAA
>st7984
AAAAAGAAGGGCAAAAAGGGCA
>st7985
AAAAAGAAGTAGATCGGTTTT
>st7986
AAAAAGAAGTAGATCGGTTTTT
>st7987
AAAAAGAAGTCGTTTAGGACA
>st7988
AAAAAGAAGTCGTTTAGGACAAT
>st7989
AAAAAGAAGTCGTTTAGGACAATG
>st7990
AAAAAGAAGTCGTTTAGGGCA
>st7991
AAAAAGAAGTGCAGCCGAACATAA
>st7992
AAAAAGAAGTTGCAACTTGTTGAT
>st7993
AAAAAGAAGTTTATGTGTGTAGAA
>st7994
AAAAAGAATAAGGATAGCGTGGGA
>st7995
AAAAAGAATACGAACAGAGGCT
>st7996
AAAAAGAATACGAACAGAGGCTAT
>st7997
AAAAAGAATACGGATACAGAACC
>st7998
AAAAAGAATACTGACAGAACAAGC
>st7999
AAAAAGAATATATGATCTAATGGT
>st8000
AAAAAGAATATGCCTCAATTTCAA
>st8001
AAAAAGAATATGTCGGAATCCT
>st8002
AAAAAGAATATGTCGGAATCCTAG
>st8003
AAAAAGAATCGACAAACGGATGCC
>st8004
AAAAAGAATCGAGGCATTGAATAC
>st8005
AAAAAGAATCGGCACCAATTACTG
>st8006
AAAAAGAATCGGGACTAAAGAGGA
>st8007
AAAAAGAATCTAAACTAGGAGGGG
>st8008
AAAAAGAATCTCGAGGTAACGGTA
>st8009
AAAAAGAATGACTGGATGGCGATA
>st8010
AAAAAGAATGATTGTGATTGGTT
>st8011
AAAAAGAATGGTTGTGAATGGTT
>st8012
AAAAAGAATGGTTGTGAATGGTTG
>st8013
AAAAAGAATGGTTGTGATTGGTT
>st8014
AAAAAGAATGGTTGTGATTGGTTG
>st8015
AAAAAGAATGTTAGTCTGAGACGA
>st8016
AAAAAGAATTAAATAAAACGGACG
>st8017
AAAAAGAATTCAAATAAGACGGAC
>st8018
AAAAAGAATTCAGAAGCAAACA
>st8019
AAAAAGAATTCAGAAGCAAACAT
>st8020
AAAAAGAATTCAGAAGCAAACATA
>st8021
AAAAAGAATTGAAGATGTTTTTAT
>st8022
AAAAAGAATTGGCACACGAACTAA
>st8023
AAAAAGAATTGGTGGGAGAGACGT
>st8024
AAAAAGAATTGTGGATGGTGATAG
>st8025
AAAAAGAATTTAAATAAGACGGAC
>st8026
AAAAAGAATTTCATATAAGACGGAC
>st8027
AAAAAGAATTTGAATAAGACGAGT
>st8028
AAAAAGAATTTGTTGAGATGG
>st8029
AAAAAGAATTTTAGAAGCGATCGC
>st8030
AAAAAGAATTTTGCAGACGGTTAT
>st8031
AAAAAGACAAAACGAAGGGGACAA
>st8032
AAAAAGACAAACCATATTTTCCGT
>st8033
AAAAAGACAAACCATGATTTTCGT
>st8034
AAAAAGACAAACCCTGATTTCGG
>st8035
AAAAAGACAAACCCTGATTTCGGT
>st8036
AAAAAGACAAACCCTGATTTTCGT
>st8037
AAAAAGACAAACCCTGATTTTCGTG
>st8038
AAAAAGACAAACCCTGGTTTCCGT
>st8039
AAAAAGACAAACCCTGGTTTTCGT
>st8040
AAAAAGACAAACTAGATAAGGATG
>st8041
AAAAAGACAAACTCTGGTTTCCGT
>st8042
AAAAAGACAAAGCCTGATTTTCGT
>st8043
AAAAAGACAAAGGCAAAAACTGAG
>st8044
AAAAAGACAAATAATATGGAACGG
>st8045
AAAAAGACAAATAATATGGGACAG
>st8046
AAAAAGACAAATAATATGGGACGG
>st8047
AAAAAGACAAATCCTGATTTTCGT
>st8048
AAAAAGACAAATTTCAGGTGAATA
>st8049
AAAAAGACAACCATTTGACAACAT
>st8050
AAAAAGACAACGGCGTCAAACATT
>st8051
AAAAAGACAACGGCGTTAAACATT
>st8052
AAAAAGACAACGGCGTTATACATT
>st8053
AAAAAGACAACGGTATCAAACATT
>st8054
AAAAAGACAAGCATGAATTTCCCT
>st8055
AAAAAGACAAGTAATATAAGACGG
>st8056
AAAAAGACAAGTAATATAGAACGG
>st8057
AAAAAGACAAGTAATATAGGACAG
>st8058
AAAAAGACAAGTAATATAGGACG
>st8059
AAAAAGACAAGTAATATAGGACGG
>st8060
AAAAAGACAAGTAATATAGGACGGA
>st8061
AAAAAGACAAGTAATATGAGACG
>st8062
AAAAAGACAAGTAATATGAGACGA
>st8063
AAAAAGACAAGTAATATGAGACGG
>st8064
AAAAAGACAAGTAATATGGAACAG
>st8065
AAAAAGACAAGTAATATGGAACGG
>st8066
AAAAAGACAAGTAATATGGAACGGA
>st8067
AAAAAGACAAGTAATATGGAATGG
>st8068
AAAAAGACAAGTAATATGGACGG
>st8069
AAAAAGACAAGTAATATGGACGGA
>st8070
AAAAAGACAAGTAATATGGGAC
>st8071
AAAAAGACAAGTAATATGGGACA
>st8072
AAAAAGACAAGTAATATGGGACAG
>st8073
AAAAAGACAAGTAATATGGGACG
>st8074
AAAAAGACAAGTAATATGGGACGA
>st8075
AAAAAGACAAGTAATATGGGACGG
>st8076
AAAAAGACAAGTAATATGGGACGGA
>st8077
AAAAAGACAAGTAATATGGGACGT
>st8078
AAAAAGACAAGTAATATGGGATGG
>st8079
AAAAAGACAAGTATTATGCGAC
>st8080
AAAAAGACAAGTATTATGCGACG
>st8081
AAAAAGACAAGTATTATGCGACGG
>st8082
AAAAAGACAAGTATTGTGGGACGG
>st8083
AAAAAGACAAGTCACGCATAA
>st8084
AAAAAGACAAGTGATATGGGACG
>st8085
AAAAAGACAAGTGATATGGGACGG
>st8086
AAAAAGACAATAATATAGGACGGA
>st8087
AAAAAGACAATAATATGGGACGGA
>st8088
AAAAAGACAATAGCGGCAAATGGT
>st8089
AAAAAGACAATCAGAATATGGATG
>st8090
AAAAAGACAATCTAGAAGGGAATG
>st8091
AAAAAGACAATTAATATGGGACGG
>st8092
AAAAAGACACAAAATATAATAGG
>st8093
AAAAAGACACAAAATATAATAGGC
>st8094
AAAAAGACACACAATATTGATCAA
>st8095
AAAAAGACACACATGCACACTCTA
>st8096
AAAAAGACACATAGAGACGACATC
>st8097
AAAAAGACACATATAAGTCGGCAC
>st8098
AAAAAGACACATCACTACTCCCTC
>st8099
AAAAAGACAGAACAGCTATGGCGA
>st8100
AAAAAGACAGAAGCTGGAAAACCC
>st8101
AAAAAGACAGAAGCTGGAAAACCCA
>st8102
AAAAAGACAGATAAGTGAGGC
>st8103
AAAAAGACAGATAAGTGAGGCA
>st8104
AAAAAGACAGATAAGTGAGGCATA
>st8105
AAAAAGACAGATAGGTGAGGC
>st8106
AAAAAGACAGATAGGTGAGGCA
>st8107
AAAAAGACAGATAGGTGAGGCATA
>st8108
AAAAAGACAGCTCATACAACC
>st8109
AAAAAGACAGCTCATACAACCCAC
>st8110
AAAAAGACAGCTCATACAACCCAT
>st8111
AAAAAGACAGGAGAGACAAAACAT
>st8112
AAAAAGACAGGAGAGACAAAACATC
>st8113
AAAAAGACAGGGAGAAGGACATA
>st8114
AAAAAGACAGGGAGAAGGACATAA
>st8115
AAAAAGACAGTAATATGGGACGGA
>st8116
AAAAAGACAGTAATGACCGTTTGA
>st8117
AAAAAGACAGTAGGATATGATGGA
>st8118
AAAAAGACAGTAGTGGTGGTGACA
>st8119
AAAAAGACAGTTTTGGACGGAGAC
>st8120
AAAAAGACATACAACCTTGGC
>st8121
AAAAAGACATACAACCTTGGCA
>st8122
AAAAAGACATAGGAATGACCGTT
>st8123
AAAAAGACATAGGAATGACCGTTT
>st8124
AAAAAGACATATGAATCGGATGAG
>st8125
AAAAAGACATGTGGCTACTAAATA
>st8126
AAAAAGACATTAGATAGACTGG
>st8127
AAAAAGACATTGAAGATTCGTCCA
>st8128
AAAAAGACATTGTATACCTACACT
>st8129
AAAAAGACATTTTTGCCCTCTCTGA
>st8130
AAAAAGACCAAACCGAAAAGACTG
>st8131
AAAAAGACCAACTCTACGAATGAA
>st8132
AAAAAGACCAATCCTGATTTTCGT
>st8133
AAAAAGACCCGTATTCGGACCCGA
>st8134
AAAAAGACCGAACCAAAAAGACCG
>st8135
AAAAAGACCGAACCAAAAAGACCGA
>st8136
AAAAAGACCGAACCAAAAGACCGA
>st8137
AAAAAGACCGAACCGAAAAGACCG
>st8138
AAAAAGACCGAACCGAAAAGACCGA
>st8139
AAAAAGACCGAACCGAAAGACCGA
>st8140
AAAAAGACCGAACCGAAAGACCGT
>st8141
AAAAAGACCGAACCGAAAGACTAA
>st8142
AAAAAGACCGAACCGAGAAGACCG
>st8143
AAAAAGACCGAACCGAGAAGACCGA
>st8144
AAAAAGACCGAACTAAAAGACCGA
>st8145
AAAAAGACCGAACTGAAAAGACTG
>st8146
AAAAAGACCGAGATAGAGACCGA
>st8147
AAAAAGACCGTAGTGGTGATGGTG
>st8148
AAAAAGACCGTGGGCGAAAAAAAC
>st8149
AAAAAGACCTAAAATAGCATTTCA
>st8150
AAAAAGACCTAGACTGCAAAATAA
>st8151
AAAAAGACCTGTATTCGGACCCGA
>st8152
AAAAAGACCTGTGGTGAACGGT
>st8153
AAAAAGACGAACGATCAAACATAT
>st8154
AAAAAGACGAACGGTCAAACATGT
>st8155
AAAAAGACGAACGGTTAAACATGT
>st8156
AAAAAGACGAAGAAGCAAGCA
>st8157
AAAAAGACGAAGAAGCAAGCAA
>st8158
AAAAAGACGAAGGCGGGAAGAG
>st8159
AAAAAGACGAATGACGGACGAAGC
>st8160
AAAAAGACGAATTGGACGTGATAT
>st8161
AAAAAGACGACATAGACCAAGGCC
>st8162
AAAAAGACGACTCACAACAAAATA
>st8163
AAAAAGACGAGATGGGACAAACCC
>st8164
AAAAAGACGAGGGATAAAACAGTG
>st8165
AAAAAGACGAGTAATATGGGACGG
>st8166
AAAAAGACGCATAACTCCATAGCA
>st8167
AAAAAGACGCATCCAACTGACTT
>st8168
AAAAAGACGCATCCAACTGACTTA
>st8169
AAAAAGACGCGAATATTAGGGAAG
>st8170
AAAAAGACGCGAATATTAGGGAAT
>st8171
AAAAAGACGCTTGCAGAATAGCCA
>st8172
AAAAAGACGGACGATAAAAGTTAG
>st8173
AAAAAGACGGACGATCAAAGTTAG
>st8174
AAAAAGACGGACGATCAAGTTGGA
>st8175
AAAAAGACGGACGATTAAAATTGA
>st8176
AAAAAGACGGACGGTTAAATGTTG
>st8177
AAAAAGACGGATAGGTGAGGC
>st8178
AAAAAGACGGATAGGTGAGGCA
>st8179
AAAAAGACGGATAGGTGAGGCAT
>st8180
AAAAAGACGGATAGGTGAGGCATA
>st8181
AAAAAGACGGGCTACAGATCGGTA
>st8182
AAAAAGACGGGCTACAGATTTAT
>st8183
AAAAAGACGGGCTACAGATTTATA
>st8184
AAAAAGACGGGGAATATTG
>st8185
AAAAAGACGGGGAATATTGAT
>st8186
AAAAAGACGGGGAATATTGATA
>st8187
AAAAAGACGGGGACCAACAACACA
>st8188
AAAAAGACGGTATATATCTAGTTG
>st8189
AAAAAGACGGTATATATTCAGTTG
>st8190
AAAAAGACGGTTAGACGATATGGG
>st8191
AAAAAGACGGTTAGACGATATGGGT
>st8192
AAAAAGACGTATTTACCCTTCTGA
>st8193
AAAAAGACGTCAATAGGGGAAGAG
>st8194
AAAAAGACGTGAACATTAAGGAAG
>st8195
AAAAAGACGTGAATATTAGGGAAG
>st8196
AAAAAGACGTGAATATTAGGGAAT
>st8197
AAAAAGACGTGAATATTAGGGCAT
>st8198
AAAAAGACGTGGGAACATAAAGGT
>st8199
AAAAAGACGTGTGGTTTCAACCTT
>st8200
AAAAAGACTAAAAGTGGCATTCCA
>st8201
AAAAAGACTAAGGAGAGAAGATGG
>st8202
AAAAAGACTAATCCTAGACACGCA
>st8203
AAAAAGACTACATATATCCAGTTA
>st8204
AAAAAGACTACGTATACCCTTCTT
>st8205
AAAAAGACTAGAATACATACAAGC
>st8206
AAAAAGACTAGAATATACAGTGTT
>st8207
AAAAAGACTAGCATCGAACCGACC
>st8208
AAAAAGACTAGTATGATGGGTGAG
>st8209
AAAAAGACTAGTCTGATGGATGA
>st8210
AAAAAGACTAGTCTGATGGATGAG
>st8211
AAAAAGACTAGTCTGATGGGTGAG
>st8212
AAAAAGACTCCAACAGACTGACT
>st8213
AAAAAGACTCGCATGCTAACTTGA
>st8214
AAAAAGACTCTTGATCATGAAGAA
>st8215
AAAAAGACTGAAATACCAGACGG
>st8216
AAAAAGACTGAAATACCAGACGGT
>st8217
AAAAAGACTGAACCAAAAGACCGA
>st8218
AAAAAGACTGAACCAAAAGACCGT
>st8219
AAAAAGACTGAACCGAAAGAC
>st8220
AAAAAGACTGAACCGAAAGACCG
>st8221
AAAAAGACTGAACCGAAAGACCGA
>st8222
AAAAAGACTGAACCGAAAGACCGT
>st8223
AAAAAGACTGAACCGAAAGACCGTG
>st8224
AAAAAGACTGAACTGAAAGACCGA
>st8225
AAAAAGACTGAAGCCGACATA
>st8226
AAAAAGACTGAAGTTTACAACCAA
>st8227
AAAAAGACTGAAGTTTGGAT
>st8228
AAAAAGACTGAAGTTTGGATCCAA
>st8229
AAAAAGACTGAAGTTTGGATCTAA
>st8230
AAAAAGACTGAATGCTGAGGGGGA
>st8231
AAAAAGACTGAATGCTGAGGTAGA
>st8232
AAAAAGACTGAATGCTGAGGTGG
>st8233
AAAAAGACTGAATGCTGAGGTGGA
>st8234
AAAAAGACTGAATGCTGAGGTGGT
>st8235
AAAAAGACTGACGAAAAAAATTGC
>st8236
AAAAAGACTGAGCGACATTCTTA
>st8237
AAAAAGACTGAGCGACATTCTTAA
>st8238
AAAAAGACTGAGGAGCTAGATGGC
>st8239
AAAAAGACTGATACATTGCAC
>st8240
AAAAAGACTGATACATTGCACATA
>st8241
AAAAAGACTGATGTTTGGATCCAA
>st8242
AAAAAGACTGCATAGATATATC
>st8243
AAAAAGACTGCATAGATATATCC
>st8244
AAAAAGACTGCATAGATATATCCG
>st8245
AAAAAGACTGCATATATCCGATT
>st8246
AAAAAGACTGCATATATCCGATTG
>st8247
AAAAAGACTGCATATATCCGGTT
>st8248
AAAAAGACTGCATATATCCGGTTG
>st8249
AAAAAGACTGCATATATCTAATTG
>st8250
AAAAAGACTGCATATATCTATCAT
>st8251
AAAAAGACTGCATATATCTGATTA
>st8252
AAAAAGACTGCATATATCTGGTT
>st8253
AAAAAGACTGCATATATCTGGTTG
>st8254
AAAAAGACTGCATATATTCACTG
>st8255
AAAAAGACTGCATATATTCACTGG
>st8256
AAAAAGACTGCGTATATCCAATTG
>st8257
AAAAAGACTGCTAAGGTAAAAGAA
>st8258
AAAAAGACTGGAGTGAAGTAGAGG
>st8259
AAAAAGACTGGATATGACATATT
>st8260
AAAAAGACTGGATATGCAATCAAG
>st8261
AAAAAGACTGGATCGTCATATTCG
>st8262
AAAAAGACTGGCATATTATGATAG
>st8263
AAAAAGACTGGCCTAGTAGGTGAC
>st8264
AAAAAGACTGGCTGCAAATGTATG
>st8265
AAAAAGACTGGGCCGGCAAA
>st8266
AAAAAGACTGGGCCGGCAAAT
>st8267
AAAAAGACTGGGCCGGCAAATC
>st8268
AAAAAGACTGGGCCGGCAAATCTG
>st8269
AAAAAGACTGGGCCGGCAAATCTGA
>st8270
AAAAAGACTGGGTCGGCATA
>st8271
AAAAAGACTGGGTCGGCATATTTT
>st8272
AAAAAGACTGTACATCAATATAAT
>st8273
AAAAAGACTGTACCGCGGTGG
>st8274
AAAAAGACTGTATATATCCGGTT
>st8275
AAAAAGACTGTATATGCGATTAGA
>st8276
AAAAAGACTGTGATTGTCGAGGAC
>st8277
AAAAAGACTTACAATGCTAACGGA
>st8278
AAAAAGACTTACATTATGAAACGG
>st8279
AAAAAGACTTACATTGTGAAACGG
>st8280
AAAAAGACTTAGGCCAAGCGGAGA
>st8281
AAAAAGACTTAGGTCTGATCGTGG
>st8282
AAAAAGACTTATAATATAAAACGG
>st8283
AAAAAGACTTATAATATGAAACGG
>st8284
AAAAAGACTTATATTATGAAACGG
>st8285
AAAAAGACTTATATTGTGAAACGG
>st8286
AAAAAGACTTATATTGTGAAGCGG
>st8287
AAAAAGACTTATATTTTGAAACGG
>st8288
AAAAAGACTTCAATGATAATGGCA
>st8289
AAAAAGACTTCTGGCTACGAATAT
>st8290
AAAAAGACTTGCATTATGAAACGA
>st8291
AAAAAGACTTGCGTTACATCATTG
>st8292
AAAAAGACTTGGTTGTATTATCGG
>st8293
AAAAAGACTTGTATTTTAGGACGG
>st8294
AAAAAGACTTGTATTTTAGGACGGA
>st8295
AAAAAGAGAAAAAATAAAAGCGGT
>st8296
AAAAAGAGAAAAACTAGTGGACGG
>st8297
AAAAAGAGAAAAGCAGCGGACTA
>st8298
AAAAAGAGAAAAGCAGCGGACTAT
>st8299
AAAAAGAGAAAAGCAGCGGGCTA
>st8300
AAAAAGAGAAAAGCAGCGGGCTAC
>st8301
AAAAAGAGAAAAGCATCTCCA
>st8302
AAAAAGAGAAAGTAGATGAAGGA
>st8303
AAAAAGAGAAAGTAGATGAAGGAG
>st8304
AAAAAGAGAAAGTAGGTAAAGAAG
>st8305
AAAAAGAGAAAGTAGGTGAAGAAA
>st8306
AAAAAGAGAAATAGGTAGAAGTGG
>st8307
AAAAAGAGAACCAATGGACACGGC
>st8308
AAAAAGAGAACGCAGTCAACAATA
>st8309
AAAAAGAGAACGGGACCAAACCAT
>st8310
AAAAAGAGAACTCGGAATGAAGAC
>st8311
AAAAAGAGAAGAACAGCGGGCTA
>st8312
AAAAAGAGAAGAACAGCGGGCTAT
>st8313
AAAAAGAGAAGACCAGTGGGCTA
>st8314
AAAAAGAGAAGACCAGTGGGCTAC
>st8315
AAAAAGAGAAGACGAACGGCCTGC
>st8316
AAAAAGAGAAGACGTGGGGGACAT
>st8317
AAAAAGAGAAGACTGAGAAAAT
>st8318
AAAAAGAGAAGACTGAGAAAATA
>st8319
AAAAAGAGAAGACTGAGAAAATAC
>st8320
AAAAAGAGAAGAGATAAGAGCA
>st8321
AAAAAGAGAAGAGCAGCGGACTA
>st8322
AAAAAGAGAAGAGCAGCGGACTAC
>st8323
AAAAAGAGAAGAGCAGCGGGCT
>st8324
AAAAAGAGAAGAGCAGCGGGCTA
>st8325
AAAAAGAGAAGAGCAGCGGGCTAC
>st8326
AAAAAGAGAAGAGCAGTGGGCTA
>st8327
AAAAAGAGAAGAGCGGTGGGCTA
>st8328
AAAAAGAGAAGAGTAGCACGCTA
>st8329
AAAAAGAGAAGAGTAGCACGCTAT
>st8330
AAAAAGAGAAGAGTAGCGGGCTA
>st8331
AAAAAGAGAAGATGGAGAAGACAC
>st8332
AAAAAGAGAAGCAGCGGGCTA
>st8333
AAAAAGAGAAGCAGCGGGCTACA
>st8334
AAAAAGAGAAGCAGCGGGCTACAT
>st8335
AAAAAGAGAAGGAAAGCAGACCGG
>st8336
AAAAAGAGAAGGCGTTCGTCGGAG
>st8337
AAAAAGAGAAGTAATATGGGACGG
>st8338
AAAAAGAGAATAGCAGCGGACT
>st8339
AAAAAGAGAATAGCAGCGGACTA
>st8340
AAAAAGAGAATAGCAGCGGACTAC
>st8341
AAAAAGAGACAAGGGATAGAGAAT
>st8342
AAAAAGAGACAATAGATTAGAGA
>st8343
AAAAAGAGACAATAGATTAGAGAG
>st8344
AAAAAGAGACAGAGGCAAGAATTT
>st8345
AAAAAGAGACCGCTAATAAAGACC
>st8346
AAAAAGAGACCGCTAGTAAAGACT
>st8347
AAAAAGAGACGACTTATAGAATGA
>st8348
AAAAAGAGACGAGGACATTTT
>st8349
AAAAAGAGACGATAGGTAATGGGA
>st8350
AAAAAGAGACGGCCGAACACAGAG
>st8351
AAAAAGAGACGTATTACCTACTGC
>st8352
AAAAAGAGACGTTTACCCCTG
>st8353
AAAAAGAGACGTTTACCCCTGG
>st8354
AAAAAGAGACGTTTACCCCTGGT
>st8355
AAAAAGAGACGTTTACCCCTGGTT
>st8356
AAAAAGAGACGTTTACCCCTGGTTT
>st8357
AAAAAGAGACTAAAGGCACGTGGA
>st8358
AAAAAGAGACTGACATGTGGGTGA
>st8359
AAAAAGAGACTGATGACATTAGAA
>st8360
AAAAAGAGACTGTACCATAGATGG
>st8361
AAAAAGAGAGAACGGATAGAAGTC
>st8362
AAAAAGAGAGAAGAACAACGG
>st8363
AAAAAGAGAGAAGAACAACGGGC
>st8364
AAAAAGAGAGAAGAACAACGGGCT
>st8365
AAAAAGAGAGAAGAGCAGCGGACT
>st8366
AAAAAGAGAGAAGAGCAGCGGGCT
>st8367
AAAAAGAGAGAAGAGTAGCG
>st8368
AAAAAGAGAGAAGAGTAGCGGG
>st8369
AAAAAGAGAGAAGAGTAGCGGGC
>st8370
AAAAAGAGAGAAGAGTAGCGGGCT
>st8371
AAAAAGAGAGAAGAGTAGTGGGCT
>st8372
AAAAAGAGAGAAGATCAGTAGGCT
>st8373
AAAAAGAGAGAATAGTAGCGGGC
>st8374
AAAAAGAGAGAATTTGGGCTG
>st8375
AAAAAGAGAGAGAAGTAAGTGGAG
>st8376
AAAAAGAGAGAGGGCATATCTG
>st8377
AAAAAGAGAGAGTAGAAGATTAGA
>st8378
AAAAAGAGAGATAGGTAGAGGTGG
>st8379
AAAAAGAGAGATCCAGGAAGGTAC
>st8380
AAAAAGAGAGCAGAATTCCGGTAT
>st8381
AAAAAGAGAGGACGATGAGA
>st8382
AAAAAGAGAGGACGATGAGAC
>st8383
AAAAAGAGAGGACGATGAGACG
>st8384
AAAAAGAGAGGACGATGAGACGA
>st8385
AAAAAGAGAGGATAGTAGCGGA
>st8386
AAAAAGAGAGGGCATATCTGA
>st8387
AAAAAGAGAGGGCATATCTGAA
>st8388
AAAAAGAGAGGGCATATCTGAT
>st8389
AAAAAGAGAGGGCATATCTGATT
>st8390
AAAAAGAGAGGGCATATCTGATTC
>st8391
AAAAAGAGAGGGCATATCTGT
>st8392
AAAAAGAGAGGTACGGAGAAGTAT
>st8393
AAAAAGAGAGTAGCGGTGGACTGG
>st8394
AAAAAGAGAGTAGTGATGATGGT
>st8395
AAAAAGAGAGTAGTGATGATGGTA
>st8396
AAAAAGAGAGTGTAGTACCCACGG
>st8397
AAAAAGAGATAAGAGTAGCGGG
>st8398
AAAAAGAGATAAGAGTAGCGGGC
>st8399
AAAAAGAGATAGAGGGAGGAGTT
>st8400
AAAAAGAGATAGGTGACTAACTGG
>st8401
AAAAAGAGATGGACCAAACAGCGA
>st8402
AAAAAGAGATGGAGACAATGA
>st8403
AAAAAGAGATGTGACTTCTATTAT
>st8404
AAAAAGAGATTGGCCTCTAGT
>st8405
AAAAAGAGATTTGGAAGGAGACGT
>st8406
AAAAAGAGCAGCGGATTTAGTA
>st8407
AAAAAGAGCTGCATACTATGATAA
>st8408
AAAAAGAGCTGGACGCGAGGGCGC
>st8409
AAAAAGAGGAAAGAACACAACGGG
>st8410
AAAAAGAGGAAAGAGAACGGG
>st8411
AAAAAGAGGAAGAGGACGACCACA
>st8412
AAAAAGAGGAATGAACTAGAT
>st8413
AAAAAGAGGACATCATGGAGACGG
>st8414
AAAAAGAGGACGACGGAGTAG
>st8415
AAAAAGAGGACGCCTTATAATTTG
>st8416
AAAAAGAGGACGTGAAAGTTGGGA
>st8417
AAAAAGAGGACTGTTGGTATATAG
>st8418
AAAAAGAGGAGAGAGATGAGAAG
>st8419
AAAAAGAGGAGAGAGATGAGAAGC
>st8420
AAAAAGAGGCACCACGTTCGCCGT
>st8421
AAAAAGAGGCTGCATATATCCGGT
>st8422
AAAAAGAGGCTGCATATTATGATA
>st8423
AAAAAGAGGCTGGAGAAATAG
>st8424
AAAAAGAGGCTGGAGAAATAGT
>st8425
AAAAAGAGGCTGGAGAAATAGTTA
>st8426
AAAAAGAGGGAGAAATGAATGGAC
>st8427
AAAAAGAGGGGAAGAACGACCATA
>st8428
AAAAAGAGGGGCAAAATCACAATC
>st8429
AAAAAGAGGGGGCAGAGACAG
>st8430
AAAAAGAGGGGGCAGAGACAGA
>st8431
AAAAAGAGGGGGCAGAGACAGAAG
>st8432
AAAAAGAGGTAAGTGTACGGGCGG
>st8433
AAAAAGAGGTAGGCGAAGATATAG
>st8434
AAAAAGAGGTTATGGAAGTCAA
>st8435
AAAAAGAGTAAATTGCATCGCCGG
>st8436
AAAAAGAGTCTCTTTGATCATCAT
>st8437
AAAAAGAGTGTAGTGGTGACGG
>st8438
AAAAAGAGTGTAGTGGTGACGGT
>st8439
AAAAAGAGTGTAGTGGTGACGGTG
>st8440
AAAAAGAGTGTCATCTGTGACGGG
>st8441
AAAAAGAGTGTGCATGAAAAACGA
>st8442
AAAAAGAGTTAACGGTCAACACAC
>st8443
AAAAAGAGTTGCATATTATGATAG
>st8444
AAAAAGAGTTGGTTGTTGGGGTTT
>st8445
AAAAAGATAAACCCTGATTTTCGT
>st8446
AAAAAGATAAACGGCGCAGAC
>st8447
AAAAAGATAAACGGCGCAGACGGC
>st8448
AAAAAGATAAAGATCGGATAG
>st8449
AAAAAGATAAAGCGAAGTGAGCG
>st8450
AAAAAGATAAAGCGAAGTGAGCGC
>st8451
AAAAAGATAAAGGAAGAGAGAG
>st8452
AAAAAGATAAAGGAAGATAGAG
>st8453
AAAAAGATAAATAATATGGGACGG
>st8454
AAAAAGATAAATCATGGTTTCCGT
>st8455
AAAAAGATAAATCTAGATCCGGAT
>st8456
AAAAAGATAACCTAGAAACGGATG
>st8457
AAAAAGATAACGGCGTCAAACATT
>st8458
AAAAAGATAACGGCGTCATACATT
>st8459
AAAAAGATAAGCAGCGGGCTA
>st8460
AAAAAGATAAGCAGCGGGCTAC
>st8461
AAAAAGATAAGCAGCGGGCTACA
>st8462
AAAAAGATAAGCAGCGGGCTACAG
>st8463
AAAAAGATAAGTAACGGATTACAG
>st8464
AAAAAGATAAGTAATATGGGACGG
>st8465
AAAAAGATAAGTATTGTGGGACGG
>st8466
AAAAAGATAAGTCACGCATAAAGT
>st8467
AAAAAGATAAGTCATATGTAAAGT
>st8468
AAAAAGATAATGGCTGTGATTGGT
>st8469
AAAAAGATAGGACGAGATATTTC
>st8470
AAAAAGATAGGACGAGATATTTCA
>st8471
AAAAAGATAGGGTAGACAAAATAA
>st8472
AAAAAGATAGTAGTGTACGTAGA
>st8473
AAAAAGATAGTAGTGTACGTAGAA
>st8474
AAAAAGATATGGTTGAAAATGACA
>st8475
AAAAAGATATGTAAAACGAGGTG
>st8476
AAAAAGATATGTAAAACGAGGTGA
>st8477
AAAAAGATCAACGCGGAGATCGGA
>st8478
AAAAAGATCAACGGCGTCAAACA
>st8479
AAAAAGATCAACGGCGTCAAACAT
>st8480
AAAAAGATCAACGGCGTCAAATA
>st8481
AAAAAGATCAACGGCGTCAAATAT
>st8482
AAAAAGATCAACGGCGTCATACAT
>st8483
AAAAAGATCAACGGCGTCATCTAT
>st8484
AAAAAGATCAACGGCGTTAAA
>st8485
AAAAAGATCAACGGCGTTAAACAT
>st8486
AAAAAGATCAACGGCGTTAAATA
>st8487
AAAAAGATCAACGGCGTTAAATAT
>st8488
AAAAAGATCAACGGCGTTATACAT
>st8489
AAAAAGATCAAGAACGGCGAAATA
>st8490
AAAAAGATCACACGCGAAATGGGC
>st8491
AAAAAGATCAGACGAAACACACAG
>st8492
AAAAAGATCCAAAATGATGAGCTA
>st8493
AAAAAGATCCATGTAGGCGCCATA
>st8494
AAAAAGATCGAACCGAAAAGACTG
>st8495
AAAAAGATCGAACCGAAAGACAGA
>st8496
AAAAAGATCGACACGGAGATCGGA
>st8497
AAAAAGATCGACACGGAGATTGGA
>st8498
AAAAAGATCGACATACACGGAGAG
>st8499
AAAAAGATCGACATACGCGGAGAG
>st8500
AAAAAGATCGACGCAGATATCAGA
>st8501
AAAAAGATCGACGCGAAGATCGGA
>st8502
AAAAAGATCGACGCGGAGATCGG
>st8503
AAAAAGATCGACGCGGAGATCGGA
>st8504
AAAAAGATCGACGCGGAGATTGGA
>st8505
AAAAAGATCGACGTGGAGATCGGA
>st8506
AAAAAGATCGAGTCAATAGACGCC
>st8507
AAAAAGATCGATGGCGTCTCC
>st8508
AAAAAGATCGCACGTTAATATATT
>st8509
AAAAAGATCGCCATACACTTTACT
>st8510
AAAAAGATCGCCATACGCTTTACT
>st8511
AAAAAGATCGCCATACGTTTTACT
>st8512
AAAAAGATCGCTATACACTTTACT
>st8513
AAAAAGATCGGCATACGCGGCGGA
>st8514
AAAAAGATCGGCATATACGGAGA
>st8515
AAAAAGATCGGCATATACGGAGAT
>st8516
AAAAAGATCGGCATGCGCAACATG
>st8517
AAAAAGATCGGCGCGGAGATCGGA
>st8518
AAAAAGATCGGGCGTACAATCGGA
>st8519
AAAAAGATCGTCAAGTTAAGAGGG
>st8520
AAAAAGATCGTCATACGCTTTACT
>st8521
AAAAAGATCGTCATACGTTTTAGT
>st8522
AAAAAGATCGTGCTCGCGG
>st8523
AAAAAGATCGTGCTCGCGGT
>st8524
AAAAAGATCGTGCTCGCGGTA
>st8525
AAAAAGATCGTGCTCGCGGTAT
>st8526
AAAAAGATCGTGCTCGCGGTATC
>st8527
AAAAAGATCGTGCTCGCGGTATCT
>st8528
AAAAAGATCGTGCTCGCGGTATCTTT
>st8529
AAAAAGATCGTGCTCGCGGTATCTTTT
>st8530
AAAAAGATCGTGGCAGCAAGG
>st8531
AAAAAGATCGTGGCAGCAAGGC
>st8532
AAAAAGATCTAAGCAGCGGA
>st8533
AAAAAGATCTAAGCAGCGGAA
>st8534
AAAAAGATCTACATTGTGAAACGG
>st8535
AAAAAGATCTATAGGTGCCGGTT
>st8536
AAAAAGATCTCGGGTGATCGGTTT
>st8537
AAAAAGATCTGGACTAAAGGTGG
>st8538
AAAAAGATCTGGACTAAAGGTGGT
>st8539
AAAAAGATCTGTAAGGGCACCCGC
>st8540
AAAAAGATCTTGCTTATGGACTAA
>st8541
AAAAAGATGAAAGAGATAATCAGC
>st8542
AAAAAGATGAAGTAGAAGTTGGGA
>st8543
AAAAAGATGACCCTACCTCTGTGC
>st8544
AAAAAGATGACGAAACAGAAGCAC
>st8545
AAAAAGATGACGACACCGAGACAC
>st8546
AAAAAGATGACGTGGAATCACCAG
>st8547
AAAAAGATGACGTGGCGCAATATG
>st8548
AAAAAGATGACGTGGCGCAATGTG
>st8549
AAAAAGATGAGAAAGAAGAGCA
>st8550
AAAAAGATGAGAGAAAAGAATGACG
>st8551
AAAAAGATGAGAGAGAAGAACAGC
>st8552
AAAAAGATGAGAGAGAAGAGCA
>st8553
AAAAAGATGAGAGAGAAGAGCAGC
>st8554
AAAAAGATGAGATGGAACAAACC
>st8555
AAAAAGATGAGATGGAACAAACCC
>st8556
AAAAAGATGAGATGGAACAAACCCC
>st8557
AAAAAGATGAGATGGGACAAAT
>st8558
AAAAAGATGAGATGGGACAAATT
>st8559
AAAAAGATGAGATGGGACAAATTA
>st8560
AAAAAGATGAGGCTTCGAATCTAA
>st8561
AAAAAGATGAGTGGAGAAACAGTG
>st8562
AAAAAGATGATCTTAAGATAATGA
>st8563
AAAAAGATGATGATGGGTTGAGAA
>st8564
AAAAAGATGATGTGGCAAGTGAAT
>st8565
AAAAAGATGATGTGGCAAGTGAATA
>st8566
AAAAAGATGATGTGGCGCAATATG
>st8567
AAAAAGATGATGTGGTAAGTGAAT
>st8568
AAAAAGATGCAGAACCGGTACA
>st8569
AAAAAGATGCGCCAGACTAGAAGA
>st8570
AAAAAGATGGAAGTGTACGTAGA
>st8571
AAAAAGATGGAAGTGTACGTAGAA
>st8572
AAAAAGATGGAAGTGTACGTAGAC
>st8573
AAAAAGATGGAAGTGTACGTAGAT
>st8574
AAAAAGATGGAGATAGCGAGGACG
>st8575
AAAAAGATGGCGTTATCTGACCAA
>st8576
AAAAAGATGGGCTGTCAAAAAGGT
>st8577
AAAAAGATGGGCTGTCAAAAAGGTA
>st8578
AAAAAGATGGTACTGAGATTAAGA
>st8579
AAAAAGATGGTATGATTAAAAATG
>st8580
AAAAAGATGGTGGCTGCTTCTGTG
>st8581
AAAAAGATGTAGAAGCGACAGTGT
>st8582
AAAAAGATGTGACGGAAAAATTA
>st8583
AAAAAGATGTGACGGAAAAATTAA
>st8584
AAAAAGATGTGACGGAAAAGTTGA
>st8585
AAAAAGATGTGTGGATGTTGGTGT
>st8586
AAAAAGATGTGTGGATGTTGGTGTG
>st8587
AAAAAGATGTGTGGCAAGAATGAA
>st8588
AAAAAGATTAAAATAAAACGGATA
>st8589
AAAAAGATTAAAATAAGACGGACG
>st8590
AAAAAGATTAAAGTTGAACACGGA
>st8591
AAAAAGATTAAATAAGACGGATGA
>st8592
AAAAAGATTAACATAAGATGGATA
>st8593
AAAAAGATTAAGATTTTCGTGGCA
>st8594
AAAAAGATTACTAGGAGGACGTGC
>st8595
AAAAAGATTAGAGGCAAGGGGT
>st8596
AAAAAGATTAGAGGCAAGGGGTAC
>st8597
AAAAAGATTAGCGGCTACAGATT
>st8598
AAAAAGATTAGCGGCTACAGATTT
>st8599
AAAAAGATTAGGAAGATATGC
>st8600
AAAAAGATTAGGAAGATATGCA
>st8601
AAAAAGATTAGGAAGATATGCAA
>st8602
AAAAAGATTAGGAAGATATGCAAA
>st8603
AAAAAGATTAGGTACATAGGATGC
>st8604
AAAAAGATTATACGGATAAATTAA
>st8605
AAAAAGATTATATAAGACGGATAG
>st8606
AAAAAGATTATATAAGACGGATGG
>st8607
AAAAAGATTATATAAGACGGATGGA
>st8608
AAAAAGATTCACGATCTTCGGATG
>st8609
AAAAAGATTCAGTAGCCATGGCAT
>st8610
AAAAAGATTCGTCTCGCAATTTAC
>st8611
AAAAAGATTCGTCTCGCGGTTT
>st8612
AAAAAGATTGAAACTGTTTGGCCG
>st8613
AAAAAGATTGAAGTTTGGATCCAA
>st8614
AAAAAGATTGAAGTTTGGATCTAA
>st8615
AAAAAGATTGACGTGGAGATCGGA
>st8616
AAAAAGATTGAGAAGATACGC
>st8617
AAAAAGATTGAGAAGATACGCA
>st8618
AAAAAGATTGAGAAGATACGCAA
>st8619
AAAAAGATTGAGAAGATACGCAAA
>st8620
AAAAAGATTGAGCCGAGTAA
>st8621
AAAAAGATTGAGCCGAGTTAA
>st8622
AAAAAGATTGAGCCGAGTTT
>st8623
AAAAAGATTGAGCCGAGTTTA
>st8624
AAAAAGATTGAGCCGAGTTTAA
>st8625
AAAAAGATTGAGCCGAGTTTAAA
>st8626
AAAAAGATTGAGCCGAGTTTAAAA
>st8627
AAAAAGATTGAGCCGAGTTTAAC
>st8628
AAAAAGATTGAGCCGAGTTTAAT
>st8629
AAAAAGATTGAGCCGAGTTTAC
>st8630
AAAAAGATTGATTGAACTTTCCGACGG
>st8631
AAAAAGATTGCACGTCAATATATT
>st8632
AAAAAGATTGCACGTTAATATATT
>st8633
AAAAAGATTGGACCGGTACATCAT
>st8634
AAAAAGATTGGACGGACATA
>st8635
AAAAAGATTGGCATAACTACCTCC
>st8636
AAAAAGATTGGGAAGATACAT
>st8637
AAAAAGATTGGGAAGATACATA
>st8638
AAAAAGATTGGGAAGATACATAAA
>st8639
AAAAAGATTGGGAAGATACGTA
>st8640
AAAAAGATTGGGGAAAGGATGGTCC
>st8641
AAAAAGATTGGTATTAACGTATGA
>st8642
AAAAAGATTGTACCGGCATA
>st8643
AAAAAGATTGTATACAAAAGTTG
>st8644
AAAAAGATTGTATACAAAAGTTGC
>st8645
AAAAAGATTGTATATATCCGGTT
>st8646
AAAAAGATTGTATATATCCGGTTG
>st8647
AAAAAGATTGTGTAAAAAAAAAGT
>st8648
AAAAAGATTGTGTGGCAACTAAAC
>st8649
AAAAAGATTGTTCGGTTAAAAGA
>st8650
AAAAAGATTGTTTTTGCAAGTAGG
>st8651
AAAAAGATTTAAATAAGACGAACG
>st8652
AAAAAGATTTAATAAGATGAACGG
>st8653
AAAAAGATTTCATATAAGACGGAC
>st8654
AAAAAGATTTGGAACGAGAGACGT
>st8655
AAAAAGATTTGTGGAGATGTGTAA
>st8656
AAAAAGATTTGTTGGACTAAAAAG
>st8657
AAAAAGATTTTAAATAAGACGAAC
>st8658
AAAAAGATTTTAAATAAGACGGAC
>st8659
AAAAAGATTTTAAATAAGACGGAT
>st8660
AAAAAGATTTTAGAAGGATATGGC
>st8661
AAAAAGATTTTAGAAGGATATGGCA
>st8662
AAAAAGATTTTAGACGGATGA
>st8663
AAAAAGATTTTAGACGGATGAG
>st8664
AAAAAGATTTTAGACGGATGAGAC
>st8665
AAAAAGATTTTAGGTGGACGG
>st8666
AAAAAGATTTTAGGTGGACGGG
>st8667
AAAAAGATTTTAGGTGGACGGGAC
>st8668
AAAAAGATTTTATATAAGACGGAC
>st8669
AAAAAGATTTTGAATGGATGAGACG
>st8670
AAAAAGATTTTGGAGGGACGTGA
>st8671
AAAAAGATTTTGGATGGATGG
>st8672
AAAAAGATTTTTATGGACGAGCAC
>st8673
AAAAAGATTTTTCTGTAGTGGCTA
>st8674
AAAAAGATTTTTGCAAGCGGATGA
>st8675
AAAAAGCAAAAACTAGTGATCGTC
>st8676
AAAAAGCAAAAACTAGTGATCGTCA
>st8677
AAAAAGCAAAATATCGGACCTTAA
>st8678
AAAAAGCAAACAGGATTTTCGTAT
>st8679
AAAAAGCAAACCCTGAATTTTCGT
>st8680
AAAAAGCAAACGGAGTAGGATGGC
>st8681
AAAAAGCAAACTCTATATTTTCGT
>st8682
AAAAAGCAAACTCTGGATTTTCGT
>st8683
AAAAAGCAAACTCTGGGTTTTCAT
>st8684
AAAAAGCAAACTCTGGGTTTTCGT
>st8685
AAAAAGCAAAGACCTGTTTATCTC
>st8686
AAAAAGCAACCGGTGTATGATAGG
>st8687
AAAAAGCAACGGCGTCAAACATTT
>st8688
AAAAAGCAAGCGGACCAAAACAAC
>st8689
AAAAAGCAAGCTAGAAATTATGGT
>st8690
AAAAAGCAAGCTATGGGTTTTCGT
>st8691
AAAAAGCAAGGGCAAAAACGAAAA
>st8692
AAAAAGCAAGTACATGGAAACTAA
>st8693
AAAAAGCAATAGGAAGTGGGGCAG
>st8694
AAAAAGCAATTAGAGGACGAGAAG
>st8695
AAAAAGCACAAGTGGAACATATAG
>st8696
AAAAAGCACAATAGTCTCGGATAC
>st8697
AAAAAGCACACGTAGAGAAGAGAG
>st8698
AAAAAGCACCAGTTCATCAAACAC
>st8699
AAAAAGCACCTATAGAACCGGCGT
>st8700
AAAAAGCACGATGTGAAGACTGAT
>st8701
AAAAAGCACGGCTCTCAACATACT
>st8702
AAAAAGCACTAGTTCATCAAACAC
>st8703
AAAAAGCACTGTTAGCATAGCTCC
>st8704
AAAAAGCAGAACATCTATCCCTTA
>st8705
AAAAAGCAGAACATCTATCCCTTG
>st8706
AAAAAGCAGAACTCCATTTGGCAT
>st8707
AAAAAGCAGAATATTTGATGG
>st8708
AAAAAGCAGACGAACTTAAAAACC
>st8709
AAAAAGCAGACGGAAGAAAGGTGG
>st8710
AAAAAGCAGACTACAGATGATCAT
>st8711
AAAAAGCAGACTCCACACAGAAAT
>st8712
AAAAAGCAGAGCGGGCTAGAATAT
>st8713
AAAAAGCAGAGTCCATATAGAAAT
>st8714
AAAAAGCAGAGTCCATATAGATAT
>st8715
AAAAAGCAGAGTCCATGTAGAAAT
>st8716
AAAAAGCAGAGTCTATGTAGAAAT
>st8717
AAAAAGCAGATCATGGCGTGGACG
>st8718
AAAAAGCAGATTGGACCGGAAAAA
>st8719
AAAAAGCAGCGGACTATATATCT
>st8720
AAAAAGCAGCGGACTATATATCTA
>st8721
AAAAAGCAGCGGACTATATATCTG
>st8722
AAAAAGCAGCGGACTATATATCTT
>st8723
AAAAAGCAGCGGATTTGGTGGCAC
>st8724
AAAAAGCAGCGGGCTACAGATCT
>st8725
AAAAAGCAGCGGGCTACAGATTT
>st8726
AAAAAGCAGCGGGCTACAGATTTA
>st8727
AAAAAGCAGCGGGCTACAGATTTG
>st8728
AAAAAGCAGCGGTCTACAGATTT
>st8729
AAAAAGCAGCGGTCTACAGATTTA
>st8730
AAAAAGCAGCTCCGACATCCAACA
>st8731
AAAAAGCAGCTGATTGGTAGTTAG
>st8732
AAAAAGCAGCTGTGGAATATGGGC
>st8733
AAAAAGCAGCTGTGGTTTTGG
>st8734
AAAAAGCAGGAAGTGAGGTGGACC
>st8735
AAAAAGCAGGAATCGGATGAGAGA
>st8736
AAAAAGCAGGACCCATATAGAAAT
>st8737
AAAAAGCAGGACGGTTCAAAAGAG
>st8738
AAAAAGCAGGACTACTAGGTGGAG
>st8739
AAAAAGCAGGATTGTGATGGTGCC
>st8740
AAAAAGCAGGCTAGAGATTATGGT
>st8741
AAAAAGCAGGCTAGGGATTATGGT
>st8742
AAAAAGCAGGGGCAAAATCACAAA
>st8743
AAAAAGCAGGGGCTAAAAAAACTA
>st8744
AAAAAGCAGGGGTAAAATCACAAT
>st8745
AAAAAGCAGTACTGGACAATCTGG
>st8746
AAAAAGCAGTAGAATTAAGCCAGG
>st8747
AAAAAGCAGTAGACTATGTGAATG
>st8748
AAAAAGCAGTAGTAAATGGGTAAA
>st8749
AAAAAGCAGTATAACGTAGACGCC
>st8750
AAAAAGCAGTATCGTATCGTA
>st8751
AAAAAGCAGTATCGTATCGTAG
>st8752
AAAAAGCAGTATCGTATCGTAGGA
>st8753
AAAAAGCAGTATTGGACAATCTGG
>st8754
AAAAAGCAGTCGATTGGCAATCAG
>st8755
AAAAAGCAGTGACGTGGCACCTAG
>st8756
AAAAAGCAGTGGAACAAAAAGTCT
>st8757
AAAAAGCAGTGGAACAACAAGTCT
>st8758
AAAAAGCAGTGGACTACAGATTTG
>st8759
AAAAAGCAGTGGCAACAAGAGCTC
>st8760
AAAAAGCAGTGGGCTACAGATCT
>st8761
AAAAAGCAGTGGGCTACAGATCTA
>st8762
AAAAAGCAGTGGGCTACAGATCTG
>st8763
AAAAAGCAGTGTAGGAGATGGAAA
>st8764
AAAAAGCAGTTGGTTGATAGCTA
>st8765
AAAAAGCAGTTGGTTGATAGCTAG
>st8766
AAAAAGCAGTTGTGGAATATAGG
>st8767
AAAAAGCAGTTGTGGAATATAGGC
>st8768
AAAAAGCAGTTGTGGAATATAGGCC
>st8769
AAAAAGCATCAAATTGGACATTGG
>st8770
AAAAAGCATGAAACTGAATGG
>st8771
AAAAAGCATGAAACTGAATGGA
>st8772
AAAAAGCATGAAACTGAATGGATG
>st8773
AAAAAGCATGATTTTCCGGACGAT
>st8774
AAAAAGCATGCCACGAAAATCTTA
>st8775
AAAAAGCATGCGGACGAAAAACAA
>st8776
AAAAAGCATGCGGACGAAAAATAA
>st8777
AAAAAGCATGCGGCGGGAAATGGG
>st8778
AAAAAGCATGCGTACGGAAAACAA
>st8779
AAAAAGCATGGAGACTGAAGAGA
>st8780
AAAAAGCATGGAGACTGAAGAGAG
>st8781
AAAAAGCATGTAGAATTAAATAGG
>st8782
AAAAAGCATGTGGGCGAAAAACGA
>st8783
AAAAAGCATGTGGTTCTTCGGTCG
>st8784
AAAAAGCATGTTGCAGATTTGTAG
>st8785
AAAAAGCATGTTTGGAGGAACGCC
>st8786
AAAAAGCATTATCGTGCGCGGTCG
>st8787
AAAAAGCATTGACGTCTGGAGACC
>st8788
AAAAAGCATTGTATGGCATGA
>st8789
AAAAAGCATTTAATTAAGACGGAC
>st8790
AAAAAGCATTTTTGCAGGCGGACA
>st8791
AAAAAGCCAAACGGAAAAGCTGCA
>st8792
AAAAAGCCAAACGGAAAAGCTGCT
>st8793
AAAAAGCCAACCTAGAATAGTCGG
>st8794
AAAAAGCCAACCTCGTACTAGCAT
>st8795
AAAAAGCCAACGGCGTCAAACATT
>st8796
AAAAAGCCAACGGCGTCAAATATT
>st8797
AAAAAGCCAACTTAGATACGGATG
>st8798
AAAAAGCCAGTCGGAGCCGGCCA
>st8799
AAAAAGCCAGTCGGAGCCGGCCAT
>st8800
AAAAAGCCAGTCGGGGCCGGCCAT
>st8801
AAAAAGCCAGTCGGGGCCGGCTA
>st8802
AAAAAGCCAGTCGGGGCCGGCTAT
>st8803
AAAAAGCCGATCTAGGAGGGGATG
>st8804
AAAAAGCCGTGGACTGTTCGGGGCA
>st8805
AAAAAGCCTAGGACTGGATGG
>st8806
AAAAAGCCTAGGACTGGATGGA
>st8807
AAAAAGCCTGCATATATTTGATTG
>st8808
AAAAAGCGAAAATCGCCGGATCCC
>st8809
AAAAAGCGAAGTAGAAAAACGGAA
>st8810
AAAAAGCGAATAGTAGAGGGTTGT
>st8811
AAAAAGCGAATGATGGATAGTGGT
>st8812
AAAAAGCGAATGGTGGAGGGTTGT
>st8813
AAAAAGCGAATGGTGGATATGGA
>st8814
AAAAAGCGAATGGTGGATATGGAA
>st8815
AAAAAGCGACAAGATTGGTTGGAT
>st8816
AAAAAGCGACAAGTAATATGGGACG
>st8817
AAAAAGCGACGGAAGGCGGATGGC
>st8818
AAAAAGCGACGGGAGGCAGACGGC
>st8819
AAAAAGCGACTCATAGAATGGCTC
>st8820
AAAAAGCGAGACGAATCTTTTGAA
>st8821
AAAAAGCGAGACTACGAATCCAGG
>st8822
AAAAAGCGAGAGAGGACGACGGCG
>st8823
AAAAAGCGAGAGAGGAGAACGGCG
>st8824
AAAAAGCGAGATCTAGTGACA
>st8825
AAAAAGCGAGATCTAGTGACATA
>st8826
AAAAAGCGAGGGCAAAATCACCAA
>st8827
AAAAAGCGATACATAGAAGACTCA
>st8828
AAAAAGCGCCAGGATAGACGGGAA
>st8829
AAAAAGCGCCGTAGGACGGGGGGA
>st8830
AAAAAGCGCGCGTGGAAAAAGAGG
>st8831
AAAAAGCGCTCTCTGAGAAAGCAG
>st8832
AAAAAGCGGAAGACGTACTAATCT
>st8833
AAAAAGCGGAAGAGATCAAGGAAG
>st8834
AAAAAGCGGACAAAGAAAACGGAA
>st8835
AAAAAGCGGAGGAATATAAAAAAT
>st8836
AAAAAGCGGATAAAAAAGGATGGA
>st8837
AAAAAGCGGCATGGGTTGGACAGT
>st8838
AAAAAGCGGCGGCCATGTTCTATC
>st8839
AAAAAGCGGCGTGAGGATGGGCGG
>st8840
AAAAAGCGGCTAGGAAGAGAGAGA
>st8841
AAAAAGCGGGAAGAGAAGATCGAG
>st8842
AAAAAGCGGGAAGTAACACGGATA
>st8843
AAAAAGCGGGATACAGATTTGTAG
>st8844
AAAAAGCGGGGTAAGACATTTAGC
>st8845
AAAAAGCGGGGTCATATTGGTAGT
>st8846
AAAAAGCGGTGGAAAAGACGAGAG
>st8847
AAAAAGCGTACGCACGGAAAAGAG
>st8848
AAAAAGCGTACGCGCGGAGAACGG
>st8849
AAAAAGCGTACGTGCAGAAAATGA
>st8850
AAAAAGCGTAGTTGGACCT
>st8851
AAAAAGCGTAGTTGGACCTT
>st8852
AAAAAGCGTAGTTGGACCTTG
>st8853
AAAAAGCGTAGTTGGACCTTGG
>st8854
AAAAAGCGTATAATTGGTCGTAGG
>st8855
AAAAAGCGTCGACATCTTGGCATA
>st8856
AAAAAGCGTCGTAGTGATAAACGG
>st8857
AAAAAGCGTGAATTTTGTTGGTAT
>st8858
AAAAAGCGTGACACGAGTATCTAA
>st8859
AAAAAGCGTGACTGTCACCGGCTT
>st8860
AAAAAGCGTGCAACGGAAATCTTT
>st8861
AAAAAGCGTGCCACGGAAATCTTT
>st8862
AAAAAGCGTGCGCACGGAAAACGG
>st8863
AAAAAGCGTGCGTGCAGAAAACGA
>st8864
AAAAAGCGTGTGCACGGAAAACCA
>st8865
AAAAAGCTAAAGGAAAGAAGACTC
>st8866
AAAAAGCTAACCGGATGAGACACC
>st8867
AAAAAGCTAACCTAGTAGACACAT
>st8868
AAAAAGCTAACGGGAGGGGAACGG
>st8869
AAAAAGCTAATCTAGTAGGGGATG
>st8870
AAAAAGCTAGAAGCCTGGAACCCA
>st8871
AAAAAGCTAGAAGTTTGAAGAAAA
>st8872
AAAAAGCTAGACTGTTTGACGGAG
>st8873
AAAAAGCTAGACTGTTTGACGGAGC
>st8874
AAAAAGCTAGCACTGAACCGGCCA
>st8875
AAAAAGCTAGCGGGATTCAAATAT
>st8876
AAAAAGCTAGGCAAATGATCGTGT
>st8877
AAAAAGCTAGGTAGACGTTGCAGA
>st8878
AAAAAGCTAGTAAATTAAAGACGT
>st8879
AAAAAGCTATAGATTGTTTGG
>st8880
AAAAAGCTATAGATTGTTTGGG
>st8881
AAAAAGCTATAGATTGTTTGGGGC
>st8882
AAAAAGCTATAGATTGTTTGGGGCA
>st8883
AAAAAGCTATCCACGGGTTTTCAC
>st8884
AAAAAGCTATGCTGATGTTCGGAC
>st8885
AAAAAGCTCAAGAAGGATGACACC
>st8886
AAAAAGCTCACAGTCGTCGGATA
>st8887
AAAAAGCTCACAGTCGTCGGATAC
>st8888
AAAAAGCTCACGGTCGGTATTTTT
>st8889
AAAAAGCTCATAGAGATCGGCACT
>st8890
AAAAAGCTCGAAGGTAGAATAGGC
>st8891
AAAAAGCTCGACAAGTATGATTAA
>st8892
AAAAAGCTCGGAGTTGGACC
>st8893
AAAAAGCTCGTAGTTGGA
>st8894
AAAAAGCTCGTAGTTGGAC
>st8895
AAAAAGCTCGTAGTTGGACA
>st8896
AAAAAGCTCGTAGTTGGACC
>st8897
AAAAAGCTCGTAGTTGGACCAA
>st8898
AAAAAGCTCGTAGTTGGACCC
>st8899
AAAAAGCTCGTAGTTGGACCCT
>st8900
AAAAAGCTCGTAGTTGGACCT
>st8901
AAAAAGCTCGTAGTTGGACCTGG
>st8902
AAAAAGCTCGTAGTTGGACCTT
>st8903
AAAAAGCTCGTAGTTGGACCTTG
>st8904
AAAAAGCTCGTAGTTGGACCTTGG
>st8905
AAAAAGCTCGTAGTTGGACCTTGGG
>st8906
AAAAAGCTCGTAGTTGGACCTTGGGC
>st8907
AAAAAGCTCGTAGTTGGACCTTGGGCC
>st8908
AAAAAGCTCGTAGTTGGACCTTGGGCCG
>st8909
AAAAAGCTCGTAGTTGGACCTTGGGCCGG
>st8910
AAAAAGCTCGTAGTTGGACCTTGGGCCGGG
>st8911
AAAAAGCTCGTAGTTGGACCTTGT
>st8912
AAAAAGCTCGTAGTTGGACCTTT
>st8913
AAAAAGCTCGTAGTTGGACT
>st8914
AAAAAGCTCGTAGTTGGACTT
>st8915
AAAAAGCTCGTAGTTGGACTTT
>st8916
AAAAAGCTCGTAGTTGGAT
>st8917
AAAAAGCTCGTAGTTGGATC
>st8918
AAAAAGCTCGTAGTTGGGCC
>st8919
AAAAAGCTCGTATTTGGACC
>st8920
AAAAAGCTCGTATTTGGACCT
>st8921
AAAAAGCTCGTATTTGGACCTTG
>st8922
AAAAAGCTCGTATTTGGACCTTGG
>st8923
AAAAAGCTCTAAGTGGACGTCC
>st8924
AAAAAGCTCTTAGTTGGACC
>st8925
AAAAAGCTCTTAGTTGGACCTTG
>st8926
AAAAAGCTGAACTGTTGGAGGGAG
>st8927
AAAAAGCTGAACTGTTTAAAGGAG
>st8928
AAAAAGCTGAACTGTTTGGAAGAG
>st8929
AAAAAGCTGAAGAGAACTTTTTGA
>st8930
AAAAAGCTGAAGCACGTTGGAGAT
>st8931
AAAAAGCTGACTGGATTTCCACGC
>st8932
AAAAAGCTGAGCACGTATATTTAT
>st8933
AAAAAGCTGATATCATGATGACAT
>st8934
AAAAAGCTGCAACACATACTCTA
>st8935
AAAAAGCTGCAACACATACTCTAA
>st8936
AAAAAGCTGCAACACATACTCTAT
>st8937
AAAAAGCTGCAGCTGGGACAAGCT
>st8938
AAAAAGCTGCATAATCGTTGACTC
>st8939
AAAAAGCTGCATATATCCGGTTGG
>st8940
AAAAAGCTGCATATATCTGATTGG
>st8941
AAAAAGCTGCATATATCTGGTTAG
>st8942
AAAAAGCTGCATGACCGTTGTCTC
>st8943
AAAAAGCTGCATGATTGTCGACTC
>st8944
AAAAAGCTGCATGTATCCCGTTGG
>st8945
AAAAAGCTGGAAGACATTTGGACG
>st8946
AAAAAGCTGGAAGTTTGGATCTAA
>st8947
AAAAAGCTGGACTGTTTAGGGGAG
>st8948
AAAAAGCTGGACTGTTTGGGGAGC
>st8949
AAAAAGCTGGACTGTTTGGGGGA
>st8950
AAAAAGCTGGACTGTTTGGGGGAG
>st8951
AAAAAGCTGGACTGTTTGGGGGGA
>st8952
AAAAAGCTGGAGAATAAAAGCGG
>st8953
AAAAAGCTGGAGAATAAAAGCGGC
>st8954
AAAAAGCTGGCTTCGGATTATAAA
>st8955
AAAAAGCTGTAAGAGTGATAGGT
>st8956
AAAAAGCTGTAAGAGTGATAGGTA
>st8957
AAAAAGCTGTACGATCGTTGCCTC
>st8958
AAAAAGCTGTACTGTTTAGGGGAG
>st8959
AAAAAGCTGTAGAGTCGGCCGACC
>st8960
AAAAAGCTGTAGCAGTTAGAAGCT
>st8961
AAAAAGCTGTAGCTACGTAATCTC
>st8962
AAAAAGCTGTAGCTGGGAGAAGCT
>st8963
AAAAAGCTGTATACGGAAACCGGT
>st8964
AAAAAGCTGTCAGATGTAAGTGGG
>st8965
AAAAAGCTGTGGACTGTTAGGGGC
>st8966
AAAAAGCTGTGGACTGTTAGGGGCA
>st8967
AAAAAGCTGTGGACTGTTTAGGGCA
>st8968
AAAAAGCTGTGGACTGTTTGGGGC
>st8969
AAAAAGCTGTGGACTGTTTGGGGCA
>st8970
AAAAAGCTTAGAAAATTACGACGG
>st8971
AAAAAGCTTATATTTTAGGACGAG
>st8972
AAAAAGCTTCAAATAATACGGACA
>st8973
AAAAAGCTTCCAAAATTCGGACAA
>st8974
AAAAAGCTTCTCCAACCTAGCTTT
>st8975
AAAAAGCTTGTAGTTGGACC
>st8976
AAAAAGCTTGTAGTTGGACCT
>st8977
AAAAAGCTTGTAGTTGGACCTTG
>st8978
AAAAAGCTTGTTGGTAAGGATGGA
>st8979
AAAAAGCTTTAAAAATGGATTGGT
>st8980
AAAAAGCTTTAGAGTTGGACACGG
>st8981
AAAAAGCTTTGAAGTATACGGACA
>st8982
AAAAAGCTTTGGAACTAAACACGG
>st8983
AAAAAGCTTTTCTCGTAGACGGAT
>st8984
AAAAAGCTTTTCTCGTAGACGGATC
>st8985
AAAAAGCTTTTGAATAGACGAACG
>st8986
AAAAAGGAAAACATGCTTAAATAT
>st8987
AAAAAGGAAAACGGAGAACCACTA
>st8988
AAAAAGGAAAAGGACACGTGGCGG
>st8989
AAAAAGGAAACAACTCAAGACTGA
>st8990
AAAAAGGAAACATGCGAAGATTGA
>st8991
AAAAAGGAAACCAGGTGGAGGGAG
>st8992
AAAAAGGAAACGGTAGTGTTGAGC
>st8993
AAAAAGGAAACTCGGCAAGGACGG
>st8994
AAAAAGGAAAGAGAAAAACAGCGG
>st8995
AAAAAGGAAAGAGCTACGGATCGG
>st8996
AAAAAGGAAAGTATGGAGAAACA
>st8997
AAAAAGGAAAGTATGGAGAAACAC
>st8998
AAAAAGGAAATCAGGTAGAGGGAG
>st8999
AAAAAGGAAATCCTGAACTGGCAC
>st9000
AAAAAGGAAATCGTTTAGGAC
>st9001
AAAAAGGAAATCGTTTAGGACA
>st9002
AAAAAGGAAATCGTTTAGGACAAT
>st9003
AAAAAGGAAATCGTTTTGGAC
>st9004
AAAAAGGAAATCGTTTTGGACA
>st9005
AAAAAGGAAATCGTTTTGGACAAC
>st9006
AAAAAGGAAATCGTTTTGGACAGC
>st9007
AAAAAGGAACAAAACAAAACGAGC
>st9008
AAAAAGGAACAGAAAAAGGAG
>st9009
AAAAAGGAACAGAAGATGACA
>st9010
AAAAAGGAACAGAAGATGACAA
>st9011
AAAAAGGAACAGAAGATGACAAA
>st9012
AAAAAGGAACAGAAGATGACAAAT
>st9013
AAAAAGGAACGACTGGAAGGGGAG
>st9014
AAAAAGGAACGGCAGTGGCAT
>st9015
AAAAAGGAACGGCAGTGGCATG
>st9016
AAAAAGGAACGGCAGTGGCATGG
>st9017
AAAAAGGAACGGCAGTGGCATGGT
>st9018
AAAAAGGAACGTACATGTCGGCAC
>st9019
AAAAAGGAACTCTTTGTGACTGCA
>st9020
AAAAAGGAACTGTTCGGGTAG
>st9021
AAAAAGGAAGAAAAAGACATGCAT
>st9022
AAAAAGGAAGAAGATGAACGGCC
>st9023
AAAAAGGAAGAGAACGGGCAA
>st9024
AAAAAGGAAGAGAGAAGAGCA
>st9025
AAAAAGGAAGAGAGAGAAGAG
>st9026
AAAAAGGAAGAGAGAGAAGAGC
>st9027
AAAAAGGAAGAGAGAGAAGAGCA
>st9028
AAAAAGGAAGAGAGAGAAGAGCAG
>st9029
AAAAAGGAAGAGAGATAAGCA
>st9030
AAAAAGGAAGCGACTCATAGAA
>st9031
AAAAAGGAAGCTACGGAAGAACAG
>st9032
AAAAAGGAAGGAGAAGTAGGTG
>st9033
AAAAAGGAAGTCGTTTAGGA
>st9034
AAAAAGGAAGTCGTTTAGGAC
>st9035
AAAAAGGAAGTCGTTTAGGACA
>st9036
AAAAAGGAAGTCGTTTAGGACAAC
>st9037
AAAAAGGAAGTCGTTTAGGACAAT
>st9038
AAAAAGGAAGTCGTTTAGGACAATG
>st9039
AAAAAGGAAGTCGTTTAGGACAGC
>st9040
AAAAAGGAAGTCGTTTAGGACAGCG
>st9041
AAAAAGGAAGTCGTTTAGGAT
>st9042
AAAAAGGAAGTCGTTTAGGATA
>st9043
AAAAAGGAAGTCGTTTAGGATAAT
>st9044
AAAAAGGAAGTCGTTTTGGACA
>st9045
AAAAAGGAAGTCGTTTTGGACAAC
>st9046
AAAAAGGAAGTCGTTTTGGACAGC
>st9047
AAAAAGGAAGTCGTTTTGGACAGCG
>st9048
AAAAAGGAAGTGGCGATTTGGAAG
>st9049
AAAAAGGAAGTTAGATATGGCAA
>st9050
AAAAAGGAATAGAAAAAAGGAG
>st9051
AAAAAGGAATAGAAAAAGGAG
>st9052
AAAAAGGAATCGTCCAGTCGGTGT
>st9053
AAAAAGGAATGAGAGGCACCAGAA
>st9054
AAAAAGGAATGTGTAGCACCGGAA
>st9055
AAAAAGGAATTATATGTGACGCGG
>st9056
AAAAAGGACAAAGGCGGAGCCCAA
>st9057
AAAAAGGACAACCGTTGGAAATAA
>st9058
AAAAAGGACAAGTGGGACCAGATGG
>st9059
AAAAAGGACAATGACGGAGCC
>st9060
AAAAAGGACAATGACGGAGCCCAA
>st9061
AAAAAGGACACAAATGAAAAGGTA
>st9062
AAAAAGGACACGCCTACAGAATGA
>st9063
AAAAAGGACACGGTAAAACAAGAC
>st9064
AAAAAGGACAGAAGGGCTAA
>st9065
AAAAAGGACAGAAGGGCTAGAAAA
>st9066
AAAAAGGACAGTAGGGATGCGCT
>st9067
AAAAAGGACAGTAGGGATGCGCTA
>st9068
AAAAAGGACAGTCAAGCAAATGAA
>st9069
AAAAAGGACATGTAGAGGCGT
>st9070
AAAAAGGACATGTAGAGGCGTT
>st9071
AAAAAGGACATGTAGAGGCGTTCT
>st9072
AAAAAGGACCACAAAGACCAAAGA
>st9073
AAAAAGGACCAGCTGATGGACTGC
>st9074
AAAAAGGACCATTTAGAAGTTCGG
>st9075
AAAAAGGACCATTTAGAAGTTCGGA
>st9076
AAAAAGGACCCCTACGTCAGGAAA
>st9077
AAAAAGGACCTAAAGTAAACGG
>st9078
AAAAAGGACCTGCATATAAGATAC
>st9079
AAAAAGGACGACGAACTCTCCGGC
>st9080
AAAAAGGACGAGGGTGAAAAAGGC
>st9081
AAAAAGGACGATCAAACGTTGGAC
>st9082
AAAAAGGACGCGACTACACCGAGA
>st9083
AAAAAGGACGGACATGGCTATCAC
>st9084
AAAAAGGACGGACGGTTAAATATT
>st9085
AAAAAGGACGGATGCAACACG
>st9086
AAAAAGGACGGATGCAACACGA
>st9087
AAAAAGGACGGATGCAACACGAGG
>st9088
AAAAAGGACGGCAGACGCGCCA
>st9089
AAAAAGGACGGCAGACGCGCCAC
>st9090
AAAAAGGACGGCAGACGCGCCACA
>st9091
AAAAAGGACGGTCGTATCCACATG
>st9092
AAAAAGGACGTAAGTTAGAGGATC
>st9093
AAAAAGGACGTACGTGGCGCGGTA
>st9094
AAAAAGGACGTGCAAAATAAAAAG
>st9095
AAAAAGGACGTGGATGTTGTATGG
>st9096
AAAAAGGACTAAAAGCACGTAGA
>st9097
AAAAAGGACTAAAAGCACGTAGAC
>st9098
AAAAAGGACTAAAAGTGGCATTCC
>st9099
AAAAAGGACTAAAATTAGAGATGA
>st9100
AAAAAGGACTAGCTGATGGACTGC
>st9101
AAAAAGGACTCCCTAGCCAGGCTG
>st9102
AAAAAGGACTGAAATTGGAGATGA
>st9103
AAAAAGGACTGAAGTTTAGA
>st9104
AAAAAGGACTGAAGTTTAGATGCA
>st9105
AAAAAGGACTGAAGTTTGCGTCA
>st9106
AAAAAGGACTGAAGTTTGCGTCAA
>st9107
AAAAAGGACTGAAGTTTGGA
>st9108
AAAAAGGACTGAAGTTTGGCAC
>st9109
AAAAAGGACTGAGCACGCACAAAA
>st9110
AAAAAGGACTGTATAGGGCTA
>st9111
AAAAAGGACTGTATAGGGCTATA
>st9112
AAAAAGGACTGTATAGGGCTATAA
>st9113
AAAAAGGACTGTGCTGGAAGGGAA
>st9114
AAAAAGGACTTTTACGGTACATTA
>st9115
AAAAAGGAGAAAACAGATGAATAG
>st9116
AAAAAGGAGAAAAGAGAAGATTGG
>st9117
AAAAAGGAGAAAGATAATTTGGA
>st9118
AAAAAGGAGAAAGATAATTTGGAC
>st9119
AAAAAGGAGAACAAGCACTGTGCA
>st9120
AAAAAGGAGAAGAACGTGTACTGG
>st9121
AAAAAGGAGAAGAACGTGTGCTAG
>st9122
AAAAAGGAGAAGAACGTGTGCTGG
>st9123
AAAAAGGAGAAGAGAAGACTACTG
>st9124
AAAAAGGAGAAGGACAACAGG
>st9125
AAAAAGGAGAAGTATAGAACACGC
>st9126
AAAAAGGAGAATAGCTAATATGGT
>st9127
AAAAAGGAGACACCACGTTCGCTG
>st9128
AAAAAGGAGACTAAAGATGATGGA
>st9129
AAAAAGGAGAGAGAAGAACAACA
>st9130
AAAAAGGAGAGAGAAGAACAACAG
>st9131
AAAAAGGAGAGAGAAGAACAACAGA
>st9132
AAAAAGGAGAGAGAAGGACAGGG
>st9133
AAAAAGGAGAGAGAGGAGAAGCG
>st9134
AAAAAGGAGAGAGATGAAAAGTAA
>st9135
AAAAAGGAGAGAGATGAAAAGTGA
>st9136
AAAAAGGAGAGAGCTATGGATCG
>st9137
AAAAAGGAGAGAGCTATGGATCGG
>st9138
AAAAAGGAGAGGAATACAGGACAA
>st9139
AAAAAGGAGAGGAGGAGATTGTA
>st9140
AAAAAGGAGAGGAGGAGATTGTAT
>st9141
AAAAAGGAGAGGGACAAGTGGGTG
>st9142
AAAAAGGAGAGGTGGGGCTAGAGG
>st9143
AAAAAGGAGAGTAGGAAAAGGTG
>st9144
AAAAAGGAGAGTAGGAAAAGGTGT
>st9145
AAAAAGGAGATAGAAGAGTAGCG
>st9146
AAAAAGGAGATAGTAGAAATTAGA
>st9147
AAAAAGGAGATCTCGCTGCAAGGA
>st9148
AAAAAGGAGATGAGGAGATTGTAT
>st9149
AAAAAGGAGATGCATCAACTCTGA
>st9150
AAAAAGGAGATGGATGGAAAATGT
>st9151
AAAAAGGAGATTGGAGGAGCCCGA
>st9152
AAAAAGGAGCAAAGAATGACA
>st9153
AAAAAGGAGCAAAGAATGACAA
>st9154
AAAAAGGAGCAAGTCGACAGGGA
>st9155
AAAAAGGAGCAAGTCGACAGGGAT
>st9156
AAAAAGGAGCAGAAGAACAGAAAC
>st9157
AAAAAGGAGCATGTCGATAGGGAG
>st9158
AAAAAGGAGCCACGTAGACGC
>st9159
AAAAAGGAGCCACGTAGACGCC
>st9160
AAAAAGGAGCCACGTAGACGCCAC
>st9161
AAAAAGGAGCCACGTAGACGCCACC
>st9162
AAAAAGGAGCGAAGTTGGATGGAG
>st9163
AAAAAGGAGCGGAGGAACACAGGA
>st9164
AAAAAGGAGCTAGAGGATCGA
>st9165
AAAAAGGAGCTAGAGGATCGATAT
>st9166
AAAAAGGAGCTCGTGGTATATCAC
>st9167
AAAAAGGAGGAACAAGTGAGATGA
>st9168
AAAAAGGAGGAAGGATACAAAGCA
>st9169
AAAAAGGAGGAGAGGACAGAAAGA
>st9170
AAAAAGGAGGCAGCACTGATTGAA
>st9171
AAAAAGGAGGCGGAAGAAACTGAC
>st9172
AAAAAGGAGGGACACAAATTTGAC
>st9173
AAAAAGGAGGGATGCAACACAAGG
>st9174
AAAAAGGAGGGATGCAACACG
>st9175
AAAAAGGAGGGATGCAACACGA
>st9176
AAAAAGGAGGGATGCAACACGAG
>st9177
AAAAAGGAGGGATGCAACACGAGG
>st9178
AAAAAGGAGGGATGCAACACGAGGA
>st9179
AAAAAGGAGGTAGACGTCTAGTGA
>st9180
AAAAAGGAGGTGGCGGGAAGGAGC
>st9181
AAAAAGGAGTAAGTTGAAAGAGCA
>st9182
AAAAAGGAGTAGGAGGCACAAATG
>st9183
AAAAAGGAGTGGGGAGAGATGCGC
>st9184
AAAAAGGATAAGACGAAGAGGATG
>st9185
AAAAAGGATAAGGCTATTAACTGT
>st9186
AAAAAGGATACAGAAGGAGAA
>st9187
AAAAAGGATACAGAAGGAGAAGA
>st9188
AAAAAGGATACAGAAGGAGAAGAC
>st9189
AAAAAGGATACAGTCGGAAACGGT
>st9190
AAAAAGGATAGTATACAACAGCAC
>st9191
AAAAAGGATATGACAGAAGTAACG
>st9192
AAAAAGGATATGACAGAAGTAACGG
>st9193
AAAAAGGATATGACAGAAGTAAGG
>st9194
AAAAAGGATATGACGGAAGTAAGG
>st9195
AAAAAGGATATGATTTGAAATGGC
>st9196
AAAAAGGATATGCATACCACCCAG
>st9197
AAAAAGGATATTTAGCGAGCGGTC
>st9198
AAAAAGGATCAAGAAGGAGAAGAC
>st9199
AAAAAGGATCCAGAAGAAGAAGA
>st9200
AAAAAGGATCCAGAAGAAGAAGAC
>st9201
AAAAAGGATCCAGAAGGAGAA
>st9202
AAAAAGGATCCAGAAGGAGAAGA
>st9203
AAAAAGGATCCAGAAGGAGAAGAC
>st9204
AAAAAGGATCCAGAATGAGAAGAC
>st9205
AAAAAGGATCCAGGAGGAGAAGAC
>st9206
AAAAAGGATCCCAGAACAATCGGA
>st9207
AAAAAGGATCGACGCGGAA
>st9208
AAAAAGGATCGACGCGGAAA
>st9209
AAAAAGGATCGACGCGGAAAG
>st9210
AAAAAGGATCGACGCGGAAAGT
>st9211
AAAAAGGATCGACGCGGAAAGTT
>st9212
AAAAAGGATCGATAGGCCACG
>st9213
AAAAAGGATCGTGGCAGCAAG
>st9214
AAAAAGGATCGTGGCAGCAAGG
>st9215
AAAAAGGATCGTGGCAGCAAGGC
>st9216
AAAAAGGATCTAGAAGGAGAA
>st9217
AAAAAGGATCTAGAAGGAGAAGA
>st9218
AAAAAGGATCTAGAAGGAGAAGAC
>st9219
AAAAAGGATCTAGGAGGAGAAGAC
>st9220
AAAAAGGATCTATGAGGAGAAGAC
>st9221
AAAAAGGATCTCGAGGTAACGGTA
>st9222
AAAAAGGATCTTGTAGATTGCGGT
>st9223
AAAAAGGATCTTGTAGATTGCGGTG
>st9224
AAAAAGGATCTTTAGTCCCGGTTG
>st9225
AAAAAGGATGATCAAACGTTGGAT
>st9226
AAAAAGGATGCAGAAGGAGAAGA
>st9227
AAAAAGGATGCAGAAGGAGAAGAC
>st9228
AAAAAGGATGCGGCATGACAGTTT
>st9229
AAAAAGGATGGAGTATTGAAAAG
>st9230
AAAAAGGATGGAGTATTGAAAAGC
>st9231
AAAAAGGATGGATGGCTATTGGCT
>st9232
AAAAAGGATGGATTCGCTGGAA
>st9233
AAAAAGGATGGCCAACAAGATGTG
>st9234
AAAAAGGATGGTCAAAGTTGTGCA
>st9235
AAAAAGGATGGTTTCGCTGA
>st9236
AAAAAGGATGGTTTCGCTGAA
>st9237
AAAAAGGATGGTTTCGCTGAAA
>st9238
AAAAAGGATGTACTCGTAGCAGA
>st9239
AAAAAGGATGTGAATAAATGGTA
>st9240
AAAAAGGATGTGAATAAATGGTAA
>st9241
AAAAAGGATGTGAATAAATGGTAG
>st9242
AAAAAGGATGTGAATAAATGGTAGT
>st9243
AAAAAGGATGTGGCAAGTGAATAA
>st9244
AAAAAGGATTAAGAAGAAGAAGAC
>st9245
AAAAAGGATTAATCGGGACATGGC
>st9246
AAAAAGGATTCAGAAGAAGAAGAC
>st9247
AAAAAGGATTCAGAAGGAGAAGA
>st9248
AAAAAGGATTCAGAAGGAGAAGAC
>st9249
AAAAAGGATTGAAAAGAAAAACGG
>st9250
AAAAAGGATTGGCATTACGGATGT
>st9251
AAAAAGGATTGGCTCTGAGGGCTG
>st9252
AAAAAGGATTGTATCGTAGGCCGG
>st9253
AAAAAGGATTGTTTGAGAGGC
>st9254
AAAAAGGATTGTTTGAGAGGCT
>st9255
AAAAAGGATTGTTTGAGAGGCTA
>st9256
AAAAAGGATTGTTTGAGAGGCTAA
>st9257
AAAAAGGATTTAAAGTGAACGGTT
>st9258
AAAAAGGATTTAGAAGGAGAAGAC
>st9259
AAAAAGGATTTGATCAGCATTGGG
>st9260
AAAAAGGATTTTAACAGCATTGGG
>st9261
AAAAAGGATTTTAGGTGGATGT
>st9262
AAAAAGGATTTTAGGTGGATGTGA
>st9263
AAAAAGGATTTTAGGTGGATGTGAC
>st9264
AAAAAGGATTTTAGTTGGAT
>st9265
AAAAAGGATTTTAGTTGGATG
>st9266
AAAAAGGATTTTAGTTGGATGTGA
>st9267
AAAAAGGATTTTGGGTAGACGTGA
>st9268
AAAAAGGATTTTGGTTGGATGT
>st9269
AAAAAGGATTTTGGTTGGATGTGA
>st9270
AAAAAGGATTTTGGTTGGATGTGAC
>st9271
AAAAAGGATTTTTGCGGACACCCC
>st9272
AAAAAGGCAAACCTGAGTTTTCGT
>st9273
AAAAAGGCAAACCTGGATTTTCGT
>st9274
AAAAAGGCAAACGTTGGAGGGATG
>st9275
AAAAAGGCAAAGGTGGAATCAACA
>st9276
AAAAAGGCAACCTAGAAGAGGACG
>st9277
AAAAAGGCAACCTAGGATAGGCAA
>st9278
AAAAAGGCAACGGCGCTAAACATT
>st9279
AAAAAGGCAACGGCGTCAAACATT
>st9280
AAAAAGGCAACGGTGTCAAACATT
>st9281
AAAAAGGCAACTAGGAGGGGATGT
>st9282
AAAAAGGCAACTTAGGATGGGATA
>st9283
AAAAAGGCAAGATCGTAACGGCAA
>st9284
AAAAAGGCAAGTAAGGGACGGAGG
>st9285
AAAAAGGCAATCTAAAAGAGGACG
>st9286
AAAAAGGCACATAGAGATCGG
>st9287
AAAAAGGCACATAGAGATCGGCAC
>st9288
AAAAAGGCACCTATTTGAAGATAA
>st9289
AAAAAGGCAGAGGAACATAGTGGC
>st9290
AAAAAGGCAGAGTAGGAAAAGGCG
>st9291
AAAAAGGCAGGTAAGACAAACTAA
>st9292
AAAAAGGCAGTGGAAGAACCAGGA
>st9293
AAAAAGGCATATAGGACTGGATGT
>st9294
AAAAAGGCATGATCGGAAACTGAC
>st9295
AAAAAGGCATGGAACTAAAGACGG
>st9296
AAAAAGGCATGGAGACTCAGTCGG
>st9297
AAAAAGGCATGTTTAGTTTCA
>st9298
AAAAAGGCATTGAACGAGA
>st9299
AAAAAGGCATTGAACGAGAA
>st9300
AAAAAGGCATTGAACGAGAAA
>st9301
AAAAAGGCATTGAACGAGAAAA
>st9302
AAAAAGGCCTGTAGATGCCGGT
>st9303
AAAAAGGCCTGTAGATGCCGGTT
>st9304
AAAAAGGCCTGTAGATGCCGGTTT
>st9305
AAAAAGGCGAATACTAGGAAATAA
>st9306
AAAAAGGCGAATACTAGGAAATG
>st9307
AAAAAGGCGAATACTAGGAAATGA
>st9308
AAAAAGGCGAGATGGGACAAA
>st9309
AAAAAGGCGAGATGGGACAAAC
>st9310
AAAAAGGCGAGATGGGACAAACC
>st9311
AAAAAGGCGAGATGGGACAAACCC
>st9312
AAAAAGGCGAGATGGGACAAACCCC
>st9313
AAAAAGGCGAGATGGGACAAACCG
>st9314
AAAAAGGCGAGATGGGACAAACCT
>st9315
AAAAAGGCGATCGTTGGACATAAA
>st9316
AAAAAGGCGCCGGCCGGCAAG
>st9317
AAAAAGGCGCCGGCCGGCAAGT
>st9318
AAAAAGGCGCCGGCCGGCAAGTGG
>st9319
AAAAAGGCGGGACGTTACAAATGA
>st9320
AAAAAGGCTAACAGCGGACCGACC
>st9321
AAAAAGGCTAAGAAACATATCCAG
>st9322
AAAAAGGCTACAAAGAATCTTATA
>st9323
AAAAAGGCTACTAATACACTCAAT
>st9324
AAAAAGGCTAGCACCAGATCGGCG
>st9325
AAAAAGGCTAGTATGATGGGTGAG
>st9326
AAAAAGGCTATAGGTATCGGTTGG
>st9327
AAAAAGGCTATGTTAGGACAATAC
>st9328
AAAAAGGCTGAATGCTGAGGTGGA
>st9329
AAAAAGGCTGAATGCTGGGGTGGA
>st9330
AAAAAGGCTGAATGTTGAGATGG
>st9331
AAAAAGGCTGAATGTTGAGATGGA
>st9332
AAAAAGGCTGCATACATCCGGTT
>st9333
AAAAAGGCTGCATACATCCGGTTG
>st9334
AAAAAGGCTGCATATAACTGG
>st9335
AAAAAGGCTGCATATAACTGGT
>st9336
AAAAAGGCTGCATATAACTGGTT
>st9337
AAAAAGGCTGCATATAACTGGTTA
>st9338
AAAAAGGCTGCATATATAGTTGGA
>st9339
AAAAAGGCTGCATATATCAGGTTG
>st9340
AAAAAGGCTGCATATATCCGAT
>st9341
AAAAAGGCTGCATATATCCGATT
>st9342
AAAAAGGCTGCATATATCCGATTA
>st9343
AAAAAGGCTGCATATATCCGATTG
>st9344
AAAAAGGCTGCATATATCCGG
>st9345
AAAAAGGCTGCATATATCCGGT
>st9346
AAAAAGGCTGCATATATCCGGTT
>st9347
AAAAAGGCTGCATATATCCGGTTG
>st9348
AAAAAGGCTGCATATATCTAGTT
>st9349
AAAAAGGCTGCATATATCTAGTTG
>st9350
AAAAAGGCTGCATATATCTGGTT
>st9351
AAAAAGGCTGCATATATCTGGTTG
>st9352
AAAAAGGCTGCATATATTCG
>st9353
AAAAAGGCTGCATATATTCGG
>st9354
AAAAAGGCTGCATATATTCGGT
>st9355
AAAAAGGCTGCATATATTCGGTT
>st9356
AAAAAGGCTGCATATATTCGGTTG
>st9357
AAAAAGGCTGCATATATTCGGTTGG
>st9358
AAAAAGGCTGCATATATTTGGTTG
>st9359
AAAAAGGCTGCATGTATCCGATT
>st9360
AAAAAGGCTGGCTACAAATTGTAA
>st9361
AAAAAGGCTGGGGCATTAGTG
>st9362
AAAAAGGCTGGGGCATTAGTGA
>st9363
AAAAAGGCTGGGGCATTAGTGAGT
>st9364
AAAAAGGCTGTATATATCCGGTT
>st9365
AAAAAGGCTGTATATATCCGGTTG
>st9366
AAAAAGGCTGTATATATCCGGTTGG
>st9367
AAAAAGGCTGTCAGAGGGTATT
>st9368
AAAAAGGCTGTTGTTGATGAA
>st9369
AAAAAGGCTTAGGTCTGATCGTGG
>st9370
AAAAAGGCTTATATTCTGGGACGG
>st9371
AAAAAGGCTTGCGTAGACAGATA
>st9372
AAAAAGGCTTGCGTAGACAGATAA
>st9373
AAAAAGGCTTGTATGATGGTATT
>st9374
AAAAAGGGAAAAACATATGAATGA
>st9375
AAAAAGGGAAAAGGATGACGTC
>st9376
AAAAAGGGAAAATAGACGAATGGC
>st9377
AAAAAGGGAAATAGGTAGAAGTGG
>st9378
AAAAAGGGAAATGTAGGTTGGTTG
>st9379
AAAAAGGGAACCCGTCAGATGTGA
>st9380
AAAAAGGGAACTAGGTGGAGGCAG
>st9381
AAAAAGGGAAGAGAATACTATGAC
>st9382
AAAAAGGGAAGAGGGGTAGAA
>st9383
AAAAAGGGAAGAGGGGTAGAAA
>st9384
AAAAAGGGAAGAGGGGTAGAAAA
>st9385
AAAAAGGGAAGAGGGGTAGAAAAA
>st9386
AAAAAGGGAAGAGGGGTAGAAAAATT
>st9387
AAAAAGGGAATAGGTAAACTGCAG
>st9388
AAAAAGGGAATAGGTGGATAATGG
>st9389
AAAAAGGGAATATGATACGTTGAT
>st9390
AAAAAGGGAATGAAGGTTAGATG
>st9391
AAAAAGGGAATGAAGGTTAGATGT
>st9392
AAAAAGGGAATGGCAGAACAACGG
>st9393
AAAAAGGGACAAACAGAAGGGCGA
>st9394
AAAAAGGGACAGAAAGAAGAAGGA
>st9395
AAAAAGGGACATATATATCGGCAC
>st9396
AAAAAGGGACCGTCTGGAAC
>st9397
AAAAAGGGACGAAATAATGTGAAG
>st9398
AAAAAGGGACGACGATGGGATAAT
>st9399
AAAAAGGGACGAGGCTATTAA
>st9400
AAAAAGGGACGGAGGCAGAAGAGT
>st9401
AAAAAGGGACGGAGGGAGTATATA
>st9402
AAAAAGGGACGGCAGTGGCATG
>st9403
AAAAAGGGACGGCAGTGGCATGA
>st9404
AAAAAGGGACGGGAGTGGCATG
>st9405
AAAAAGGGACTAAAGGCACGTGGA
>st9406
AAAAAGGGACTAGCTATATTTAT
>st9407
AAAAAGGGACTAGCTATATTTATA
>st9408
AAAAAGGGACTAGCTATATTTATG
>st9409
AAAAAGGGACTGCCTATACATCAT
>st9410
AAAAAGGGAGCATAGAAAACGG
>st9411
AAAAAGGGAGCATAGAAAACGGAG
>st9412
AAAAAGGGAGCGGAACTGGGTAGA
>st9413
AAAAAGGGAGCGGAGACAGAAGAG
>st9414
AAAAAGGGAGCGGAGCTGAGTGGA
>st9415
AAAAAGGGAGGTAGAAGTGGGTG
>st9416
AAAAAGGGAGGTAGAAGTGGGTGG
>st9417
AAAAAGGGAGTAGCTATATTTATG
>st9418
AAAAAGGGAGTGAAGATAGCTGGA
>st9419
AAAAAGGGAGTGGAGTCGAGTGGA
>st9420
AAAAAGGGATAACATACTTGAACC
>st9421
AAAAAGGGATGGGGACTAAAAATG
>st9422
AAAAAGGGATTTTGATTGGATGGG
>st9423
AAAAAGGGATTTTGGTTGGATATA
>st9424
AAAAAGGGATTTTGGTTGGATGGG
>st9425
AAAAAGGGCACTGTTGCTGGC
>st9426
AAAAAGGGCAGGGACGTAGTC
>st9427
AAAAAGGGCATGTAGAGGCGT
>st9428
AAAAAGGGCATGTAGAGGCGTT
>st9429
AAAAAGGGCGACGGTGAAGAAGGC
>st9430
AAAAAGGGCGAGCGAAGTA
>st9431
AAAAAGGGCGAGCGAAGTAA
>st9432
AAAAAGGGCGAGCGAAGTAAGTG
>st9433
AAAAAGGGCGAGCGAAGTAAGTGA
>st9434
AAAAAGGGCGAGCTATTTGAGGGC
>st9435
AAAAAGGGCGGAGGCAGAAAAGT
>st9436
AAAAAGGGCGGTGTGTACAAA
>st9437
AAAAAGGGCTCTAGACGGTTTTGA
>st9438
AAAAAGGGCTGCTATATACCGGTA
>st9439
AAAAAGGGGAACGAAGCAGGATGA
>st9440
AAAAAGGGGACTATAGGAGGTTAC
>st9441
AAAAAGGGGAGAGTAGAGATTGGA
>st9442
AAAAAGGGGATCAGATGAAGACGA
>st9443
AAAAAGGGGATGGATTCTAATAGC
>st9444
AAAAAGGGGATTGAGGAGATACGC
>st9445
AAAAAGGGGATTGAGGAGATACGCA
>st9446
AAAAAGGGGATTGCTAAAAATATG
>st9447
AAAAAGGGGATTGGGAAGATACGC
>st9448
AAAAAGGGGATTGGGAAGATACGCA
>st9449
AAAAAGGGGCATCAGGACGTC
>st9450
AAAAAGGGGGAACAGGACGGAGGT
>st9451
AAAAAGGGGGAGAATGAACGGTTA
>st9452
AAAAAGGGGGAGATTGAAAGTA
>st9453
AAAAAGGGGGAGATTGAGAGTA
>st9454
AAAAAGGGTAACGGACATATTTGA
>st9455
AAAAAGGGTAACGGGCATATTTGA
>st9456
AAAAAGGGTAACGGGCATATTTGAT
>st9457
AAAAAGGGTAGAATGAATTGGTC
>st9458
AAAAAGGGTAGAATGAATTGGTCC
>st9459
AAAAAGGGTAGACGCGACGCACGC
>st9460
AAAAAGGGTAGACGCTTGACGGAG
>st9461
AAAAAGGGTAGACGCTTGACGGGG
>st9462
AAAAAGGGTAGGATTGGGATGG
>st9463
AAAAAGGGTAGGATTGGGATGGG
>st9464
AAAAAGGGTAGGATTGGGATGGGT
>st9465
AAAAAGGGTAGGTATGTCAGGATG
>st9466
AAAAAGGGTATGGTTGAAAATGGC
>st9467
AAAAAGGGTCTTAGACTTTTCGGC
>st9468
AAAAAGGGTGAGACAGAAGGATGG
>st9469
AAAAAGGGTGCGAGTGTGGGGACG
>st9470
AAAAAGGGTGTAAATTGAACGGTT
>st9471
AAAAAGGGTGTAGCTATATTTATG
>st9472
AAAAAGGGTTAGGATTAAATGGA
>st9473
AAAAAGGGTTAGGATTAAATGGAA
>st9474
AAAAAGGGTTGCATATTATGATAG
>st9475
AAAAAGGTAACCTAGGAGGGGATG
>st9476
AAAAAGGTAACGGGCATATTTGAT
>st9477
AAAAAGGTACATAGAAAAGGGCA
>st9478
AAAAAGGTACATAGAAAAGGGCAC
>st9479
AAAAAGGTACGGCATTGACTATGA
>st9480
AAAAAGGTACGGGTGGAAACGATA
>st9481
AAAAAGGTAGAAACGCATAGTAA
>st9482
AAAAAGGTAGAAATTTATGTGTA
>st9483
AAAAAGGTAGAAATTTATGTGTAG
>st9484
AAAAAGGTAGAAGCAAACACAGAG
>st9485
AAAAAGGTAGAGGAGGTAGG
>st9486
AAAAAGGTAGAGGAGGTAGGA
>st9487
AAAAAGGTAGAGGAGGTAGGAT
>st9488
AAAAAGGTAGAGGAGGTAGGATG
>st9489
AAAAAGGTAGAGGAGGTAGGATGG
>st9490
AAAAAGGTAGAGGAGGTAGGATGGG
>st9491
AAAAAGGTAGAGGAGGTAGGATGGGC
>st9492
AAAAAGGTAGAGGAGGTAGGATGGGCA
>st9493
AAAAAGGTAGAGTCAGGCATG
>st9494
AAAAAGGTAGATAGAAGTAAGTGA
>st9495
AAAAAGGTAGATGTAGGCAATAAT
>st9496
AAAAAGGTAGGCAACAAGAAGGCG
>st9497
AAAAAGGTAGGGGCAAAAACAC
>st9498
AAAAAGGTAGGGGCAAAAACACA
>st9499
AAAAAGGTAGGGGCAAAAACACAA
>st9500
AAAAAGGTAGGTAGAAGTAAGTAG
>st9501
AAAAAGGTAGGTAGAAGTAAGTGG
>st9502
AAAAAGGTAGTACAAGGGCAT
>st9503
AAAAAGGTAGTACAAGGGCATA
>st9504
AAAAAGGTAGTAGAAAAACAGCA
>st9505
AAAAAGGTAGTAGGAGATGATGGA
>st9506
AAAAAGGTAGTCGAGGGGTTA
>st9507
AAAAAGGTAGTTAATGAGGTGAGG
>st9508
AAAAAGGTATAAGTAGATCATCGG
>st9509
AAAAAGGTATATAAGTTGGACCAC
>st9510
AAAAAGGTATATTGAAGGACATGG
>st9511
AAAAAGGTATTTAGGGACGGAGCG
>st9512
AAAAAGGTCAAACGTTGGATACAA
>st9513
AAAAAGGTCAACGACGTCAAATAT
>st9514
AAAAAGGTCAACGGCGCCAAATAT
>st9515
AAAAAGGTCAACGGCGCTAAATAT
>st9516
AAAAAGGTCAACGGCGTAATATTT
>st9517
AAAAAGGTCAACGGCGTCAAA
>st9518
AAAAAGGTCAACGGCGTCAAACA
>st9519
AAAAAGGTCAACGGCGTCAAACAT
>st9520
AAAAAGGTCAACGGCGTCAAATA
>st9521
AAAAAGGTCAACGGCGTCAAATAA
>st9522
AAAAAGGTCAACGGCGTCAAATAC
>st9523
AAAAAGGTCAACGGCGTCAAATAT
>st9524
AAAAAGGTCAACGGCGTCAAATATT
>st9525
AAAAAGGTCAACGGCGTTAAACAT
>st9526
AAAAAGGTCAACGGCGTTAAATAT
>st9527
AAAAAGGTCAACGGCGTTATACAT
>st9528
AAAAAGGTCAACGGCTACAAACAT
>st9529
AAAAAGGTCAACGGTATCGAATAT
>st9530
AAAAAGGTCAACGGTGTCAAACGG
>st9531
AAAAAGGTCAACGGTGTCAAATAT
>st9532
AAAAAGGTCACCTGTGACACGGGC
>st9533
AAAAAGGTCACGCCGACAGAACGG
>st9534
AAAAAGGTCAGATCGTCATAGAGC
>st9535
AAAAAGGTCAGTGGCGTCAAACAT
>st9536
AAAAAGGTCCCGACGGTTTTGAGC
>st9537
AAAAAGGTCGAGCGAAGTTGAAGC
>st9538
AAAAAGGTCGTCTCGCAATTTACA
>st9539
AAAAAGGTCTGTAACTAAACACGG
>st9540
AAAAAGGTCTGTTTGGCATAGTGG
>st9541
AAAAAGGTCTTTGCATACGGACGG
>st9542
AAAAAGGTCTTTGCATACGGGCGG
>st9543
AAAAAGGTGAACGGCGTCTGAGGG
>st9544
AAAAAGGTGAGATGGGACAAATCC
>st9545
AAAAAGGTGAGGACGGTCGTTACT
>st9546
AAAAAGGTGAGGGCTAAACATTAG
>st9547
AAAAAGGTGCATAATCGTCGATTC
>st9548
AAAAAGGTGGAGCTGAAGTTGGA
>st9549
AAAAAGGTGGAGCTGAAGTTGGAA
>st9550
AAAAAGGTGGATGGCGTTAGAGAT
>st9551
AAAAAGGTGGTAGAATTAAATGGA
>st9552
AAAAAGGTGTACGGTGTTAGAGAA
>st9553
AAAAAGGTGTAGAGGTGACGGGCC
>st9554
AAAAAGGTGTATGATTGGTTGAA
>st9555
AAAAAGGTGTATGATTGGTTGAAA
>st9556
AAAAAGGTGTATGATTGGTTGAAAA
>st9557
AAAAAGGTGTCGGTTTTTAAT
>st9558
AAAAAGGTGTCGTGGTGTAGTTGGTTA
>st9559
AAAAAGGTGTCGTGGTGTAGTTGGTTAT
>st9560
AAAAAGGTGTGGCAAGTTGAAGCA
>st9561
AAAAAGGTTAACGACGTCAAATAT
>st9562
AAAAAGGTTAACGGCGTCAAATAT
>st9563
AAAAAGGTTAACGGCGTCAGATGT
>st9564
AAAAAGGTTAACGGCGTCTAATAT
>st9565
AAAAAGGTTAACGGTGTCAAACAT
>st9566
AAAAAGGTTAAGTAGGGAAGTGGC
>st9567
AAAAAGGTTACGGGACGAAAAAAC
>st9568
AAAAAGGTTCGGAACTAAACACGG
>st9569
AAAAAGGTTGAGACGTGCGAATT
>st9570
AAAAAGGTTGAGACGTGCGAATTG
>st9571
AAAAAGGTTGAGGGAGGTTCTAGT
>st9572
AAAAAGGTTGCAAGAGGATCAGAA
>st9573
AAAAAGGTTGGAAGTCTAGGTGTT
>st9574
AAAAAGGTTGGACATTTGCGCGGT
>st9575
AAAAAGGTTGGGAACTAAGGTGGT
>st9576
AAAAAGGTTGTAAATGAAAGGCAT
>st9577
AAAAAGGTTGTAGTTGGTTGGGAA
>st9578
AAAAAGGTTGTATATATGCGGTTG
>st9579
AAAAAGGTTTACGGCGTCATACAT
>st9580
AAAAAGGTTTGGAACTAAACACGG
>st9581
AAAAAGGTTTTAGATGCGATGGGA
>st9582
AAAAAGGTTTTGGCGACAACGGCG
>st9583
AAAAAGGTTTTGGGGAAGGTGGCG
>st9584
AAAAAGTAAACGATGTCAAATATT
>st9585
AAAAAGTAAACGGCGTAAAAGGAC
>st9586
AAAAAGTAAACGGCGTCAAACATT
>st9587
AAAAAGTAAACTCTAGATTTTCGT
>st9588
AAAAAGTAAAGACGGACCACTTAT
>st9589
AAAAAGTAAAGTTTTGGATGTCAT
>st9590
AAAAAGTAAATAAGACGGACAATT
>st9591
AAAAAGTAAATGGTGGAGGGTTGT
>st9592
AAAAAGTAACATCTTGAAGACTGT
>st9593
AAAAAGTAACGGGCATATTTGATC
>st9594
AAAAAGTAACTCGAGGTAACGGTA
>st9595
AAAAAGTAACTCGAGGTACCGGTA
>st9596
AAAAAGTAAGAGTTCATCCACAAT
>st9597
AAAAAGTAAGGCGAACAAACACAC
>st9598
AAAAAGTAAGGTAGAAGAAATCGG
>st9599
AAAAAGTAAGTAGAATGAAATGGA
>st9600
AAAAAGTAAGTGGAACATTTTGGA
>st9601
AAAAAGTAATAGTAGGAGGGTCTG
>st9602
AAAAAGTAATATCGTATCGTAGGA
>st9603
AAAAAGTACAAGTTCATCAAACAC
>st9604
AAAAAGTACAATAGAACTGGCATG
>st9605
AAAAAGTACACAACTTGTCGTCGG
>st9606
AAAAAGTACACGGATGGAGATGGA
>st9607
AAAAAGTACACGGATTGGAGATGGA
>st9608
AAAAAGTACAGTCGAACATAGCAA
>st9609
AAAAAGTACCGTTGGATAAAAG
>st9610
AAAAAGTACCGTTGGATAAAAGA
>st9611
AAAAAGTACGGCAATATTTGATAA
>st9612
AAAAAGTACGGCCAAAAGATTTT
>st9613
AAAAAGTACGGCCAAAAGATTTTT
>st9614
AAAAAGTACGGTGAATGGTGGCAA
>st9615
AAAAAGTACGTAGATGGTGAGAAG
>st9616
AAAAAGTACTCGGGAGATCATGGC
>st9617
AAAAAGTACTGAAGTTTGGATCCA
>st9618
AAAAAGTACTGGATATGATGCATA
>st9619
AAAAAGTACTGTAGATATAAGCAC
>st9620
AAAAAGTACTGTCGACGGGAGATA
>st9621
AAAAAGTACTTTGAGTTACCGGTA
>st9622
AAAAAGTAGAAAACAGATCAAAGC
>st9623
AAAAAGTAGAAAACCGGCACCTTT
>st9624
AAAAAGTAGAAAATAATGTTGGCT
>st9625
AAAAAGTAGAAAATGACATGTGGA
>st9626
AAAAAGTAGAAACATGATAGGATT
>st9627
AAAAAGTAGAAACTGATCGGCTAA
>st9628
AAAAAGTAGAAATCGGATGAGGGA
>st9629
AAAAAGTAGAACACGGAAATCAGA
>st9630
AAAAAGTAGAACGTCGTATATTAA
>st9631
AAAAAGTAGAAGACAAAATTAATA
>st9632
AAAAAGTAGAAGCCAAAGTATCAC
>st9633
AAAAAGTAGAAGTAAAATCAA
>st9634
AAAAAGTAGAAGTAAAATCAATA
>st9635
AAAAAGTAGAAGTAAAATCAATAT
>st9636
AAAAAGTAGAAGTTAGGAAGATGT
>st9637
AAAAAGTAGAAGTTGGGAAATGGG
>st9638
AAAAAGTAGAATCAAATCGGCATT
>st9639
AAAAAGTAGACAAGACATCTCACC
>st9640
AAAAAGTAGACAAGTTGGCAT
>st9641
AAAAAGTAGACAAGTTGGCATT
>st9642
AAAAAGTAGACGAATAAAAACCAA
>st9643
AAAAAGTAGACGGATTTGAAGACA
>st9644
AAAAAGTAGAGAAGAGAAATTGG
>st9645
AAAAAGTAGAGAAGAGAAATTGGT
>st9646
AAAAAGTAGAGAAGAGCGACAT
>st9647
AAAAAGTAGAGAAGAGCGACATG
>st9648
AAAAAGTAGAGAAGAGTAACATG
>st9649
AAAAAGTAGAGAAGAGTAACATGC
>st9650
AAAAAGTAGAGACACATAATATAT
>st9651
AAAAAGTAGAGAGTTGGTGGAAGT
>st9652
AAAAAGTAGAGCAAGACTGAGTA
>st9653
AAAAAGTAGAGCAAGACTGAGTAC
>st9654
AAAAAGTAGAGCTTGGAGATAGAG
>st9655
AAAAAGTAGAGGAGGAACTGAGGA
>st9656
AAAAAGTAGAGGCAAAATCAA
>st9657
AAAAAGTAGAGGCAAAATCAATA
>st9658
AAAAAGTAGAGGCAAAATCAATAT
>st9659
AAAAAGTAGAGGCAAAATCAC
>st9660
AAAAAGTAGAGGCAAAATCACAA
>st9661
AAAAAGTAGAGGCAAAATCACAAT
>st9662
AAAAAGTAGAGGCTAGGAATGTGT
>st9663
AAAAAGTAGAGGTAAAAACACAAA
>st9664
AAAAAGTAGAGGTAAAACTGCAAA
>st9665
AAAAAGTAGAGTCAAATTAGTAG
>st9666
AAAAAGTAGAGTCCATATAGAAAT
>st9667
AAAAAGTAGAGTGCCATGGCCC
>st9668
AAAAAGTAGAGTGCCATGGCCCAC
>st9669
AAAAAGTAGAGTTCATATAGAAAT
>st9670
AAAAAGTAGATAAAAGATAATGG
>st9671
AAAAAGTAGATAAAAGATAATGGT
>st9672
AAAAAGTAGATAAAAGTGAATGGT
>st9673
AAAAAGTAGATAAAATAATTTGAG
>st9674
AAAAAGTAGATAAGAATGATTGG
>st9675
AAAAAGTAGATAAGAATGATTGGA
>st9676
AAAAAGTAGATAAGAATGATTGGT
>st9677
AAAAAGTAGATAAGTCAACGGACG
>st9678
AAAAAGTAGATAATAAGGTGAGCC
>st9679
AAAAAGTAGATACGGTTGTGGGGG
>st9680
AAAAAGTAGATAGAAGTAAGTGGT
>st9681
AAAAAGTAGATAGAAGTGAATAAT
>st9682
AAAAAGTAGATAGAAGTGAATGG
>st9683
AAAAAGTAGATAGAAGTGAATGGT
>st9684
AAAAAGTAGATAGAAGTTAGTGGT
>st9685
AAAAAGTAGATAGAATTAAATAAG
>st9686
AAAAAGTAGATAGAATTAAATAGG
>st9687
AAAAAGTAGATAGTAAGGTGGACC
>st9688
AAAAAGTAGATCAACGGCCCACAT
>st9689
AAAAAGTAGATGAAGAAATTAAAT
>st9690
AAAAAGTAGATGAATAGATGGATG
>st9691
AAAAAGTAGATGAGAATGATTGAA
>st9692
AAAAAGTAGATGGAGGGAGTA
>st9693
AAAAAGTAGATGGATGAAGTAT
>st9694
AAAAAGTAGATGGCGGGAGAATAC
>st9695
AAAAAGTAGATGGTGAAGGGTTGT
>st9696
AAAAAGTAGATGTTATGGAAGAAA
>st9697
AAAAAGTAGCATAACCGTCGTTTC
>st9698
AAAAAGTAGCCGATGAGAATATAG
>st9699
AAAAAGTAGCGCGTCAAATCAAAA
>st9700
AAAAAGTAGCGGGCTACAAATCT
>st9701
AAAAAGTAGCTCTAACCTTTTGAA
>st9702
AAAAAGTAGCTGATTGGTAGCCAG
>st9703
AAAAAGTAGCTGTGGGCTGTGGC
>st9704
AAAAAGTAGGAACAAAATCACAAA
>st9705
AAAAAGTAGGAAGATAGTTTGGAC
>st9706
AAAAAGTAGGAAGTTTGGATCCAA
>st9707
AAAAAGTAGGAAGTTTGTGTGT
>st9708
AAAAAGTAGGAATCGGATGAGAGA
>st9709
AAAAAGTAGGAATGATCGTTTGAT
>st9710
AAAAAGTAGGAGAATTGAAGAAGT
>st9711
AAAAAGTAGGAGAGAATGATTGA
>st9712
AAAAAGTAGGAGAGAATGATTGAA
>st9713
AAAAAGTAGGAGCAAAAACA
>st9714
AAAAAGTAGGAGCAAAAACAC
>st9715
AAAAAGTAGGAGCAAAAACACA
>st9716
AAAAAGTAGGAGCAAAAACACACC
>st9717
AAAAAGTAGGAGCAAAAACACACCC
>st9718
AAAAAGTAGGAGTAAAAACGCAAA
>st9719
AAAAAGTAGGAGTAGCGAAACCAT
>st9720
AAAAAGTAGGAGTCGGGCAAGTAC
>st9721
AAAAAGTAGGATAACAATGGCTAG
>st9722
AAAAAGTAGGATAGATAATTATAG
>st9723
AAAAAGTAGGATCAAATTGGC
>st9724
AAAAAGTAGGATCAAATTGGCAG
>st9725
AAAAAGTAGGATCAAATTGGCAGT
>st9726
AAAAAGTAGGATCAGTTTAAACGG
>st9727
AAAAAGTAGGCAAGTTGGCAT
>st9728
AAAAAGTAGGCAAGTTGGCATT
>st9729
AAAAAGTAGGCAAGTTGGCATTTA
>st9730
AAAAAGTAGGCAGAAATGAATGG
>st9731
AAAAAGTAGGCAGAAATGAATGGT
>st9732
AAAAAGTAGGCATTAAGATGGACC
>st9733
AAAAAGTAGGCTCGATGCATCGGC
>st9734
AAAAAGTAGGGACAAAATCAATAT
>st9735
AAAAAGTAGGGACAAAATCACAA
>st9736
AAAAAGTAGGGACAAAATCACAAT
>st9737
AAAAAGTAGGGAGATAGTTTGGAC
>st9738
AAAAAGTAGGGGCAAAACTGTAAA
>st9739
AAAAAGTAGGGGCAAAATCAA
>st9740
AAAAAGTAGGGGCAAAATCAATAT
>st9741
AAAAAGTAGGGGCAAAATTAATAT
>st9742
AAAAAGTAGGGGTAAAACAACAAT
>st9743
AAAAAGTAGGGGTAAAATCAATAT
>st9744
AAAAAGTAGGGGTAAAATCACAAT
>st9745
AAAAAGTAGGGTAGTTGGAAGAA
>st9746
AAAAAGTAGGGTAGTTGGAAGAAA
>st9747
AAAAAGTAGGGTCAAATAAGC
>st9748
AAAAAGTAGGGTCAAATAAGCAA
>st9749
AAAAAGTAGGGTCAAATAAGCAAA
>st9750
AAAAAGTAGGGTCAAATCGGCAA
>st9751
AAAAAGTAGGGTCAAATCGGCAAT
>st9752
AAAAAGTAGGGTCAAATTGGT
>st9753
AAAAAGTAGGGTCAAATTGGTA
>st9754
AAAAAGTAGGGTCAAATTGGTAG
>st9755
AAAAAGTAGGGTCAAATTGGTAGT
>st9756
AAAAAGTAGGGTCACATTGGCTT
>st9757
AAAAAGTAGGGTCAGATTGGTA
>st9758
AAAAAGTAGGGTCAGATTGGTAGT
>st9759
AAAAAGTAGGTAATCGGTACTCCC
>st9760
AAAAAGTAGGTAGAAGCGATGCAT
>st9761
AAAAAGTAGGTAGAAGTAAACGGT
>st9762
AAAAAGTAGGTAGAAGTAAATGTT
>st9763
AAAAAGTAGGTAGAAGTAACTGGT
>st9764
AAAAAGTAGGTAGAAGTAAGTGCT
>st9765
AAAAAGTAGGTAGAAGTAAGTGGT
>st9766
AAAAAGTAGGTAGAAGTGAATGG
>st9767
AAAAAGTAGGTAGAAGTGAATGGT
>st9768
AAAAAGTAGGTAGAAGTGAATGGTG
>st9769
AAAAAGTAGGTAGAAGTGAGTGAT
>st9770
AAAAAGTAGGTAGAAGTGAGTGG
>st9771
AAAAAGTAGGTAGAAGTGAGTGGT
>st9772
AAAAAGTAGGTAGAAGTTAGTGGT
>st9773
AAAAAGTAGGTAGAATTAAACGGG
>st9774
AAAAAGTAGGTAGAATTAAATGGA
>st9775
AAAAAGTAGGTAGAATTAAATGGG
>st9776
AAAAAGTAGGTAGAATTGGATGG
>st9777
AAAAAGTAGGTAGAATTGGATGGG
>st9778
AAAAAGTAGGTAGAGATGATTGA
>st9779
AAAAAGTAGGTAGAGATGATTGAA
>st9780
AAAAAGTAGGTGAAGAAGAATGG
>st9781
AAAAAGTAGGTGAAGAAGAATGGT
>st9782
AAAAAGTAGGTGAAGGGGAATGGT
>st9783
AAAAAGTAGGTGACAATGATTGAA
>st9784
AAAAAGTAGGTGAGAATGATCGG
>st9785
AAAAAGTAGGTGAGAATGATCGGA
>st9786
AAAAAGTAGGTGAGAATGATTGAA
>st9787
AAAAAGTAGGTGAGAATGATTGGA
>st9788
AAAAAGTAGGTGAGAATGATTGGT
>st9789
AAAAAGTAGGTGATAATGATTGAA
>st9790
AAAAAGTAGTAACGGTGATAAGT
>st9791
AAAAAGTAGTAAGAATGATAAGT
>st9792
AAAAAGTAGTAAGAATGATAAGTA
>st9793
AAAAAGTAGTAAGAGTAATAATAG
>st9794
AAAAAGTAGTAAGAGTGATAGGT
>st9795
AAAAAGTAGTAAGAGTGATAGGTA
>st9796
AAAAAGTAGTAAGGGTGATAGGTA
>st9797
AAAAAGTAGTAAGTCATGTATCAA
>st9798
AAAAAGTAGTAATAGTGATAGGT
>st9799
AAAAAGTAGTAATAGTGATAGGTA
>st9800
AAAAAGTAGTAATATTGATAGGTA
>st9801
AAAAAGTAGTAATGATGATAGGTA
>st9802
AAAAAGTAGTAATGGTGATAGGT
>st9803
AAAAAGTAGTAATGGTGATAGGTA
>st9804
AAAAAGTAGTAATGGTGATTGGT
>st9805
AAAAAGTAGTAATGGTGATTGGTA
>st9806
AAAAAGTAGTAATTGACTGTTGGA
>st9807
AAAAAGTAGTAGAGCAAAAGAAGG
>st9808
AAAAAGTAGTAGATTGTAATCTCC
>st9809
AAAAAGTAGTAGGTGTGATAGGTA
>st9810
AAAAAGTAGTATAAGTAGAAGAGA
>st9811
AAAAAGTAGTATGATTGGAAGGAC
>st9812
AAAAAGTAGTCACCGGATAGTTCA
>st9813
AAAAAGTAGTCAGCATGTATTTA
>st9814
AAAAAGTAGTCATGATAGAACGGC
>st9815
AAAAAGTAGTCATGATGGATCTAG
>st9816
AAAAAGTAGTCGGCATATATTTA
>st9817
AAAAAGTAGTCGGCATATATTTAT
>st9818
AAAAAGTAGTGGAGGCTGAATAA
>st9819
AAAAAGTAGTGGAGGCTGAATAAA
>st9820
AAAAAGTAGTGGTCAATCGGG
>st9821
AAAAAGTAGTGGTCAATCGGGG
>st9822
AAAAAGTAGTTTTAGGTCTGGGAA
>st9823
AAAAAGTATAACTATTTTCGTTGG
>st9824
AAAAAGTATAGAACCGGCACCTTT
>st9825
AAAAAGTATATGAGAATGATTGGA
>st9826
AAAAAGTATCGGCCTCATCAGATG
>st9827
AAAAAGTATCGTTTAGCAGTTTGG
>st9828
AAAAAGTATCGTTTAGTAGTTGGA
>st9829
AAAAAGTATCTCGAGGTACCGGTA
>st9830
AAAAAGTATCTTTGCAGTCGGCGC
>st9831
AAAAAGTATGACGTCGTTTGA
>st9832
AAAAAGTATGGGCAAAATCACAAT
>st9833
AAAAAGTATGGTGAATGGTGGCAA
>st9834
AAAAAGTATGTAGAAGCAAATGGT
>st9835
AAAAAGTATGTAGAAGTGAAGTGG
>st9836
AAAAAGTATGTAGAATTAAATGGG
>st9837
AAAAAGTATGTAGGAGTAAATGGT
>st9838
AAAAAGTATGTAGTGGTGACGGTG
>st9839
AAAAAGTATGTAGTGGTGGCGGTG
>st9840
AAAAAGTATGTGAGAATGATTGGA
>st9841
AAAAAGTATTACATTGTGAAACGG
>st9842
AAAAAGTATTTATGATTTGTAGGT
>st9843
AAAAAGTATTTGTCCTCTCGTCGT
>st9844
AAAAAGTATTTTCGTAGGCGGACA
>st9845
AAAAAGTCAAAAACGTCACCTATT
>st9846
AAAAAGTCAAACGGCGTGAAACAT
>st9847
AAAAAGTCAAACGGTGTCAAACAT
>st9848
AAAAAGTCAAAGGCGTCAAACATT
>st9849
AAAAAGTCAAAGGCGTCGGACATT
>st9850
AAAAAGTCAACAAAGTCAACGGTG
>st9851
AAAAAGTCAACAACGTCATATATT
>st9852
AAAAAGTCAACAGCGTCAAACATT
>st9853
AAAAAGTCAACAGCGTCAAATTT
>st9854
AAAAAGTCAACAGCGTCAAATTTT
>st9855
AAAAAGTCAACAGCGTCAAGTATT
>st9856
AAAAAGTCAACAGCGTCACATATT
>st9857
AAAAAGTCAACAGCGTCAGACATT
>st9858
AAAAAGTCAACAGCGTCAGATATT
>st9859
AAAAAGTCAACAGCGTCATA
>st9860
AAAAAGTCAACAGCGTCATATATT
>st9861
AAAAAGTCAACAGCGTCATCTATT
>st9862
AAAAAGTCAACAGCGTCGTACATT
>st9863
AAAAAGTCAACATCGTCAAATATC
>st9864
AAAAAGTCAACGACATCAAATATT
>st9865
AAAAAGTCAACGACGTAAGATGTG
>st9866
AAAAAGTCAACGACGTCAGACATT
>st9867
AAAAAGTCAACGACGTCATAGAGG
>st9868
AAAAAGTCAACGACGTCATCTAT
>st9869
AAAAAGTCAACGACGTCATCTATT
>st9870
AAAAAGTCAACGACGTCGTATATT
>st9871
AAAAAGTCAACGCTGTCAAGACGG
>st9872
AAAAAGTCAACGGAATATAATCAT
>st9873
AAAAAGTCAACGGAGTCAAACATT
>st9874
AAAAAGTCAACGGAGTCAAATATT
>st9875
AAAAAGTCAACGGCACCAAATATT
>st9876
AAAAAGTCAACGGCACTAAACATT
>st9877
AAAAAGTCAACGGCATCAAACATA
>st9878
AAAAAGTCAACGGCATCAAACATT
>st9879
AAAAAGTCAACGGCATCAAACATTT
>st9880
AAAAAGTCAACGGCATCATA
>st9881
AAAAAGTCAACGGCATCATACATT
>st9882
AAAAAGTCAACGGCATCATACTTT
>st9883
AAAAAGTCAACGGCATCATCTATT
>st9884
AAAAAGTCAACGGCATCGAATATT
>st9885
AAAAAGTCAACGGCATGAAATATT
>st9886
AAAAAGTCAACGGCATGATATATT
>st9887
AAAAAGTCAACGGCATTAAACATT
>st9888
AAAAAGTCAACGGCATTAAATATT
>st9889
AAAAAGTCAACGGCATTCTACATT
>st9890
AAAAAGTCAACGGCCTCAAATATT
>st9891
AAAAAGTCAACGGCGATAAATATT
>st9892
AAAAAGTCAACGGCGCAAAACATT
>st9893
AAAAAGTCAACGGCGCCAAA
>st9894
AAAAAGTCAACGGCGCCAAACATT
>st9895
AAAAAGTCAACGGCGCCAAATATT
>st9896
AAAAAGTCAACGGCGCCATCTATT
>st9897
AAAAAGTCAACGGCGCGAAACATT
>st9898
AAAAAGTCAACGGCGCTAAATATT
>st9899
AAAAAGTCAACGGCGGAGGGAGTA
>st9900
AAAAAGTCAACGGCGGCAAACATT
>st9901
AAAAAGTCAACGGCGTAAAACATC
>st9902
AAAAAGTCAACGGCGTAAAACATT
>st9903
AAAAAGTCAACGGCGTAAAATATT
>st9904
AAAAAGTCAACGGCGTAACGGAGG
>st9905
AAAAAGTCAACGGCGTAATAC
>st9906
AAAAAGTCAACGGCGTAATACA
>st9907
AAAAAGTCAACGGCGTAATACAT
>st9908
AAAAAGTCAACGGCGTAATACATA
>st9909
AAAAAGTCAACGGCGTAATACATC
>st9910
AAAAAGTCAACGGCGTAATACATT
>st9911
AAAAAGTCAACGGCGTAATACATTA
>st9912
AAAAAGTCAACGGCGTCAAAAATT
>st9913
AAAAAGTCAACGGCGTCAAAACAT
>st9914
AAAAAGTCAACGGCGTCAAAATAT
>st9915
AAAAAGTCAACGGCGTCAAAC
>st9916
AAAAAGTCAACGGCGTCAAACA
>st9917
AAAAAGTCAACGGCGTCAAACAA
>st9918
AAAAAGTCAACGGCGTCAAACAAT
>st9919
AAAAAGTCAACGGCGTCAAACAATT
>st9920
AAAAAGTCAACGGCGTCAAACACC
>st9921
AAAAAGTCAACGGCGTCAAACACT
>st9922
AAAAAGTCAACGGCGTCAAACAGG
>st9923
AAAAAGTCAACGGCGTCAAACAT
>st9924
AAAAAGTCAACGGCGTCAAACATA
>st9925
AAAAAGTCAACGGCGTCAAACATC
>st9926
AAAAAGTCAACGGCGTCAAACATCT
>st9927
AAAAAGTCAACGGCGTCAAACATG
>st9928
AAAAAGTCAACGGCGTCAAACATT
>st9929
AAAAAGTCAACGGCGTCAAACATTA
>st9930
AAAAAGTCAACGGCGTCAAACATTAA
>st9931
AAAAAGTCAACGGCGTCAAACATTCA
>st9932
AAAAAGTCAACGGCGTCAAACATTT
>st9933
AAAAAGTCAACGGCGTCAAACCTT
>st9934
AAAAAGTCAACGGCGTCAAACT
>st9935
AAAAAGTCAACGGCGTCAAACTTT
>st9936
AAAAAGTCAACGGCGTCAAATA
>st9937
AAAAAGTCAACGGCGTCAAATAAA
>st9938
AAAAAGTCAACGGCGTCAAATAAT
>st9939
AAAAAGTCAACGGCGTCAAATACT
>st9940
AAAAAGTCAACGGCGTCAAATATA
>st9941
AAAAAGTCAACGGCGTCAAATATC
>st9942
AAAAAGTCAACGGCGTCAAATATG
>st9943
AAAAAGTCAACGGCGTCAAATATT
>st9944
AAAAAGTCAACGGCGTCAAATATTT
>st9945
AAAAAGTCAACGGCGTCAAATT
>st9946
AAAAAGTCAACGGCGTCAACATAT
>st9947
AAAAAGTCAACGGCGTCAACCATT
>st9948
AAAAAGTCAACGGCGTCAACTATT
>st9949
AAAAAGTCAACGGCGTCAAGAGAT
>st9950
AAAAAGTCAACGGCGTCAAGCATT
>st9951
AAAAAGTCAACGGCGTCAAGGAGG
>st9952
AAAAAGTCAACGGCGTCAAGTAAG
>st9953
AAAAAGTCAACGGCGTCAAGTATT
>st9954
AAAAAGTCAACGGCGTCAATATT
>st9955
AAAAAGTCAACGGCGTCAATATTT
>st9956
AAAAAGTCAACGGCGTCAATTATT
>st9957
AAAAAGTCAACGGCGTCACACATT
>st9958
AAAAAGTCAACGGCGTCAGACATT
>st9959
AAAAAGTCAACGGCGTCAGATATT
>st9960
AAAAAGTCAACGGCGTCAGGTAGT
>st9961
AAAAAGTCAACGGCGTCAT
>st9962
AAAAAGTCAACGGCGTCATAA
>st9963
AAAAAGTCAACGGCGTCATAC
>st9964
AAAAAGTCAACGGCGTCATACA
>st9965
AAAAAGTCAACGGCGTCATACAAT
>st9966
AAAAAGTCAACGGCGTCATACATA
>st9967
AAAAAGTCAACGGCGTCATACATT
>st9968
AAAAAGTCAACGGCGTCATACATTA
>st9969
AAAAAGTCAACGGCGTCATAG
>st9970
AAAAAGTCAACGGCGTCATAGAT
>st9971
AAAAAGTCAACGGCGTCATAGATT
>st9972
AAAAAGTCAACGGCGTCATATACA
>st9973
AAAAAGTCAACGGCGTCATATATA
>st9974
AAAAAGTCAACGGCGTCATATATT
>st9975
AAAAAGTCAACGGCGTCATATGGG
>st9976
AAAAAGTCAACGGCGTCATC
>st9977
AAAAAGTCAACGGCGTCATCA
>st9978
AAAAAGTCAACGGCGTCATCAATT
>st9979
AAAAAGTCAACGGCGTCATCATCT
>st9980
AAAAAGTCAACGGCGTCATCTA
>st9981
AAAAAGTCAACGGCGTCATCTAA
>st9982
AAAAAGTCAACGGCGTCATCTATA
>st9983
AAAAAGTCAACGGCGTCATCTATC
>st9984
AAAAAGTCAACGGCGTCATCTATT
>st9985
AAAAAGTCAACGGCGTCATCTATTA
>st9986
AAAAAGTCAACGGCGTCATCTATTT
>st9987
AAAAAGTCAACGGCGTCATCTC
>st9988
AAAAAGTCAACGGCGTCATCTCTT
>st9989
AAAAAGTCAACGGCGTCATCTG
>st9990
AAAAAGTCAACGGCGTCATCTT
>st9991
AAAAAGTCAACGGCGTCATCTTT
>st9992
AAAAAGTCAACGGCGTCATT
>st9993
AAAAAGTCAACGGCGTCATTA
>st9994
AAAAAGTCAACGGCGTCATTCATC
>st9995
AAAAAGTCAACGGCGTCATTCATT
>st9996
AAAAAGTCAACGGCGTCATTT
>st9997
AAAAAGTCAACGGCGTCATTTATT
>st9998
AAAAAGTCAACGGCGTCGAACATT
>st9999
AAAAAGTCAACGGCGTCGAAGGAG
>st10000
AAAAAGTCAACGGCGTCGAAGTAG
>st10001
AAAAAGTCAACGGCGTCGAATAAC
>st10002
AAAAAGTCAACGGCGTCGAATAT
>st10003
AAAAAGTCAACGGCGTCGAATATT
>st10004
AAAAAGTCAACGGCGTCGACTATT
>st10005
AAAAAGTCAACGGCGTCGTAC
>st10006
AAAAAGTCAACGGCGTCGTACAAT
>st10007
AAAAAGTCAACGGCGTCGTACAT
>st10008
AAAAAGTCAACGGCGTCGTACATT
>st10009
AAAAAGTCAACGGCGTCGTATATT
>st10010
AAAAAGTCAACGGCGTCGTCT
>st10011
AAAAAGTCAACGGCGTCGTCTA
>st10012
AAAAAGTCAACGGCGTCGTCTATT
>st10013
AAAAAGTCAACGGCGTCTAACATT
>st10014
AAAAAGTCAACGGCGTCTTACATT
>st10015
AAAAAGTCAACGGCGTGAAACAT
>st10016
AAAAAGTCAACGGCGTGAAACATA
>st10017
AAAAAGTCAACGGCGTGAAACATT
>st10018
AAAAAGTCAACGGCGTGAAATAT
>st10019
AAAAAGTCAACGGCGTGAAATATT
>st10020
AAAAAGTCAACGGCGTGATACATT
>st10021
AAAAAGTCAACGGCGTGATATATT
>st10022
AAAAAGTCAACGGCGTTAAAACAT
>st10023
AAAAAGTCAACGGCGTTAAAATTT
>st10024
AAAAAGTCAACGGCGTTAAACA
>st10025
AAAAAGTCAACGGCGTTAAACAT
>st10026
AAAAAGTCAACGGCGTTAAACATT
>st10027
AAAAAGTCAACGGCGTTAAACATTT
>st10028
AAAAAGTCAACGGCGTTAAATA
>st10029
AAAAAGTCAACGGCGTTAAATATT
>st10030
AAAAAGTCAACGGCGTTAAATATTT
>st10031
AAAAAGTCAACGGCGTTATAAATT
>st10032
AAAAAGTCAACGGCGTTATACAT
>st10033
AAAAAGTCAACGGCGTTATACATA
>st10034
AAAAAGTCAACGGCGTTATACATT
>st10035
AAAAAGTCAACGGCGTTATACATTA
>st10036
AAAAAGTCAACGGCGTTATATAT
>st10037
AAAAAGTCAACGGCGTTATATATT
>st10038
AAAAAGTCAACGGCGTTATCTA
>st10039
AAAAAGTCAACGGCGTTATCTATC
>st10040
AAAAAGTCAACGGCGTTATCTATT
>st10041
AAAAAGTCAACGGCGTTGGGATGG
>st10042
AAAAAGTCAACGGCTTCAAACATT
>st10043
AAAAAGTCAACGGCTTCAAATATT
>st10044
AAAAAGTCAACGGCTTCATCTATT
>st10045
AAAAAGTCAACGGGCATCGAAAAT
>st10046
AAAAAGTCAACGGGGTCAAACATT
>st10047
AAAAAGTCAACGGGGTCAAATATT
>st10048
AAAAAGTCAACGGTATCAAACATT
>st10049
AAAAAGTCAACGGTATCAAACATTT
>st10050
AAAAAGTCAACGGTATCAAATATA
>st10051
AAAAAGTCAACGGTATCAAATATT
>st10052
AAAAAGTCAACGGTATCATCTATT
>st10053
AAAAAGTCAACGGTATCATGCATT
>st10054
AAAAAGTCAACGGTATTAAACATT
>st10055
AAAAAGTCAACGGTATTAAATATT
>st10056
AAAAAGTCAACGGTGACAAACATT
>st10057
AAAAAGTCAACGGTGACAAATATT
>st10058
AAAAAGTCAACGGTGATAAACATT
>st10059
AAAAAGTCAACGGTGCCAAACATT
>st10060
AAAAAGTCAACGGTGCCAAATATT
>st10061
AAAAAGTCAACGGTGGCAAACATT
>st10062
AAAAAGTCAACGGTGTAAAAACAT
>st10063
AAAAAGTCAACGGTGTAAAAATAT
>st10064
AAAAAGTCAACGGTGTAAAATAAT
>st10065
AAAAAGTCAACGGTGTAAAATATT
>st10066
AAAAAGTCAACGGTGTCAAAAATT
>st10067
AAAAAGTCAACGGTGTCAAAC
>st10068
AAAAAGTCAACGGTGTCAAACA
>st10069
AAAAAGTCAACGGTGTCAAACAAT
>st10070
AAAAAGTCAACGGTGTCAAACAT
>st10071
AAAAAGTCAACGGTGTCAAACATA
>st10072
AAAAAGTCAACGGTGTCAAACATG
>st10073
AAAAAGTCAACGGTGTCAAACATT
>st10074
AAAAAGTCAACGGTGTCAAACATTT
>st10075
AAAAAGTCAACGGTGTCAAATAAA
>st10076
AAAAAGTCAACGGTGTCAAATAAT
>st10077
AAAAAGTCAACGGTGTCAAATAGT
>st10078
AAAAAGTCAACGGTGTCAAATATT
>st10079
AAAAAGTCAACGGTGTCAAGCATT
>st10080
AAAAAGTCAACGGTGTCAAGTAT
>st10081
AAAAAGTCAACGGTGTCAAGTATT
>st10082
AAAAAGTCAACGGTGTCAATATTT
>st10083
AAAAAGTCAACGGTGTCACACATT
>st10084
AAAAAGTCAACGGTGTCAGACATT
>st10085
AAAAAGTCAACGGTGTCAGATAAA
>st10086
AAAAAGTCAACGGTGTCAGATATT
>st10087
AAAAAGTCAACGGTGTCATAC
>st10088
AAAAAGTCAACGGTGTCATACA
>st10089
AAAAAGTCAACGGTGTCATACATT
>st10090
AAAAAGTCAACGGTGTCATATATT
>st10091
AAAAAGTCAACGGTGTCATCTA
>st10092
AAAAAGTCAACGGTGTCATCTATT
>st10093
AAAAAGTCAACGGTGTCCAACATT
>st10094
AAAAAGTCAACGGTGTCGAATATT
>st10095
AAAAAGTCAACGGTGTCGCGATAA
>st10096
AAAAAGTCAACGGTGTCTAACATT
>st10097
AAAAAGTCAACGGTGTGAAACATT
>st10098
AAAAAGTCAACGGTGTTAAAACAT
>st10099
AAAAAGTCAACGGTGTTAAACAT
>st10100
AAAAAGTCAACGGTGTTAAACATT
>st10101
AAAAAGTCAACGGTGTTAAAT
>st10102
AAAAAGTCAACGGTGTTAAATA
>st10103
AAAAAGTCAACGGTGTTAAATATT
>st10104
AAAAAGTCAACGGTGTTATACATT
>st10105
AAAAAGTCAACGGTGTTCAAACAT
>st10106
AAAAAGTCAACGTCGTCAAATATT
>st10107
AAAAAGTCAACTGCGTCAAACATA
>st10108
AAAAAGTCAACTGCGTCAAACATT
>st10109
AAAAAGTCAACTGTATTTAGAAAC
>st10110
AAAAAGTCAAGCATTTAGAAAAGG
>st10111
AAAAAGTCAAGGGTGTCAAATAAA
>st10112
AAAAAGTCAATAAGAAGTCGGGAA
>st10113
AAAAAGTCAATAGCGTCGTACATT
>st10114
AAAAAGTCAATAGCGTCGTCCAAT
>st10115
AAAAAGTCAATGACGTCAAATATT
>st10116
AAAAAGTCAATGACGTCGTATATT
>st10117
AAAAAGTCAATGGAGGGACGGATG
>st10118
AAAAAGTCAATGGCATCAAATATT
>st10119
AAAAAGTCAATGGCGTAAAATATT
>st10120
AAAAAGTCAATGGCGTCAAACATT
>st10121
AAAAAGTCAATGGCGTCAAATATT
>st10122
AAAAAGTCAATGGCGTTAAATATT
>st10123
AAAAAGTCAATGGTATCAAATATT
>st10124
AAAAAGTCAATGGTGTCAAATATT
>st10125
AAAAAGTCAATGGTGTTAAAACGG
>st10126
AAAAAGTCACCGGCGTCAAACATT
>st10127
AAAAAGTCACCGGCGTCAAATATT
>st10128
AAAAAGTCACGGCTCAACCAAACA
>st10129
AAAAAGTCAGCGGCGTCAAACATT
>st10130
AAAAAGTCAGCGGCGTCATCTATT
>st10131
AAAAAGTCAGCGGTGTCAAACATT
>st10132
AAAAAGTCAGCGGTGTCAAATATT
>st10133
AAAAAGTCAGCGGTGTGAAACGGA
>st10134
AAAAAGTCAGGGCCGGCCATGTGT
>st10135
AAAAAGTCAGTCAGACCGAGACGG
>st10136
AAAAAGTCATACGTAGAGGAGCGG
>st10137
AAAAAGTCATACGTAGAGGAGCGGC
>st10138
AAAAAGTCATGGCTGTTAGACGGA
>st10139
AAAAAGTCATGGCTGTTAGACGGAG
>st10140
AAAAAGTCCAATCCTGAAGATGTA
>st10141
AAAAAGTCCACGGTGTCAAACATT
>st10142
AAAAAGTCGAAGGGGATACTGTGA
>st10143
AAAAAGTCGAATTCTAGGGGACGG
>st10144
AAAAAGTCGAATTCTAGGGGAGGG
>st10145
AAAAAGTCGAATTCTGGAGGGGGG
>st10146
AAAAAGTCGACATAAGCGGGGTG
>st10147
AAAAAGTCGACATAAGCGGGGTGG
>st10148
AAAAAGTCGACATAAGTGGGGTGG
>st10149
AAAAAGTCGACGCATTGATATCCA
>st10150
AAAAAGTCGACGGCATTTTTTTGT
>st10151
AAAAAGTCGACGGCGTCAAACATT
>st10152
AAAAAGTCGACGGCGTCAAATATT
>st10153
AAAAAGTCGACGGCGTCATACAT
>st10154
AAAAAGTCGACGGCGTCATACATT
>st10155
AAAAAGTCGACGGCGTCATCTATT
>st10156
AAAAAGTCGACGGCGTTATATATT
>st10157
AAAAAGTCGACGGCGTTATATCTT
>st10158
AAAAAGTCGACGGCGTTATCTATT
>st10159
AAAAAGTCGACGGGTTAAACATTT
>st10160
AAAAAGTCGACGGTGAGATTAA
>st10161
AAAAAGTCGACGGTGAGATTAAAC
>st10162
AAAAAGTCGACGGTGTCAAACATT
>st10163
AAAAAGTCGACGGTGTCAAATATT
>st10164
AAAAAGTCGACGGTGTTAAAT
>st10165
AAAAAGTCGACGGTGTTAAATATT
>st10166
AAAAAGTCGACTGTAGCATATGGC
>st10167
AAAAAGTCGAGTAACTGCGGTAT
>st10168
AAAAAGTCGAGTAACTGCGGTATA
>st10169
AAAAAGTCGATAGCATATTGTAGA
>st10170
AAAAAGTCGATGACATATTGTAGA
>st10171
AAAAAGTCGATGGCATATTGTAGA
>st10172
AAAAAGTCGATGGCATATTGTAGAA
>st10173
AAAAAGTCGATGGGATACTTAG
>st10174
AAAAAGTCGATGGGATACTTAGA
>st10175
AAAAAGTCGATGGGATACTTAGAA
>st10176
AAAAAGTCGATGGTAGATGTGGTA
>st10177
AAAAAGTCGATGGTATATTGTAGA
>st10178
AAAAAGTCGATGGTATATTGTAGAA
>st10179
AAAAAGTCGCTATATGAAACGGAT
>st10180
AAAAAGTCGGAAGTTTATGTGTAT
>st10181
AAAAAGTCGGATGGCCATATCCAA
>st10182
AAAAAGTCGGCAGCGTCAAATATT
>st10183
AAAAAGTCGGCATATACTTACATT
>st10184
AAAAAGTCGGCATATATTTACTT
>st10185
AAAAAGTCGGCATATATTTACTTT
>st10186
AAAAAGTCGTCAGGTCGGTGTCAT
>st10187
AAAAAGTCGTCGCTCAAAGGAGA
>st10188
AAAAAGTCGTGTAGGAGATGG
>st10189
AAAAAGTCGTGTCAAACGGAGGGA
>st10190
AAAAAGTCGTTTAGGACAGCG
>st10191
AAAAAGTCGTTTTGGACAGCG
>st10192
AAAAAGTCTAACGGCAGCATCTAT
>st10193
AAAAAGTCTACGGTATCAAATATT
>st10194
AAAAAGTCTACGGTGTCAAATATT
>st10195
AAAAAGTCTATAGAAACCGTCATG
>st10196
AAAAAGTCTGACATTATGAAACGG
>st10197
AAAAAGTCTGACTCAGATTGGTG
>st10198
AAAAAGTCTGACTCTAGATTGGTG
>st10199
AAAAAGTCTGCATATATCCGGTTG
>st10200
AAAAAGTCTGCATATATCTGGTT
>st10201
AAAAAGTCTGCATATATCTGGTTG
>st10202
AAAAAGTCTGCGGCGTCAAATATT
>st10203
AAAAAGTCTGTAGTGGTGGT
>st10204
AAAAAGTCTGTAGTGGTGGTC
>st10205
AAAAAGTCTGTAGTGGTGGTCT
>st10206
AAAAAGTCTGTAGTGGTGGTCTT
>st10207
AAAAAGTCTGTAGTGGTGGTCTTG
>st10208
AAAAAGTCTGTGGCGTCAAATATT
>st10209
AAAAAGTCTTAAATTGTGAAACGG
>st10210
AAAAAGTCTTACAACCTGAAACGG
>st10211
AAAAAGTCTTACAATATGAAACGG
>st10212
AAAAAGTCTTACAATCTGAAACGG
>st10213
AAAAAGTCTTACACTGTAAAACGG
>st10214
AAAAAGTCTTACACTGTGAAACGG
>st10215
AAAAAGTCTTACATCGTGAAACGG
>st10216
AAAAAGTCTTACATTATGAAACGG
>st10217
AAAAAGTCTTACATTCTGAAACGG
>st10218
AAAAAGTCTTACATTGTAAAACGG
>st10219
AAAAAGTCTTACATTGTGAAACGG
>st10220
AAAAAGTCTTACATTGTGAAACGGA
>st10221
AAAAAGTCTTAGAATATGAAACGG
>st10222
AAAAAGTCTTATAACATGAAACGG
>st10223
AAAAAGTCTTATAACCTGAAACGG
>st10224
AAAAAGTCTTATAATATAAAACGG
>st10225
AAAAAGTCTTATAATATGAAACGG
>st10226
AAAAAGTCTTATAATCTGAAACGG
>st10227
AAAAAGTCTTATACTCTGAAACGG
>st10228
AAAAAGTCTTATATTATGAAACGG
>st10229
AAAAAGTCTTATATTCTGAAACGG
>st10230
AAAAAGTCTTATATTGTGAAACGG
>st10231
AAAAAGTCTTATTTTCTGAAACGG
>st10232
AAAAAGTCTTCTAATATAAAACGG
>st10233
AAAAAGTCTTGTAACCTGAAACGG
>st10234
AAAAAGTCTTTGGCAGAGGATCGG
>st10235
AAAAAGTGAACGGCGTCATCTATT
>st10236
AAAAAGTGAACGGCGTCGAATATT
>st10237
AAAAAGTGAACGGCGTTAAACATT
>st10238
AAAAAGTGAACGGTAGAGGGTT
>st10239
AAAAAGTGAACGGTAGAGGGTTG
>st10240
AAAAAGTGAACGGTAGAGGGTTGT
>st10241
AAAAAGTGAACGGTGAAGGGTTAT
>st10242
AAAAAGTGAACGGTGAAGGGTTGT
>st10243
AAAAAGTGAACGGTGGAGGATTGC
>st10244
AAAAAGTGAACGGTGTCAAACATT
>st10245
AAAAAGTGAACGGTGTCAAATATT
>st10246
AAAAAGTGAACGGTGTGAAACATT
>st10247
AAAAAGTGAACGGTGTTAGAGAAA
>st10248
AAAAAGTGAACTAGAAGCCAGAA
>st10249
AAAAAGTGAACTAGAAGCCAGAAG
>st10250
AAAAAGTGAACTAGAAGCCAGAAGC
>st10251
AAAAAGTGAAGAATAGGGGGACTG
>st10252
AAAAAGTGAAGGTAAAATCGGTAT
>st10253
AAAAAGTGAATAGTGGAGGATTG
>st10254
AAAAAGTGAATAGTGGAGGATTGT
>st10255
AAAAAGTGAATAGTGGAGGGTTGT
>st10256
AAAAAGTGAATAGTTGAGGGTTGT
>st10257
AAAAAGTGAATATAGGACGGGATG
>st10258
AAAAAGTGAATCTATAAGGACTGA
>st10259
AAAAAGTGAATGATAGAGGGTT
>st10260
AAAAAGTGAATGATAGAGGGTTGT
>st10261
AAAAAGTGAATGATAGATAGTTGT
>st10262
AAAAAGTGAATGATGAAAGGTTGT
>st10263
AAAAAGTGAATGATGAAGGTTT
>st10264
AAAAAGTGAATGATGAAGGTTTGT
>st10265
AAAAAGTGAATGATGGAAGGTTG
>st10266
AAAAAGTGAATGATGGAAGGTTGT
>st10267
AAAAAGTGAATGATGGAGGATGG
>st10268
AAAAAGTGAATGATGGAGGATGGT
>st10269
AAAAAGTGAATGATGGAGGGTTGT
>st10270
AAAAAGTGAATGCTAGAGGGTTGT
>st10271
AAAAAGTGAATGGCAGAGAGTTGT
>st10272
AAAAAGTGAATGGCAGAGGGTTGT
>st10273
AAAAAGTGAATGGTAGAGGGTT
>st10274
AAAAAGTGAATGGTAGAGGGTTG
>st10275
AAAAAGTGAATGGTAGAGGGTTGT
>st10276
AAAAAGTGAATGGTGAAGGGTTGT
>st10277
AAAAAGTGAATGGTGGAAGAGTTG
>st10278
AAAAAGTGAATGGTGGAAGATTG
>st10279
AAAAAGTGAATGGTGGAAGATTGT
>st10280
AAAAAGTGAATGGTGGAAGGTTGT
>st10281
AAAAAGTGAATGGTGGAGAGTTGT
>st10282
AAAAAGTGAATGGTGGAGGATTAT
>st10283
AAAAAGTGAATGGTGGAGGATTG
>st10284
AAAAAGTGAATGGTGGAGGATTGT
>st10285
AAAAAGTGAATGGTGGAGGGTT
>st10286
AAAAAGTGAATGGTGGAGGGTTA
>st10287
AAAAAGTGAATGGTGGAGGGTTAT
>st10288
AAAAAGTGAATGGTGGAGGGTTG
>st10289
AAAAAGTGAATGGTGGAGGGTTGC
>st10290
AAAAAGTGAATGGTGGAGGGTTGG
>st10291
AAAAAGTGAATGGTGGAGGGTTGT
>st10292
AAAAAGTGAATGGTGGAGTGTTGT
>st10293
AAAAAGTGAATGGTGGATATGGAA
>st10294
AAAAAGTGAATGGTGGATGGTTAT
>st10295
AAAAAGTGAATGGTGGATGGTTGT
>st10296
AAAAAGTGAATGGTGGTGGGTTGT
>st10297
AAAAAGTGAATGGTGTAGAGTTGT
>st10298
AAAAAGTGAATGGTTGAGGGTTGT
>st10299
AAAAAGTGAATGTAGAAACCGGA
>st10300
AAAAAGTGAATGTAGAAACCGGAT
>st10301
AAAAAGTGAATGTGACGGGACGGC
>st10302
AAAAAGTGAATGTTGGAGGGTTGC
>st10303
AAAAAGTGAATGTTGGAGGGTTGT
>st10304
AAAAAGTGACACGGGTGAAAGACG
>st10305
AAAAAGTGACCAGTAGATACAACGG
>st10306
AAAAAGTGACGGATATAAATATAG
>st10307
AAAAAGTGACGGGAGTGGCATGAA
>st10308
AAAAAGTGACGTGACAAGTGAATA
>st10309
AAAAAGTGACGTGGGCGTGACGAC
>st10310
AAAAAGTGACGTGGTGAGATGGAA
>st10311
AAAAAGTGACTAGAGATTCGGC
>st10312
AAAAAGTGACTAGAGATTCGGCTA
>st10313
AAAAAGTGACTGAAATTTAGGAGA
>st10314
AAAAAGTGAGAAAGATGGTAGTGG
>st10315
AAAAAGTGAGAGATAAGAGCA
>st10316
AAAAAGTGAGAGATAAGAGCAG
>st10317
AAAAAGTGAGGATAAAACAACAAT
>st10318
AAAAAGTGAGGCTGACATGAAGAC
>st10319
AAAAAGTGAGGGCAAAACAGCAAT
>st10320
AAAAAGTGAGGGCAAAATAGCAAT
>st10321
AAAAAGTGAGGGCAAAATCACAAA
>st10322
AAAAAGTGAGGGCAAAATCATAAA
>st10323
AAAAAGTGAGGGCTAAACATTAGT
>st10324
AAAAAGTGAGGGTAAAACAGC
>st10325
AAAAAGTGAGGGTAAAACAGCA
>st10326
AAAAAGTGAGGGTAAAACAGCAA
>st10327
AAAAAGTGAGGGTAAAACAGCAAT
>st10328
AAAAAGTGAGGGTAAAACAGTAAT
>st10329
AAAAAGTGAGGGTAAAACGGCAAT
>st10330
AAAAAGTGAGTGCGGAAAATGAGG
>st10331
AAAAAGTGAGTGGAAGACTTGGTG
>st10332
AAAAAGTGAGTTAGATTGGTTCGT
>st10333
AAAAAGTGAGTTGGGAAAGAAGGA
>st10334
AAAAAGTGATAACTAGCTGTTGGA
>st10335
AAAAAGTGATATGGTTGAAAATGG
>st10336
AAAAAGTGATCTATAGGCAATACA
>st10337
AAAAAGTGATGGCATGACAAAGAT
>st10338
AAAAAGTGATGGTAAAACTACAAA
>st10339
AAAAAGTGCGCGCGGAAAATGAGT
>st10340
AAAAAGTGCGCGCGGAAGATGAGT
>st10341
AAAAAGTGCGTGTAAGATGGTTAT
>st10342
AAAAAGTGCTAGAATGACAAAAGT
>st10343
AAAAAGTGCTAGAATGACTTACAT
>st10344
AAAAAGTGCTAGAATGGTAAAAGT
>st10345
AAAAAGTGCTCTGGGACCACACCC
>st10346
AAAAAGTGCTTGAAGAGACGTCTC
>st10347
AAAAAGTGGAACCAACCAAACGGC
>st10348
AAAAAGTGGACGCAAGCGCTAG
>st10349
AAAAAGTGGACGCAAGCGCTAGA
>st10350
AAAAAGTGGACGCAAGCGCTAGAA
>st10351
AAAAAGTGGACGGATAGGAAAAAC
>st10352
AAAAAGTGGACGGTTGGTAGGCCC
>st10353
AAAAAGTGGAGAGTGTTGGCT
>st10354
AAAAAGTGGAGCAGAGAAGAGA
>st10355
AAAAAGTGGAGCAGAGAAGAGAGG
>st10356
AAAAAGTGGAGCCAATAGAAAGAC
>st10357
AAAAAGTGGAGCCAGTAGGAAGAC
>st10358
AAAAAGTGGAGCCAGTAGGAAGACA
>st10359
AAAAAGTGGAGCGGAGTAAACCAG
>st10360
AAAAAGTGGAGTAGAAGATAA
>st10361
AAAAAGTGGAGTAGAAGATAAGG
>st10362
AAAAAGTGGAGTAGAAGATAAGGC
>st10363
AAAAAGTGGAGTAGAAGATAAGGCC
>st10364
AAAAAGTGGATCGGTATGAGACAA
>st10365
AAAAAGTGGATCGTGGCAGCA
>st10366
AAAAAGTGGATCGTGGCAGCAAGG
>st10367
AAAAAGTGGATGGATGCAGAGACA
>st10368
AAAAAGTGGATGGATGCGGAGACA
>st10369
AAAAAGTGGATGGCGCAGGGTTGT
>st10370
AAAAAGTGGATGGTGTAATTGGTT
>st10371
AAAAAGTGGATTTGGACGTTTGGC
>st10372
AAAAAGTGGCATTCGAACGAA
>st10373
AAAAAGTGGCGGCGAAGTTATGGT
>st10374
AAAAAGTGGCTACATTCAGTTTG
>st10375
AAAAAGTGGCTACATTTAGTTT
>st10376
AAAAAGTGGCTACATTTAGTTTG
>st10377
AAAAAGTGGCTACATTTAGTTTGT
>st10378
AAAAAGTGGCTATATTTAATTTG
>st10379
AAAAAGTGGCTATATTTACATTA
>st10380
AAAAAGTGGCTATATTTACATTAC
>st10381
AAAAAGTGGCTATATTTAGTTTGC
>st10382
AAAAAGTGGCTATATTTAGTTTGT
>st10383
AAAAAGTGGCTGTATTTAGTTTAT
>st10384
AAAAAGTGGCTGTGCAATGGATGG
>st10385
AAAAAGTGGGAACAATAACAAGGC
>st10386
AAAAAGTGGGACCAACCAAACGGC
>st10387
AAAAAGTGGGACTAGACAGCG
>st10388
AAAAAGTGGGAGGGGTCGAGTAGT
>st10389
AAAAAGTGGGCCTCGTCAGTTTAT
>st10390
AAAAAGTGGGCGGCGTGTAGTTGT
>st10391
AAAAAGTGGGCTACAAATTAACAG
>st10392
AAAAAGTGGGGCAAAAACGAAAAC
>st10393
AAAAAGTGGGGGAAGTAGAGACGC
>st10394
AAAAAGTGGGGGCAAAAACGAAAA
>st10395
AAAAAGTGGGGGCATGGATACAAT
>st10396
AAAAAGTGGGGGTAAAAACGAAAA
>st10397
AAAAAGTGGGGGTAAAACAGTAAT
>st10398
AAAAAGTGGGGGTAAAACTGCAAA
>st10399
AAAAAGTGGGGGTAAAATTGCAAAC
>st10400
AAAAAGTGGGTAGTAGGAGGC
>st10401
AAAAAGTGGTAATTAGCGGCTGGA
>st10402
AAAAAGTGGTAATTAGCTGGCGGA
>st10403
AAAAAGTGGTAATTAGTTGGCGGA
>st10404
AAAAAGTGGTAGAATGGCAAAAAT
>st10405
AAAAAGTGGTGGTCCGTTGGA
>st10406
AAAAAGTGGTTACATTTAGGTCGT
>st10407
AAAAAGTGGTTAGAAGTAGGTGGC
>st10408
AAAAAGTGGTTGTGAGCGTGTTGT
>st10409
AAAAAGTGGTTTGTAGATGCGGCT
>st10410
AAAAAGTGGTTTGTAGATGTGGCT
>st10411
AAAAAGTGTAAGAAGATGTGATAT
>st10412
AAAAAGTGTAATTAGCTGTAGGAC
>st10413
AAAAAGTGTACGAGCGGAAAGCCA
>st10414
AAAAAGTGTACGGACGGTCTTTAA
>st10415
AAAAAGTGTACGGGCGGTCCTTAA
>st10416
AAAAAGTGTACGTGCGGAAAACAA
>st10417
AAAAAGTGTAGCACTGTCGACGGG
>st10418
AAAAAGTGTAGGACGGTAGGCGGA
>st10419
AAAAAGTGTCGTCGGGTCTTTTA
>st10420
AAAAAGTGTCGTCGGGTCTTTTAA
>st10421
AAAAAGTGTGCACGCGGAAAACGA
>st10422
AAAAAGTGTGCACGCGGAACACGA
>st10423
AAAAAGTGTGCGCGCGGAAAACAA
>st10424
AAAAAGTGTGGCAAAGTTTGGTAA
>st10425
AAAAAGTGTGGCAAGATTCCCTTA
>st10426
AAAAAGTGTGGCATAATTCTCTTC
>st10427
AAAAAGTGTGGCATGACAAAG
>st10428
AAAAAGTGTGGCATGACAAAGA
>st10429
AAAAAGTGTGGCATGACAAAGAT
>st10430
AAAAAGTGTGGCATGACAAAGATG
>st10431
AAAAAGTGTGTACGTAGAAAAGGG
>st10432
AAAAAGTGTGTGATTGGTTGAGAA
>st10433
AAAAAGTGTGTTGGGAAAGAAGGA
>st10434
AAAAAGTGTTAGGGTCTGTTTGGA
>st10435
AAAAAGTGTTATATTGTAAAACGG
>st10436
AAAAAGTGTTGTTTGGTTCAGTGG
>st10437
AAAAAGTGTTTCCATCGTCCGTCA
>st10438
AAAAAGTGTTTCCGTCGTCCATCC
>st10439
AAAAAGTGTTTTCGTCGTCCACCC
>st10440
AAAAAGTTAAAAGTTTATGTGTGT
>st10441
AAAAAGTTAAAAGTTTGGATCTAA
>st10442
AAAAAGTTAAACGTTGGACGTGA
>st10443
AAAAAGTTAAACGTTGGACGTGAA
>st10444
AAAAAGTTAAATGTTGGATGTGAA
>st10445
AAAAAGTTAACAGCGTCAAATATT
>st10446
AAAAAGTTAACGACGTCAAATATT
>st10447
AAAAAGTTAACGACGTCGTATATA
>st10448
AAAAAGTTAACGGCATCAAATATT
>st10449
AAAAAGTTAACGGCGCCAATCATT
>st10450
AAAAAGTTAACGGCGTAAAACATT
>st10451
AAAAAGTTAACGGCGTCAAACATT
>st10452
AAAAAGTTAACGGCGTCAAATATC
>st10453
AAAAAGTTAACGGCGTCAAATATT
>st10454
AAAAAGTTAACGGCGTCATACATT
>st10455
AAAAAGTTAACGGCGTCATATATT
>st10456
AAAAAGTTAACGGCGTCATCTATC
>st10457
AAAAAGTTAACGGCGTCATTTATT
>st10458
AAAAAGTTAACGGCGTGAAACATT
>st10459
AAAAAGTTAACGGCGTTAGACATT
>st10460
AAAAAGTTAACGGCGTTGTACATT
>st10461
AAAAAGTTAACGGTAGGAAGGAGG
>st10462
AAAAAGTTAACGGTATCAAACATT
>st10463
AAAAAGTTAACGGTATCATCTATG
>st10464
AAAAAGTTAACGGTGACAAACATT
>st10465
AAAAAGTTAACGGTGCCAAATATT
>st10466
AAAAAGTTAACGGTGTAAAATATT
>st10467
AAAAAGTTAACGGTGTCAAACAAT
>st10468
AAAAAGTTAACGGTGTCAAACAT
>st10469
AAAAAGTTAACGGTGTCAAACATT
>st10470
AAAAAGTTAACGGTGTCAAATAT
>st10471
AAAAAGTTAACGGTGTCAAATATT
>st10472
AAAAAGTTAACGGTGTCAAGTATT
>st10473
AAAAAGTTAACGGTGTCGAACATT
>st10474
AAAAAGTTAAGGGCGTCAAATATT
>st10475
AAAAAGTTAATGACGTCAAACCCA
>st10476
AAAAAGTTAATGGCGTCAAACATT
>st10477
AAAAAGTTAATGGTGGAGGGTTGT
>st10478
AAAAAGTTACATAACCGTCGTCTC
>st10479
AAAAAGTTACATAATTGTCGTCTC
>st10480
AAAAAGTTACATGATCGTCGTCTC
>st10481
AAAAAGTTAGAAATTTATGTGTGT
>st10482
AAAAAGTTAGAAGGTCGAAGAAAA
>st10483
AAAAAGTTAGAAGTATGAAGAAAA
>st10484
AAAAAGTTAGAAGTTCATGTGTG
>st10485
AAAAAGTTAGAAGTTCATGTGTGT
>st10486
AAAAAGTTAGAAGTTCGTGTGTAG
>st10487
AAAAAGTTAGAAGTTGAAAAAAAG
>st10488
AAAAAGTTAGAAGTTGATGTGAGT
>st10489
AAAAAGTTAGAAGTTGGTGTGTAG
>st10490
AAAAAGTTAGAAGTTTACGTGTAT
>st10491
AAAAAGTTAGAAGTTTACGTGTG
>st10492
AAAAAGTTAGAAGTTTACGTGTGT
>st10493
AAAAAGTTAGAAGTTTACGTTTGT
>st10494
AAAAAGTTAGAAGTTTATATGTGT
>st10495
AAAAAGTTAGAAGTTTATGGGTAG
>st10496
AAAAAGTTAGAAGTTTATGTAT
>st10497
AAAAAGTTAGAAGTTTATGTATG
>st10498
AAAAAGTTAGAAGTTTATGTATGT
>st10499
AAAAAGTTAGAAGTTTATGTG
>st10500
AAAAAGTTAGAAGTTTATGTGT
>st10501
AAAAAGTTAGAAGTTTATGTGTA
>st10502
AAAAAGTTAGAAGTTTATGTGTAG
>st10503
AAAAAGTTAGAAGTTTATGTGTAT
>st10504
AAAAAGTTAGAAGTTTATGTGTG
>st10505
AAAAAGTTAGAAGTTTATGTGTGC
>st10506
AAAAAGTTAGAAGTTTATGTGTGT
>st10507
AAAAAGTTAGAAGTTTGAAGAAAA
>st10508
AAAAAGTTAGAAGTTTGAGGAAAG
>st10509
AAAAAGTTAGAAGTTTGCGAGTGT
>st10510
AAAAAGTTAGAAGTTTGCGTGTGT
>st10511
AAAAAGTTAGAAGTTTGGATC
>st10512
AAAAAGTTAGAAGTTTGGATCCAA
>st10513
AAAAAGTTAGAAGTTTGGATCTAA
>st10514
AAAAAGTTAGAAGTTTGGGTT
>st10515
AAAAAGTTAGAAGTTTGTATCCAA
>st10516
AAAAAGTTAGAAGTTTGTATGTA
>st10517
AAAAAGTTAGAAGTTTGTATGTAG
>st10518
AAAAAGTTAGAAGTTTGTATGTAT
>st10519
AAAAAGTTAGAAGTTTGTATGTGT
>st10520
AAAAAGTTAGAAGTTTGTGCGT
>st10521
AAAAAGTTAGAAGTTTGTGCGTG
>st10522
AAAAAGTTAGAAGTTTGTGT
>st10523
AAAAAGTTAGAAGTTTGTGTA
>st10524
AAAAAGTTAGAAGTTTGTGTAGGA
>st10525
AAAAAGTTAGAAGTTTGTGTAT
>st10526
AAAAAGTTAGAAGTTTGTGTATA
>st10527
AAAAAGTTAGAAGTTTGTGTG
>st10528
AAAAAGTTAGAAGTTTGTGTGG
>st10529
AAAAAGTTAGAAGTTTGTGTGGGT
>st10530
AAAAAGTTAGAAGTTTGTGTGT
>st10531
AAAAAGTTAGAAGTTTGTGTGTA
>st10532
AAAAAGTTAGAAGTTTGTGTGTAG
>st10533
AAAAAGTTAGAAGTTTGTGTGTG
>st10534
AAAAAGTTAGAAGTTTGTGTGTGT
>st10535
AAAAAGTTAGAATCTAAACACGGC
>st10536
AAAAAGTTAGAATCTAAACAGGAC
>st10537
AAAAAGTTAGAATCTAAACAGGGC
>st10538
AAAAAGTTAGAATCTAAACATGGC
>st10539
AAAAAGTTAGAATCTAAACCGGAC
>st10540
AAAAAGTTAGAATGTAAACATGGC
>st10541
AAAAAGTTAGACGAGGTATAATAT
>st10542
AAAAAGTTAGACGTGTTACAAGA
>st10543
AAAAAGTTAGACGTGTTACAAGAA
>st10544
AAAAAGTTAGACGTTGGAAGAAAA
>st10545
AAAAAGTTAGACTGTTTGAGGAGC
>st10546
AAAAAGTTAGAGTTGGTAGTGGGG
>st10547
AAAAAGTTAGATATGGAATCAGGTT
>st10548
AAAAAGTTAGATTGTTTGGAAGAG
>st10549
AAAAAGTTAGCGGTGTCAAACAAT
>st10550
AAAAAGTTAGCGGTGTCAAACATT
>st10551
AAAAAGTTAGGAACTAGAAATGGC
>st10552
AAAAAGTTAGGAACTGAACCAGGC
>st10553
AAAAAGTTAGGAGTTTATGTGTG
>st10554
AAAAAGTTAGGAGTTTATGTGTGT
>st10555
AAAAAGTTAGTAGTTTATGTGCGT
>st10556
AAAAAGTTATCGGGCCGAGTTGGT
>st10557
AAAAAGTTATCGGTTTGGACATAT
>st10558
AAAAAGTTATGGTTGGTATCGTCT
>st10559
AAAAAGTTATTATATTTTCGGACA
>st10560
AAAAAGTTCACGGCGTCAAACATT
>st10561
AAAAAGTTCGAAGTTTATGTGTGT
>st10562
AAAAAGTTCGGAACAAACCACGGC
>st10563
AAAAAGTTCTAGAGTTGGATACGG
>st10564
AAAAAGTTCTGACAGAGTACGGGT
>st10565
AAAAAGTTGAAAAGTTTGAATCGG
>st10566
AAAAAGTTGAAAGTTTACGTGTA
>st10567
AAAAAGTTGAAAGTTTACGTGTAA
>st10568
AAAAAGTTGAAAGTTTACGTGTGT
>st10569
AAAAAGTTGAAAGTTTATGTGTAT
>st10570
AAAAAGTTGAAAGTTTATGTGTGT
>st10571
AAAAAGTTGAAAGTTTGGATATAA
>st10572
AAAAAGTTGAAAGTTTGGATCCAA
>st10573
AAAAAGTTGAAAGTTTGGATCTAA
>st10574
AAAAAGTTGAAAGTTTGGATGTAA
>st10575
AAAAAGTTGAAAGTTTGGATTCAA
>st10576
AAAAAGTTGAAAGTTTGTGTGT
>st10577
AAAAAGTTGAAAGTTTGTGTGTGT
>st10578
AAAAAGTTGAAATCTAAACACGGC
>st10579
AAAAAGTTGAACCGGTACATCTTA
>st10580
AAAAAGTTGAATGTGTATGACGG
>st10581
AAAAAGTTGAATGTGTATGACGGG
>st10582
AAAAAGTTGAATGTGTATGACGGGT
>st10583
AAAAAGTTGACAGGTCGTAACTAG
>st10584
AAAAAGTTGAGTAACTGCGGTAT
>st10585
AAAAAGTTGAGTAACTGCGGTATA
>st10586
AAAAAGTTGATGGGTGTAAAACGT
>st10587
AAAAAGTTGCATAACCGTAGTCTC
>st10588
AAAAAGTTGCATAACTGTCGTCTC
>st10589
AAAAAGTTGCATGACCGTCGTCTC
>st10590
AAAAAGTTGCATGATCGTCGTCTC
>st10591
AAAAAGTTGGAAATTTATGTGCGT
>st10592
AAAAAGTTGGAACTAAACACGGCC
>st10593
AAAAAGTTGGAAGATCATGTGTGT
>st10594
AAAAAGTTGGAAGATTGTGTGT
>st10595
AAAAAGTTGGAAGATTGTGTGTGT
>st10596
AAAAAGTTGGAAGTGTATGTGCGT
>st10597
AAAAAGTTGGAAGTTCGTGTGTA
>st10598
AAAAAGTTGGAAGTTCGTGTGTAG
>st10599
AAAAAGTTGGAAGTTGGTGTG
>st10600
AAAAAGTTGGAAGTTGGTGTGA
>st10601
AAAAAGTTGGAAGTTGGTGTGAGT
>st10602
AAAAAGTTGGAAGTTTACGAGTGT
>st10603
AAAAAGTTGGAAGTTTACGTGCAT
>st10604
AAAAAGTTGGAAGTTTACGTGTA
>st10605
AAAAAGTTGGAAGTTTACGTGTAT
>st10606
AAAAAGTTGGAAGTTTACGTGTG
>st10607
AAAAAGTTGGAAGTTTACGTGTGT
>st10608
AAAAAGTTGGAAGTTTATGGGTGT
>st10609
AAAAAGTTGGAAGTTTATGTGCGT
>st10610
AAAAAGTTGGAAGTTTATGTGTA
>st10611
AAAAAGTTGGAAGTTTATGTGTAT
>st10612
AAAAAGTTGGAAGTTTATGTGTG
>st10613
AAAAAGTTGGAAGTTTATGTGTGA
>st10614
AAAAAGTTGGAAGTTTATGTGTGT
>st10615
AAAAAGTTGGAAGTTTATGTTTAG
>st10616
AAAAAGTTGGAAGTTTGAAGGCAT
>st10617
AAAAAGTTGGAAGTTTGAAGGGGA
>st10618
AAAAAGTTGGAAGTTTGGATGCAA
>st10619
AAAAAGTTGGAAGTTTGGCCGTGT
>st10620
AAAAAGTTGGAAGTTTGTGCGT
>st10621
AAAAAGTTGGAAGTTTGTGTAT
>st10622
AAAAAGTTGGAAGTTTGTGTATA
>st10623
AAAAAGTTGGAAGTTTGTGTGT
>st10624
AAAAAGTTGGAAGTTTGTGTGTA
>st10625
AAAAAGTTGGAAGTTTGTGTGTG
>st10626
AAAAAGTTGGAAGTTTGTGTGTGT
>st10627
AAAAAGTTGGAAGTTTTTGTGTGT
>st10628
AAAAAGTTGGAATCTAAAACACGG
>st10629
AAAAAGTTGGAATCTAAACACGG
>st10630
AAAAAGTTGGAATCTAAACACGGC
>st10631
AAAAAGTTGGAATCTAAACAGGGC
>st10632
AAAAAGTTGGAATCTAAACATGGC
>st10633
AAAAAGTTGGAATCTAAACGGGGC
>st10634
AAAAAGTTGGAATCTAGAAAAGGC
>st10635
AAAAAGTTGGAATCTAGACATGGC
>st10636
AAAAAGTTGGAATGTAAACAGGGC
>st10637
AAAAAGTTGGAATGTAAATATGGT
>st10638
AAAAAGTTGGACACGGTTATT
>st10639
AAAAAGTTGGACACGGTTATTA
>st10640
AAAAAGTTGGACGGAATGGCA
>st10641
AAAAAGTTGGACTGTTTGGGGGAG
>st10642
AAAAAGTTGGATATTTGCTGGTGGA
>st10643
AAAAAGTTGGATCCAAGTAGTTGA
>st10644
AAAAAGTTGGCAATTTGGCAT
>st10645
AAAAAGTTGGCAATTTGGCATT
>st10646
AAAAAGTTGGCAATTTGGCATTTG
>st10647
AAAAAGTTGGCAATTTGGCATTTGG
>st10648
AAAAAGTTGGGAACTAAACAAGGC
>st10649
AAAAAGTTGGGAACTAGGGGTGTG
>st10650
AAAAAGTTGGGAGACTCAGCAT
>st10651
AAAAAGTTGGGAGACTCAGCATA
>st10652
AAAAAGTTGGGAGTTTACGTGTGT
>st10653
AAAAAGTTGGGAGTTTATGTGTGT
>st10654
AAAAAGTTGGGATGGCTAGAAGG
>st10655
AAAAAGTTGGGATGGCTAGAAGGA
>st10656
AAAAAGTTGGGATTTGTTAGCGGG
>st10657
AAAAAGTTGGTAATTTGGCAT
>st10658
AAAAAGTTGGTAATTTGGCATTTG
>st10659
AAAAAGTTGGTAGAATTAAACGG
>st10660
AAAAAGTTGGTAGAATTAAACGGA
>st10661
AAAAAGTTGGTAGTTTATGTGTGT
>st10662
AAAAAGTTGGTCCAAGGACACCCA
>st10663
AAAAAGTTGGTCTAAAGGCGT
>st10664
AAAAAGTTGGTCTAAAGGCGTA
>st10665
AAAAAGTTGTAAGAGTGATAGGTA
>st10666
AAAAAGTTGTAAGTTTGTGGGTA
>st10667
AAAAAGTTGTAAGTTTGTGGGTAG
>st10668
AAAAAGTTGTAATGGCATGTCTCC
>st10669
AAAAAGTTGTAGCAAAAATAGGTA
>st10670
AAAAAGTTGTAGGTCACGTCGA
>st10671
AAAAAGTTGTAGGTCACGTCGAG
>st10672
AAAAAGTTGTAGGTCACGTCGAGG
>st10673
AAAAAGTTGTCAGGTCGAATTTAG
>st10674
AAAAAGTTGTGATGGGTTGAGAAA
>st10675
AAAAAGTTGTGGCAACTATGGCGG
>st10676
AAAAAGTTGTGGCACGCCTAAAAT
>st10677
AAAAAGTTGTGTGCGTATGAAAGG
>st10678
AAAAAGTTGTGTGTATATGACAGG
>st10679
AAAAAGTTGTGTGTATGAAAGGT
>st10680
AAAAAGTTGTGTGTATGAAAGGTT
>st10681
AAAAAGTTGTGTGTATGAAAGGTTA
>st10682
AAAAAGTTGTGTGTATGAAAGGTTT
>st10683
AAAAAGTTGTGTGTATGATAGGT
>st10684
AAAAAGTTGTGTGTATGATAGGTT
>st10685
AAAAAGTTGTGTGTATGATAGGTTG
>st10686
AAAAAGTTTAAATAAGACGGACGA
>st10687
AAAAAGTTTAGAACTAAACTCGGC
>st10688
AAAAAGTTTAGAACTGAATTCGGC
>st10689
AAAAAGTTTAGAATTATACACGGT
>st10690
AAAAAGTTTAGTATCGATAGGTGT
>st10691
AAAAAGTTTATATACGAAAGTTGC
>st10692
AAAAAGTTTATATATGAAAGTTGC
>st10693
AAAAAGTTTATATGTTGGGACGGA
>st10694
AAAAAGTTTCAAATAAGATGGACG
>st10695
AAAAAGTTTCATATAAGACGGACA
>st10696
AAAAAGTTTCATATAAGACGGACG
>st10697
AAAAAGTTTCATATAAGACGGATG
>st10698
AAAAAGTTTCTATACGAAAGTTGC
>st10699
AAAAAGTTTCTATATGAAAGTTGC
>st10700
AAAAAGTTTGAAGTTTGGATCTAA
>st10701
AAAAAGTTTGAATCTAAACACGGC
>st10702
AAAAAGTTTGACTCTAAACACGGC
>st10703
AAAAAGTTTGACTTGGCACTATTC
>st10704
AAAAAGTTTGGAACTAAACAAGGC
>st10705
AAAAAGTTTGGAACTAAACACGGT
>st10706
AAAAAGTTTGGAACTAAACTCGGC
>st10707
AAAAAGTTTGGAACTAAATTCGGC
>st10708
AAAAAGTTTGGAACTAAGGCC
>st10709
AAAAAGTTTGGAACTAAGGCCT
>st10710
AAAAAGTTTGGAATAAGATGGATG
>st10711
AAAAAGTTTGGACACATACATGAG
>st10712
AAAAAGTTTGGAGTTACGTGTATG
>st10713
AAAAAGTTTGGATTGAAATTGGTA
>st10714
AAAAAGTTTGGATTTTGGCTG
>st10715
AAAAAGTTTGGATTTTGGTTG
>st10716
AAAAAGTTTGGGCTGGCATA
>st10717
AAAAAGTTTGGGGAAAGTTGGTAG
>st10718
AAAAAGTTTGGGGTCGAGATA
>st10719
AAAAAGTTTGGGTTGAAATTGGTA
>st10720
AAAAAGTTTGGTCGTTGGGAGAG
>st10721
AAAAAGTTTGGTCGTTGGGAGAGA
>st10722
AAAAAGTTTGTAGAAACTAAACGG
>st10723
AAAAAGTTTGTAGGTATGCTTC
>st10724
AAAAAGTTTTAAAGTGGGACACGG
>st10725
AAAAAGTTTTAAAGTTGGACA
>st10726
AAAAAGTTTTAAAGTTGGACACAG
>st10727
AAAAAGTTTTAAAGTTGGACACGG
>st10728
AAAAAGTTTTAAAGTTGGATACAG
>st10729
AAAAAGTTTTAAATAAGACGGACG
>st10730
AAAAAGTTTTAAATTAGACGGACG
>st10731
AAAAAGTTTTAAGATTGGACACGG
>st10732
AAAAAGTTTTAAGTAAGACGGACG
>st10733
AAAAAGTTTTAATTGGATGAGACG
>st10734
AAAAAGTTTTAGAGCTAGACACGG
>st10735
AAAAAGTTTTAGAGTTAGACACGG
>st10736
AAAAAGTTTTAGAGTTGAACACGG
>st10737
AAAAAGTTTTAGAGTTGGACA
>st10738
AAAAAGTTTTAGAGTTGGACACA
>st10739
AAAAAGTTTTAGAGTTGGACACAG
>st10740
AAAAAGTTTTAGAGTTGGACACG
>st10741
AAAAAGTTTTAGAGTTGGACACGA
>st10742
AAAAAGTTTTAGAGTTGGACACGG
>st10743
AAAAAGTTTTAGAGTTGGACACGGT
>st10744
AAAAAGTTTTAGAGTTGGACATAG
>st10745
AAAAAGTTTTAGAGTTGGACATGA
>st10746
AAAAAGTTTTAGAGTTGGATACGG
>st10747
AAAAAGTTTTAGATTTGGACACGG
>st10748
AAAAAGTTTTAGCAGTTCGGGTAG
>st10749
AAAAAGTTTTAGGATTAGACACGG
>st10750
AAAAAGTTTTAGGATTGGACACGG
>st10751
AAAAAGTTTTAGGGTTGAACACGG
>st10752
AAAAAGTTTTAGGGTTGGACAAGT
>st10753
AAAAAGTTTTAGGGTTGGACACGG
>st10754
AAAAAGTTTTAGGTGGATGTGACA
>st10755
AAAAAGTTTTAGGTTGGACACGGT
>st10756
AAAAAGTTTTAGTAGAGGCAACCA
>st10757
AAAAAGTTTTATAGTTGGACACAA
>st10758
AAAAAGTTTTGATATGTTGAAAAA
>st10759
AAAAAGTTTTGATGTGATGGAAAA
>st10760
AAAAAGTTTTGATTGGATGGAACA
>st10761
AAAAAGTTTTGATTGGATTGGA
>st10762
AAAAAGTTTTGATTGGATTGGAC
>st10763
AAAAAGTTTTGATTGGATTGGACA
>st10764
AAAAAGTTTTGATTGGATTGGACT
>st10765
AAAAAGTTTTGGTTAGATGGGACG
>st10766
AAAAAGTTTTGGTTGGATGTGGCA
>st10767
AAAAAGTTTTGGTTGGATTGGACA
>st10768
AAAAAGTTTTGGTTGGGTGGGACA
>st10769
AAAAAGTTTTGGTTGGTTGGGACA
>st10770
AAAAAGTTTTGGTTTGGATGGGAC
>st10771
AAAAAGTTTTTAGACACGGATGA
>st10772
AAAAAGTTTTTAGACACGGATGAA
>st10773
AAAAAGTTTTTATATGAAAGTTGC
>st10774
AAAAAGTTTTTGGTTGGATGTGAC
>st10775
AAAAATAAAAAAATCGCGGGCGCC
>st10776
AAAAATAAAAAAATCGTCATATCC
>st10777
AAAAATAAAAAACTGAAGCTGCTG
>st10778
AAAAATAAAAAAGATCGAGCGTGT
>st10779
AAAAATAAAAAGAACTACATGATT
>st10780
AAAAATAAAAAGATTGCTCCGGAG
>st10781
AAAAATAAAAATCGACGGTGA
>st10782
AAAAATAAAAATGACAAGGACTAC
>st10783
AAAAATAAAACACGGGCTATAACA
>st10784
AAAAATAAAACTAGAAGTCAGAAG
>st10785
AAAAATAAAAGAATATGTCGG
>st10786
AAAAATAAAAGAATATGTCGGA
>st10787
AAAAATAAAAGAATATGTCGGAA
>st10788
AAAAATAAAAGAATATGTCGGAAA
>st10789
AAAAATAAAAGAATATGTCGGAAT
>st10790
AAAAATAAAAGAATATGTCGGAATA
>st10791
AAAAATAAAAGAATATGTCGGAATC
>st10792
AAAAATAAAAGAATATGTCGGT
>st10793
AAAAATAAAAGAGAAGAGTAGCG
>st10794
AAAAATAAAAGAGAAGAGTAGCGA
>st10795
AAAAATAAAAGAGAAGAGTAGTG
>st10796
AAAAATAAAAGAGAAGAGTAGTGA
>st10797
AAAAATAAAAGATGAGAGGACTAC
>st10798
AAAAATAAAAGCAGGACTACTAGG
>st10799
AAAAATAAAAGTAGAATAAGCGGG
>st10800
AAAAATAAAAGTTGATCGGCTAAA
>st10801
AAAAATAAAAGTTTTAGATCTTGA
>st10802
AAAAATAAAATAGAAGTAGGATAA
>st10803
AAAAATAAAATATTGGATCATCGT
>st10804
AAAAATAAAATCGATCGTCCC
>st10805
AAAAATAAAATCGATCGTCCCA
>st10806
AAAAATAAAATCGATCGTCCCAAA
>st10807
AAAAATAAAATCGGCACCATTAAT
>st10808
AAAAATAAAATCTAGCGAAGCTCC
>st10809
AAAAATAAAATGCTGACCGGACTG
>st10810
AAAAATAAAATGCTGACTGGACTG
>st10811
AAAAATAAAATGTATCGGTTCTAA
>st10812
AAAAATAAAATTCGTTCGGTTTAG
>st10813
AAAAATAAACAGCAACTGTCGGTG
>st10814
AAAAATAAACAGCAGCGGACT
>st10815
AAAAATAAACAGCAGCGGACTA
>st10816
AAAAATAAACAGCAGCGGACTAG
>st10817
AAAAATAAACAGCAGCGGACTAGC
>st10818
AAAAATAAACAGCAGCGGACTAGCG
>st10819
AAAAATAAACAGGAAGTGGGATAA
>st10820
AAAAATAAACCGGACCACGACATT
>st10821
AAAAATAAACCTATGAGGTGTCGG
>st10822
AAAAATAAACGGACTTGCGGC
>st10823
AAAAATAAACGGACTTGCGGCT
>st10824
AAAAATAAACGGACTTGCGGCTTA
>st10825
AAAAATAAACTAAGAAGCCAGAAG
>st10826
AAAAATAAACTAAGAAGCTGGAGA
>st10827
AAAAATAAACTAAGAAGTCAGAAG
>st10828
AAAAATAAACTAATGAACCGGAAG
>st10829
AAAAATAAACTACAAGTGGGATAA
>st10830
AAAAATAAACTAGAAAGATGGAGC
>st10831
AAAAATAAACTAGAAGAGAGATA
>st10832
AAAAATAAACTAGAAGAGAGATAA
>st10833
AAAAATAAACTAGAAGCTGGCCT
>st10834
AAAAATAAACTAGAAGCTGGCCTG
>st10835
AAAAATAAACTAGAAGTAAGATAA
>st10836
AAAAATAAACTAGAAGTGAGATA
>st10837
AAAAATAAACTAGAAGTGAGATAA
>st10838
AAAAATAAACTAGAAGTGGGATA
>st10839
AAAAATAAACTAGAAGTGGGATAA
>st10840
AAAAATAAACTAGAAGTGGGCTAA
>st10841
AAAAATAAACTAGAAGTGTGATAA
>st10842
AAAAATAAACTAGAGGTGAGATAA
>st10843
AAAAATAAACTAGCAAGCGGATT
>st10844
AAAAATAAACTATAAGTGAGATAA
>st10845
AAAAATAAACTCAAACGGACA
>st10846
AAAAATAAACTCAAACGGACAAAA
>st10847
AAAAATAAACTCAAACGGACGAAA
>st10848
AAAAATAAACTCAAATGGACGGAA
>st10849
AAAAATAAACTGGACCACGACATT
>st10850
AAAAATAAACTTAGAACGAGATGT
>st10851
AAAAATAAACTTATTACGGACGGA
>st10852
AAAAATAAACTTATTCTCGGACA
>st10853
AAAAATAAACTTATTCTCGGACAG
>st10854
AAAAATAAACTTATTGCGGACGGA
>st10855
AAAAATAAACTTATTTTGGGACGG
>st10856
AAAAATAAACTTTCGGCCGTCGCT
>st10857
AAAAATAAACTTTGATGAAAAAAC
>st10858
AAAAATAAAGAAGACGGACGATTA
>st10859
AAAAATAAAGAGATTGCTCCGGAG
>st10860
AAAAATAAAGAGGACGAATGATCA
>st10861
AAAAATAAAGATGATTGGCTCTCA
>st10862
AAAAATAAAGATGTTTTTGTCGGT
>st10863
AAAAATAAAGGAAGAGGCAAGAAC
>st10864
AAAAATAAAGGAAGAGGCAAGAACC
>st10865
AAAAATAAAGGGTCGGATGTTTT
>st10866
AAAAATAAAGTACTTGTAGTCGGT
>st10867
AAAAATAAAGTAGAAGCCGAAATG
>st10868
AAAAATAAAGTAGATGAAAGAGAA
>st10869
AAAAATAAAGTAGTTGACAAGCAA
>st10870
AAAAATAAATAAAACGGACGATC
>st10871
AAAAATAAATAAAACGGACGATCA
>st10872
AAAAATAAATAAATAAGACGGACG
>st10873
AAAAATAAATAAATCTGGGACTGG
>st10874
AAAAATAAATAAATTGTCGGT
>st10875
AAAAATAAATAAATTGTCGGTC
>st10876
AAAAATAAATAAATTGTCGGTCA
>st10877
AAAAATAAATAAATTGTCGGTCAC
>st10878
AAAAATAAATAAATTGTCGGTCACC
>st10879
AAAAATAAATAAGACGAACGGCCA
>st10880
AAAAATAAATAAGACGGACGACAA
>st10881
AAAAATAAATAAGACGGACGATAA
>st10882
AAAAATAAATAAGACGGACGATCA
>st10883
AAAAATAAATAAGACGGACGATTA
>st10884
AAAAATAAATAAGACGGAGGATCA
>st10885
AAAAATAAATAAGACGGTCGGTAA
>st10886
AAAAATAAATAAGATGGACGATCA
>st10887
AAAAATAAATAAGATTGTTGTGAT
>st10888
AAAAATAAATACGACGGCTGTGAG
>st10889
AAAAATAAATACGGTCGTGGT
>st10890
AAAAATAAATAGTAGGGGGGACTG
>st10891
AAAAATAAATCACGTAGAAAACAT
>st10892
AAAAATAAATCATCATCGTCGGAC
>st10893
AAAAATAAATCTACGATCGGATGT
>st10894
AAAAATAAATCTAGGACCATATGT
>st10895
AAAAATAAATCTAGGACTAGATGT
>st10896
AAAAATAAATCTAGTAGGAGGTGT
>st10897
AAAAATAAATGATGTCGGCACACC
>st10898
AAAAATAAATGGAACCACGGCTGT
>st10899
AAAAATAAATGGAGTAGATGGAGA
>st10900
AAAAATAAATGTAGAATCGGCTAT
>st10901
AAAAATAAATGTATGTTGAGACGG
>st10902
AAAAATAAATGTGATTGGTGGGCC
>st10903
AAAAATAAATTAATCGTCGTCATC
>st10904
AAAAATAAATTACAGAATCTGCATG
>st10905
AAAAATAAATTAGAAGTGAGATAA
>st10906
AAAAATAAATTAGAAGTGGAATAA
>st10907
AAAAATAAATTAGAAGTGGGATAA
>st10908
AAAAATAAATTAGGATTAGATGGG
>st10909
AAAAATAAATTATAGAATCCGCAT
>st10910
AAAAATAAATTATCGCTGGCGGAC
>st10911
AAAAATAAATTGGTTATGTAGGGC
>st10912
AAAAATAAATTTAGAAGTCGGA
>st10913
AAAAATAAATTTAGAAGTCGGAGC
>st10914
AAAAATAAATTTAGAATCGGATGT
>st10915
AAAAATAAATTTAGGAATCGGAGA
>st10916
AAAAATAAATTTAGGACCAGATGT
>st10917
AAAAATAAATTTAGGATCGGATGT
>st10918
AAAAATAAATTTGCAGTTGGATAA
>st10919
AAAAATAAATTTTCGTAGATGGTA
>st10920
AAAAATAACAAAATCGGACAGTGA
>st10921
AAAAATAACAAAGTCGGTGGCATA
>st10922
AAAAATAACAAGATAGATCAACAT
>st10923
AAAAATAACAATATCTAGGACACC
>st10924
AAAAATAACACATACAGATCGGCA
>st10925
AAAAATAACAGGCTACAAATCTAT
>st10926
AAAAATAACAGGGGTCAAGG
>st10927
AAAAATAACAGGGGTCAAGGT
>st10928
AAAAATAACAGGGGTCAAGGTC
>st10929
AAAAATAACAGGGGTCAAGGTCG
>st10930
AAAAATAACAGGGGTCAAGGTCGG
>st10931
AAAAATAACAGGGGTCAAGGTCGGA
>st10932
AAAAATAACAGGGGTCAAGGTCGGC
>st10933
AAAAATAACAGGGGTCAAGGTCGGCC
>st10934
AAAAATAACAGGGGTCAAGGTCGGCCA
>st10935
AAAAATAACAGGGGTCAAGGTCGGCCAG
>st10936
AAAAATAACATGTAAGATAGCTAG
>st10937
AAAAATAACATGTAAGATAGCTAT
>st10938
AAAAATAACCCTGAGTTGCAACGG
>st10939
AAAAATAACCGGGACTAAAGATGG
>st10940
AAAAATAACCTGTAAGATAGCTAG
>st10941
AAAAATAACGGTTGTAACGGTGTG
>st10942
AAAAATAACGTAGTCTGCATGTAA
>st10943
AAAAATAACGTCGCGACCGGTATC
>st10944
AAAAATAACGTGTAAGATAGCTA
>st10945
AAAAATAACGTGTAAGATAGCTAG
>st10946
AAAAATAACGTGTAAGATAGCTAGA
>st10947
AAAAATAACGTGTAAGATAGCTG
>st10948
AAAAATAACGTGTAAGATAGCTGG
>st10949
AAAAATAACTAATTGAACGGATTG
>st10950
AAAAATAACTAATTGCACAGACTG
>st10951
AAAAATAACTAATTGCACGGATTG
>st10952
AAAAATAACTACAGCGGACACACC
>st10953
AAAAATAACTAGAAGTCGGAAGCA
>st10954
AAAAATAACTAGAGTAAAGTGCAT
>st10955
AAAAATAACTATATTCTGAGACGG
>st10956
AAAAATAACTATATTTTAGGACGG
>st10957
AAAAATAACTCTGATGGCATCAAG
>st10958
AAAAATAACTGAAATTCGGAATTA
>st10959
AAAAATAACTTAGACTGTATTCGG
>st10960
AAAAATAACTTGTTGGTAGTCTGT
>st10961
AAAAATAAGAAAGCTCCAGAG
>st10962
AAAAATAAGAACCGGCACCTATAA
>st10963
AAAAATAAGAACGAAGCTGGATGG
>st10964
AAAAATAAGACCCTTACGTCGGAA
>st10965
AAAAATAAGACGAACGATCAAACA
>st10966
AAAAATAAGACGAACGGTCAAACA
>st10967
AAAAATAAGACGAACTGTTAAATA
>st10968
AAAAATAAGACGGACAATCAAAAC
>st10969
AAAAATAAGACGGACAGTTAAACA
>st10970
AAAAATAAGACGGACGACCAAAAT
>st10971
AAAAATAAGACGGACGATCAAACG
>st10972
AAAAATAAGACGGACGATCAAAGT
>st10973
AAAAATAAGACGGACGATTAAAGT
>st10974
AAAAATAAGACGGACGGTCAA
>st10975
AAAAATAAGACGGACGGTCAAA
>st10976
AAAAATAAGACGGACGGTCAAACA
>st10977
AAAAATAAGACGGACGGTCAAACG
>st10978
AAAAATAAGACGGACGGTCAAATG
>st10979
AAAAATAAGACGGACGGTTAA
>st10980
AAAAATAAGACGGACGGTTAAA
>st10981
AAAAATAAGACGGACGGTTAAATA
>st10982
AAAAATAAGACGGATAGTTAAACG
>st10983
AAAAATAAGACGGATGAGTACTAC
>st10984
AAAAATAAGACGGATGGTTAAACA
>st10985
AAAAATAAGAGAAAAGAACAGCA
>st10986
AAAAATAAGAGAAAAGAACAGCAG
>st10987
AAAAATAAGAGAGAAGAACAACAG
>st10988
AAAAATAAGAGAGAAGAGAAACGG
>st10989
AAAAATAAGAGAGAAGAGCAACGG
>st10990
AAAAATAAGAGAGAAGATCAATGG
>st10991
AAAAATAAGAGAGTAGAAGTTGGA
>st10992
AAAAATAAGAGCAGAGCTAGGTGG
>st10993
AAAAATAAGAGCAGCGGGCTACA
>st10994
AAAAATAAGAGCAGCGGGCTACAG
>st10995
AAAAATAAGAGCGGAGCTAGATGG
>st10996
AAAAATAAGAGCGGAGCTAGATGGA
>st10997
AAAAATAAGAGGTGCTTCCATCGT
>st10998
AAAAATAAGAGTACCGGCGTGGGA
>st10999
AAAAATAAGAGTGGAGCTGGGTGG
>st11000
AAAAATAAGATAAACGGCGCAGAC
>st11001
AAAAATAAGATAAACGGCGCAGACG
>st11002
AAAAATAAGATCTCGGAATTAAA
>st11003
AAAAATAAGATCTCGGAATTAAAA
>st11004
AAAAATAAGATGGAGCGAAGATGC
>st11005
AAAAATAAGATGGAGGCATGGCTT
>st11006
AAAAATAAGATGGAGGTAAGGCTT
>st11007
AAAAATAAGATGGAGGTATGGCTT
>st11008
AAAAATAAGATTGTCTAGAACCGACGG
>st11009
AAAAATAAGATTGTCTAGAACCGACGGG
>st11010
AAAAATAAGCAATGTACGTAGATG
>st11011
AAAAATAAGCCAGGCGGACCC
>st11012
AAAAATAAGCCAGGCGGACCCC
>st11013
AAAAATAAGCCAGGCGGACCCCTT
>st11014
AAAAATAAGCGGAGCTGGCAGTTG
>st11015
AAAAATAAGCGTAGAAAGGGATGT
>st11016
AAAAATAAGCTAGAAGTTGGATA
>st11017
AAAAATAAGCTAGAAGTTGGATAA
>st11018
AAAAATAAGCTAGAGAGGTGGACC
>st11019
AAAAATAAGCTATAGATTTGTTGT
>st11020
AAAAATAAGGAAGTTGAAGTTCGG
>st11021
AAAAATAAGGAATATTAGAAGAGG
>st11022
AAAAATAAGGAGAGAGAAGAGCA
>st11023
AAAAATAAGGAGAGAGAAGAGCAA
>st11024
AAAAATAAGGAGAGAGAAGAGCAG
>st11025
AAAAATAAGGAGATGTATTAATAT
>st11026
AAAAATAAGGAGGTGTACAAACTG
>st11027
AAAAATAAGGAGTATGGATCGGGG
>st11028
AAAAATAAGGATGCTAGTGGGACA
>st11029
AAAAATAAGGGCGTCGTATACCAG
>st11030
AAAAATAAGGGGATAGGTGGATAA
>st11031
AAAAATAAGGGTAGAGAGTTGGTA
>st11032
AAAAATAAGGGTTGTGATTGGTT
>st11033
AAAAATAAGGGTTGTGATTGGTTG
>st11034
AAAAATAAGGTAGTAGAAGTTGGG
>st11035
AAAAATAAGGTCAAAGGTATATCT
>st11036
AAAAATAAGGTTGTGATTGGATAA
>st11037
AAAAATAAGTAAGGCTTCCAGTAG
>st11038
AAAAATAAGTAGACTGGTACATGA
>st11039
AAAAATAAGTAGATAAAAGAGTAT
>st11040
AAAAATAAGTAGATATCAAGGATG
>st11041
AAAAATAAGTCACGCATAAAGTAT
>st11042
AAAAATAAGTCGAAGATAGAAGAG
>st11043
AAAAATAAGTCGCGCATAAAGTAT
>st11044
AAAAATAAGTCGCGTATAAAATAT
>st11045
AAAAATAAGTGCAGTCGTCGA
>st11046
AAAAATAAGTGGAGCGGACTAGAA
>st11047
AAAAATAAGTGGAGGAGTCGGGCG
>st11048
AAAAATAAGTTCGGGCGGTGTTAT
>st11049
AAAAATAATAAAAACCGTAGGACC
>st11050
AAAAATAATAAAAACCGTGGGACC
>st11051
AAAAATAATAAAAATCGTGGGACC
>st11052
AAAAATAATAAAAATCGTGGGCCC
>st11053
AAAAATAATAAAACCCGTGGGACC
>st11054
AAAAATAATAAAACTCGTAGGGCC
>st11055
AAAAATAATAAAACTCGTGGGACC
>st11056
AAAAATAATAAAATAATGTCGTGG
>st11057
AAAAATAATAAACCTCGTGGGACC
>st11058
AAAAATAATAAACTTCGTGGGACC
>st11059
AAAAATAATAAGAGTGATAGGTAG
>st11060
AAAAATAATAAGTTGAGTTGGACA
>st11061
AAAAATAATAATAAGATCGATCA
>st11062
AAAAATAATAATAAGATCGATCAA
>st11063
AAAAATAATAATTACACGGATTG
>st11064
AAAAATAATAATTACACGGATTGC
>st11065
AAAAATAATAATTTGCTGGAGGAC
>st11066
AAAAATAATACCAGCCGAGACTAA
>st11067
AAAAATAATACGTTCGGTGTCCCT
>st11068
AAAAATAATACTGGAAGACTGGAG
>st11069
AAAAATAATAGCAGTAGGTCTGAG
>st11070
AAAAATAATAGGAGTTGACGACGG
>st11071
AAAAATAATAGGTAGAAGTGAGTG
>st11072
AAAAATAATAGTACACGTGGGACC
>st11073
AAAAATAATAGTAGATCTGTCGAA
>st11074
AAAAATAATATAGAAATGACGTCA
>st11075
AAAAATAATATATAATGTCGGGCA
>st11076
AAAAATAATATATCGTACTGGACA
>st11077
AAAAATAATATCGTTGAAAATGTC
>st11078
AAAAATAATATGGCAAGTGAATAA
>st11079
AAAAATAATATGGCTAGTGAATAA
>st11080
AAAAATAATATGGTTGGAGGGGCA
>st11081
AAAAATAATATGTAAGATAGCTAG
>st11082
AAAAATAATATGTAAGATAGGTAG
>st11083
AAAAATAATATTAGGATTGGATGT
>st11084
AAAAATAATCAAGACGGACAGTAA
>st11085
AAAAATAATCAATGATATCGTCTA
>st11086
AAAAATAATCAGGAAGATCGCCGT
>st11087
AAAAATAATCGAGTTGATGTGGTG
>st11088
AAAAATAATCGGTTGACTGACATA
>st11089
AAAAATAATCGTCTGGTCGCTAAA
>st11090
AAAAATAATCTAGGAAGTCGGTCG
>st11091
AAAAATAATCTGTAAGATAGCTAG
>st11092
AAAAATAATCTTTAGTCCCGGTTC
>st11093
AAAAATAATGCGTAATCCGTCGGT
>st11094
AAAAATAATGGGACCTGACACGGC
>st11095
AAAAATAATGGGGATCTGTCTGGA
>st11096
AAAAATAATGGTCGGAAACGGTAC
>st11097
AAAAATAATGTAACAAGTGAATAA
>st11098
AAAAATAATGTAGCAAGTGAATAA
>st11099
AAAAATAATGTAGGCAGTGGGTAA
>st11100
AAAAATAATGTGAAGGAAGATGAT
>st11101
AAAAATAATGTGACAAGTGAATAA
>st11102
AAAAATAATGTGGCAAGTGAAT
>st11103
AAAAATAATGTGGCAAGTGAATA
>st11104
AAAAATAATGTGGCAAGTGAATAA
>st11105
AAAAATAATGTGGCAAGTGAATAAA
>st11106
AAAAATAATGTGTAAGATAGCTAG
>st11107
AAAAATAATTAAAACCGTGGGACA
>st11108
AAAAATAATTAAAGAATACGTCGG
>st11109
AAAAATAATTAAGACGGACGATGG
>st11110
AAAAATAATTAATTACACGGATTG
>st11111
AAAAATAATTACACAGATTACGGG
>st11112
AAAAATAATTACATCGTGGGACAA
>st11113
AAAAATAATTAGAATGATGTGGCT
>st11114
AAAAATAATTATACAGATTGCGAC
>st11115
AAAAATAATTATAGAATCCGTCAA
>st11116
AAAAATAATTATATTTTAGGACGG
>st11117
AAAAATAATTCATATAAGACGGAC
>st11118
AAAAATAATTCGGATGATGTGGCT
>st11119
AAAAATAATTGAGATGATGTGGCT
>st11120
AAAAATAATTGAGGTGATGTGGCT
>st11121
AAAAATAATTGGAATGATGTGGTT
>st11122
AAAAATAATTGGAGTGATGTGGCT
>st11123
AAAAATAATTGGGATGATGTGGTT
>st11124
AAAAATAATTGGGGTGACGTGGCT
>st11125
AAAAATAATTGTACAGTTAGAGGG
>st11126
AAAAATAATTTATCCTGTCGGCAC
>st11127
AAAAATAATTTCCAATATGTCGAC
>st11128
AAAAATAATTTCGTCGGAATATAT
>st11129
AAAAATAATTTGGGACAGAGCGGA
>st11130
AAAAATAATTTGTAGCTGACGTGT
>st11131
AAAAATAATTTTAGTCTCGGTTCC
>st11132
AAAAATAATTTTATAACTCGTCTG
>st11133
AAAAATAATTTTCGCAGGCGGACC
>st11134
AAAAATAATTTTCGCAGGCGGCTC
>st11135
AAAAATAATTTTGGATGAACGTGA
>st11136
AAAAATAATTTTGGATGAACGTGAC
>st11137
AAAAATAATTTTTAGTTCCGGTT
>st11138
AAAAATAATTTTTAGTTCCGGTTC
>st11139
AAAAATAATTTTTCTGTTCGGGCC
>st11140
AAAAATACAAAAGGAGTCGGATAA
>st11141
AAAAATACAAATCTATAGTCCTGA
>st11142
AAAAATACAAATCTGGACATGAAG
>st11143
AAAAATACAAATTGGTACTCGGCA
>st11144
AAAAATACAAATTGGTCCTCGGTA
>st11145
AAAAATACAACGAGCCAAGACGAG
>st11146
AAAAATACAAGAAGGGCCGAGTGA
>st11147
AAAAATACAAGAAGTCGGCTG
>st11148
AAAAATACAAGTTGACTGCACTAA
>st11149
AAAAATACAATGGCAACTGGACGG
>st11150
AAAAATACAATTTGGTCCTCGGCG
>st11151
AAAAATACACACATGTAGAAGTCG
>st11152
AAAAATACACCGTTTAGCAGTTTG
>st11153
AAAAATACACTCCAACAGCATGGC
>st11154
AAAAATACAGAAACGATCGTTTAA
>st11155
AAAAATACAGAAATCGGATGAGAG
>st11156
AAAAATACAGAAATGATCGTTTGA
>st11157
AAAAATACAGAAGAGCCTAAACAG
>st11158
AAAAATACAGACGCTGATCGGCAA
>st11159
AAAAATACAGACGGGTGAAATCAG
>st11160
AAAAATACAGAGCGACAGAAATAT
>st11161
AAAAATACAGGAATCGGATGAGA
>st11162
AAAAATACAGGAATCGGATGAGAG
>st11163
AAAAATACAGGAATGACCGTTTGA
>st11164
AAAAATACAGGAATGATCGTTTG
>st11165
AAAAATACAGGAATGATCGTTTGA
>st11166
AAAAATACAGGAATGGTCGTTTGA
>st11167
AAAAATACAGGAATTAGATGAGAA
>st11168
AAAAATACAGGAATTGGATGAGAG
>st11169
AAAAATACAGGATTATGACAGG
>st11170
AAAAATACAGGATTATGACAGGA
>st11171
AAAAATACAGGATTATGACAGGAA
>st11172
AAAAATACAGGATTCTGATAGGAA
>st11173
AAAAATACAGGATTGATCGTTTGA
>st11174
AAAAATACAGGATTGATTGTTTGA
>st11175
AAAAATACAGGTCAGTTGGACTCA
>st11176
AAAAATACAGTTTATCAGTTCGGG
>st11177
AAAAATACATAAAGGATTGGCGGG
>st11178
AAAAATACATAATAGGAGCGGACG
>st11179
AAAAATACATACTTTGCGCGCTGA
>st11180
AAAAATACATATATTTTAGGACGG
>st11181
AAAAATACATCGTCCTTCGCGCAC
>st11182
AAAAATACATCTTTAGAACCGGTT
>st11183
AAAAATACATCTTTAGTCCCGGTT
>st11184
AAAAATACATCTTTAGTCTCGGTT
>st11185
AAAAATACATGAACGATCGTTTGA
>st11186
AAAAATACATGAATGATCGTTTG
>st11187
AAAAATACATGAATGATCGTTTGA
>st11188
AAAAATACATGAATGGTCGTTTG
>st11189
AAAAATACATGAATGGTCGTTTGA
>st11190
AAAAATACATGATTCTGACAGAAA
>st11191
AAAAATACATGGATGGTCGTTTGA
>st11192
AAAAATACATTATTCTGATAGAAA
>st11193
AAAAATACCAACGGCGTCAAATAT
>st11194
AAAAATACCAAGAGATGTTCCA
>st11195
AAAAATACCACTAGAACTGTCATT
>st11196
AAAAATACCAGTAGAAACCGCCTC
>st11197
AAAAATACCATCACTTAAATCGGC
>st11198
AAAAATACCATCGATCTCGCACAA
>st11199
AAAAATACCATCGTCGTTAAG
>st11200
AAAAATACCATTGAACTGCGGCGG
>st11201
AAAAATACCATTGCAGAAGCCTCT
>st11202
AAAAATACCCTGTTGAACTGCGGT
>st11203
AAAAATACCGGTAGAAGGAAGCAT
>st11204
AAAAATACCGTTGGATAAAAAAAT
>st11205
AAAAATACCTTATATCGTGGGACG
>st11206
AAAAATACGAAAAAGAAGCTGCTC
>st11207
AAAAATACGAAGTGGAATTAGGCA
>st11208
AAAAATACGATAGAGCGGAGCGGG
>st11209
AAAAATACGATAGGTAATAGGACG
>st11210
AAAAATACGGACATCACGACAGGC
>st11211
AAAAATACGGACGATTAAAGTTGG
>st11212
AAAAATACGGCCGTACAATTTAGA
>st11213
AAAAATACGGGATTCTGATAGGAA
>st11214
AAAAATACGGTAGAGAAGATGGGC
>st11215
AAAAATACGGTTGAATATGTGTAG
>st11216
AAAAATACGTAGAATTAAATAGGA
>st11217
AAAAATACGTAGTGGTGATGGTGA
>st11218
AAAAATACGTGTGTTCTGAGACGG
>st11219
AAAAATACTAAATAAATAAGACGG
>st11220
AAAAATACTAAATGATCGTTTGAT
>st11221
AAAAATACTAAGTAGAAGACTGAG
>st11222
AAAAATACTAATCATAACGGACGG
>st11223
AAAAATACTACTACTGCAGAAGCA
>st11224
AAAAATACTAGCCGAACACACCCA
>st11225
AAAAATACTAGTGGATGGCAACAG
>st11226
AAAAATACTATAGTGGTGGACTGG
>st11227
AAAAATACTATATTTTAGGACGGA
>st11228
AAAAATACTATCGTCGTTAGGGTT
>st11229
AAAAATACTATTAAGTCGTCTGGG
>st11230
AAAAATACTATTAGTCGTCTGGAC
>st11231
AAAAATACTCAGGACCGGTAAATT
>st11232
AAAAATACTCATCGGTGACGGGCA
>st11233
AAAAATACTCTAGATGTTGGCTGC
>st11234
AAAAATACTGAACACGGATATCTA
>st11235
AAAAATACTGAATGATCGTTTGAT
>st11236
AAAAATACTGCATCTAAGGACAAA
>st11237
AAAAATACTGCCGAAGAACCTCC
>st11238
AAAAATACTGCCGAAGAACCTCCC
>st11239
AAAAATACTGCCGAGGAACCTCCC
>st11240
AAAAATACTGCCGAGGGACCTCCG
>st11241
AAAAATACTGCGGAAGGAAGAGGA
>st11242
AAAAATACTGTCAAGGACCTCCGG
>st11243
AAAAATACTGTCAAGGGACCTCCG
>st11244
AAAAATACTGTCGGTCAAAGTAAC
>st11245
AAAAATACTGTGGAGAATATTGCT
>st11246
AAAAATACTTAAAGATCAGTCGAC
>st11247
AAAAATACTTAAATAAGACGGACG
>st11248
AAAAATACTTACATCTTGGGACGG
>st11249
AAAAATACTTACATTTTAGGACGG
>st11250
AAAAATACTTACATTTTGGGACGG
>st11251
AAAAATACTTACTTTTGAAAACGG
>st11252
AAAAATACTTATAGCTTGAGACGG
>st11253
AAAAATACTTATATCTTGGGACGG
>st11254
AAAAATACTTATATTCTGAAGCAC
>st11255
AAAAATACTTATATTCTGAGACGG
>st11256
AAAAATACTTATATTCTGGGACGA
>st11257
AAAAATACTTATATTCTGGGACGG
>st11258
AAAAATACTTATATTGTGGGACGG
>st11259
AAAAATACTTATATTTAAGGACGG
>st11260
AAAAATACTTATATTTCGAGACGG
>st11261
AAAAATACTTATATTTTAAGACGG
>st11262
AAAAATACTTATATTTTAGAACGG
>st11263
AAAAATACTTATATTTTAGGACGG
>st11264
AAAAATACTTATATTTTAGGATTG
>st11265
AAAAATACTTATATTTTCGGACGG
>st11266
AAAAATACTTATATTTTGAGACGG
>st11267
AAAAATACTTATATTTTGGAACGG
>st11268
AAAAATACTTATATTTTGGACGGA
>st11269
AAAAATACTTATATTTTGGGACGG
>st11270
AAAAATACTTATATTTTGGGACTG
>st11271
AAAAATACTTATATTTTGGGATTG
>st11272
AAAAATACTTATATTTTTGGACGG
>st11273
AAAAATACTTATCGTTTTGGACAA
>st11274
AAAAATACTTATGGTCCAGACTGA
>st11275
AAAAATACTTATGTTTTGGGACGG
>st11276
AAAAATACTTCTATTTTAGGACGA
>st11277
AAAAATACTTGGGATGATGTGGCT
>st11278
AAAAATACTTGTAATGACGTGGAC
>st11279
AAAAATACTTTATTTTGGGACGGA
>st11280
AAAAATACTTTTGGGGACTGGACGG
>st11281
AAAAATAGAAAAGATCAATCGTGT
>st11282
AAAAATAGAAAATGCTGACTGGAT
>st11283
AAAAATAGAAACGAAGCTAGGTGT
>st11284
AAAAATAGAAAGACTAGTCGGACA
>st11285
AAAAATAGAAATGGAGTTAGGTGG
>st11286
AAAAATAGAACACAGCGGCCTGAG
>st11287
AAAAATAGAACAGAGCGTAAGGAC
>st11288
AAAAATAGAACATCTGGTGGCATG
>st11289
AAAAATAGAACCCTGGCAGAAAGA
>st11290
AAAAATAGAACCGACACATATAGT
>st11291
AAAAATAGAACCGGCACCCATAGG
>st11292
AAAAATAGAACCGGCACCTTTACC
>st11293
AAAAATAGAACCGTGACAGCAAGC
>st11294
AAAAATAGAACCGTGGCAGCAAGC
>st11295
AAAAATAGAACGATGTGACGGAAA
>st11296
AAAAATAGAACGGTCCATTAACA
>st11297
AAAAATAGAACGGTCCATTAACAC
>st11298
AAAAATAGAACGGTCCATTAACACG
>st11299
AAAAATAGAACGGTCCATTAGCA
>st11300
AAAAATAGAACGGTCCATTAGCAC
>st11301
AAAAATAGAACGGTCCATTAGCAT
>st11302
AAAAATAGAACGGTTCATTAGCAC
>st11303
AAAAATAGAAGAGAGGCTGACATC
>st11304
AAAAATAGAAGCACAGCTGGGTAG
>st11305
AAAAATAGAAGCGGAACTGGGTGA
>st11306
AAAAATAGAAGCGGAGCTGGG
>st11307
AAAAATAGAAGCGGAGCTGGGTG
>st11308
AAAAATAGAAGCGGAGCTGGGTGA
>st11309
AAAAATAGAAGCGGAGCTGGGTGAA
>st11310
AAAAATAGAAGCGGAGTTAAGTTG
>st11311
AAAAATAGAAGCGGAGTTGGGTGA
>st11312
AAAAATAGAAGCGGTGCTGGGTG
>st11313
AAAAATAGAAGCGGTGCTGGGTGG
>st11314
AAAAATAGAAGGACGGTA
>st11315
AAAAATAGAAGGTGTGATTGGGAT
>st11316
AAAAATAGAAGTAGAGCTAGATGG
>st11317
AAAAATAGAAGTAGAGCTAGATGGA
>st11318
AAAAATAGAAGTAGAGCTGGGTGT
>st11319
AAAAATAGAAGTAGGTCCTGCATG
>st11320
AAAAATAGAAGTGGAGCTAGACGA
>st11321
AAAAATAGAAGTGGAGCTAGACGAA
>st11322
AAAAATAGAAGTGGAGCTAGACGT
>st11323
AAAAATAGAATACTGTAGAGGATA
>st11324
AAAAATAGAATGAATCGTCGGCAC
>st11325
AAAAATAGAATGACGGTTCAC
>st11326
AAAAATAGAATGACGGTTCACA
>st11327
AAAAATAGAATGGTGGAGGATTAT
>st11328
AAAAATAGAATTTTAGAGTTGGAC
>st11329
AAAAATAGACCGGCAGCTCAGCGC
>st11330
AAAAATAGACCGTCGGCTCAGCAC
>st11331
AAAAATAGACCGTCGGCTCAGCGC
>st11332
AAAAATAGACGATCTTACTCTTAA
>st11333
AAAAATAGACGGACAATTAAAGTT
>st11334
AAAAATAGACGGATAGAGTATTAA
>st11335
AAAAATAGACGTCTGAGATTCATC
>st11336
AAAAATAGACTAGAGCAGAAAGAA
>st11337
AAAAATAGACTAGCATGCAAGCGG
>st11338
AAAAATAGACTATAGCATATGGCG
>st11339
AAAAATAGAGAAGTAGGAAAACAT
>st11340
AAAAATAGAGAAGTAGGAGAAGAA
>st11341
AAAAATAGAGACCATGTCGGCAGC
>st11342
AAAAATAGAGAGAGACGGACTA
>st11343
AAAAATAGAGAGAGTAGACAACGG
>st11344
AAAAATAGAGAGATAGTTTGGACC
>st11345
AAAAATAGAGAGATCGCACCGG
>st11346
AAAAATAGAGAGATCGCACCGGG
>st11347
AAAAATAGAGAGATCGCACCGGGC
>st11348
AAAAATAGAGATCGTGGGAACAAA
>st11349
AAAAATAGAGATGGCTCAGGATTT
>st11350
AAAAATAGAGCAAGACTGAGTA
>st11351
AAAAATAGAGCAATATGGGCAT
>st11352
AAAAATAGAGCCAGACTGACGCCC
>st11353
AAAAATAGAGCGGAGCAGACCAGA
>st11354
AAAAATAGAGCGGAGCGGGGTGAA
>st11355
AAAAATAGAGCGGTCCATTAACAC
>st11356
AAAAATAGAGCGGTCCATTAATAC
>st11357
AAAAATAGAGCGGTTCATTAGCAC
>st11358
AAAAATAGAGCTGAGTTTAGCATG
>st11359
AAAAATAGAGGAATGGTCGTTTGA
>st11360
AAAAATAGAGGGACCGCACGAAAA
>st11361
AAAAATAGAGGGCGTGTAAGTTAA
>st11362
AAAAATAGAGGGCTCAATTACACA
>st11363
AAAAATAGAGGTAGTATGAAGGAG
>st11364
AAAAATAGAGGTCGTGGGAAC
>st11365
AAAAATAGAGGTCGTGGGAACA
>st11366
AAAAATAGAGGTCGTGGGAACAAA
>st11367
AAAAATAGAGGTCGTGGGAACAAAT
>st11368
AAAAATAGAGTAAAGTACACGGCC
>st11369
AAAAATAGAGTAGAGAGAAGGATT
>st11370
AAAAATAGAGTAGTTGATTGGAGG
>st11371
AAAAATAGAGTATGGACATCAGAC
>st11372
AAAAATAGAGTATGTGATGGAGAC
>st11373
AAAAATAGAGTGAGAAGAATGAAT
>st11374
AAAAATAGATAGAAGTGAGTGGTG
>st11375
AAAAATAGATAGATGGCTGATTGC
>st11376
AAAAATAGATCATAGGAAATCAAC
>st11377
AAAAATAGATCGCCATATTCACAC
>st11378
AAAAATAGATCGGCATGGGCGGAG
>st11379
AAAAATAGATCGGGGAAATATATA
>st11380
AAAAATAGATCTAGGGTTAAGTGC
>st11381
AAAAATAGATCTGTAGTCCCGGTT
>st11382
AAAAATAGATCTTTAGTCCCGGT
>st11383
AAAAATAGATCTTTAGTCCCGGTA
>st11384
AAAAATAGATCTTTAGTCCCGGTT
>st11385
AAAAATAGATCTTTAGTCTCGGTT
>st11386
AAAAATAGATCTTTAGTGACGGTT
>st11387
AAAAATAGATCTTTAGTTCCGGTT
>st11388
AAAAATAGATCTTTGCTGGCGGCT
>st11389
AAAAATAGATCTTTGGTCCCGGT
>st11390
AAAAATAGATCTTTGGTCCCGGTT
>st11391
AAAAATAGATCTTTTGACCGGGAC
>st11392
AAAAATAGATCTTTTGTTCCGGTT
>st11393
AAAAATAGATGACGCTGTTGA
>st11394
AAAAATAGATGACGCTGTTGAC
>st11395
AAAAATAGATGCAAAAGAATGGTT
>st11396
AAAAATAGATGCACAACGGAGACA
>st11397
AAAAATAGATGGAAGGAATAATAG
>st11398
AAAAATAGATGGTCATATTTCTCT
>st11399
AAAAATAGATGTCGTACGAATGAA
>st11400
AAAAATAGATTCGTAGTCCCGGTT
>st11401
AAAAATAGATTCTTTGTGGGACGG
>st11402
AAAAATAGATTTTCGCAAGCGGAC
>st11403
AAAAATAGATTTTCGCAGACGGAC
>st11404
AAAAATAGATTTTCGCAGACGGACA
>st11405
AAAAATAGATTTTCGCAGGCGGAC
>st11406
AAAAATAGATTTTCGTAGACATAT
>st11407
AAAAATAGATTTTCGTAGGCGGAC
>st11408
AAAAATAGATTTTCGTGGGTGACC
>st11409
AAAAATAGATTTTGGTCGTCTGCA
>st11410
AAAAATAGATTTTTATACGCGGAC
>st11411
AAAAATAGATTTTTGGTCTCGGT
>st11412
AAAAATAGATTTTTGGTCTCGGTT
>st11413
AAAAATAGATTTTTGTAGGCGGAC
>st11414
AAAAATAGCAACGTAGGATATGGC
>st11415
AAAAATAGCACGCTGAAAGAAGGA
>st11416
AAAAATAGCAGGGGCTGAACAAAC
>st11417
AAAAATAGCAGTGAGGTCTGAGCA
>st11418
AAAAATAGCAGTGGGATCTGAGCA
>st11419
AAAAATAGCAGTGGGGTCTGAGCA
>st11420
AAAAATAGCATCAAAGTGAACAGG
>st11421
AAAAATAGCATCAATCTGAACTGC
>st11422
AAAAATAGCATGGTCGGAAAGGGT
>st11423
AAAAATAGCATTAGTTGGACATGG
>st11424
AAAAATAGCCGGCATGTATTTATA
>st11425
AAAAATAGCCGTTGATGTGAGCAC
>st11426
AAAAATAGCGAGTTGATGGTCGGG
>st11427
AAAAATAGCTACATTCTGGGACG
>st11428
AAAAATAGCTACATTCTGGGACGG
>st11429
AAAAATAGCTACATTTTAGGACGG
>st11430
AAAAATAGCTACATTTTGGGACGG
>st11431
AAAAATAGCTATATTCTGGGACGG
>st11432
AAAAATAGCTATATTTTAGAACGG
>st11433
AAAAATAGCTATATTTTAGGACGG
>st11434
AAAAATAGCTATCTTAGGACAAGT
>st11435
AAAAATAGCTGAAATTCGGAATT
>st11436
AAAAATAGCTGAAATTCGGAATTA
>st11437
AAAAATAGCTGTTGAAGAGGACCC
>st11438
AAAAATAGCTTCATTTTAGGACGG
>st11439
AAAAATAGCTTCATTTTGGGACAA
>st11440
AAAAATAGCTTCATTTTGGGACGG
>st11441
AAAAATAGCTTTATTTTAGGACGG
>st11442
AAAAATAGGAAACGGATGTTAGAT
>st11443
AAAAATAGGAAACGGGCTACAGGC
>st11444
AAAAATAGGAAAGTAACGCGGTGC
>st11445
AAAAATAGGAAAGTAATACGGTGC
>st11446
AAAAATAGGAAAGTAATACGGTGCC
>st11447
AAAAATAGGAAAGTAATACGGTGT
>st11448
AAAAATAGGAAAGTAATGCGGTAC
>st11449
AAAAATAGGAAAGTAATGCGGTGC
>st11450
AAAAATAGGAAAGTAATGCGGTGCC
>st11451
AAAAATAGGAACGGAGCTGGGTGG
>st11452
AAAAATAGGAACTCTGTTGACGGT
>st11453
AAAAATAGGAATATGAGTCGTCGA
>st11454
AAAAATAGGAATGCTAGGGGACGG
>st11455
AAAAATAGGACAATACAAGAGAG
>st11456
AAAAATAGGACAATACAAGAGAGG
>st11457
AAAAATAGGACAATACAAGAGAGGC
>st11458
AAAAATAGGACGCAACACGCAAAG
>st11459
AAAAATAGGACGGTACGATTTAAC
>st11460
AAAAATAGGACGTGACTAGACAGC
>st11461
AAAAATAGGACTAAAATAAGGTTT
>st11462
AAAAATAGGAGAGAGAAGTAGGTG
>st11463
AAAAATAGGAGAGAGGCGTCGGAT
>st11464
AAAAATAGGAGCAGAGTTGGATGG
>st11465
AAAAATAGGAGCGAAGCTGGGTGG
>st11466
AAAAATAGGAGCGGAGCTGGGTGG
>st11467
AAAAATAGGAGTAGAGCTAGCGGA
>st11468
AAAAATAGGAGTGGAGCTGGATGG
>st11469
AAAAATAGGAGTGGAGCTGGATGGA
>st11470
AAAAATAGGATAGTAATGCGGTGC
>st11471
AAAAATAGGATTAAGAAAGAGGCA
>st11472
AAAAATAGGATTAGATGCACAACGG
>st11473
AAAAATAGGCTAGAAGTGATATAA
>st11474
AAAAATAGGGACGGATTTATAGCC
>st11475
AAAAATAGGGACTACTGCTGGAGA
>st11476
AAAAATAGGGACTTATATTTTTGT
>st11477
AAAAATAGGGCGGACGATATGTAC
>st11478
AAAAATAGGGGAAGAACACGGCAC
>st11479
AAAAATAGGGGACCGGCGCTAG
>st11480
AAAAATAGGGGACCGGCGCTAGG
>st11481
AAAAATAGGGGACCGGCGCTAGGG
>st11482
AAAAATAGGGGACTGGCACTAG
>st11483
AAAAATAGGGGACTGGCACTAGG
>st11484
AAAAATAGGGGACTGGCACTAGGT
>st11485
AAAAATAGGGGGCTACAGATTTG
>st11486
AAAAATAGGGGGCTACAGATTTGT
>st11487
AAAAATAGGGGTTCGGTAGTTGGC
>st11488
AAAAATAGGGTCTGGCAGGTGGTG
>st11489
AAAAATAGGTAGAAGTAAATGGTG
>st11490
AAAAATAGGTAGAAGTGAATGGT
>st11491
AAAAATAGGTAGAAGTGAATGGTG
>st11492
AAAAATAGGTAGAAGTGAGTGATA
>st11493
AAAAATAGGTAGAAGTGAGTGGT
>st11494
AAAAATAGGTAGAAGTGAGTGGTG
>st11495
AAAAATAGGTAGAATTAAATATGG
>st11496
AAAAATAGGTAGAGCGGTTGACTG
>st11497
AAAAATAGGTAGATGACAAAGACG
>st11498
AAAAATAGGTATCGGGTCGGGCAT
>st11499
AAAAATAGGTCAATCGGATGAAAT
>st11500
AAAAATAGGTGAATAGTAATGGTA
>st11501
AAAAATAGGTGAGAATAATCGGAG
>st11502
AAAAATAGGTTTTGATCGCACGGA
>st11503
AAAAATAGTAACATCGTTTGTGAT
>st11504
AAAAATAGTAAGAATGATGGGTGA
>st11505
AAAAATAGTAAGAGTGATAGGTAG
>st11506
AAAAATAGTAATAGTGATGGGTAG
>st11507
AAAAATAGTAATTAGCTGTTGGAC
>st11508
AAAAATAGTACAACTCCTAGAAGA
>st11509
AAAAATAGTAGAGAGACGTAAATT
>st11510
AAAAATAGTAGAGGAACGTAAAAT
>st11511
AAAAATAGTAGATATGACATGTAA
>st11512
AAAAATAGTAGATATGGCATGTAA
>st11513
AAAAATAGTAGTAGATCGAGCAAG
>st11514
AAAAATAGTAGTGAGGGCTGAATA
>st11515
AAAAATAGTAGTGGGACTGAATAA
>st11516
AAAAATAGTAGTGGGGCTGAATAA
>st11517
AAAAATAGTAGTGGGGGCTGAATA
>st11518
AAAAATAGTATCTCGAAGGCGCGT
>st11519
AAAAATAGTATCTCGGAGACCATA
>st11520
AAAAATAGTATGACTGAAAATGGC
>st11521
AAAAATAGTATGGTCGGAAACGAT
>st11522
AAAAATAGTATGGTGGAAAATGGC
>st11523
AAAAATAGTATGTAACCCGTCGGT
>st11524
AAAAATAGTATTCAAATTCGTCGC
>st11525
AAAAATAGTCATCGGTGACGGGCC
>st11526
AAAAATAGTCATCGGTGACGGGCT
>st11527
AAAAATAGTCGACGGCATCATACA
>st11528
AAAAATAGTCGGCATACACTT
>st11529
AAAAATAGTCGGCATACACTTA
>st11530
AAAAATAGTCGGCATACACTTAC
>st11531
AAAAATAGTCGGCATACACTTACA
>st11532
AAAAATAGTCGGCATATATGTACA
>st11533
AAAAATAGTCGGCATATATTTA
>st11534
AAAAATAGTCGGCATATATTTAC
>st11535
AAAAATAGTCGGCATATATTTACA
>st11536
AAAAATAGTCGGCATATATTTAT
>st11537
AAAAATAGTCGGCATATATTTATA
>st11538
AAAAATAGTCGGCATATATTTCC
>st11539
AAAAATAGTCGGCATATATTTCCA
>st11540
AAAAATAGTCGGCATGTATTTAC
>st11541
AAAAATAGTCGGCATGTATTTACA
>st11542
AAAAATAGTCGGCATGTATTTATA
>st11543
AAAAATAGTCGGTATATATTTA
>st11544
AAAAATAGTCGGTATATATTTAC
>st11545
AAAAATAGTCGGTATATATTTACA
>st11546
AAAAATAGTCGGTATATATTTAT
>st11547
AAAAATAGTCGGTATATATTTATA
>st11548
AAAAATAGTCGTCATATATTTACA
>st11549
AAAAATAGTGCACGCCGTCAATAA
>st11550
AAAAATAGTGGAATGTGTCGGTGC
>st11551
AAAAATAGTGGTAGACCGAGCAAG
>st11552
AAAAATAGTGGTAGATCGAGCA
>st11553
AAAAATAGTGGTAGATCGAGCAAG
>st11554
AAAAATAGTGTAGATGGATAATG
>st11555
AAAAATAGTGTAGATGGATAATGA
>st11556
AAAAATAGTGTTGTAGAGGCGTGG
>st11557
AAAAATAGTTAACGGCGCCAAATA
>st11558
AAAAATAGTTGAAGGTGTAAAATG
>st11559
AAAAATAGTTGAGGGTGTAAAAT
>st11560
AAAAATAGTTGAGGGTGTAAAATA
>st11561
AAAAATAGTTGAGGGTGTAAAATG
>st11562
AAAAATAGTTGATGGTGTAAAATG
>st11563
AAAAATAGTTTTCTGATCGACGTT
>st11564
AAAAATAGTTTTGGGATCTGTTGG
>st11565
AAAAATATAAACCCTGATTTTCGT
>st11566
AAAAATATAAATAGATCAAACGGA
>st11567
AAAAATATAAATGGATCAAACGGA
>st11568
AAAAATATAAGAACAGACGGGACA
>st11569
AAAAATATAAGAACCGAAGACCGA
>st11570
AAAAATATAAGAACCTAGGATCGA
>st11571
AAAAATATAAGAACCTATGATCGG
>st11572
AAAAATATAAGAAGATCACAAGAC
>st11573
AAAAATATAAGAAGTTGGACACGG
>st11574
AAAAATATAAGAATCGGATGAGAG
>st11575
AAAAATATAAGAATCTAGGAC
>st11576
AAAAATATAAGAATCTAGGACTGG
>st11577
AAAAATATAAGAATCTAGGATCGG
>st11578
AAAAATATAAGAATCTAGGATGGA
>st11579
AAAAATATAAGAGCAGCGGGACAA
>st11580
AAAAATATAAGATCTGGACCGTTT
>st11581
AAAAATATAAGTCAGGGACTAAAG
>st11582
AAAAATATAAGTTGGTTAGACGAA
>st11583
AAAAATATAATGAATTTCGGACGA
>st11584
AAAAATATAATTACTATGAGATCG
>st11585
AAAAATATACACGTCGACTATTAG
>st11586
AAAAATATACCATCGATCTCGCAC
>st11587
AAAAATATACCATCGGTCTCGCAC
>st11588
AAAAATATACCCGTTCCACGACTG
>st11589
AAAAATATACCGTCGATCTCGCAC
>st11590
AAAAATATACCGTCGATCTCGCAT
>st11591
AAAAATATACCGTTAGCAGCTTGA
>st11592
AAAAATATACCGTTGATCTCGTAC
>st11593
AAAAATATACGGTAGAAAAGACGA
>st11594
AAAAATATACTACACCATTAATAC
>st11595
AAAAATATACTACACCATTAATAT
>st11596
AAAAATATAGAAATGACCGTTTGA
>st11597
AAAAATATAGAAATGATCGTTTGA
>st11598
AAAAATATAGAACCGGCACCTTTA
>st11599
AAAAATATAGAACCGGCACTTTT
>st11600
AAAAATATAGAACCGGCACTTTTA
>st11601
AAAAATATAGAATTCGGATAAAAA
>st11602
AAAAATATAGACAATGCTAGAAAG
>st11603
AAAAATATAGAGATGAATAGACGG
>st11604
AAAAATATAGAGGTGGACACGGTT
>st11605
AAAAATATAGATCGGTTAGACAAA
>st11606
AAAAATATAGATCGGTTAGGCGAA
>st11607
AAAAATATAGATGAGAGTAGCGGG
>st11608
AAAAATATAGCAACTTAGAATGAA
>st11609
AAAAATATAGCAATCTGGCATTAC
>st11610
AAAAATATAGGAATCGGATGAGAG
>st11611
AAAAATATAGGAATGACCGTTTGA
>st11612
AAAAATATAGGAATGATCGTTCGA
>st11613
AAAAATATAGGAATGATCGTTTG
>st11614
AAAAATATAGGAATGATCGTTTGA
>st11615
AAAAATATAGGAATGATGGCTTGG
>st11616
AAAAATATAGGAATGGTCGTTTG
>st11617
AAAAATATAGGAATGGTCGTTTGA
>st11618
AAAAATATAGGACATGTTTGGTAA
>st11619
AAAAATATAGGATTGGATGTGACA
>st11620
AAAAATATAGGATTTGGATAGGA
>st11621
AAAAATATAGGATTTGGATAGGAA
>st11622
AAAAATATAGGCAAACCGAGCATT
>st11623
AAAAATATAGGTCAGTTAGGCGAA
>st11624
AAAAATATAGTAATGATCGTTTGA
>st11625
AAAAATATAGTAGTGGGGACTGA
>st11626
AAAAATATAGTAGTGGGGACTGAA
>st11627
AAAAATATAGTAGTGGGGGCTGAA
>st11628
AAAAATATAGTATCATCGGAAGAG
>st11629
AAAAATATATAAAAGATCGTT
>st11630
AAAAATATATAAAAGATCGTTGG
>st11631
AAAAATATATAAAAGATCGTTGGG
>st11632
AAAAATATATAAATGACCGTTTGA
>st11633
AAAAATATATAAGTTGGACCACCT
>st11634
AAAAATATATAGAAAGTAGGTGGA
>st11635
AAAAATATATATACAAGTAGACAT
>st11636
AAAAATATATATTTTAGGACGGGG
>st11637
AAAAATATATCAGATATAGGACTG
>st11638
AAAAATATATCATACGTCGGG
>st11639
AAAAATATATCATACGTCGGGC
>st11640
AAAAATATATCATACGTCGGGCG
>st11641
AAAAATATATCATACGTCGGGCGA
>st11642
AAAAATATATCATGACTGCGGCGT
>st11643
AAAAATATATCGTCATACACATAA
>st11644
AAAAATATATGAATCGGATGAAAG
>st11645
AAAAATATATGAATGATCGTTTG
>st11646
AAAAATATATGAATGATCGTTTGA
>st11647
AAAAATATATGATTTTGTTTGGAT
>st11648
AAAAATATATGATTTTGTTTGGGT
>st11649
AAAAATATATGTAACTGTTGACGG
>st11650
AAAAATATATTAACCGTCGGATAG
>st11651
AAAAATATATTAGCCGTCAGATAA
>st11652
AAAAATATATTAGTCATCGGATAA
>st11653
AAAAATATATTTATAGTCGGCTAA
>st11654
AAAAATATATTTATAGTTGGCTTA
>st11655
AAAAATATATTTGCAGCTGGCTTA
>st11656
AAAAATATATTTGTAGCTGGCTTA
>st11657
AAAAATATATTTTAGAAGTTCAGG
>st11658
AAAAATATATTTTCGCAGACGGAC
>st11659
AAAAATATATTTTCGTAGGCGGAC
>st11660
AAAAATATATTTTCTCGTGCGGTC
>st11661
AAAAATATATTTTGAAGACTGTGT
>st11662
AAAAATATATTTTGTAGACAGGCC
>st11663
AAAAATATATTTTGTAGACCGTGT
>st11664
AAAAATATATTTTTGTAGGCGGAC
>st11665
AAAAATATATTTTTTGAGGCGGAC
>st11666
AAAAATATCAAACTGATAGATGGT
>st11667
AAAAATATCAAATAAGACGGACGA
>st11668
AAAAATATCAAATAAGACGGACGG
>st11669
AAAAATATCAACGGCGTCAAACAT
>st11670
AAAAATATCAACGGCGTCAAATAT
>st11671
AAAAATATCAACGGTGTCAGGGAG
>st11672
AAAAATATCAATCGTCGAATAAAG
>st11673
AAAAATATCAATGGCATAGATGG
>st11674
AAAAATATCAATGGCATAGATGGC
>st11675
AAAAATATCACAGGCGTGGAAGAC
>st11676
AAAAATATCAGATACGTGGACTCC
>st11677
AAAAATATCAGCATCGTCAGGTC
>st11678
AAAAATATCAGGCTACAGATTTAT
>st11679
AAAAATATCATATAAGACGGACAG
>st11680
AAAAATATCATCGTCGTTAAAAAT
>st11681
AAAAATATCGATTTTGCAGACGGG
>st11682
AAAAATATCGCTCGTGAAATGCAT
>st11683
AAAAATATCGGAAAGAAACAGCGG
>st11684
AAAAATATCGGGACGGAAACGCGG
>st11685
AAAAATATCGTCGTTGTCAGGGTT
>st11686
AAAAATATCTACGATCGATTGGAG
>st11687
AAAAATATCTACGTAGAATAGGCT
>st11688
AAAAATATCTATATTCTGAAACGG
>st11689
AAAAATATCTCAATCGGACA
>st11690
AAAAATATCTCAATCGGACATC
>st11691
AAAAATATCTCAATCGGACATCC
>st11692
AAAAATATCTCAATCGGACATCCG
>st11693
AAAAATATCTCGACAGAGCGGAGC
>st11694
AAAAATATCTCGAGACCAAGGCGC
>st11695
AAAAATATCTCGAGGTACCGGTAC
>st11696
AAAAATATCTCGAGGTACTGGTAC
>st11697
AAAAATATCTCTAGAAAACCGGAC
>st11698
AAAAATATCTGACCGTCGATTTTC
>st11699
AAAAATATCTGACCGTCGATTTTCA
>st11700
AAAAATATCTTTAGAAGTGGGCCA
>st11701
AAAAATATCTTTAGTCGTCTGGGT
>st11702
AAAAATATCTTTATTTTAGGACGG
>st11703
AAAAATATCTTTTGCATTGTGGGG
>st11704
AAAAATATGAAAACGAATATGGTA
>st11705
AAAAATATGAATAAGATAGATCAA
>st11706
AAAAATATGAATTGGCTGTAAGAC
>st11707
AAAAATATGACGCCATAAATATAG
>st11708
AAAAATATGACGCGTGGACCATTG
>st11709
AAAAATATGAGAGATTTTGGACGG
>st11710
AAAAATATGAGATTACCTGGACTG
>st11711
AAAAATATGATAGAAAATGGCATC
>st11712
AAAAATATGATCTAGAGGATAGCC
>st11713
AAAAATATGATGTAGCAAGAGAGT
>st11714
AAAAATATGATGTGGAAGAGAGTT
>st11715
AAAAATATGATGTGGCAAGAGAGT
>st11716
AAAAATATGATGTGGCAAGTGAAT
>st11717
AAAAATATGATTTTGTAGGCAGAA
>st11718
AAAAATATGATTTTTGCAGGCGGA
>st11719
AAAAATATGCATCTTTAGTCTCGG
>st11720
AAAAATATGCCACATGTATCCAAA
>st11721
AAAAATATGGACGGTCCAAACTAG
>st11722
AAAAATATGGATCGATTAGGCGAA
>st11723
AAAAATATGGCGCCATAAATATA
>st11724
AAAAATATGGCGCCATAAATATAG
>st11725
AAAAATATGGCGCCATAAATATAT
>st11726
AAAAATATGGCGGTATAAATATAG
>st11727
AAAAATATGGCTACATTTAGTTTG
>st11728
AAAAATATGGGACTAGATGTGACA
>st11729
AAAAATATGGGGGTGTAGTGGTG
>st11730
AAAAATATGGGGGTGTAGTGGTGG
>st11731
AAAAATATGGGTTAGGATACGGGA
>st11732
AAAAATATGGTAATTAGCTGACGG
>st11733
AAAAATATGGTACTGGACACCCAC
>st11734
AAAAATATGGTAGTTAACGGCTGG
>st11735
AAAAATATGGTGAATGATGGCAAA
>st11736
AAAAATATGGTGGAGCAAAGTGTG
>st11737
AAAAATATGGTTACGGAAATGGTT
>st11738
AAAAATATGGTTTAGAATATGGTA
>st11739
AAAAATATGGTTTAGAATATGGTG
>st11740
AAAAATATGGTTTAGGATATAGTA
>st11741
AAAAATATGGTTTAGGATATGGTA
>st11742
AAAAATATGTAACGGCTGAAAGAC
>st11743
AAAAATATGTAATTAGTTGTCGGA
>st11744
AAAAATATGTAGATCATTTAGGAA
>st11745
AAAAATATGTAGATGTATCCGGTG
>st11746
AAAAATATGTATTTGCTTGTGGAC
>st11747
AAAAATATGTCCGTCCTAAAATAA
>st11748
AAAAATATGTGAATGATCGTTTGA
>st11749
AAAAATATGTGACGGCTGAAAGAT
>st11750
AAAAATATGTGGAAGCCATAAAAT
>st11751
AAAAATATGTGTAGCTGACAGGTG
>st11752
AAAAATATGTTATTTGTGGGACGG
>st11753
AAAAATATGTTTAGGAGATTGTGT
>st11754
AAAAATATGTTTATAGCTGGCTAA
>st11755
AAAAATATGTTTATAGCTGGCTTA
>st11756
AAAAATATGTTTATAGTCGGCTAA
>st11757
AAAAATATGTTTGATCGTTCGT
>st11758
AAAAATATGTTTGATCGTTCGTCT
>st11759
AAAAATATGTTTGCAGCTGACTTA
>st11760
AAAAATATGTTTGCAGCTGGCTTA
>st11761
AAAAATATGTTTGTAGCTGGCTTA
>st11762
AAAAATATGTTTTGACCGTCTGGA
>st11763
AAAAATATGTTTTTGTTGTTGGCT
>st11764
AAAAATATTAAAATAAGACGGATG
>st11765
AAAAATATTAAACCTCGTGGGACC
>st11766
AAAAATATTAAATAAGTCGGACGA
>st11767
AAAAATATTAACGGCGTCAAACAT
>st11768
AAAAATATTACTGACTAGACTGCC
>st11769
AAAAATATTAGGAGACCTGCCATG
>st11770
AAAAATATTCAAACAAGACGGACA
>st11771
AAAAATATTCAAATAAGACGAACG
>st11772
AAAAATATTCAAATAAGACGGACA
>st11773
AAAAATATTCAAATAAGACGGACG
>st11774
AAAAATATTCATATAAGACGGACA
>st11775
AAAAATATTCATGTCATCGTCCAC
>st11776
AAAAATATTCGGCATGCACTTACT
>st11777
AAAAATATTCGGGATACAAAATCT
>st11778
AAAAATATTCTATCTGCGGGCACC
>st11779
AAAAATATTCTGAGACGGAGCAAC
>st11780
AAAAATATTGAACCGGCACCTTTA
>st11781
AAAAATATTGACGAACCCGGCATA
>st11782
AAAAATATTGAGAGTTGAACACGG
>st11783
AAAAATATTGAGAGTTGAACGCGG
>st11784
AAAAATATTGGAGGTTCGTCTGGG
>st11785
AAAAATATTGGGGATTGTGTGGTA
>st11786
AAAAATATTGGTTGGTTAGACGAA
>st11787
AAAAATATTGTATATATCCGGTCG
>st11788
AAAAATATTGTTGGAAAACTGCAT
>st11789
AAAAATATTTAAAAGGACATACGG
>st11790
AAAAATATTTAAAGGCTGAAGTGG
>st11791
AAAAATATTTAAATAAGACGGACA
>st11792
AAAAATATTTAAATAAGACGGACG
>st11793
AAAAATATTTAAATAAGACGGATG
>st11794
AAAAATATTTAACCGTTCGTCTT
>st11795
AAAAATATTTAAGAGCTGAGATGG
>st11796
AAAAATATTTAAGGGTTGAGATGG
>st11797
AAAAATATTTAGAGAAACGTCGGA
>st11798
AAAAATATTTAGGTGTCACGTCGG
>st11799
AAAAATATTTAGTGAGGTCTTCGT
>st11800
AAAAATATTTATAATCTAGGACGA
>st11801
AAAAATATTTATATCTTGGGACGG
>st11802
AAAAATATTTATATTTTAGGACGG
>st11803
AAAAATATTTATATTTTAGGATTG
>st11804
AAAAATATTTATATTTTGGGACGG
>st11805
AAAAATATTTCAAACAAGACGGAC
>st11806
AAAAATATTTCAAATAAGACGGAC
>st11807
AAAAATATTTCAAATAAGACGGACG
>st11808
AAAAATATTTCAAATAAGACGGAT
>st11809
AAAAATATTTCAAGTAAGACGGAC
>st11810
AAAAATATTTCATATAAGACGGAC
>st11811
AAAAATATTTCATATAAGACGGGC
>st11812
AAAAATATTTCTAGGGACTTGGAC
>st11813
AAAAATATTTGAATATGACGAACG
>st11814
AAAAATATTTGACACCGTTGA
>st11815
AAAAATATTTGACACCGTTGAC
>st11816
AAAAATATTTGACACCGTTGACTTT
>st11817
AAAAATATTTGACGCCGTTGA
>st11818
AAAAATATTTGACGCCGTTGAC
>st11819
AAAAATATTTGACGCCGTTGACTTT
>st11820
AAAAATATTTGACGCTGTTGAC
>st11821
AAAAATATTTGACGTCGTTG
>st11822
AAAAATATTTGACGTCGTTGAC
>st11823
AAAAATATTTGAGATCTCATTAGC
>st11824
AAAAATATTTGATATAAGACGGAC
>st11825
AAAAATATTTGATCGTTCGT
>st11826
AAAAATATTTGATCGTTCGTCTTA
>st11827
AAAAATATTTGATCGTTTGTTTT
>st11828
AAAAATATTTGATCGTTTGTTTTA
>st11829
AAAAATATTTGATGCTGTTGAC
>st11830
AAAAATATTTGTAAGATCGGTTAA
>st11831
AAAAATATTTGTCGGAATAGCGGA
>st11832
AAAAATATTTGTTTGACCGTTCGT
>st11833
AAAAATATTTTAAATAAAACGGAT
>st11834
AAAAATATTTTAAATAAGACGGAC
>st11835
AAAAATATTTTAAATAAGACGGACG
>st11836
AAAAATATTTTAAATAAGACGGAT
>st11837
AAAAATATTTTAAATAAGACGGTT
>st11838
AAAAATATTTTAGGATGGAAGGAC
>st11839
AAAAATATTTTAGTATCGGTTGGT
>st11840
AAAAATATTTTATATAAAACGGAC
>st11841
AAAAATATTTTATATAAGACGGAC
>st11842
AAAAATATTTTCGCAGACGGACAA
>st11843
AAAAATATTTTCGCAGGACGGTGG
>st11844
AAAAATATTTTTAGACTCGGTTAT
>st11845
AAAAATATTTTTGAACCGGATTCC
>st11846
AAAAATATTTTTGGATCGCTATAC
>st11847
AAAAATATTTTTGGATCGTATACA
>st11848
AAAAATATTTTTGGATCGTTATAC
>st11849
AAAAATATTTTTGGATCGTTATAT
>st11850
AAAAATATTTTTGTCGGAACATAA
>st11851
AAAAATATTTTTTGTCGGGTCACA
>st11852
AAAAATCAAAAACACGAAGGGGAC
>st11853
AAAAATCAAAAACTGTGAAGGGCA
>st11854
AAAAATCAAAAACTGTGAAGGGCG
>st11855
AAAAATCAAAATAGGAGAGGATGT
>st11856
AAAAATCAAAATATCTGGGACGGA
>st11857
AAAAATCAAAATGGACTGTTTGGA
>st11858
AAAAATCAAACTAGCAGCACCGAG
>st11859
AAAAATCAAAGCGGCATCTATTAT
>st11860
AAAAATCAAAGCGTCTTGCAATAC
>st11861
AAAAATCAAATAAAACGGACGATC
>st11862
AAAAATCAAATAAAATGGACGGTC
>st11863
AAAAATCAAATAAGACGGACAATC
>st11864
AAAAATCAAATAAGACGGACAATCA
>st11865
AAAAATCAAATAAGACGGACGATC
>st11866
AAAAATCAAATAAGACGGACGGT
>st11867
AAAAATCAAATAAGACGGACGGTC
>st11868
AAAAATCAAATCGAATCGTTGGAT
>st11869
AAAAATCAAATCTAAGATCGGACG
>st11870
AAAAATCAAATTTTGTAGACGGGT
>st11871
AAAAATCAAATTTTTCAGTCGGAC
>st11872
AAAAATCAACAATGGCATCTACTC
>st11873
AAAAATCAACAGCGTCGTACATT
>st11874
AAAAATCAACAGCGTCGTACATTA
>st11875
AAAAATCAACCAAGTTCTAGATGT
>st11876
AAAAATCAACGACGTCATACTTAA
>st11877
AAAAATCAACGCGTCGTATATAAT
>st11878
AAAAATCAACGGCATCAAACATTT
>st11879
AAAAATCAACGGCATCAAATATCT
>st11880
AAAAATCAACGGCATCAAATATTT
>st11881
AAAAATCAACGGCGGATGGAGGGA
>st11882
AAAAATCAACGGCGTCAAACATT
>st11883
AAAAATCAACGGCGTCAAACATTA
>st11884
AAAAATCAACGGCGTCAAACATTT
>st11885
AAAAATCAACGGCGTCAAACATTTT
>st11886
AAAAATCAACGGCGTCAAATACTT
>st11887
AAAAATCAACGGCGTCAAATATT
>st11888
AAAAATCAACGGCGTCAAATATTC
>st11889
AAAAATCAACGGCGTCAAATATTT
>st11890
AAAAATCAACGGCGTCAAATGTTT
>st11891
AAAAATCAACGGCGTCAACTATTT
>st11892
AAAAATCAACGGCGTCAGATAAAG
>st11893
AAAAATCAACGGCGTCATAAATTA
>st11894
AAAAATCAACGGCGTCATACATAC
>st11895
AAAAATCAACGGCGTCATACATTA
>st11896
AAAAATCAACGGCGTCATATACAC
>st11897
AAAAATCAACGGCGTCATATAT
>st11898
AAAAATCAACGGCGTCATATATAT
>st11899
AAAAATCAACGGCGTCATATATTA
>st11900
AAAAATCAACGGCGTCATCTAT
>st11901
AAAAATCAACGGCGTCATCTATT
>st11902
AAAAATCAACGGCGTCATCTATTA
>st11903
AAAAATCAACGGCGTCATCTATTT
>st11904
AAAAATCAACGGCGTCGACGGAGT
>st11905
AAAAATCAACGGCGTGACAGAGGG
>st11906
AAAAATCAACGGCGTTAGAGACGG
>st11907
AAAAATCAACGGTGAGATTAGGCA
>st11908
AAAAATCAACGGTGTCAAACATTT
>st11909
AAAAATCAACGGTGTCTGACGGAG
>st11910
AAAAATCAACTCTAACATATGGCG
>st11911
AAAAATCAACTGTAGCATATGGC
>st11912
AAAAATCAACTGTAGCATATGGCG
>st11913
AAAAATCAACTGTGAAGTAAGGGCA
>st11914
AAAAATCAACTTAGAACAGGATGT
>st11915
AAAAATCAACTTTCGTCGTATACA
>st11916
AAAAATCAAGACCGAAGACCGACA
>st11917
AAAAATCAAGATCCAGCAGGGCTA
>st11918
AAAAATCAAGATCTTCTTTTA
>st11919
AAAAATCAAGATCTTCTTTTAC
>st11920
AAAAATCAAGCTAATACTGGATAT
>st11921
AAAAATCAAGCTAGTACTGGATGT
>st11922
AAAAATCAAGGAGGAAGGCAGAGC
>st11923
AAAAATCAAGGAGGAAGGCAGAGCA
>st11924
AAAAATCAAGGAGTGAATGCAAGCA
>st11925
AAAAATCAAGTAGAACGGACGATC
>st11926
AAAAATCAAGTAGAACGGACGATCA
>st11927
AAAAATCAAGTAGAACGGACGGAC
>st11928
AAAAATCAAGTAGGATGGCTCCCA
>st11929
AAAAATCAAGTCAAGGACAAAAGT
>st11930
AAAAATCAAGTCCAGCAGAGACCC
>st11931
AAAAATCAATAGCGTCGTACATTA
>st11932
AAAAATCAATCTAGAACCGGA
>st11933
AAAAATCAATCTAGAACCGGATAT
>st11934
AAAAATCAATCTAGGACTGGACGT
>st11935
AAAAATCAATCTAGGACTGGACGTG
>st11936
AAAAATCAATCTAGGAGAGGATGT
>st11937
AAAAATCAATCTAGGAGGGTGTA
>st11938
AAAAATCAATCTAGGAGGGTGTAA
>st11939
AAAAATCAATCTAGGATCGGATGT
>st11940
AAAAATCAATCTTTAGTCCCGGTT
>st11941
AAAAATCAATGACGTCATATATAT
>st11942
AAAAATCAATTACACAGTTTACGG
>st11943
AAAAATCAATTACACAGTTTACGT
>st11944
AAAAATCAATTACACAGTTTGCAT
>st11945
AAAAATCAATTACATAGTTCGTCA
>st11946
AAAAATCAATTATCGCAGGCGGGC
>st11947
AAAAATCAATTGAACAGTTTGCAT
>st11948
AAAAATCAATTGCATAGTTTACAT
>st11949
AAAAATCAATTTAGCAGACGGACA
>st11950
AAAAATCAATTTAGGATCGGATGT
>st11951
AAAAATCAATTTCGATCGTTGAAT
>st11952
AAAAATCAATTTTAACAGACGGAC
>st11953
AAAAATCAATTTTCACGCGCGGAC
>st11954
AAAAATCAATTTTCGCAAACGGAC
>st11955
AAAAATCAATTTTCGCAGACGGAC
>st11956
AAAAATCAATTTTCGTAGACGGGC
>st11957
AAAAATCAATTTTCGTAGACGGGCC
>st11958
AAAAATCAATTTTCGTAGGCGGGC
>st11959
AAAAATCAATTTTCGTAGGCGGGCC
>st11960
AAAAATCAATTTTCGTGTGCGGGC
>st11961
AAAAATCAATTTTCGTTGGCGGTC
>st11962
AAAAATCAATTTTGTAGGCGGGCC
>st11963
AAAAATCAATTTTTACGCGCGGAC
>st11964
AAAAATCAATTTTTCCGTGCGGTC
>st11965
AAAAATCAATTTTTGCAGACGGAC
>st11966
AAAAATCACAAGATAGGTTAATAT
>st11967
AAAAATCACACCGTTTAGCAGTTT
>st11968
AAAAATCACACGGGAGATGGACAT
>st11969
AAAAATCACCACAGAATATATAAT
>st11970
AAAAATCACCGCGGATTGGGTCGA
>st11971
AAAAATCACGGACGCTGACCGGCA
>st11972
AAAAATCACGGATATCGACCGGCA
>st11973
AAAAATCACGGCACACACATATGT
>st11974
AAAAATCACGGGCGCCGACCGGCA
>st11975
AAAAATCACGGGCGTAGACCGGCA
>st11976
AAAAATCACGGGCTGTTTTGGTTT
>st11977
AAAAATCACGTGAACAGAAGGGCT
>st11978
AAAAATCACTCTGTAATATGGTAT
>st11979
AAAAATCAGAATTTTGCAGGAGCC
>st11980
AAAAATCAGACGCCTCGGACGCCC
>st11981
AAAAATCAGACTGGACGACAAATA
>st11982
AAAAATCAGACTGGGCGACAAATA
>st11983
AAAAATCAGACTGGGCGACAAATAG
>st11984
AAAAATCAGATACCGGACGTC
>st11985
AAAAATCAGATAGTTTAGGACGGT
>st11986
AAAAATCAGATCTGGTCGTTTGCA
>st11987
AAAAATCAGATTCGTTGACAAGTT
>st11988
AAAAATCAGCAAATAGAATCTCGG
>st11989
AAAAATCAGCAAATAGAATCTCGGC
>st11990
AAAAATCAGCGGCGTATCATTAGG
>st11991
AAAAATCAGCTGTGGGAAAAGCAG
>st11992
AAAAATCAGGACAGAGAAAAGGTA
>st11993
AAAAATCAGGACAGAGAAAAGGTAC
>st11994
AAAAATCAGGACCGGCAAATTCAG
>st11995
AAAAATCAGGACTAAAGATGGTTT
>st11996
AAAAATCAGGATGTGACAAATGGC
>st11997
AAAAATCAGGATGTGACAGAGGCG
>st11998
AAAAATCAGGATGTGACAGTTGGC
>st11999
AAAAATCAGTCGACAGGGACGCGG
>st12000
AAAAATCAGTCGGTCATCGGAAAA
>st12001
AAAAATCAGTGACGGACGATACAT
>st12002
AAAAATCAGTTGTGGGAAAAGCAG
>st12003
AAAAATCATACACATACTTTCAAT
>st12004
AAAAATCATACAGAACTCAAAAAA
>st12005
AAAAATCATAGATTGTAGAGTGTA
>st12006
AAAAATCATAGGAATTCTAGAGGA
>st12007
AAAAATCATATAAAACGGACAGTC
>st12008
AAAAATCATATAAGACGGACAATC
>st12009
AAAAATCATATAAGACGGACAATT
>st12010
AAAAATCATATAAGACGGACACGG
>st12011
AAAAATCATATAAGACGGACAGT
>st12012
AAAAATCATATAAGACGGACAGTC
>st12013
AAAAATCATATAAGACGGACGGT
>st12014
AAAAATCATATAAGACGGACGGTC
>st12015
AAAAATCATATAAGACGGACGGTCA
>st12016
AAAAATCATATAAGACGGACGGTT
>st12017
AAAAATCATATAAGACGGACGGTTA
>st12018
AAAAATCATATTAAATCTTTGGAC
>st12019
AAAAATCATCCTGAACAAAGGCAT
>st12020
AAAAATCATCGGACCCACATGTTA
>st12021
AAAAATCATCTGCAGTTGACTGTA
>st12022
AAAAATCATCTTCGTAGGCGGCGC
>st12023
AAAAATCATCTTTAGTCCCGGTT
>st12024
AAAAATCATCTTTAGTCCCGGTTC
>st12025
AAAAATCATCTTTAGTCCCGGTTG
>st12026
AAAAATCATGAACCGTCGGATGGA
>st12027
AAAAATCATGACTAGTAGTGACGG
>st12028
AAAAATCATGAGCTGCAGTTAGGA
>st12029
AAAAATCATGAGCTGTAGTTAGGA
>st12030
AAAAATCATGATACGGCTTTTGGT
>st12031
AAAAATCATGCAGACGGACGAACT
>st12032
AAAAATCATGGAGGCTCGTATAGA
>st12033
AAAAATCATGGCTGCAATTAAAAT
>st12034
AAAAATCATGTAAGAGAGACAAGT
>st12035
AAAAATCATGTAAGTAGCTGAGGG
>st12036
AAAAATCATGTGGAATAAAGACGC
>st12037
AAAAATCATTCGGGCATACAAAAC
>st12038
AAAAATCATTGATCTCAACATCGG
>st12039
AAAAATCATTTGTAGTCCCGGTTT
>st12040
AAAAATCATTTTCGATCGTTGGAT
>st12041
AAAAATCATTTTCGCAGGCGGACC
>st12042
AAAAATCATTTTGACTGCACGGAA
>st12043
AAAAATCCAAAGAAGTAGATACGG
>st12044
AAAAATCCAATAAAATCGTCGAAT
>st12045
AAAAATCCAATCTGATCATCGTT
>st12046
AAAAATCCAATCTGATCATCGTTT
>st12047
AAAAATCCAGGGGTTGACGGAGGG
>st12048
AAAAATCCATCTTCAGTCCCGGTA
>st12049
AAAAATCCATCTTTAGTCCCGGTT
>st12050
AAAAATCCATGTCATCGTCC
>st12051
AAAAATCCATGTCATCGTCCA
>st12052
AAAAATCCATGTCATCGTCCAC
>st12053
AAAAATCCATGTCATCGTCCACGT
>st12054
AAAAATCCATGTCATCGTCCT
>st12055
AAAAATCCATTAACGCATGATTAA
>st12056
AAAAATCCATTGTATCGTGGGACG
>st12057
AAAAATCCCACAAGTAGACATCAT
>st12058
AAAAATCCCCACTAAATCGTCGCA
>st12059
AAAAATCCCCGTCCAGGACCGGCC
>st12060
AAAAATCCCTATCGCATCGGATAT
>st12061
AAAAATCCCTTCCTACATCCGGTC
>st12062
AAAAATCCCTTCGGACATCCGGTC
>st12063
AAAAATCCCTTCGGACATCCGGTCA
>st12064
AAAAATCCCTTGTAGAACGGATGG
>st12065
AAAAATCCCTTGTATCGTGGGACG
>st12066
AAAAATCCGATCCGTCTGACAATT
>st12067
AAAAATCCGGACTCGGGGTGGCCG
>st12068
AAAAATCCGGGACTAAAGATGGCG
>st12069
AAAAATCCGGGATGTAGCTAGGCA
>st12070
AAAAATCCGGTTGGATGTAGAGGC
>st12071
AAAAATCCGTACTGCAGCTGGCTA
>st12072
AAAAATCCGTGTTGCAGCCGGCTA
>st12073
AAAAATCCGTTGGAAAGTAGGCAT
>st12074
AAAAATCCTGACACTGAGCATTGA
>st12075
AAAAATCCTGTAAAAAATTTGGCA
>st12076
AAAAATCCTGTTAGCATATTTTGA
>st12077
AAAAATCCTTACTAGAACCGCGGC
>st12078
AAAAATCCTTCGGACATTCGGTTA
>st12079
AAAAATCCTTCTCGGAATCGTCGG
>st12080
AAAAATCCTTTAAATCGGTCGGCG
>st12081
AAAAATCCTTTCGATATCCGGTCA
>st12082
AAAAATCGAAAATGATTGTCGTT
>st12083
AAAAATCGAAAATTTGATTGTCGT
>st12084
AAAAATCGAACACACCGGACGTGC
>st12085
AAAAATCGAACACATCGGCCTGAG
>st12086
AAAAATCGAACATAACTATCGTTGG
>st12087
AAAAATCGAAGGAGGTGTTACGGA
>st12088
AAAAATCGAATATGATCGGACACG
>st12089
AAAAATCGACATGGGACGACTGCA
>st12090
AAAAATCGACCCGGTCTGGATGGT
>st12091
AAAAATCGACGGCAATTATAG
>st12092
AAAAATCGACGGCGTCAAACATTT
>st12093
AAAAATCGACGGCGTCAAATATTT
>st12094
AAAAATCGACGGTGAGATTAGGCA
>st12095
AAAAATCGACTATAGCATATGGC
>st12096
AAAAATCGACTATAGCATATGGCG
>st12097
AAAAATCGACTATAGCATGTGGCG
>st12098
AAAAATCGACTCAAATACGGATAT
>st12099
AAAAATCGACTCACCGGCCGGCCT
>st12100
AAAAATCGACTCATACACGGATAA
>st12101
AAAAATCGACTGCAGCATATGGCG
>st12102
AAAAATCGACTGTAACATATGGC
>st12103
AAAAATCGACTGTAACATATGGCG
>st12104
AAAAATCGACTGTAATATATGGC
>st12105
AAAAATCGACTGTAATATATGGCG
>st12106
AAAAATCGACTGTAGCATATAGCA
>st12107
AAAAATCGACTGTAGCATATGGC
>st12108
AAAAATCGACTGTAGCATATGGCA
>st12109
AAAAATCGACTGTAGCATATGGCG
>st12110
AAAAATCGACTGTAGCATATGGCGC
>st12111
AAAAATCGACTGTAGCATATGGTG
>st12112
AAAAATCGACTGTAGCGTATGGCG
>st12113
AAAAATCGACTGTAGTATATGGC
>st12114
AAAAATCGACTGTAGTATATGGCG
>st12115
AAAAATCGACTGTATAGCATATAG
>st12116
AAAAATCGACTGTATAGCATATAGC
>st12117
AAAAATCGACTGTATCATATGGC
>st12118
AAAAATCGACTGTATCATATGGCT
>st12119
AAAAATCGACTTAAATACGGATAT
>st12120
AAAAATCGAGACATGATGATGGCA
>st12121
AAAAATCGAGACTAAACGGGGTTC
>st12122
AAAAATCGAGATAGAAGGAACGGA
>st12123
AAAAATCGAGCCGAGCGGGAGCCC
>st12124
AAAAATCGAGCGCTAGGATTGGTG
>st12125
AAAAATCGAGCGGCATTTTCACAT
>st12126
AAAAATCGAGCGGCATTTTCGCAG
>st12127
AAAAATCGAGCGGCATTTTCGCAT
>st12128
AAAAATCGAGGTTTGAAAGATGGA
>st12129
AAAAATCGAGTAGAGCCAAGCGGG
>st12130
AAAAATCGATCTTTAGTCCCGGTT
>st12131
AAAAATCGATGGCATATTACGTAA
>st12132
AAAAATCGATGGCATATTATAGAA
>st12133
AAAAATCGATGGCATATTGTAGA
>st12134
AAAAATCGATGGCATATTGTAGAA
>st12135
AAAAATCGATTCGTTGGTATCATA
>st12136
AAAAATCGATTCGTTGGTGTCATA
>st12137
AAAAATCGATTGTAGCATATGGC
>st12138
AAAAATCGATTGTAGCATATGGCG
>st12139
AAAAATCGATTGTAGTATATGGC
>st12140
AAAAATCGATTGTAGTATATGGCG
>st12141
AAAAATCGATTTGTTGGTGTCATA
>st12142
AAAAATCGATTTTCACAGACTGGC
>st12143
AAAAATCGATTTTCACCAGCGGAC
>st12144
AAAAATCGATTTTCACGTGCGGAC
>st12145
AAAAATCGATTTTCGCAGCCGGAC
>st12146
AAAAATCGATTTTCGCAGGTGGCC
>st12147
AAAAATCGATTTTCGCGGGCGGAC
>st12148
AAAAATCGATTTTCGCGTGCGGAC
>st12149
AAAAATCGATTTTCGCGTGCGGGC
>st12150
AAAAATCGATTTTCGTAGACGGAT
>st12151
AAAAATCGATTTTCGTGTGCGGAC
>st12152
AAAAATCGATTTTCGTGTGCGGGC
>st12153
AAAAATCGATTTTCTCGTGCGGGC
>st12154
AAAAATCGATTTTGCCGTGCGGAC
>st12155
AAAAATCGATTTTGTAGTTGTGAT
>st12156
AAAAATCGATTTTTGCACGCGGAC
>st12157
AAAAATCGATTTTTGCATGCGGAC
>st12158
AAAAATCGATTTTTTCGTGCGGTC
>st12159
AAAAATCGCACACGGACGAAACGG
>st12160
AAAAATCGCCTCGGACCTGGCTT
>st12161
AAAAATCGCGCGGCATTTTCATAA
>st12162
AAAAATCGCGCGGCATTTTCGCAA
>st12163
AAAAATCGCTCGGACGGCGCCGAC
>st12164
AAAAATCGGAACCAGAAATTGGCG
>st12165
AAAAATCGGAAGTTTATGTACGGA
>st12166
AAAAATCGGACACAGCATCGACGT
>st12167
AAAAATCGGACACCACGCAGATGC
>st12168
AAAAATCGGACACCGGCGCCTCCC
>st12169
AAAAATCGGACAGGCAAACGTAGA
>st12170
AAAAATCGGACGCACGTATCAG
>st12171
AAAAATCGGACGCACGTATCAGC
>st12172
AAAAATCGGACGCATCCATAAGCT
>st12173
AAAAATCGGACGCCCGCACACGGC
>st12174
AAAAATCGGACGCTGACGTCAGCA
>st12175
AAAAATCGGACGGGAAAAACCGGG
>st12176
AAAAATCGGACGTCCGACGCGTAT
>st12177
AAAAATCGGACTAGGCGACAAATA
>st12178
AAAAATCGGACTATTTGGGGG
>st12179
AAAAATCGGACTATTTGGGGGA
>st12180
[truncated: 62,833,396 more chars]
