# Supplementary material for: Features of sRNA biogenesis in rice revealed by genetic dissection of sRNA expression level
Source: Comput Struct Biotechnol J. 2020 Oct 23;18:3207–16. doi: 10.1016/j.csbj.2020.10.012 (PMC7649420; doi:10.1016/j.csbj.2020.10.012)
Supplement: Supplementary data 3 [file mmc3.xlsx]

## Sheet: Sheet1
Supplementary file 2. The genotype of the IMF2 population based on the genome of Minghui 63. Bin ID, the identifier of the Bin; Chr, the chromosome identifier; Start, the start coordinate of the Bin; Stop, the end coordinate of the Bin; Each row is a Bin and each column of the rest columns represents the genotype of an IMF2. “1”, the Zhenshan 97 genotype; “0”, the Minghui 63 genotype; “2”, the he…
Bin ID	Chr	Start	Stop	IMF2_1	IMF2_2	IMF2_3	IMF2_5	IMF2_6	IMF2_7	IMF2_8	IMF2_9	IMF2_11	IMF2_12	IMF2_15	IMF2_16	IMF2_17	IMF2_18	IMF2_19	IMF2_20	IMF2_21	IMF2_22	IMF2_23	IMF2_24	IMF2_25	IMF2_26	IMF2_27	IMF2_28	IMF2_29	IMF2_30	IMF2_31	IMF2_32	IMF2_33	IMF2_34	IMF2_35	IMF2_36	IMF2_37	IMF2_38	IMF2_39	IMF2_40	IMF2_41	IMF2_42	IMF2_43	IMF2_44	IMF2_45	IMF2_46	IMF2_47	IMF2_48	IMF2_49	IMF2_50
Bin1	Chr01	1	153457	2	1	0	2	1	1	1	2	2	1	2	2	0	2	2	0	2	2	2	2	1	0	2	2	2	1	0	0	0	0	2	0	2	2	0	0	0	0	1	2	2	0	2	0	2	2
Bin2	Chr01	153458	518482	2	1	0	2	1	1	1	2	2	1	2	2	0	2	2	0	2	2	2	2	1	0	2	2	2	1	0	0	0	0	2	0	2	2	0	0	0	0	1	2	2	0	2	0	2	2
Bin3	Chr01	518483	550969	2	1	0	2	1	1	1	2	2	1	2	2	0	2	2	0	2	2	2	2	1	0	2	2	2	1	0	0	0	0	2	0	2	2	0	0	0	0	1	2	2	0	2	0	2	2
Bin4	Chr01	550970	783300	2	1	0	2	2	1	1	2	2	1	2	2	0	2	2	0	2	2	2	2	1	0	2	2	2	1	0	0	0	0	2	0	2	2	0	0	0	0	1	2	2	0	2	0	2	2
Bin5	Chr01	783301	809090	2	1	0	2	2	1	1	2	2	1	2	2	0	2	2	0	2	2	2	2	1	2	2	2	2	1	0	0	0	0	2	0	2	2	0	0	0	0	1	2	2	0	2	0	2	2
Bin6	Chr01	809091	880978	2	1	2	2	2	1	1	2	2	1	2	2	0	2	2	0	2	2	2	2	1	2	2	2	2	1	0	0	0	0	2	0	2	1	0	0	0	0	1	2	2	0	2	0	2	2
Bin7	Chr01	880979	969419	2	1	2	2	2	1	1	2	2	1	2	2	0	2	1	0	2	2	2	2	1	2	2	2	2	1	0	2	0	0	2	0	2	1	0	0	0	0	1	2	2	0	2	0	2	2
Bin8	Chr01	969420	1043788	2	1	2	2	2	1	1	2	2	1	2	2	0	2	1	0	2	2	2	2	1	2	2	2	2	1	0	2	0	0	2	0	2	1	0	0	0	0	1	2	2	0	2	0	2	2
Bin9	Chr01	1043789	1197325	2	1	2	2	2	1	1	2	2	1	2	2	0	2	1	0	2	2	2	2	1	2	2	2	2	1	0	2	0	0	2	0	2	1	0	0	0	0	1	2	2	0	2	0	2	2
Bin10	Chr01	1197326	1324255	2	1	0	2	2	2	1	1	2	1	2	2	0	2	2	0	2	2	2	2	1	2	2	2	2	1	0	2	0	0	2	0	2	1	0	0	0	0	1	2	2	0	2	0	2	2
Bin11	Chr01	1324256	1376417	2	1	0	2	2	2	1	1	2	1	2	2	0	2	2	0	2	2	2	2	1	2	2	2	2	1	0	2	0	0	2	0	2	1	0	0	0	0	1	2	2	0	1	0	2	2
Bin12	Chr01	1376418	1462796	2	1	0	2	2	2	1	1	2	1	2	2	0	2	2	0	0	2	2	2	1	2	2	2	2	1	0	2	0	0	2	0	2	1	0	0	0	0	1	2	2	0	1	0	2	2
Bin13	Chr01	1462797	1511932	2	1	0	2	2	2	1	1	2	1	2	2	0	2	2	0	0	2	2	2	1	1	2	2	2	1	0	2	0	0	2	0	2	1	0	0	0	0	1	2	2	0	1	0	2	2
Bin14	Chr01	1511933	1530530	2	1	0	2	2	2	1	1	2	1	2	2	0	2	2	0	0	2	2	2	1	1	2	2	2	1	0	2	0	0	2	0	2	1	0	0	0	0	1	2	2	0	1	0	2	2
Bin15	Chr01	1530531	1546769	2	1	0	2	0	0	1	1	2	1	2	2	0	2	2	0	0	2	2	2	1	1	2	2	2	1	0	2	0	0	2	0	2	1	0	0	0	2	1	1	2	0	1	0	2	2
Bin16	Chr01	1546770	1582355	2	1	0	2	0	0	1	1	2	1	2	2	0	2	2	0	0	2	2	2	1	1	2	2	2	1	0	2	0	0	2	0	2	1	0	0	0	2	1	1	2	0	1	0	2	2
Bin17	Chr01	1582356	1928688	2	1	0	2	0	0	1	1	2	1	2	2	0	2	2	0	0	2	2	2	1	1	2	2	2	1	0	2	0	0	2	0	2	1	0	0	0	2	1	1	2	0	1	0	2	2
Bin18	Chr01	1928689	2107782	2	1	0	2	0	0	1	1	2	1	2	2	0	2	2	0	0	2	2	2	1	1	2	2	2	1	0	2	0	0	2	0	2	1	0	0	0	2	1	1	2	1	1	0	2	2
Bin19	Chr01	2107783	2520353	2	1	0	2	0	0	1	1	2	1	2	2	0	2	2	0	0	2	2	2	1	1	2	2	2	1	0	2	0	0	2	0	2	1	0	0	0	2	1	1	2	1	1	0	2	2
Bin20	Chr01	2520354	2646692	2	1	0	2	0	0	1	1	1	1	2	2	0	2	2	0	0	2	2	2	1	1	2	2	2	1	0	2	0	0	2	0	2	1	0	0	0	2	1	1	2	1	1	0	2	2
Bin21	Chr01	2646693	3156136	2	1	0	2	0	0	1	1	1	1	2	2	0	2	2	0	0	2	2	2	1	1	2	2	2	1	0	2	0	0	2	0	2	1	0	0	0	2	1	1	2	1	1	0	2	2
Bin22	Chr01	3156137	3237726	2	1	0	2	0	2	1	1	1	1	2	2	0	2	2	0	0	2	2	2	1	1	2	2	2	1	0	2	0	0	2	0	2	1	0	0	0	2	1	2	2	1	1	0	2	2
Bin23	Chr01	3237727	3317389	2	1	2	2	0	2	1	1	1	1	2	2	0	2	2	0	0	2	2	2	1	1	2	2	2	1	0	2	0	0	2	0	2	1	0	2	0	2	1	2	2	1	1	0	0	2
Bin24	Chr01	3317390	3387384	2	1	2	2	0	2	1	1	1	1	2	2	0	2	2	0	0	2	2	2	1	1	2	2	2	1	0	2	0	0	2	0	2	1	0	2	0	2	1	2	2	1	1	0	0	2
Bin25	Chr01	3387385	3423547	2	1	2	2	0	2	1	1	1	1	2	2	0	2	2	0	0	2	2	2	1	1	2	2	2	1	0	2	0	0	2	0	2	1	0	2	0	2	1	2	2	1	1	0	0	2
Bin26	Chr01	3423548	3474976	2	1	2	2	0	2	1	1	1	1	2	2	0	2	2	0	0	2	2	2	1	1	2	2	2	1	0	2	0	0	2	0	2	1	0	2	0	2	1	2	2	1	1	0	0	2
Bin27	Chr01	3474977	3494437	2	1	2	2	0	2	1	1	1	1	2	2	0	2	2	0	0	2	2	2	1	1	2	2	2	1	0	2	0	0	2	2	2	1	0	2	0	2	1	2	2	1	1	0	0	2
Bin28	Chr01	3494438	3670621	2	2	2	2	0	2	1	1	1	1	2	2	0	2	2	0	0	2	2	2	1	1	2	2	2	1	0	2	0	0	2	2	2	1	0	2	0	2	1	2	2	1	2	0	0	2
Bin29	Chr01	3670622	4115304	2	2	2	0	2	2	1	1	1	1	0	2	0	2	2	2	0	2	2	2	1	1	1	2	2	1	1	1	0	2	2	2	2	1	0	2	0	2	1	2	2	2	2	0	0	2
Bin30	Chr01	4115305	4182825	2	2	2	0	2	2	1	1	1	1	0	2	0	2	2	2	0	2	2	2	1	1	1	2	2	1	1	1	0	2	2	2	2	1	0	2	0	2	1	2	2	2	2	0	0	2
Bin31	Chr01	4182826	4264342	2	2	2	0	2	2	1	2	1	1	0	2	0	2	2	2	0	2	2	2	1	1	1	2	2	1	1	1	0	2	2	2	2	1	0	2	0	2	1	2	2	2	2	0	0	2
Bin32	Chr01	4264343	4348795	2	2	2	0	2	2	1	2	1	1	0	2	0	2	2	2	0	0	2	2	1	1	1	2	2	1	1	1	0	2	2	2	2	1	0	2	0	2	1	2	2	2	2	0	0	2
Bin33	Chr01	4348796	4387059	2	2	2	0	2	2	1	2	1	1	0	2	0	2	2	2	0	0	2	2	1	1	1	2	2	1	1	1	0	2	2	2	2	1	0	2	0	2	1	2	2	2	2	0	0	2
Bin34	Chr01	4387060	4402039	2	2	2	0	2	2	1	2	1	1	0	2	0	2	2	2	0	0	2	2	1	1	1	2	2	1	1	1	0	2	2	2	2	1	0	2	0	2	1	1	2	2	2	0	0	2
Bin35	Chr01	4402040	4483314	2	2	2	0	2	2	1	2	1	2	0	2	0	2	2	2	0	0	2	2	1	1	1	2	2	1	1	1	0	2	2	2	2	1	0	2	0	2	1	1	2	2	2	0	0	2
Bin36	Chr01	4483315	4607342	2	2	2	2	2	2	1	2	1	2	0	2	0	2	2	2	0	0	2	2	1	1	1	2	2	1	1	1	0	2	2	2	2	1	0	2	0	2	1	1	2	2	2	0	0	2
Bin37	Chr01	4607343	4637634	2	2	2	2	2	2	2	2	1	2	0	2	0	1	2	2	0	0	2	2	1	1	2	2	2	1	1	1	0	0	2	2	2	1	2	1	0	2	1	1	2	2	2	0	0	2
Bin38	Chr01	4637635	4724923	2	2	2	2	2	2	2	2	1	2	0	2	0	1	2	2	0	0	2	2	1	1	2	2	2	1	1	1	0	0	2	2	2	1	2	1	0	2	1	1	2	2	2	0	0	2
Bin39	Chr01	4724924	4815476	2	2	2	2	2	2	2	2	1	2	0	2	0	1	2	2	0	0	2	2	1	1	2	2	2	1	1	1	0	0	2	2	2	1	2	1	0	2	1	1	2	2	2	0	0	2
Bin40	Chr01	4815477	4918230	2	2	2	2	2	2	2	2	1	2	0	2	0	1	2	2	0	0	2	2	2	1	2	2	2	1	1	1	0	0	2	2	2	1	2	1	0	2	1	1	2	2	2	0	0	1
Bin41	Chr01	4918231	4986881	2	2	2	2	2	2	2	2	1	2	0	2	0	1	2	2	0	0	2	2	2	1	2	2	2	1	1	1	0	0	2	2	2	1	2	1	0	2	1	1	2	2	2	0	0	1
Bin42	Chr01	4986882	5031188	2	2	2	2	2	2	2	2	1	2	0	2	0	1	2	2	0	0	2	2	2	1	2	2	2	1	1	1	0	0	2	2	2	1	2	1	0	2	1	1	2	2	2	0	0	1
Bin43	Chr01	5031189	5104003	2	2	2	2	2	2	2	2	1	2	0	2	0	1	2	2	0	0	2	2	2	1	2	2	2	1	1	1	0	0	2	2	2	1	2	1	0	2	1	1	2	2	2	0	0	1
Bin44	Chr01	5104004	5150720	2	2	2	2	2	2	2	2	1	2	0	2	0	1	2	2	0	0	2	2	2	1	2	2	2	1	1	1	0	0	2	2	2	1	2	1	0	2	1	1	2	2	2	0	0	1
Bin45	Chr01	5150721	5182064	2	2	2	2	2	2	2	2	1	2	0	2	0	1	2	2	0	0	2	2	2	1	2	2	2	1	1	1	0	0	2	2	2	1	2	1	0	2	1	1	2	2	2	0	0	1
Bin46	Chr01	5182065	5206164	2	2	2	2	2	2	2	2	1	2	0	2	0	1	2	2	0	0	2	2	2	1	2	2	2	1	1	1	0	0	2	2	2	1	2	1	0	2	1	1	2	2	2	0	0	1
Bin47	Chr01	5206165	5261937	2	2	2	2	2	2	2	2	1	2	0	2	0	1	2	2	0	0	2	2	2	1	2	2	2	1	1	1	0	0	2	2	2	1	2	1	2	2	1	1	2	2	2	0	0	1
Bin48	Chr01	5261938	5362385	2	2	2	2	2	2	2	2	1	2	0	2	0	1	2	2	0	0	2	2	2	1	2	2	2	1	1	1	0	0	2	2	2	1	2	1	2	2	1	1	2	2	2	0	0	1
Bin49	Chr01	5362386	5416256	2	2	2	2	2	2	2	2	1	2	0	2	0	1	2	2	0	0	2	2	2	1	2	2	2	1	1	1	0	0	2	2	2	1	2	1	2	2	1	1	2	2	2	2	0	1
Bin50	Chr01	5416257	5639168	2	2	2	2	2	2	2	2	1	2	0	2	0	1	2	2	2	0	2	2	2	1	2	2	2	1	1	1	0	0	2	2	2	1	2	1	2	2	1	1	2	2	2	2	0	1
Bin51	Chr01	5639169	5656012	2	2	2	2	2	2	2	2	1	2	0	2	0	1	2	2	2	0	2	2	2	1	2	2	2	1	1	2	0	0	2	2	2	1	2	1	2	2	1	1	2	2	2	2	0	1
Bin52	Chr01	5656013	5700068	2	2	2	2	2	2	2	2	1	2	0	2	0	1	2	2	2	0	2	2	2	1	2	2	2	1	1	2	0	2	2	2	2	1	2	1	2	2	1	1	2	2	2	2	0	1
Bin53	Chr01	5700069	6099600	2	2	2	2	2	0	2	2	1	2	0	2	0	1	2	2	2	0	2	2	2	1	2	2	2	1	1	2	0	2	2	2	2	1	2	1	2	2	1	1	2	2	2	2	0	1
Bin54	Chr01	6099601	6132867	2	2	2	2	2	2	2	2	1	2	0	2	0	1	2	2	2	0	2	2	2	1	2	2	2	1	1	2	0	2	2	2	2	1	2	1	2	2	1	1	2	2	2	2	0	1
Bin55	Chr01	6132868	6286974	2	2	2	2	2	2	2	2	1	2	0	2	0	1	2	2	2	0	2	2	2	1	2	2	2	1	1	2	0	2	2	2	2	1	2	1	2	2	1	1	2	2	2	2	0	1
Bin56	Chr01	6286975	7755253	2	1	0	2	2	2	2	2	1	0	0	2	0	1	1	2	2	2	2	2	0	2	2	0	2	2	1	2	2	2	2	0	2	1	2	1	2	2	2	1	0	0	1	2	0	1
Bin57	Chr01	7755254	8306845	2	1	0	2	2	2	2	2	1	0	0	2	0	1	1	2	2	2	2	0	0	2	2	0	2	2	2	2	2	2	2	0	2	1	2	1	2	2	0	1	0	0	1	2	0	1
Bin58	Chr01	8306846	8409623	2	1	0	2	2	2	2	2	1	0	0	2	0	1	1	2	2	2	2	0	0	2	2	0	2	2	2	2	2	2	1	0	2	1	2	1	2	2	0	1	0	0	1	2	0	1
Bin59	Chr01	8409624	8560530	2	1	0	2	2	2	2	2	1	0	0	2	0	1	1	2	2	2	2	0	0	2	2	0	2	2	2	2	2	2	1	0	2	1	2	1	2	2	0	1	0	0	1	2	0	1
Bin60	Chr01	8560531	9339106	2	1	0	2	2	2	2	2	1	0	0	2	0	1	1	2	2	2	2	0	0	2	2	0	2	2	2	2	2	2	1	0	2	1	2	1	2	2	0	1	0	0	1	2	0	1
Bin61	Chr01	9339107	9765011	2	1	0	2	2	2	2	2	1	0	0	2	0	1	1	2	2	2	2	0	0	2	2	2	2	2	2	2	2	2	1	0	2	1	2	1	2	2	0	1	0	0	1	2	0	1
Bin62	Chr01	9765012	9857932	2	1	0	2	1	0	2	2	2	0	0	2	0	1	1	2	2	0	2	0	0	2	2	2	2	2	2	2	0	2	2	0	0	1	2	1	2	2	0	1	0	0	2	2	0	1
Bin63	Chr01	9857933	9925756	2	1	0	2	1	0	2	2	2	0	0	2	0	1	1	2	2	0	2	0	0	2	2	2	2	2	2	2	0	2	2	0	0	1	2	1	2	2	0	1	0	0	2	2	0	1
Bin64	Chr01	9925757	9981415	2	1	0	2	1	0	2	2	2	0	0	2	0	1	1	2	2	0	2	0	0	2	2	2	2	2	2	2	0	2	2	0	0	1	2	1	2	2	0	1	0	0	2	2	0	1
Bin65	Chr01	9981416	10172996	2	1	0	2	1	0	2	2	2	0	0	2	0	1	1	2	2	0	2	0	0	2	2	0	2	2	2	2	0	2	2	0	0	1	2	1	2	2	0	1	0	0	2	2	0	1
Bin66	Chr01	10172997	10758523	2	1	0	2	1	0	2	2	2	0	0	2	0	1	1	2	2	0	2	0	0	2	2	0	2	2	2	2	0	2	2	0	0	1	2	1	2	2	0	1	0	0	2	2	0	1
Bin67	Chr01	10758524	11282520	2	2	0	2	1	2	2	2	2	0	0	0	0	1	1	2	2	0	0	0	0	2	2	2	2	2	2	2	0	2	2	0	2	2	2	1	2	2	0	1	0	2	2	2	2	1
Bin68	Chr01	11282521	11564822	2	2	0	2	1	2	2	2	2	0	2	0	0	1	1	2	2	0	0	0	0	2	2	2	2	2	2	2	0	2	2	0	2	2	2	1	2	2	0	2	0	2	2	2	2	1
Bin69	Chr01	11564823	11618576	2	2	0	2	1	2	2	2	0	0	2	0	0	1	1	2	2	0	0	0	0	2	2	2	2	2	2	2	0	2	2	2	2	2	2	1	2	2	0	2	0	2	2	2	2	1
Bin70	Chr01	11618577	11693115	2	2	0	2	1	2	2	2	0	0	2	0	0	1	1	2	2	0	0	0	0	2	2	2	2	2	2	2	0	2	2	2	2	2	2	1	2	2	0	2	0	2	2	2	2	1
Bin71	Chr01	11693116	11717448	2	2	0	2	1	2	2	2	0	0	2	0	0	1	1	2	2	0	0	0	0	2	2	2	2	2	2	2	0	2	2	2	2	2	2	1	2	2	0	2	0	2	2	2	2	1
Bin72	Chr01	11717449	11886040	2	2	0	2	1	2	2	2	0	0	2	0	0	1	1	2	2	0	0	0	0	2	2	2	2	2	2	2	0	2	2	2	2	2	2	1	1	2	0	2	0	2	2	2	2	1
Bin73	Chr01	11886041	12211786	2	2	0	2	1	2	2	2	0	0	2	0	0	1	1	2	2	0	2	0	2	2	2	2	2	2	2	2	0	2	2	2	2	2	2	1	1	2	0	2	2	2	2	2	2	1
Bin74	Chr01	12211787	12260096	2	2	0	2	1	2	2	2	0	0	2	0	0	1	1	2	2	0	2	0	2	2	2	2	2	2	2	2	0	2	2	2	2	2	2	1	1	2	0	2	2	2	2	2	2	1
Bin75	Chr01	12260097	12428404	2	2	0	2	1	2	2	2	0	0	2	0	0	1	1	2	2	0	2	0	2	2	2	2	2	2	2	2	0	2	2	2	2	2	2	1	1	2	0	2	2	2	2	2	2	1
Bin76	Chr01	12428405	13201641	2	2	0	2	1	2	0	2	0	0	2	0	0	1	1	2	2	0	2	0	2	2	2	2	2	2	2	2	0	2	2	2	2	2	2	1	1	2	0	2	2	2	2	2	2	1
Bin77	Chr01	13201642	13319187	2	2	0	2	1	2	0	2	0	0	2	0	0	1	1	2	2	0	2	0	2	2	2	2	2	2	2	2	0	2	2	2	2	2	2	1	1	2	0	2	2	2	2	2	2	1
Bin78	Chr01	13319188	13651890	2	2	0	2	1	2	0	2	0	0	2	0	0	1	1	2	2	0	2	0	2	2	2	2	2	2	2	2	0	2	2	2	2	2	2	1	1	2	0	2	2	2	2	2	2	1
Bin79	Chr01	13651891	13680642	2	2	0	2	1	2	0	2	0	0	2	0	0	1	1	2	2	0	2	0	2	2	2	2	2	2	2	2	0	2	2	2	2	2	2	1	1	2	0	2	2	2	2	2	2	1
Bin80	Chr01	13680643	13820485	2	2	0	2	1	2	0	2	0	0	2	0	0	1	1	2	2	0	2	0	2	2	2	2	2	2	2	2	0	2	2	2	2	2	2	1	1	2	0	2	2	2	2	2	2	1
Bin81	Chr01	13820486	13858346	2	2	0	2	1	2	0	2	0	0	2	0	0	1	1	2	2	0	2	2	2	2	2	2	2	2	2	2	0	2	2	2	2	2	2	1	1	2	0	2	2	2	2	2	2	1
Bin82	Chr01	13858347	13926801	2	2	0	2	1	2	0	2	0	0	2	0	0	1	1	2	2	0	2	2	2	2	2	2	2	2	2	2	0	2	2	2	2	2	2	1	1	2	0	2	2	2	2	2	2	1
Bin83	Chr01	13926802	14658413	2	2	0	2	1	2	0	2	0	0	2	0	0	1	1	2	2	0	2	2	2	2	2	2	2	2	2	2	0	2	2	2	2	2	2	1	1	2	0	2	2	2	2	2	2	1
Bin84	Chr01	14658414	14835235	2	2	0	2	1	2	0	2	0	0	2	0	0	1	1	2	0	0	2	2	2	2	2	2	2	2	2	2	0	2	2	2	2	2	2	1	1	2	0	0	2	2	2	2	2	1
Bin85	Chr01	14835236	15993864	2	2	0	2	1	2	0	2	0	0	2	0	0	1	1	2	0	0	2	2	2	2	2	2	2	2	2	2	0	2	2	2	2	2	2	1	1	2	0	0	2	2	2	2	2	1
Bin86	Chr01	15993865	16361654	2	2	0	2	1	2	0	2	0	0	2	0	0	1	1	2	0	0	2	2	2	2	2	2	2	2	2	2	0	2	0	2	2	2	2	1	2	2	0	0	2	2	2	2	2	1
Bin87	Chr01	16361655	16550256	2	2	0	2	1	2	0	2	0	0	2	0	0	1	1	2	0	0	2	2	2	2	2	2	2	2	2	2	0	2	2	2	2	2	2	2	2	2	0	0	2	2	2	2	2	1
Bin88	Chr01	16550257	16573357	2	2	0	2	1	2	0	2	0	0	2	0	0	1	1	2	0	0	2	2	2	2	2	2	2	2	2	2	0	2	2	2	2	2	2	2	2	2	0	0	2	2	2	2	2	1
Bin89	Chr01	16573358	16833219	2	2	0	2	1	2	0	2	0	0	2	0	0	1	1	2	0	0	2	2	2	2	2	2	2	2	2	2	0	2	2	2	2	2	2	1	1	2	0	0	2	2	2	2	2	1
Bin90	Chr01	16833220	17227839	2	2	0	2	1	2	0	2	0	0	2	0	0	1	1	2	0	0	2	2	2	2	2	2	2	2	2	2	0	2	2	2	2	2	2	1	1	2	0	0	2	2	2	2	2	1
Bin91	Chr01	17227840	17943804	2	2	0	2	1	2	0	2	0	0	2	0	0	1	1	2	0	0	2	2	2	2	2	2	2	2	2	2	0	2	2	2	2	2	2	1	1	1	0	0	2	2	2	2	2	1
Bin92	Chr01	17943805	18033106	2	2	0	2	1	2	0	2	0	0	2	0	0	1	1	2	0	0	0	2	2	2	2	2	2	2	2	2	0	2	2	2	2	2	2	1	1	1	0	0	2	2	2	2	2	1
Bin93	Chr01	18033107	18259840	2	2	0	2	1	2	0	2	0	0	2	0	0	1	1	2	0	0	0	2	2	2	2	2	2	2	2	2	0	2	2	2	2	2	2	1	1	1	0	0	2	2	2	2	2	1
Bin94	Chr01	18259841	18369634	2	2	0	2	1	2	0	2	0	0	2	0	0	1	1	2	0	0	0	2	2	2	2	2	2	2	2	2	0	2	2	2	2	2	2	1	1	1	0	0	2	2	2	2	2	1
Bin95	Chr01	18369635	18919451	2	2	0	2	1	2	0	2	0	0	2	0	0	1	1	2	0	0	0	2	2	2	2	2	2	2	2	2	0	2	2	2	2	2	2	1	1	1	0	0	2	2	2	2	2	1
Bin96	Chr01	18919452	19068790	2	2	0	1	1	2	0	2	0	0	2	0	0	1	1	2	0	0	0	2	2	2	2	2	2	2	2	2	0	2	2	2	2	2	2	1	2	1	0	0	2	2	2	2	2	1
Bin97	Chr01	19068791	19241189	2	2	0	1	1	2	0	2	0	0	2	0	0	1	2	2	0	0	0	2	2	2	2	2	2	2	2	2	0	2	2	2	2	2	2	1	2	1	0	0	2	2	2	2	2	1
Bin98	Chr01	19241190	20180165	2	2	0	1	1	2	0	2	0	0	2	0	0	1	2	2	0	0	0	2	2	2	2	2	2	2	0	2	0	2	2	2	2	2	2	1	2	1	0	0	2	2	2	2	2	1
Bin99	Chr01	20180166	20246066	2	2	2	1	1	2	0	2	0	0	0	0	0	1	2	2	0	0	0	2	2	2	2	2	2	2	0	2	0	2	2	2	2	2	2	1	2	1	0	0	2	1	2	1	2	2
Bin100	Chr01	20246067	20606706	2	2	2	1	1	2	0	2	0	0	0	0	0	1	2	2	0	0	0	2	2	2	2	2	2	2	0	2	0	2	2	2	2	2	2	1	2	1	0	0	2	1	2	1	2	2
Bin101	Chr01	20606707	20617946	2	2	2	1	1	2	0	2	0	0	0	0	0	1	2	2	0	0	0	2	2	2	2	2	2	2	0	2	0	2	2	2	2	2	2	1	2	1	0	0	2	1	2	1	2	2
Bin102	Chr01	20617947	20866334	2	2	2	1	1	2	0	2	0	0	0	0	0	1	2	2	0	0	0	2	2	2	2	2	2	2	0	2	0	2	2	2	2	2	2	1	2	1	0	0	2	1	2	1	2	2
Bin103	Chr01	20866335	21245173	2	2	1	1	2	2	0	2	0	2	2	0	2	2	2	2	0	2	0	2	2	0	2	2	2	0	0	2	2	0	2	2	2	2	2	2	2	1	0	0	2	1	0	1	2	2
Bin104	Chr01	21245174	21569440	2	2	1	1	2	2	0	2	0	2	2	0	2	2	2	2	0	2	0	2	2	0	2	2	2	0	0	2	2	0	2	2	2	2	2	2	2	1	0	0	2	1	0	1	2	2
Bin105	Chr01	21569441	21585582	2	2	1	1	2	2	0	2	0	2	2	0	2	2	2	2	0	2	0	2	2	0	2	2	2	0	0	2	2	0	2	2	2	2	2	2	2	1	0	0	2	1	0	1	2	2
Bin106	Chr01	21585583	21650922	2	2	1	1	2	2	0	2	2	2	2	0	0	2	1	2	0	2	0	2	2	0	2	2	1	2	2	2	2	1	2	2	2	2	1	1	2	1	0	0	2	1	2	1	2	2
Bin107	Chr01	21650923	21689474	2	2	1	1	2	2	0	2	2	2	2	0	0	2	1	2	0	2	0	2	2	0	2	2	1	2	2	2	2	1	2	2	2	2	1	1	2	1	0	0	2	1	2	1	2	2
Bin108	Chr01	21689475	21791417	2	2	1	1	2	2	0	2	2	2	2	0	0	2	1	2	0	2	0	2	2	0	2	2	1	2	2	2	2	2	2	2	2	2	1	1	2	1	0	0	2	1	2	1	2	2
Bin109	Chr01	21791418	21819143	2	2	1	1	2	2	0	2	2	2	2	0	0	2	1	2	0	2	0	2	2	0	2	2	1	0	2	2	2	2	2	2	2	2	1	1	2	1	0	0	2	1	2	1	2	2
Bin110	Chr01	21819144	21875934	2	2	1	1	2	2	0	2	2	2	2	0	0	2	1	0	0	2	0	2	2	0	2	2	1	0	2	2	2	2	2	2	2	2	1	1	2	1	0	0	2	1	2	1	2	2
Bin111	Chr01	21875935	21921825	2	2	1	1	2	2	0	2	2	2	2	0	0	2	1	0	0	2	0	2	2	0	2	2	1	0	2	2	2	2	2	2	2	1	1	1	2	1	0	0	2	1	2	1	2	2
Bin112	Chr01	21921826	22002172	2	2	1	1	2	2	0	2	2	2	2	0	0	2	1	0	0	2	0	2	2	0	2	2	1	0	2	1	2	2	2	2	2	1	1	1	2	1	0	0	2	1	2	1	2	2
Bin113	Chr01	22002173	22098768	2	2	1	1	2	2	0	2	2	2	2	0	0	2	1	0	2	2	0	2	2	0	2	2	1	0	2	1	2	2	2	2	2	1	1	1	2	1	0	0	2	1	2	1	2	2
Bin114	Chr01	22098769	22143041	2	2	1	1	2	2	0	2	2	2	2	0	0	2	1	2	2	2	0	2	2	0	2	2	1	0	2	1	2	2	2	2	2	1	1	1	2	1	0	0	2	1	2	1	2	2
Bin115	Chr01	22143042	22314467	2	2	1	1	2	2	0	2	2	2	2	0	0	2	2	2	2	2	0	2	2	0	2	2	1	0	2	1	2	2	2	2	2	1	1	1	2	1	0	0	2	1	2	1	2	2
Bin116	Chr01	22314468	22439929	2	2	1	1	2	2	0	2	2	2	2	0	0	0	2	2	2	2	0	2	2	0	2	2	1	0	2	1	2	2	2	2	2	1	1	1	2	1	0	0	2	1	2	1	2	2
Bin117	Chr01	22439930	22548752	2	2	1	1	2	2	0	2	2	2	2	0	0	0	2	2	2	2	0	2	2	0	2	2	1	0	2	1	2	2	2	2	2	1	1	1	2	1	0	0	2	1	2	1	2	2
Bin118	Chr01	22548753	22613315	2	2	1	1	2	2	0	2	2	2	2	0	0	0	2	2	2	2	0	2	2	0	2	2	1	0	2	1	2	0	2	2	2	1	2	1	2	1	0	0	2	1	2	1	2	2
Bin119	Chr01	22613316	22695560	2	2	1	1	2	2	0	2	2	2	2	0	0	0	2	2	2	2	0	2	2	0	2	2	1	0	2	1	2	2	2	2	2	1	2	1	2	1	0	0	2	1	2	1	2	2
Bin120	Chr01	22695561	22740173	2	2	1	1	2	2	0	2	2	2	2	0	0	0	2	2	2	2	0	2	2	0	2	2	1	0	2	2	2	2	2	2	2	1	2	1	2	1	0	0	2	1	2	1	2	2
Bin121	Chr01	22740174	23079819	2	2	1	1	2	2	0	2	2	2	2	0	0	0	2	2	2	2	0	2	2	0	1	2	1	0	2	2	2	2	2	2	2	1	2	1	2	1	0	0	2	1	2	1	2	2
Bin122	Chr01	23079820	23132295	2	2	1	1	2	2	0	2	2	2	2	0	0	0	2	2	2	2	0	2	2	0	1	2	2	0	2	2	2	2	2	2	2	1	2	1	2	1	0	0	2	1	2	1	2	2
Bin123	Chr01	23132296	23252278	2	2	1	1	2	2	0	2	2	0	2	0	0	0	2	2	2	2	0	2	2	0	1	0	2	0	1	2	2	2	2	2	2	1	2	1	2	1	0	0	2	1	2	1	2	2
Bin124	Chr01	23252279	23288651	2	2	1	1	2	2	0	2	1	0	2	0	0	0	2	2	2	2	0	2	2	0	1	0	2	0	1	2	2	2	2	2	0	1	2	1	2	1	0	0	2	1	2	1	2	2
Bin125	Chr01	23288652	23459191	2	2	1	1	2	2	0	2	1	0	2	0	0	0	2	2	2	2	0	2	2	0	1	0	2	0	1	2	2	2	2	2	2	1	2	1	2	1	0	0	2	1	2	1	2	2
Bin126	Chr01	23459192	23615555	2	2	1	1	2	2	0	2	1	0	2	0	0	0	2	2	2	2	0	2	2	0	1	0	2	0	1	2	2	2	2	2	2	1	2	1	2	1	0	0	2	1	2	1	2	2
Bin127	Chr01	23615556	23727253	2	2	1	2	2	2	0	1	1	0	2	0	0	0	2	2	2	2	0	2	2	0	1	0	2	0	2	2	2	2	2	2	2	1	2	1	2	1	0	0	2	2	2	1	2	2
Bin128	Chr01	23727254	23752295	2	2	1	2	2	2	0	1	1	0	2	0	0	0	2	2	2	2	0	2	2	0	1	0	2	0	2	2	2	2	2	2	2	1	2	1	2	1	0	0	2	2	2	1	2	2
Bin129	Chr01	23752296	23941053	2	2	1	2	2	2	0	1	1	0	2	0	0	0	2	2	2	2	0	2	2	0	1	0	2	0	2	2	2	2	2	2	2	1	2	2	2	1	0	0	2	2	2	1	2	2
Bin130	Chr01	23941054	24069634	2	2	1	2	2	2	0	1	1	0	2	0	0	0	2	2	2	2	0	2	2	0	1	0	2	0	2	2	2	2	2	2	2	1	2	2	2	1	0	0	0	2	2	1	2	2
Bin131	Chr01	24069635	24349332	2	2	1	2	2	2	0	1	1	0	1	0	0	0	2	2	2	2	0	2	2	0	1	0	2	0	2	2	2	2	2	2	1	1	2	2	2	1	0	0	0	2	2	1	2	2
Bin132	Chr01	24349333	24741516	2	2	1	2	2	2	0	1	1	0	1	0	0	0	2	2	2	2	0	2	2	0	2	0	2	0	2	2	2	2	2	0	1	1	2	2	2	1	0	0	0	2	2	1	2	2
Bin133	Chr01	24741517	25801011	2	2	1	0	2	2	0	1	1	0	1	0	0	0	2	2	2	1	2	2	2	0	2	0	2	0	2	2	2	2	2	0	1	1	2	2	0	1	0	0	0	2	0	1	2	2
Bin134	Chr01	25801012	26064553	2	2	1	0	2	2	0	1	1	0	1	0	0	0	2	2	2	1	2	2	2	0	2	0	2	0	2	2	2	2	2	0	1	1	2	2	0	1	0	0	0	2	0	1	2	2
Bin135	Chr01	26064554	26478369	2	2	1	0	2	2	0	1	2	0	1	0	2	0	2	2	2	1	2	2	2	0	2	0	2	1	1	2	2	2	2	2	1	1	2	2	0	1	0	2	2	2	0	2	2	2
Bin136	Chr01	26478370	27055672	0	2	1	0	2	2	0	1	2	0	1	0	2	0	2	2	2	1	2	2	2	0	2	0	2	1	1	2	2	2	2	2	1	1	2	2	0	1	0	2	2	2	0	2	2	2
Bin137	Chr01	27055673	27253835	0	2	1	0	2	2	0	2	0	0	1	0	2	0	2	0	2	1	2	2	2	0	2	0	2	1	1	2	2	2	2	2	1	1	1	2	0	1	0	2	2	2	0	2	2	2
Bin138	Chr01	27253836	27539370	0	2	1	0	2	2	0	2	0	0	1	0	2	0	2	0	2	1	2	2	2	0	2	0	2	1	1	2	2	2	2	2	1	1	2	2	0	1	0	2	2	2	0	2	2	2
Bin139	Chr01	27539371	27605379	0	2	1	0	2	2	0	2	0	0	1	0	2	0	2	0	2	1	2	2	2	0	2	0	2	1	1	2	2	2	2	2	1	1	2	2	0	1	0	2	2	2	0	2	2	2
Bin140	Chr01	27605380	27772133	0	2	1	0	2	2	0	2	0	0	1	0	2	0	2	0	2	1	2	2	1	0	2	0	2	1	1	2	2	2	2	2	1	1	2	2	0	1	0	2	2	2	0	2	2	2
Bin141	Chr01	27772134	27814186	0	2	1	0	2	2	0	2	0	0	1	0	2	0	2	0	2	1	2	2	1	0	2	0	2	1	1	2	2	2	2	2	1	1	2	2	0	1	0	2	2	2	0	2	2	0
Bin142	Chr01	27814187	28222524	0	2	1	0	2	2	0	2	0	0	1	0	2	0	2	0	2	1	2	2	1	0	2	0	2	1	1	2	2	2	2	2	1	1	2	2	0	1	0	2	2	2	0	2	2	0
Bin143	Chr01	28222525	28978693	0	2	1	0	2	2	0	2	0	0	2	0	2	0	2	0	2	1	2	2	1	0	2	0	2	1	1	2	2	2	2	2	1	1	2	2	0	1	0	2	2	2	0	2	2	0
Bin144	Chr01	28978694	29047328	0	1	1	0	2	2	0	2	0	0	2	0	2	0	2	0	2	1	2	2	1	2	2	0	2	1	1	2	2	2	2	2	1	1	1	2	0	2	0	1	1	2	0	2	2	0
Bin145	Chr01	29047329	29103338	0	1	1	0	2	2	0	2	0	0	2	0	2	0	2	0	2	1	2	2	1	2	2	0	2	1	1	2	2	2	2	2	1	1	1	2	0	2	0	1	1	2	0	2	2	0
Bin146	Chr01	29103339	29175714	0	1	1	0	2	2	0	2	0	0	2	0	2	0	2	0	2	1	2	2	1	2	2	0	2	1	1	2	2	2	2	2	1	1	1	2	0	2	0	1	1	2	0	2	2	0
Bin147	Chr01	29175715	29467313	0	1	1	0	2	2	0	2	0	0	2	0	2	0	2	0	2	1	2	2	1	2	2	0	2	1	1	2	2	2	2	2	1	1	1	2	0	2	0	1	1	2	0	2	2	0
Bin148	Chr01	29467314	29498286	0	1	1	0	2	2	0	2	0	0	2	0	2	0	2	0	2	1	2	2	1	2	2	0	2	1	1	2	2	2	2	2	1	1	1	2	0	2	0	1	1	2	0	2	1	0
Bin149	Chr01	29498287	29543408	0	1	1	0	2	2	0	2	0	0	2	0	2	0	2	0	2	1	2	2	1	2	2	0	2	1	1	2	2	2	2	2	2	1	1	2	0	2	0	1	1	2	0	2	1	0
Bin150	Chr01	29543409	29608097	0	1	1	0	2	2	0	2	0	0	2	0	2	0	2	0	2	1	2	2	1	2	2	0	2	1	1	2	2	2	2	2	2	1	1	2	0	2	0	1	1	2	0	2	1	0
Bin151	Chr01	29608098	30629040	0	1	1	0	2	2	0	2	0	0	2	0	2	0	2	0	2	1	2	2	1	2	2	0	2	1	1	2	2	2	2	2	2	1	1	2	0	2	0	1	1	2	0	2	1	0
Bin152	Chr01	30629041	30680031	0	1	1	0	2	2	0	2	0	0	2	0	2	0	2	0	2	1	2	0	1	2	2	0	2	1	1	2	2	2	2	2	2	1	1	2	0	2	0	1	1	2	0	2	1	0
Bin153	Chr01	30680032	30835197	0	1	1	0	2	2	0	2	0	0	2	0	2	0	2	0	2	1	2	0	1	2	2	0	2	1	1	2	2	2	2	2	2	1	1	2	0	2	0	1	1	2	0	2	1	0
Bin154	Chr01	30835198	31014685	2	1	1	0	2	2	0	2	0	0	2	0	2	0	2	0	2	1	2	0	1	2	2	0	2	1	1	2	2	2	2	2	2	1	1	2	0	2	0	1	1	2	0	2	1	0
Bin155	Chr01	31014686	31168313	2	1	1	0	2	2	0	2	0	0	2	0	2	0	2	0	2	1	2	0	1	2	2	0	2	1	1	2	2	2	2	2	2	1	1	2	0	2	0	1	1	2	0	2	1	0
Bin156	Chr01	31168314	31275370	2	1	1	0	2	2	0	2	0	0	2	0	2	0	2	0	2	1	2	0	1	2	2	0	2	1	1	2	2	2	2	2	2	1	1	2	0	2	0	1	1	2	0	2	1	0
Bin157	Chr01	31275371	31302023	2	1	1	0	2	2	0	2	0	0	2	0	2	0	2	0	2	1	2	0	1	2	2	0	2	1	1	2	2	2	2	2	2	1	1	2	0	2	0	1	1	2	0	2	1	0
Bin158	Chr01	31302024	31428611	2	1	1	0	2	2	0	2	0	0	2	0	2	0	2	0	2	1	2	0	1	2	2	0	2	1	1	2	2	2	2	2	0	1	1	2	0	2	0	1	1	2	0	2	1	0
Bin159	Chr01	31428612	31687581	2	1	1	0	2	2	2	2	0	0	2	0	2	0	2	0	2	2	2	0	1	2	2	0	2	1	1	2	2	2	2	2	0	1	1	2	0	2	2	1	2	2	0	2	1	0
Bin160	Chr01	31687582	31714012	2	1	1	0	2	2	1	2	0	0	2	0	2	0	2	0	2	2	2	0	2	2	2	0	2	1	1	2	2	2	2	0	0	1	1	2	0	2	2	1	2	2	0	2	1	0
Bin161	Chr01	31714013	32102069	2	1	1	0	2	2	1	2	0	0	2	0	2	0	2	0	2	2	2	0	2	2	2	0	2	1	1	2	2	2	2	0	0	1	1	2	0	2	2	1	2	2	0	2	1	0
Bin162	Chr01	32102070	32358039	2	1	1	0	2	2	1	2	0	0	2	0	2	0	2	0	2	2	2	0	2	2	2	0	2	1	1	2	2	2	2	0	0	1	1	2	0	2	2	1	2	2	0	2	1	0
Bin163	Chr01	32358040	32803148	2	1	1	0	2	2	1	1	0	0	2	0	2	0	2	0	2	2	2	0	2	2	2	0	2	1	1	2	2	2	2	0	0	1	1	2	0	2	2	1	2	2	0	2	1	0
Bin164	Chr01	32803149	32885253	2	2	1	0	2	2	1	1	0	0	2	0	2	0	2	0	2	2	2	0	2	2	2	0	2	1	1	2	2	2	2	0	0	1	1	2	0	2	2	1	2	2	0	2	1	0
Bin165	Chr01	32885254	33200800	2	1	1	0	2	2	1	1	0	0	2	0	2	0	2	0	2	2	2	0	2	2	2	0	2	1	1	2	2	2	2	0	0	1	1	2	0	2	2	1	2	2	0	2	1	0
Bin166	Chr01	33200801	33369975	2	1	1	0	2	2	1	1	0	0	2	0	1	0	2	0	2	2	2	0	2	2	2	0	2	1	1	2	2	2	2	0	0	1	1	2	0	2	2	1	2	2	0	2	1	0
Bin167	Chr01	33369976	33380199	2	1	1	0	2	2	1	1	0	0	2	0	1	0	2	0	2	2	2	0	2	2	2	0	2	1	1	2	2	2	2	0	0	1	1	2	0	2	2	1	2	2	0	2	1	0
Bin168	Chr01	33380200	33411898	2	1	1	0	2	2	1	1	0	0	2	0	1	0	2	0	2	2	2	0	2	2	2	0	2	1	1	2	2	2	2	0	0	1	1	2	0	2	2	1	2	2	0	2	1	0
Bin169	Chr01	33411899	33544691	2	1	1	0	2	2	1	1	0	0	2	0	1	0	2	0	2	2	2	0	2	2	2	2	2	1	1	2	2	2	2	0	0	1	1	2	0	2	2	1	2	2	0	2	1	0
Bin170	Chr01	33544692	33675144	2	1	1	0	2	2	1	1	0	0	2	0	1	0	2	0	2	2	2	0	2	2	2	2	2	1	1	2	2	2	2	0	0	1	1	2	0	2	2	1	2	2	0	2	1	0
Bin171	Chr01	33675145	34056015	2	1	1	2	2	2	1	1	0	0	2	0	1	0	2	0	2	2	2	0	2	2	2	2	2	1	2	2	2	2	2	0	0	1	1	2	0	2	2	1	2	2	0	2	1	0
Bin172	Chr01	34056016	34489481	2	1	1	2	2	2	1	1	0	0	2	0	1	0	2	0	2	2	2	0	2	2	2	2	2	1	2	2	2	2	2	0	0	1	1	2	0	2	2	1	2	2	0	2	1	0
Bin173	Chr01	34489482	34690369	2	1	1	2	2	2	1	1	0	0	2	0	1	0	2	0	2	2	2	0	2	2	2	2	2	1	2	2	2	2	2	0	0	1	1	2	0	2	2	1	2	2	0	2	1	0
Bin174	Chr01	34690370	35436901	2	1	1	2	2	0	1	1	0	0	0	0	1	0	2	0	2	2	2	0	2	2	2	2	2	1	2	2	2	2	2	0	0	1	1	2	0	2	2	1	2	2	0	2	1	0
Bin175	Chr01	35436902	35547807	2	1	1	2	2	0	1	1	0	0	0	0	1	0	2	0	2	2	2	0	2	2	2	2	2	1	2	2	2	2	2	0	0	1	1	2	0	2	2	1	2	2	0	2	1	0
Bin176	Chr01	35547808	36060410	2	1	1	2	2	0	1	1	0	0	0	0	2	0	2	0	2	2	2	0	2	2	2	2	2	1	2	2	2	2	2	0	0	1	1	2	0	2	2	1	2	2	0	2	2	0
Bin177	Chr01	36060411	36284073	2	1	2	0	2	0	1	1	0	0	0	0	1	0	2	0	0	2	2	0	2	2	2	2	2	1	2	2	2	2	2	0	0	1	1	2	0	1	2	1	2	2	0	2	1	0
Bin178	Chr01	36284074	36534629	2	1	2	0	2	2	1	1	0	0	0	0	1	0	2	0	0	2	2	0	1	2	2	2	2	1	2	2	2	2	2	0	0	1	1	2	0	1	2	1	2	2	0	1	1	0
Bin179	Chr01	36534630	36577666	2	1	2	0	2	2	1	2	0	0	0	0	1	0	2	0	0	2	2	0	1	2	2	2	2	1	2	2	2	2	2	0	0	1	1	2	0	1	2	1	2	2	0	1	1	0
Bin180	Chr01	36577667	36794937	2	1	2	0	2	2	1	2	0	0	0	0	1	0	2	0	0	2	2	0	1	2	2	2	2	1	2	2	2	2	0	0	0	1	1	2	0	1	2	1	2	2	0	1	1	0
Bin181	Chr01	36794938	36960732	2	1	2	0	2	2	1	2	0	0	0	0	1	0	2	0	0	2	2	0	1	0	2	2	2	1	2	2	2	2	0	0	0	1	1	2	0	1	2	1	2	2	0	1	2	0
Bin182	Chr01	36960733	37362947	2	1	2	0	2	2	1	2	0	0	0	0	1	0	2	0	0	2	2	0	1	0	2	2	2	1	2	2	1	2	0	0	0	1	1	2	0	1	2	1	2	2	0	2	2	0
Bin183	Chr01	37362948	37430118	2	1	2	0	2	2	2	2	0	0	0	0	1	0	2	2	0	2	2	0	1	0	2	2	2	1	2	2	1	1	0	0	0	1	1	2	0	1	1	1	2	2	0	2	2	2
Bin184	Chr01	37430119	37899293	2	1	2	0	2	2	2	2	0	0	0	0	1	0	2	2	0	2	2	0	1	0	2	2	2	1	2	2	1	1	0	0	0	1	1	2	0	1	1	1	2	2	0	2	2	2
Bin185	Chr01	37899294	38168718	2	1	2	0	2	2	2	2	0	0	0	0	1	0	2	2	0	2	2	0	1	0	2	2	2	1	2	2	1	1	0	0	0	1	1	1	0	1	1	2	2	2	0	2	2	2
Bin186	Chr01	38168719	38497802	2	1	2	0	2	2	2	2	0	2	0	0	1	0	1	2	0	2	2	0	1	0	2	2	2	2	2	1	2	1	0	0	0	1	1	1	0	1	1	2	2	2	0	2	2	2
Bin187	Chr01	38497803	38562890	2	2	2	0	2	2	2	2	0	2	2	0	1	0	1	2	0	1	2	0	1	0	2	2	2	2	2	1	2	1	0	0	0	1	1	1	0	1	1	2	2	2	0	2	2	2
Bin188	Chr01	38562891	38774573	0	2	2	0	2	0	1	1	2	2	2	0	1	0	1	2	1	1	1	0	1	0	2	2	1	2	1	1	0	1	0	0	2	1	2	1	0	2	1	1	2	2	0	0	0	2
Bin189	Chr01	38774574	38893688	0	2	2	0	2	0	1	1	2	2	2	0	1	0	1	2	1	1	1	0	1	0	2	2	1	2	1	1	0	2	0	0	2	1	2	1	2	2	1	1	2	2	0	0	0	2
Bin190	Chr01	38893689	39032254	0	2	2	0	2	0	1	1	2	2	2	0	1	0	1	1	1	1	1	0	1	0	2	2	1	2	1	1	0	2	0	0	2	1	2	1	2	2	1	1	2	2	0	0	0	2
Bin191	Chr01	39032255	39167831	0	0	2	0	2	0	1	1	2	2	2	0	1	0	1	1	1	1	1	0	1	0	2	2	1	2	1	1	0	2	0	0	2	1	2	1	2	2	1	1	2	2	0	0	0	2
Bin192	Chr01	39167832	39229211	0	0	2	0	2	0	1	1	2	2	2	0	1	0	1	1	1	1	1	0	2	0	2	2	1	0	1	1	0	2	2	0	2	2	1	2	2	2	1	1	2	2	0	0	0	2
Bin193	Chr01	39229212	39604164	0	0	2	0	2	0	1	1	2	2	2	0	1	0	1	1	1	1	1	0	2	0	2	2	1	0	1	1	0	2	2	0	2	2	1	2	2	2	1	1	2	2	0	0	0	2
Bin194	Chr01	39604165	39668135	0	0	2	0	2	0	1	1	2	2	2	0	1	0	1	1	1	1	1	0	2	0	2	2	1	0	1	1	0	2	2	0	2	2	1	2	2	2	1	1	2	2	0	0	0	2
Bin195	Chr01	39668136	39693103	0	0	2	0	2	0	1	1	2	2	2	0	1	0	1	1	1	1	1	0	2	0	2	2	1	0	1	1	0	2	2	0	2	2	1	2	2	2	1	1	2	2	0	0	0	2
Bin196	Chr01	39693104	39710172	0	0	2	0	2	0	1	1	2	2	2	0	1	0	1	1	1	1	1	0	2	0	2	2	1	0	1	1	2	2	2	0	2	2	1	2	2	2	1	1	2	2	0	0	0	2
Bin197	Chr01	39710173	39858465	0	0	2	0	2	0	1	1	2	2	2	0	1	0	1	1	2	1	1	0	2	0	2	1	1	0	1	1	2	2	2	0	2	2	1	2	2	2	1	1	2	2	0	0	0	2
Bin198	Chr01	39858466	39972384	0	0	2	0	2	0	1	1	2	2	2	0	1	0	1	1	2	1	1	0	2	0	2	1	1	0	1	1	2	2	2	0	2	2	1	2	2	2	1	1	2	2	0	0	0	2
Bin199	Chr01	39972385	39997589	0	0	2	0	2	0	1	1	2	2	2	0	1	0	1	1	2	1	1	0	2	0	2	1	2	0	1	2	2	2	2	0	2	2	1	2	2	2	1	1	2	2	0	0	0	2
Bin200	Chr01	39997590	40117372	0	0	2	0	2	0	1	1	2	2	2	0	1	0	1	1	2	1	1	0	2	0	2	1	2	0	1	2	2	2	2	0	2	2	1	2	2	2	1	1	2	2	0	0	0	2
Bin201	Chr01	40117373	40151926	2	0	2	0	2	0	1	1	2	2	2	0	1	0	1	1	2	1	1	0	2	0	2	1	2	0	1	2	2	2	2	0	2	2	1	2	2	2	1	1	2	2	0	0	0	2
Bin202	Chr01	40151927	40194924	2	0	2	2	2	0	1	1	2	2	2	0	1	0	1	1	2	1	1	0	2	0	2	1	2	0	1	2	2	2	2	0	2	2	1	0	2	2	1	1	2	2	0	0	0	2
Bin203	Chr01	40194925	40266162	2	0	2	2	2	0	1	1	2	2	2	0	1	0	1	1	2	1	1	0	2	0	1	1	2	0	1	2	2	2	2	0	2	2	1	0	2	2	1	1	2	2	0	0	0	2
Bin204	Chr01	40266163	40335252	2	0	2	2	2	0	1	2	2	2	2	2	1	0	1	1	2	1	1	0	2	0	1	1	2	0	1	2	2	2	2	0	2	2	1	0	2	2	1	1	2	2	0	0	0	2
Bin205	Chr01	40335253	40390363	2	0	2	1	2	0	1	2	2	2	2	2	1	0	1	1	2	1	1	0	2	0	1	1	2	0	1	2	2	2	2	0	2	2	1	0	2	2	1	1	2	2	0	0	0	2
Bin206	Chr01	40390364	40417694	2	0	2	1	2	0	1	2	2	2	2	2	1	0	1	1	2	1	2	0	2	0	1	1	2	0	1	2	2	2	2	0	2	2	1	0	2	2	1	1	2	2	0	0	0	2
Bin207	Chr01	40417695	40777181	2	0	2	1	2	0	1	2	2	2	2	2	1	0	1	1	2	1	2	0	2	0	1	1	2	0	1	2	2	2	2	0	2	2	1	0	2	2	1	1	2	2	0	0	0	0
Bin208	Chr01	40777182	40859980	2	0	2	1	2	0	2	2	2	2	2	2	1	0	1	1	2	1	2	0	2	0	1	1	0	0	1	2	2	2	2	0	2	0	1	0	2	2	1	1	2	2	0	0	0	0
Bin209	Chr01	40859981	40889613	2	0	2	1	2	2	2	2	2	2	2	2	1	0	1	1	2	1	2	0	2	0	1	1	0	0	1	2	2	2	2	0	2	0	1	0	2	2	1	1	2	2	0	0	0	0
Bin210	Chr01	40889614	40910262	2	0	2	1	1	2	2	2	2	2	2	2	1	0	1	1	2	1	2	0	2	0	1	1	2	0	1	2	2	2	2	0	2	0	1	0	2	2	1	1	2	2	0	0	0	0
Bin211	Chr01	40910263	40985007	2	0	2	1	1	2	2	2	2	2	2	2	1	0	1	1	2	1	2	0	2	0	1	1	2	0	1	2	2	2	2	0	2	0	1	0	2	2	1	1	2	2	0	0	0	0
Bin212	Chr01	40985008	41037685	2	0	2	1	1	2	2	2	2	2	2	2	1	0	1	1	2	1	2	0	2	0	1	1	2	0	1	2	2	2	2	0	2	0	1	0	2	2	2	1	2	2	0	0	0	0
Bin213	Chr01	41037686	41185095	2	0	2	1	1	2	2	2	2	1	2	2	1	0	1	1	2	1	2	0	2	0	1	1	2	0	1	2	2	2	2	0	2	0	1	0	2	2	2	1	2	2	0	0	0	0
Bin214	Chr02	1	140575	2	2	2	0	0	1	0	0	2	1	2	2	1	2	2	2	0	0	1	1	2	2	0	0	2	0	0	2	2	1	2	0	2	1	1	2	0	0	0	2	1	0	2	0	2	2
Bin215	Chr02	140576	337162	2	2	2	2	0	1	0	2	1	1	2	2	1	2	1	2	2	0	1	1	1	2	0	0	2	0	0	2	2	1	2	0	1	1	1	0	0	0	0	2	1	0	0	0	2	2
Bin216	Chr02	337163	362520	2	2	2	2	0	1	0	2	1	1	2	2	1	2	1	2	2	0	1	1	1	2	0	0	2	0	0	2	2	1	2	0	1	1	1	0	0	0	0	2	1	0	0	0	2	2
Bin217	Chr02	362521	467576	2	2	2	2	0	1	0	2	1	1	2	2	1	2	1	2	2	0	1	1	1	2	0	0	2	0	0	2	2	1	2	0	1	1	1	0	0	0	0	2	1	0	0	0	2	2
Bin218	Chr02	467577	571014	2	2	2	2	0	1	0	2	1	1	2	2	1	2	1	2	2	0	1	1	2	2	0	0	2	0	0	2	2	1	2	0	1	1	1	0	0	0	0	2	1	0	0	0	2	2
Bin219	Chr02	571015	696160	2	2	2	2	0	1	0	2	1	1	2	2	1	2	1	2	2	0	1	1	2	2	0	0	2	0	0	2	2	1	2	0	1	1	1	0	0	0	0	2	1	0	0	0	2	2
Bin220	Chr02	696161	719744	2	2	2	2	0	1	0	2	1	1	2	2	1	2	1	2	2	0	1	1	2	2	0	0	2	0	0	2	2	1	2	0	1	1	1	0	0	0	0	2	1	0	0	0	2	2
Bin221	Chr02	719745	758271	2	2	2	2	0	1	0	2	1	1	2	2	1	2	1	2	2	0	1	1	2	2	0	0	2	0	0	2	2	1	2	0	1	1	1	0	0	0	0	2	1	0	0	0	2	2
Bin222	Chr02	758272	861981	2	2	2	2	2	1	0	2	1	1	2	2	1	2	1	2	2	0	1	1	2	2	0	0	2	0	0	2	2	1	2	0	1	1	1	0	0	0	0	2	1	0	0	0	2	2
Bin223	Chr02	861982	886219	2	2	2	2	2	1	0	2	1	1	2	2	1	2	1	2	2	0	1	1	2	2	0	0	2	0	0	2	2	1	2	0	1	1	1	0	0	0	0	2	1	0	0	0	2	2
Bin224	Chr02	886220	1032500	2	2	2	2	2	1	0	2	1	1	2	2	1	0	1	2	2	0	1	1	2	2	0	0	2	0	0	2	2	1	2	0	1	1	1	0	0	0	0	2	1	0	0	0	2	2
Bin225	Chr02	1032501	1060918	2	2	2	2	2	1	0	2	1	1	2	2	1	0	1	2	2	0	1	1	2	2	0	0	2	0	0	2	2	1	2	0	1	1	1	0	0	0	0	2	1	0	0	0	2	2
Bin226	Chr02	1060919	1138008	2	2	2	2	2	1	0	2	1	1	2	2	1	0	1	2	2	0	1	1	2	2	0	0	2	0	0	2	2	1	2	0	1	1	1	0	0	0	0	0	1	0	0	0	2	2
Bin227	Chr02	1138009	1276491	2	2	2	2	2	1	0	2	1	1	2	2	1	0	1	0	2	0	1	1	2	2	0	0	2	0	0	2	2	1	2	0	1	1	1	0	0	0	0	0	1	0	0	0	2	2
Bin228	Chr02	1276492	1420859	2	2	2	2	2	1	0	2	1	1	2	2	1	0	1	0	2	0	1	1	2	2	0	0	2	0	0	2	2	1	2	0	1	1	1	0	0	2	0	0	1	0	0	0	2	2
Bin229	Chr02	1420860	1524159	2	2	2	2	2	1	0	2	1	1	2	2	1	0	1	0	2	0	1	1	2	2	0	0	2	0	0	2	2	1	2	0	1	1	1	0	0	2	0	0	1	0	0	0	2	2
Bin230	Chr02	1524160	1633321	2	2	2	1	2	1	0	2	1	1	2	2	1	0	1	2	2	0	1	1	2	2	0	0	2	2	0	2	2	1	2	0	1	1	1	0	2	2	0	0	1	2	0	2	2	2
Bin231	Chr02	1633322	1943583	2	2	2	1	2	1	0	2	1	1	2	2	1	0	1	2	2	0	1	1	2	2	0	0	2	2	0	2	2	1	2	0	1	1	1	0	2	2	0	0	1	2	0	2	2	2
Bin232	Chr02	1943584	2028748	2	2	2	1	2	1	0	2	1	1	2	2	1	0	1	2	2	0	1	1	2	2	0	0	2	2	0	0	2	1	2	0	1	1	1	0	2	2	0	0	1	2	0	2	2	2
Bin233	Chr02	2028749	2556073	2	2	2	1	2	1	0	2	1	1	0	2	1	0	1	2	2	0	1	1	2	2	0	0	2	2	0	0	2	1	2	0	1	1	1	0	2	2	0	0	1	2	0	2	2	2
Bin234	Chr02	2556074	2699052	2	2	2	1	2	1	0	2	1	1	0	2	1	0	1	2	2	0	2	1	2	2	0	0	2	2	0	0	2	1	2	0	1	1	1	0	2	2	0	0	1	2	0	2	2	2
Bin235	Chr02	2699053	2743413	2	2	2	1	2	1	0	2	1	1	0	2	1	0	1	2	2	0	2	1	2	2	0	0	2	2	0	0	2	1	2	0	1	1	1	0	2	2	0	0	1	2	0	1	2	2
Bin236	Chr02	2743414	2790043	2	2	2	1	2	1	0	2	1	1	0	2	1	0	1	2	2	0	2	1	2	2	0	0	2	2	0	0	2	1	2	0	1	1	1	0	2	2	0	0	1	2	0	1	2	2
Bin237	Chr02	2790044	3068038	2	2	2	1	2	1	0	2	1	1	0	2	1	0	1	2	2	0	2	1	2	2	0	0	2	2	0	0	2	1	2	0	1	1	1	0	2	2	0	0	1	2	0	1	1	2
Bin238	Chr02	3068039	3112569	2	2	2	1	2	1	0	2	1	1	0	2	1	0	1	2	2	0	2	1	2	2	0	0	2	2	0	0	1	1	2	0	1	1	1	0	2	2	0	0	1	2	0	1	1	2
Bin239	Chr02	3112570	3132341	2	2	2	1	2	1	0	2	1	1	0	2	1	0	1	2	2	0	2	1	2	2	0	0	2	2	0	0	1	1	2	0	1	1	1	0	2	2	0	0	1	2	0	1	1	2
Bin240	Chr02	3132342	3372598	2	2	2	1	2	1	0	2	1	1	0	2	1	0	1	2	2	0	2	1	2	2	0	0	2	2	0	0	1	1	2	0	1	1	1	0	2	2	0	0	1	2	0	1	1	2
Bin241	Chr02	3372599	4026856	2	2	2	1	2	1	0	2	1	1	0	2	1	0	1	2	2	0	2	1	2	2	0	0	2	2	0	0	1	1	2	0	1	1	2	0	2	2	0	0	1	2	0	1	1	2
Bin242	Chr02	4026857	4063157	0	2	2	1	1	1	0	0	0	1	2	1	2	0	1	2	2	0	2	1	0	2	1	2	0	2	2	0	1	1	0	2	1	2	0	0	2	1	0	0	1	2	0	1	1	2
Bin243	Chr02	4063158	4226068	0	2	2	1	1	1	0	0	0	1	2	1	1	0	1	2	2	0	2	1	0	2	1	2	0	2	2	0	1	1	0	2	1	2	0	0	2	1	0	0	1	2	0	1	1	2
Bin244	Chr02	4226069	4304614	0	2	2	1	1	1	0	0	0	1	2	1	1	0	1	2	2	0	2	1	0	2	1	2	0	2	2	0	1	1	0	2	1	2	0	0	2	1	0	0	1	2	2	1	1	2
Bin245	Chr02	4304615	4490015	0	2	2	1	1	1	2	0	0	1	2	1	1	0	1	2	2	0	2	1	0	2	1	2	0	2	2	0	1	1	0	2	1	2	0	0	2	1	0	0	1	2	2	1	1	2
Bin246	Chr02	4490016	4553920	0	2	2	1	1	1	2	0	0	1	2	1	1	0	1	2	2	0	2	1	0	2	1	2	0	2	2	0	1	1	0	2	1	2	0	0	2	1	0	0	1	1	2	1	1	2
Bin247	Chr02	4553921	4719841	0	2	2	1	1	1	2	0	2	1	2	1	1	0	2	2	2	0	2	1	0	2	1	2	0	1	2	0	1	1	0	0	1	2	0	0	2	1	0	0	1	1	2	1	1	2
Bin248	Chr02	4719842	4865272	0	2	2	1	1	1	2	0	2	1	2	1	1	0	2	2	2	0	2	1	0	2	1	2	0	1	1	0	1	1	0	0	1	2	0	0	2	1	0	0	1	1	2	1	1	2
Bin249	Chr02	4865273	4984393	0	2	2	1	1	1	2	0	2	1	2	1	1	0	2	2	2	0	2	1	0	2	1	2	0	1	1	0	1	1	0	0	1	2	0	0	2	1	0	0	1	1	2	1	1	2
Bin250	Chr02	4984394	5144353	0	2	2	1	1	1	2	0	2	1	2	1	1	0	2	2	2	0	2	1	0	2	1	2	0	1	1	0	1	2	0	0	1	2	0	0	2	1	0	0	1	1	2	2	1	2
Bin251	Chr02	5144354	5463050	0	2	2	1	1	1	2	0	2	1	2	1	1	0	2	2	2	0	2	1	0	2	1	2	0	1	1	0	1	2	0	0	1	2	0	0	2	1	0	0	1	1	2	2	1	2
Bin252	Chr02	5463051	5867305	0	2	2	1	1	1	2	0	2	1	2	1	1	0	0	2	2	0	0	1	0	2	1	2	0	1	1	0	1	0	0	0	1	2	0	0	2	1	0	0	1	1	2	2	1	2
Bin253	Chr02	5867306	5894309	0	0	2	1	2	1	2	2	2	1	2	1	1	0	0	2	2	0	0	1	2	2	2	2	0	1	1	0	1	0	0	0	1	0	0	0	2	1	2	0	1	1	2	2	1	0
Bin254	Chr02	5894310	6027591	0	0	2	1	2	1	2	2	2	1	2	2	1	0	0	2	2	0	0	1	2	2	2	2	0	1	1	0	1	0	0	0	1	0	0	0	2	1	2	0	1	1	2	2	1	0
Bin255	Chr02	6027592	6228109	0	0	2	1	2	2	2	2	2	1	2	2	1	0	0	2	2	0	0	1	2	2	2	2	0	1	1	0	1	0	0	0	1	0	0	0	2	1	2	0	1	1	2	2	1	0
Bin256	Chr02	6228110	6357827	0	0	2	1	2	2	2	2	2	1	2	2	1	0	0	2	2	0	0	1	2	2	2	2	0	1	1	0	1	0	0	0	1	0	0	0	2	1	2	0	1	1	2	2	1	0
Bin257	Chr02	6357828	6610870	0	0	2	1	2	2	2	2	2	1	2	2	1	0	0	2	2	0	0	1	2	2	2	2	0	1	1	0	1	0	0	0	1	0	0	0	2	1	2	0	1	1	2	2	1	0
Bin258	Chr02	6610871	6665370	0	0	2	1	2	2	2	2	2	1	2	2	1	0	0	2	2	0	0	1	2	2	2	2	0	1	1	0	1	0	0	0	1	0	0	0	2	1	2	0	1	1	2	2	1	0
Bin259	Chr02	6665371	6911220	0	0	2	1	2	2	2	2	2	1	2	2	1	0	2	2	0	0	0	2	2	2	0	2	0	1	1	0	1	2	0	0	1	0	0	0	2	1	1	0	1	1	2	2	1	0
Bin260	Chr02	6911221	7356311	0	2	2	2	2	2	2	2	2	1	2	2	1	0	2	2	0	0	0	2	2	2	0	2	0	1	1	2	1	2	0	0	1	0	0	0	2	1	1	0	1	1	2	2	1	0
Bin261	Chr02	7356312	7450101	0	2	2	2	2	2	2	2	2	1	2	2	1	0	1	2	0	0	2	2	2	2	0	2	0	1	1	2	1	2	0	0	1	0	0	0	2	1	1	0	1	1	2	2	1	0
Bin262	Chr02	7450102	7947530	0	2	2	2	2	2	2	2	1	1	2	2	2	0	2	2	2	0	2	1	0	2	0	2	0	1	1	2	1	2	0	0	1	0	0	0	2	1	2	0	1	1	2	2	1	0
Bin263	Chr02	7947531	8056104	0	2	2	2	2	2	2	2	1	1	2	2	2	0	2	2	2	0	2	1	0	2	0	2	0	1	1	2	1	2	0	0	1	0	2	0	2	1	2	0	1	1	2	2	1	0
Bin264	Chr02	8056105	8525890	0	2	2	1	2	2	2	2	1	1	2	2	2	0	2	2	2	0	2	1	0	2	0	2	0	1	1	2	1	2	0	0	1	0	2	0	2	1	2	0	1	1	2	2	1	0
Bin265	Chr02	8525891	8637759	0	2	2	1	2	2	2	2	1	1	2	2	2	0	2	2	2	0	2	1	0	2	0	2	0	1	1	2	1	2	0	0	1	0	2	2	2	1	2	0	1	1	2	2	1	0
Bin266	Chr02	8637760	8756930	0	2	2	1	2	2	2	2	1	1	2	2	2	0	2	2	2	0	2	1	0	2	0	2	0	1	1	2	1	2	0	0	1	0	2	2	2	1	2	0	1	1	2	2	1	0
Bin267	Chr02	8756931	8856591	0	2	2	1	2	2	2	2	1	2	2	2	2	0	2	2	2	0	2	1	0	2	0	2	0	1	1	2	1	2	0	0	1	0	2	2	2	1	2	0	1	1	2	2	1	0
Bin268	Chr02	8856592	9100752	0	2	2	1	2	2	2	2	1	2	2	2	2	0	2	2	2	0	2	1	0	2	0	2	0	1	1	2	1	2	0	0	1	0	2	2	2	1	2	0	1	1	2	2	1	0
Bin269	Chr02	9100753	9232931	0	2	2	1	2	2	2	2	1	2	2	2	2	0	2	2	2	0	2	1	0	2	0	2	0	1	1	2	1	1	0	0	1	0	2	2	2	1	2	0	1	2	1	2	1	0
Bin270	Chr02	9232932	9442599	0	2	2	1	1	2	2	2	1	2	2	2	2	0	2	2	2	0	2	1	0	2	0	2	0	1	1	2	1	1	0	0	1	0	2	2	2	1	2	0	1	2	1	2	1	0
Bin271	Chr02	9442600	9551077	0	2	2	1	1	2	2	2	1	2	2	2	2	0	2	2	2	0	2	1	0	2	0	2	0	1	1	2	1	1	0	0	1	0	2	2	2	1	2	0	1	2	1	2	1	0
Bin272	Chr02	9551078	9638685	0	2	2	1	1	2	2	2	1	0	2	2	2	0	2	2	2	0	2	1	0	2	0	2	0	1	1	2	1	1	0	0	1	0	2	2	2	1	2	0	1	2	1	2	1	0
Bin273	Chr02	9638686	9647957	0	2	2	1	1	2	2	2	1	0	2	2	2	0	2	2	2	0	2	1	0	2	0	2	0	1	1	2	1	1	0	0	1	0	2	2	2	1	2	0	1	2	1	2	1	0
Bin274	Chr02	9647958	10168003	0	2	2	1	1	2	2	2	1	0	2	2	2	0	2	2	2	0	2	1	0	2	0	2	0	1	1	2	1	1	0	0	1	0	2	2	2	1	2	0	1	2	1	2	1	0
Bin275	Chr02	10168004	11057729	0	2	2	1	1	2	2	2	1	0	2	2	2	0	2	2	2	0	2	1	0	2	0	1	0	1	1	2	1	1	0	2	1	0	2	2	2	1	2	0	1	2	2	2	1	2
Bin276	Chr02	11057730	11973612	0	2	2	1	1	2	2	2	1	0	2	2	2	0	2	2	2	0	2	1	0	2	2	1	0	1	1	2	1	1	0	2	1	0	2	2	2	1	2	0	1	0	2	2	1	1
Bin277	Chr02	11973613	12347072	0	1	2	1	1	2	2	2	1	0	2	2	2	0	2	2	2	0	2	1	0	2	2	1	0	2	1	2	1	1	0	2	1	0	2	2	2	1	2	0	1	0	2	2	1	1
Bin278	Chr02	12347073	12974218	0	1	2	1	1	2	2	2	1	0	2	2	2	0	2	2	2	0	2	1	0	2	2	1	0	2	1	2	1	1	0	2	1	0	2	2	2	1	2	0	1	2	2	2	1	2
Bin279	Chr02	12974219	14212112	0	1	2	1	1	2	2	2	1	0	2	2	2	0	2	2	2	0	2	1	0	2	2	1	0	2	1	2	1	1	0	2	1	0	2	2	2	1	2	0	1	2	2	2	1	2
Bin280	Chr02	14212113	15630213	0	1	2	1	1	2	2	2	1	0	2	2	2	0	2	2	2	0	2	1	0	2	2	1	0	2	2	2	1	1	0	2	1	0	2	2	2	1	2	0	1	2	2	2	1	2
Bin281	Chr02	15630214	15933549	0	1	2	1	1	2	2	2	1	0	2	2	2	0	2	2	2	0	2	1	0	2	2	1	0	2	1	2	1	1	0	2	1	0	2	2	2	1	2	0	1	2	2	2	1	2
Bin282	Chr02	15933550	15960368	0	1	2	1	1	2	2	2	1	0	2	2	2	0	2	2	2	0	2	1	0	2	2	1	0	2	1	2	1	1	0	2	1	0	2	2	2	1	2	0	1	2	2	2	1	2
Bin283	Chr02	15960369	16162489	0	1	2	1	1	2	2	2	1	0	2	2	2	0	2	2	2	0	2	1	0	2	2	1	0	2	1	2	1	1	0	2	1	0	2	2	2	1	2	0	1	2	2	2	1	2
Bin284	Chr02	16162490	16206665	0	1	2	1	1	2	2	2	1	0	2	2	2	0	2	2	2	0	2	1	0	2	2	1	0	2	1	2	1	1	0	2	1	0	2	2	2	1	2	0	1	2	2	2	1	2
Bin285	Chr02	16206666	16315565	0	1	2	1	1	2	2	2	1	0	2	2	2	0	2	2	2	0	2	1	0	2	2	1	0	2	1	2	1	1	0	2	1	0	2	2	2	1	2	0	1	2	2	2	1	2
Bin286	Chr02	16315566	16524066	0	1	2	1	1	2	2	2	1	0	2	2	2	0	2	2	2	0	2	1	0	2	2	1	0	2	1	2	1	1	0	2	1	0	2	2	2	1	2	0	1	2	1	2	1	2
Bin287	Chr02	16524067	16630065	0	1	2	1	1	2	2	2	1	0	2	2	2	0	2	2	2	0	2	1	0	2	2	1	0	2	1	2	1	1	0	2	1	0	2	2	2	1	2	0	1	2	1	2	1	2
Bin288	Chr02	16630066	17935257	0	1	2	1	1	2	2	2	1	0	2	2	2	0	2	2	2	0	2	1	0	2	2	1	0	2	1	2	1	1	0	2	1	0	2	2	2	1	2	0	1	2	1	2	1	2
Bin289	Chr02	17935258	18087405	0	1	2	1	1	2	0	2	1	0	2	2	2	0	2	2	2	0	2	1	0	2	2	1	0	2	1	2	1	1	0	2	1	0	2	2	2	1	2	0	1	2	1	2	1	2
Bin290	Chr02	18087406	18278945	0	1	2	1	1	2	0	2	1	0	2	2	2	0	2	2	2	0	2	1	0	2	2	1	0	2	1	2	1	1	0	2	1	0	2	2	2	1	2	0	1	2	1	2	1	2
Bin291	Chr02	18278946	18328973	0	1	2	1	1	2	0	2	1	0	2	2	2	0	2	2	2	0	2	1	0	1	2	1	0	2	1	2	1	1	0	2	1	0	2	2	2	1	2	0	1	2	1	2	1	2
Bin292	Chr02	18328974	18538956	0	1	2	1	1	2	2	2	1	0	2	2	2	0	2	2	2	0	2	1	0	1	2	1	0	2	1	2	1	1	0	2	1	0	2	2	2	1	2	0	1	2	1	2	1	2
Bin293	Chr02	18538957	18597264	0	1	2	1	1	2	2	2	1	0	2	2	2	0	2	2	2	0	2	1	0	1	2	1	0	2	1	2	1	1	0	2	1	0	2	2	2	1	2	0	1	2	1	2	1	2
Bin294	Chr02	18597265	18677203	0	1	0	1	1	2	2	2	1	0	2	2	2	0	2	2	2	0	2	1	0	1	2	1	0	2	1	2	1	1	0	2	1	0	2	2	2	1	2	0	1	2	1	2	1	2
Bin295	Chr02	18677204	18712921	0	1	0	1	1	2	2	2	1	0	2	2	2	0	2	2	2	0	2	1	0	1	2	1	0	2	1	2	1	1	0	2	1	0	2	2	2	1	2	0	1	2	1	2	1	2
Bin296	Chr02	18712922	18825086	0	1	0	1	1	2	1	2	1	0	2	2	2	0	2	2	2	0	2	1	0	1	2	1	0	2	1	2	1	1	0	2	1	0	2	2	2	1	2	0	1	2	1	2	1	2
Bin297	Chr02	18825087	19065427	0	2	0	1	1	2	1	2	1	0	2	2	2	0	2	2	2	0	2	1	2	1	2	1	0	2	1	2	1	2	0	2	1	0	2	2	2	1	2	0	1	2	1	2	1	2
Bin298	Chr02	19065428	19094409	0	2	0	1	1	2	1	2	1	0	2	2	2	0	2	2	2	0	0	1	2	1	2	1	0	2	1	2	1	2	0	2	1	0	2	2	2	1	2	0	1	2	1	2	1	2
Bin299	Chr02	19094410	19162980	0	2	0	1	1	2	1	2	1	0	2	2	2	0	2	2	2	0	0	1	2	1	2	1	0	2	1	2	1	2	0	2	1	0	2	2	2	1	2	0	1	2	1	2	1	2
Bin300	Chr02	19162981	19360556	0	2	0	1	1	0	1	2	1	0	2	2	2	0	2	2	2	0	0	1	2	1	2	1	0	2	1	2	1	2	0	2	1	0	2	2	2	1	2	0	1	2	1	2	1	2
Bin301	Chr02	19360557	19431955	0	2	0	1	1	0	1	2	1	0	2	2	2	0	2	2	2	0	0	1	2	1	2	1	0	2	1	2	1	2	0	2	1	0	2	2	2	1	0	0	1	2	1	2	1	2
Bin302	Chr02	19431956	19508323	0	2	0	1	2	0	1	2	1	0	2	2	2	0	2	2	2	0	0	1	1	1	2	1	0	2	1	2	1	2	0	2	1	0	2	2	2	1	0	0	1	2	1	2	1	2
Bin303	Chr02	19508324	19546634	0	2	0	1	2	0	1	2	1	0	2	2	2	0	2	2	2	0	0	1	1	1	2	1	0	2	1	2	1	2	0	2	1	0	2	2	2	1	0	0	1	2	1	2	1	2
Bin304	Chr02	19546635	19608010	0	2	0	1	2	0	1	2	1	0	2	2	2	0	2	2	2	0	0	1	1	1	2	1	0	2	1	2	1	2	0	2	1	0	2	2	2	1	0	0	1	2	1	2	1	2
Bin305	Chr02	19608011	19720653	0	2	0	1	2	0	1	2	1	0	2	1	2	0	2	2	2	0	0	1	1	1	2	1	0	2	1	2	1	2	0	2	1	0	2	2	2	1	0	0	1	2	1	2	1	2
Bin306	Chr02	19720654	19835137	0	2	0	1	2	0	1	2	1	0	2	1	2	0	2	2	2	0	0	1	1	1	2	1	0	2	1	2	1	2	0	2	1	0	2	2	2	1	0	0	1	2	1	2	1	2
Bin307	Chr02	19835138	19871884	0	2	0	1	2	0	2	1	1	0	2	1	2	0	2	2	2	0	0	1	1	1	2	1	0	2	1	2	1	2	0	2	1	0	2	2	2	1	0	0	1	2	1	2	1	2
Bin308	Chr02	19871885	19896485	0	2	0	1	2	0	2	1	1	0	2	1	2	0	2	2	2	0	0	1	1	1	2	1	0	2	1	2	1	2	0	2	1	0	2	2	2	1	0	0	1	2	1	2	1	2
Bin309	Chr02	19896486	19964451	0	2	0	1	2	0	2	1	1	0	2	1	2	0	2	2	1	0	0	1	1	1	2	1	0	2	1	2	1	2	0	2	1	0	2	2	2	1	0	0	1	2	1	2	1	2
Bin310	Chr02	19964452	20024116	0	2	0	1	2	0	2	1	1	0	2	1	1	0	2	2	1	0	0	1	1	1	2	1	0	2	1	2	1	2	0	2	1	0	2	2	2	1	0	0	1	2	1	2	1	2
Bin311	Chr02	20024117	20118668	0	2	0	1	2	0	2	1	1	0	2	1	1	0	2	2	1	0	0	1	1	1	2	1	0	2	1	2	1	2	0	2	1	0	2	2	2	1	0	0	1	2	1	2	1	2
Bin312	Chr02	20118669	20393100	0	2	0	1	2	0	0	1	1	0	2	1	1	0	2	2	1	0	0	1	1	1	2	1	0	2	1	2	1	2	0	2	1	0	2	2	2	1	0	0	1	2	1	2	1	2
Bin313	Chr02	20393101	21513948	0	2	0	1	2	0	0	1	1	0	2	1	1	0	2	2	1	0	0	1	1	1	2	1	0	2	1	2	1	2	0	2	1	0	2	2	2	1	0	0	1	2	1	2	1	2
Bin314	Chr02	21513949	23270319	0	0	0	0	1	0	0	1	1	0	2	1	2	2	2	2	2	0	2	0	1	2	2	2	0	2	2	2	1	0	0	0	2	0	2	1	2	2	2	2	1	2	1	1	0	2
Bin315	Chr02	23270320	25348188	0	0	0	0	1	0	0	1	1	0	2	1	2	2	2	2	2	0	2	0	1	2	2	2	0	2	2	2	1	0	0	0	2	0	2	1	1	2	2	2	1	2	1	1	0	2
Bin316	Chr02	25348189	28023274	0	0	0	0	1	0	0	1	1	0	2	1	2	2	2	2	2	0	2	0	1	2	2	2	0	2	2	2	1	0	0	2	2	0	2	1	1	2	2	2	1	2	1	1	0	2
Bin317	Chr02	28023275	28370035	0	0	2	0	1	0	0	1	1	2	2	1	2	2	2	2	2	0	2	0	1	1	2	2	2	2	2	2	1	0	0	0	0	0	2	1	1	2	2	1	1	0	1	1	0	2
Bin318	Chr02	28370036	28579924	0	0	2	0	1	0	0	1	1	2	2	1	2	2	2	2	2	0	2	0	1	1	2	2	2	2	2	2	1	0	0	0	0	0	2	1	1	2	2	1	1	0	1	1	0	2
Bin319	Chr02	28579925	28595709	0	0	2	2	2	0	0	1	1	2	2	1	2	2	2	2	2	0	2	0	1	1	2	2	2	2	2	2	1	2	0	0	0	2	2	1	1	2	2	1	1	0	1	1	0	2
Bin320	Chr02	28595710	28925426	0	0	2	2	2	0	0	1	1	2	2	1	2	2	2	2	2	0	2	0	1	1	2	2	2	2	2	2	1	2	0	0	0	2	2	1	1	2	2	1	1	0	1	1	0	2
Bin321	Chr02	28925427	29070718	0	0	0	2	2	0	0	1	1	2	2	1	2	2	2	2	2	0	2	0	1	1	2	2	2	2	2	2	1	2	0	2	0	2	2	1	1	2	2	1	1	0	1	1	0	2
Bin322	Chr02	29070719	29619197	0	0	2	2	2	0	0	1	1	2	2	1	2	2	2	2	2	0	2	0	1	1	2	2	2	2	2	2	1	2	0	2	0	2	2	1	1	2	2	1	1	0	1	1	0	2
Bin323	Chr02	29619198	29715478	0	0	2	2	2	0	0	1	1	2	2	1	2	2	2	2	2	0	2	0	1	1	2	2	2	2	2	2	2	2	0	2	0	2	2	1	1	2	2	1	1	0	1	1	0	2
Bin324	Chr02	29715479	29800151	0	0	2	2	2	0	0	1	1	2	2	1	2	2	2	2	2	0	2	0	1	1	2	2	2	2	2	2	2	2	0	2	0	2	2	1	1	2	2	1	1	0	1	1	0	2
Bin325	Chr02	29800152	29875297	0	0	2	2	2	0	0	1	1	2	2	1	2	2	2	2	2	0	2	0	1	1	2	2	2	2	2	2	2	2	0	2	0	2	2	1	1	2	2	1	1	0	1	1	0	1
Bin326	Chr02	29875298	30006550	2	0	2	2	2	2	0	1	1	2	2	1	2	2	2	2	2	0	2	0	1	1	2	2	2	2	2	2	2	2	0	2	0	2	2	1	1	2	2	1	1	0	2	1	0	1
Bin327	Chr02	30006551	30293990	2	0	2	2	2	2	0	1	2	2	2	1	2	2	2	2	1	0	2	0	2	1	2	2	2	1	2	2	2	2	0	2	0	2	2	1	1	2	2	1	1	0	2	1	0	2
Bin328	Chr02	30293991	30329323	2	0	2	2	2	2	0	1	2	2	2	1	2	2	2	2	1	0	2	0	2	1	2	2	2	1	2	1	2	2	0	2	0	2	2	1	1	2	2	1	1	0	2	1	0	2
Bin329	Chr02	30329324	30390843	2	0	2	2	2	2	0	1	2	2	2	1	2	2	2	2	1	0	2	0	2	1	2	2	2	1	2	1	2	2	0	2	0	2	2	1	1	2	2	1	1	0	2	1	0	2
Bin330	Chr02	30390844	30488871	2	0	2	2	2	2	0	1	2	2	2	1	2	2	2	2	1	0	2	0	2	1	2	2	2	1	2	1	2	2	0	2	0	2	1	1	1	2	2	1	1	0	2	1	0	2
Bin331	Chr02	30488872	30592291	2	0	2	2	2	2	0	1	2	2	2	1	2	2	2	2	1	0	2	0	2	1	2	2	2	1	2	1	2	2	0	2	0	2	1	1	1	2	2	1	1	0	2	1	0	2
Bin332	Chr02	30592292	30639081	2	0	2	2	2	2	0	1	2	2	2	1	2	2	2	2	1	0	2	0	2	1	2	2	2	1	2	1	2	2	0	2	0	2	1	1	1	2	2	1	1	0	2	2	0	2
Bin333	Chr02	30639082	30705399	2	0	2	2	2	2	0	1	2	2	2	1	2	2	2	2	1	0	2	0	2	1	2	2	0	1	2	1	2	2	0	2	2	2	1	1	1	2	2	1	1	0	2	2	0	2
Bin334	Chr02	30705400	31099541	2	0	2	2	2	2	0	1	2	2	2	1	2	2	2	2	2	0	2	0	2	1	2	2	0	1	2	1	2	2	0	2	2	2	1	1	1	2	2	1	1	0	2	2	0	2
Bin335	Chr02	31099542	31487114	2	0	2	2	2	2	0	1	2	2	2	1	2	2	2	2	2	0	2	0	2	1	2	2	0	1	2	1	2	2	0	2	2	2	1	1	1	2	2	1	1	0	2	2	0	2
Bin336	Chr02	31487115	32275173	2	0	2	0	2	2	0	1	2	0	2	1	2	2	2	2	2	2	0	0	2	1	2	2	2	1	2	2	2	2	0	2	2	2	2	1	1	2	2	1	1	0	2	2	0	2
Bin337	Chr02	32275174	32398433	2	0	2	0	2	2	0	1	2	0	2	1	2	2	2	2	2	2	0	0	2	1	2	2	2	1	2	2	2	2	0	2	2	2	2	1	1	2	2	1	1	0	2	2	0	2
Bin338	Chr02	32398434	32554797	2	0	2	0	2	2	0	1	2	0	2	1	2	2	2	2	1	2	0	0	2	1	2	2	2	1	2	2	2	2	0	2	2	2	2	1	1	0	0	1	1	0	2	2	0	2
Bin339	Chr02	32554798	32673518	2	0	2	0	2	2	0	1	2	0	2	1	2	2	2	2	1	2	0	0	2	1	2	2	2	1	2	2	2	2	0	2	2	2	2	1	1	0	0	1	1	0	2	2	0	2
Bin340	Chr02	32673519	32960288	1	0	1	0	2	2	0	1	2	0	2	1	2	2	2	2	1	2	0	0	2	1	1	2	2	1	2	2	2	1	0	2	2	0	2	1	1	0	0	1	1	0	2	2	0	2
Bin341	Chr02	32960289	33023094	1	0	1	0	2	2	0	1	2	0	2	1	2	2	2	0	1	2	0	0	2	1	1	2	2	1	2	2	2	1	0	2	2	0	2	1	1	0	0	1	1	0	2	2	0	2
Bin342	Chr02	33023095	33059572	1	0	1	0	2	2	0	1	2	0	2	1	2	2	2	0	2	2	0	0	0	1	1	2	2	1	2	2	2	2	0	2	2	0	0	1	1	0	0	1	1	0	2	2	0	2
Bin343	Chr02	33059573	33114957	1	0	1	0	2	2	0	1	2	0	2	1	2	2	2	0	2	2	0	0	0	2	1	2	2	1	2	2	2	2	0	2	2	0	0	1	1	0	0	1	1	0	2	2	0	2
Bin344	Chr02	33114958	33177720	1	0	1	0	2	2	0	1	2	0	2	1	2	2	2	0	2	2	0	0	0	2	1	2	2	1	2	2	2	0	0	2	2	0	0	1	1	0	0	2	1	0	2	2	0	2
Bin345	Chr02	33177721	33209718	1	0	1	0	2	2	0	1	2	0	2	1	2	2	2	0	2	2	0	0	0	2	1	2	2	1	2	2	2	0	0	2	2	0	0	1	1	0	0	2	1	0	2	2	0	2
Bin346	Chr02	33209719	33289199	1	0	1	0	2	2	0	1	2	0	2	1	2	2	2	0	2	2	0	0	0	2	1	2	2	1	2	2	2	0	0	2	2	0	0	1	1	0	0	2	1	0	2	2	0	2
Bin347	Chr02	33289200	33352143	1	0	1	0	2	2	0	1	2	0	2	1	2	2	2	0	2	2	0	0	0	2	1	2	2	1	2	2	2	0	0	2	2	0	0	1	1	0	0	2	1	0	2	2	0	2
Bin348	Chr02	33352144	33565076	2	0	1	0	2	2	0	1	2	0	2	1	2	2	2	0	0	0	0	0	0	2	1	2	2	1	2	2	2	0	0	2	2	0	0	1	1	0	0	2	1	0	2	2	0	2
Bin349	Chr02	33565077	33648627	2	0	1	0	2	2	0	1	2	0	2	1	2	2	2	0	0	0	0	0	0	2	1	2	2	1	2	2	2	0	0	2	2	0	0	1	1	0	0	2	1	0	2	2	0	2
Bin350	Chr02	33648628	33825263	2	0	1	0	2	2	0	1	2	0	2	1	2	2	2	0	0	0	0	0	0	2	1	2	2	1	2	2	2	0	0	2	2	0	0	1	1	0	0	2	1	0	2	2	2	2
Bin351	Chr02	33825264	33832804	2	0	1	0	2	2	0	2	2	0	2	1	2	2	2	0	0	0	0	0	0	2	1	2	2	1	2	2	2	0	0	2	2	0	0	1	1	0	0	2	1	0	2	2	2	2
Bin352	Chr02	33832805	33913920	2	0	1	0	2	2	0	2	2	0	2	1	2	2	2	0	0	0	0	0	0	2	1	2	2	1	2	2	2	0	0	2	2	0	2	1	1	0	0	2	2	0	2	2	2	2
Bin353	Chr02	33913921	33950560	2	0	1	0	2	2	0	2	2	0	2	1	2	2	2	0	0	0	0	0	0	2	1	2	2	1	2	2	2	0	0	2	2	0	2	1	1	0	0	2	2	0	2	2	2	0
Bin354	Chr02	33950561	34030566	2	0	1	0	2	2	0	2	2	0	2	1	2	2	2	0	0	0	0	0	0	2	1	2	2	1	2	2	2	0	0	2	2	0	2	1	1	0	2	0	2	0	2	2	2	0
Bin355	Chr02	34030567	34083662	2	0	1	0	2	2	0	2	2	0	2	1	2	2	2	0	0	0	0	0	0	2	1	2	2	1	2	2	2	2	0	2	2	0	2	1	1	0	2	0	2	0	2	2	2	0
Bin356	Chr02	34083663	34342820	2	0	1	0	2	2	0	2	2	2	2	1	2	2	2	0	0	0	0	0	0	2	1	2	2	1	2	2	2	2	0	2	2	0	0	1	1	0	2	0	2	0	2	2	1	0
Bin357	Chr02	34342821	34387237	2	0	1	0	2	2	0	2	2	2	2	1	2	0	2	0	0	0	0	0	0	2	1	2	2	1	2	2	0	2	0	2	2	0	0	1	1	0	2	0	2	0	2	2	1	0
Bin358	Chr02	34387238	34608401	2	0	1	0	2	2	0	2	2	2	2	1	2	0	2	0	0	0	0	0	0	2	1	2	2	1	2	2	0	2	0	2	2	0	0	1	1	0	2	0	2	0	2	2	1	0
Bin359	Chr03	1	179830	1	0	0	1	2	2	2	0	2	2	2	1	1	0	2	2	2	2	0	2	1	1	0	1	1	2	2	2	2	0	2	1	0	2	2	0	2	2	2	0	2	0	1	0	2	2
Bin360	Chr03	179831	307240	1	0	0	1	2	2	2	0	2	2	2	1	1	0	2	2	2	2	0	2	1	1	0	1	1	2	2	2	0	2	2	1	0	2	2	0	2	2	2	0	2	0	1	0	2	2
Bin361	Chr03	307241	370010	1	0	0	1	2	2	2	0	2	2	2	1	1	0	2	2	2	2	0	2	1	2	0	1	1	2	2	2	0	2	2	1	0	2	2	0	2	2	2	0	2	0	1	0	2	2
Bin362	Chr03	370011	1176855	1	0	2	1	2	2	2	0	2	2	2	2	1	0	2	2	2	2	0	2	1	2	0	1	1	2	2	2	0	2	2	1	0	2	2	0	2	2	2	0	2	0	1	0	2	2
Bin363	Chr03	1176856	1506475	1	0	1	1	2	2	2	0	2	2	2	1	1	0	2	2	2	2	0	2	1	2	0	2	1	2	2	0	2	2	2	1	0	1	2	2	0	2	2	0	0	0	1	0	2	1
Bin364	Chr03	1506476	1541538	1	0	1	1	2	2	2	0	2	2	2	2	1	0	2	2	2	2	0	2	1	2	0	2	1	2	2	0	2	2	2	1	0	1	2	2	0	2	2	0	0	0	1	0	2	1
Bin365	Chr03	1541539	1684840	1	0	1	1	2	2	2	0	2	2	2	2	1	0	2	2	2	2	0	2	1	2	0	2	1	2	2	0	2	2	2	1	0	1	2	2	0	2	2	0	0	0	1	0	2	1
Bin366	Chr03	1684841	1789408	1	0	1	1	2	2	2	0	2	2	2	2	1	0	2	2	2	2	0	2	1	2	0	2	1	2	2	0	2	2	2	1	0	1	2	2	0	2	2	0	0	0	1	0	2	1
Bin367	Chr03	1789409	1854028	1	0	1	1	2	2	2	0	2	2	2	2	1	0	2	2	2	2	0	2	1	2	0	2	1	2	2	0	0	2	2	1	0	1	2	2	0	2	2	0	0	0	1	0	2	1
Bin368	Chr03	1854029	1907463	1	0	1	1	2	2	2	0	2	2	2	2	1	0	2	2	2	2	0	2	1	2	0	2	1	2	2	0	0	2	2	1	0	1	2	2	0	2	2	0	0	0	1	0	2	1
Bin369	Chr03	1907464	2013573	1	0	1	1	2	2	2	0	2	2	2	2	1	0	2	0	2	2	2	2	1	2	0	2	1	2	2	0	0	2	2	1	0	1	2	2	0	2	2	0	0	0	1	0	2	1
Bin370	Chr03	2013574	2300196	1	0	1	1	2	2	2	0	2	2	2	2	1	0	2	0	2	2	2	2	1	2	0	2	1	2	2	0	0	2	2	1	0	1	2	2	0	2	2	0	0	0	1	0	2	1
Bin371	Chr03	2300197	2306187	1	0	2	1	2	2	2	0	2	2	2	2	1	0	2	0	2	2	2	2	1	2	0	2	1	2	2	0	0	2	2	1	0	1	2	2	0	2	2	0	0	0	1	0	2	1
Bin372	Chr03	2306188	2385407	1	0	2	1	2	2	2	0	2	2	2	2	1	0	2	0	2	2	2	2	1	2	0	2	1	2	2	0	0	2	2	1	0	1	2	2	0	2	2	0	0	0	2	0	2	1
Bin373	Chr03	2385408	2761863	1	0	2	1	2	2	2	0	0	2	2	2	1	0	2	0	2	2	2	2	1	2	0	2	1	2	2	0	0	2	2	1	0	1	2	2	0	2	2	0	0	0	2	0	2	1
Bin374	Chr03	2761864	2874822	1	0	2	1	2	2	2	0	0	2	0	2	1	0	2	0	2	2	2	2	1	2	0	2	1	2	2	0	0	2	2	1	0	1	2	2	0	2	2	0	0	0	2	0	2	1
Bin375	Chr03	2874823	2994925	1	0	2	1	2	0	2	0	0	2	0	0	1	0	2	0	2	2	2	2	1	2	0	2	1	2	2	0	0	2	2	1	0	1	2	0	0	2	1	0	0	0	1	0	2	1
Bin376	Chr03	2994926	3127085	1	0	2	1	2	0	2	0	0	2	0	0	1	0	2	0	2	2	2	2	1	2	0	2	1	2	2	0	0	2	2	1	0	1	2	0	0	2	1	0	0	2	1	0	2	1
Bin377	Chr03	3127086	3306061	1	0	2	1	2	0	2	0	0	1	0	0	1	0	2	0	1	2	2	2	1	2	0	0	1	2	2	0	0	2	2	1	0	1	2	0	0	2	1	0	0	2	1	0	2	1
Bin378	Chr03	3306062	3417098	1	0	2	1	2	0	2	0	0	1	0	0	1	0	2	0	1	2	2	2	1	2	0	0	1	2	2	0	0	2	2	1	0	1	2	0	0	0	1	0	0	2	1	0	2	1
Bin379	Chr03	3417099	3616831	1	0	2	1	0	0	2	0	0	1	0	2	1	0	2	0	1	2	2	2	1	2	0	0	1	2	2	0	0	2	2	1	0	1	2	0	0	0	1	0	0	2	1	0	2	1
Bin380	Chr03	3616832	4179594	1	2	2	1	0	0	2	0	2	1	0	2	2	0	0	0	1	2	2	2	1	0	0	2	1	2	2	2	0	2	1	1	0	2	0	0	2	2	2	0	0	2	2	0	2	2
Bin381	Chr03	4179595	4706658	1	2	2	1	0	0	2	2	2	1	0	2	2	0	2	0	1	2	2	0	1	0	0	2	1	2	2	2	0	2	1	1	0	2	0	0	2	2	2	0	0	2	2	0	2	2
Bin382	Chr03	4706659	5211439	1	2	2	1	0	0	2	2	2	1	0	2	2	0	2	0	1	2	0	0	1	0	0	2	1	2	2	2	0	2	1	2	2	2	0	0	2	2	2	0	0	2	2	0	1	2
Bin383	Chr03	5211440	5248689	1	2	2	1	0	0	2	2	2	1	0	2	2	0	2	0	1	2	0	0	1	0	0	2	1	2	2	2	0	2	1	1	2	2	0	0	2	2	2	0	0	2	2	0	1	2
Bin384	Chr03	5248690	5324437	1	2	2	1	0	2	2	2	2	1	0	2	2	0	2	0	1	1	0	0	2	0	0	2	1	2	2	2	0	2	1	1	2	2	0	2	2	2	2	0	0	2	2	0	1	2
Bin385	Chr03	5324438	5575632	1	2	2	1	0	2	2	2	2	1	0	2	2	0	2	0	1	1	0	0	2	0	0	2	1	2	2	2	2	2	1	1	2	2	0	2	2	2	2	0	0	2	2	0	1	2
Bin386	Chr03	5575633	5679029	2	2	2	1	0	2	2	2	2	1	0	2	2	0	2	0	1	1	0	0	2	0	0	2	1	2	2	2	2	2	1	2	2	2	0	2	2	2	2	0	0	2	2	0	1	2
Bin387	Chr03	5679030	5945750	2	2	2	1	0	2	2	2	2	1	0	2	2	0	2	0	1	2	0	0	2	0	0	2	1	2	2	2	2	2	2	2	2	2	0	2	2	2	2	0	0	2	2	0	2	2
Bin388	Chr03	5945751	6280200	2	2	2	1	0	2	2	2	2	1	0	2	2	0	2	2	1	2	0	0	2	0	0	2	1	2	2	2	2	2	2	2	2	2	0	2	2	2	2	0	0	2	2	0	2	2
Bin389	Chr03	6280201	7599057	1	2	2	1	2	0	2	2	2	1	0	2	2	0	2	2	1	2	2	0	2	2	2	2	1	2	1	2	2	2	2	2	2	2	0	2	1	2	1	0	0	2	0	0	2	2
Bin390	Chr03	7599058	8071481	1	2	2	1	2	0	2	2	2	1	0	2	2	0	2	2	1	2	2	0	2	2	2	2	1	2	1	2	2	2	2	2	2	2	0	2	1	2	1	0	0	2	0	0	2	2
Bin391	Chr03	8071482	8331016	1	2	2	1	2	0	2	2	2	1	0	2	2	0	2	2	1	2	2	0	2	2	2	2	1	2	1	2	2	2	2	2	2	2	0	2	1	2	1	0	0	2	0	0	2	2
Bin392	Chr03	8331017	8450611	1	2	2	1	1	0	2	2	2	1	0	2	2	0	2	2	1	2	2	0	2	2	2	2	1	2	1	2	2	2	2	2	2	2	0	2	1	2	1	0	0	2	0	0	2	2
Bin393	Chr03	8450612	8518885	1	1	2	1	1	0	2	2	2	1	0	2	2	0	2	2	1	2	2	0	2	2	2	0	1	2	1	2	2	2	2	2	2	2	0	2	1	2	1	0	0	2	0	0	2	2
Bin394	Chr03	8518886	9052446	1	1	2	1	1	0	2	2	2	1	0	2	2	0	0	2	1	2	2	0	2	2	2	0	1	2	1	2	2	2	2	2	2	2	0	2	1	2	1	2	0	2	0	0	2	2
Bin395	Chr03	9052447	9100155	1	1	2	1	1	0	2	2	2	1	0	2	2	0	0	2	1	2	2	0	2	2	0	0	1	2	1	2	2	2	2	2	2	2	0	2	1	2	1	2	0	2	0	0	2	2
Bin396	Chr03	9100156	9183454	1	1	2	1	1	0	2	2	0	1	0	2	2	0	0	2	1	2	2	0	2	2	0	0	1	2	1	2	2	2	2	2	2	2	0	2	1	2	1	2	0	2	0	0	2	2
Bin397	Chr03	9183455	9270131	1	1	2	1	1	0	2	2	0	1	0	2	2	0	0	2	1	2	2	0	2	2	0	0	1	2	1	2	2	2	2	2	2	2	0	2	1	2	1	2	0	2	2	0	2	2
Bin398	Chr03	9270132	9286121	1	1	2	1	1	0	2	2	0	1	0	2	2	0	0	2	1	2	2	0	2	2	0	0	1	2	1	0	2	2	2	2	2	2	0	2	1	2	1	2	0	2	2	0	2	2
Bin399	Chr03	9286122	9353792	1	1	2	1	1	0	2	2	0	1	0	2	2	0	0	2	1	2	2	0	2	2	0	0	1	2	1	0	2	2	2	2	2	2	0	2	1	2	1	2	0	2	2	0	2	2
Bin400	Chr03	9353793	9384646	1	1	2	1	1	0	2	2	0	1	0	2	2	0	0	2	1	2	2	0	2	2	0	0	1	2	1	0	2	2	2	2	2	2	0	2	1	2	1	2	0	2	2	0	2	2
Bin401	Chr03	9384647	9413752	1	1	2	1	1	0	2	2	0	1	0	2	2	2	0	2	1	2	2	0	2	2	0	0	1	2	1	0	2	2	2	2	2	2	0	2	1	2	1	2	0	2	2	0	2	2
Bin402	Chr03	9413753	9831361	1	2	2	1	1	0	2	2	0	1	0	2	2	2	0	2	1	2	2	0	2	2	0	0	1	2	1	0	0	2	2	2	2	2	0	2	1	2	1	2	0	2	2	0	2	2
Bin403	Chr03	9831362	9891895	1	2	2	1	1	0	2	2	0	1	0	2	2	2	0	2	1	2	2	0	2	2	0	0	1	2	1	0	0	2	2	2	2	2	0	2	1	2	1	2	0	2	2	0	2	2
Bin404	Chr03	9891896	9941165	1	1	2	1	1	0	2	2	0	1	0	2	2	2	0	2	1	2	2	0	2	2	0	0	1	2	1	0	0	2	2	2	2	2	0	2	1	2	1	2	0	2	2	0	2	2
Bin405	Chr03	9941166	9977784	1	1	2	1	1	0	2	1	0	1	0	2	2	2	0	2	1	2	2	0	2	2	0	0	1	2	1	0	0	2	2	2	2	2	0	2	1	2	1	2	0	2	2	0	2	2
Bin406	Chr03	9977785	10021510	1	1	2	1	1	0	2	1	0	1	0	2	2	2	0	2	1	2	2	0	2	2	0	0	1	2	1	0	0	2	2	2	2	2	0	2	1	2	2	2	0	2	2	0	2	2
Bin407	Chr03	10021511	10163581	1	1	2	1	1	0	2	1	0	1	0	2	2	2	0	2	1	2	2	0	2	2	0	0	1	2	1	0	0	2	2	2	2	2	0	2	1	2	2	2	0	2	2	0	2	0
Bin408	Chr03	10163582	10746234	1	1	2	1	1	0	2	1	0	1	0	2	2	2	0	2	1	2	2	0	2	2	0	0	1	2	1	0	0	2	2	2	2	2	0	2	1	2	2	2	0	2	2	0	0	0
Bin409	Chr03	10746235	10842507	1	1	1	1	1	0	2	1	2	2	0	2	0	2	0	2	1	2	2	0	2	0	0	0	2	2	1	0	0	2	2	2	2	2	0	2	1	2	1	2	0	2	2	0	0	2
Bin410	Chr03	10842508	11493843	1	1	1	2	1	0	0	1	2	2	0	2	0	2	0	2	2	2	1	0	2	0	0	0	2	2	1	0	2	2	2	2	2	2	0	1	1	2	1	2	0	2	2	0	0	2
Bin411	Chr03	11493844	11921143	1	1	1	2	1	0	0	1	2	2	0	2	0	2	0	2	2	2	1	0	2	0	0	0	2	2	2	0	2	2	2	2	2	2	0	1	1	2	1	2	0	2	2	2	0	2
Bin412	Chr03	11921144	12103949	1	1	1	1	1	0	0	1	2	2	0	2	0	2	0	2	2	2	1	0	2	0	0	0	2	2	2	0	2	2	2	2	2	2	0	1	1	2	1	2	0	2	2	2	0	2
Bin413	Chr03	12103950	12530250	2	1	1	1	1	0	0	1	2	2	0	2	0	2	0	2	2	2	1	0	2	0	0	0	1	2	1	0	2	2	2	2	2	2	0	1	1	2	1	2	0	2	2	2	0	2
Bin414	Chr03	12530251	12595525	2	1	1	1	1	0	0	1	2	2	0	2	0	2	0	2	2	2	1	0	2	0	0	0	1	2	1	0	2	2	2	2	2	2	0	1	1	2	1	2	0	2	2	2	0	2
Bin415	Chr03	12595526	13450127	2	1	1	1	1	0	0	1	2	2	2	2	0	2	0	2	2	2	1	0	2	2	0	0	1	2	1	0	1	2	0	2	2	2	1	1	1	2	1	0	2	0	2	2	2	2
Bin416	Chr03	13450128	13596724	2	1	1	1	1	0	0	1	2	2	2	2	0	2	0	2	2	2	1	0	2	2	2	0	1	2	1	0	1	2	0	2	2	2	1	1	1	2	1	0	2	0	2	2	2	2
Bin417	Chr03	13596725	13627941	2	1	1	1	1	0	0	1	2	2	2	2	0	2	0	2	2	2	1	0	2	2	2	0	1	2	1	0	1	2	0	2	2	2	1	1	1	2	1	0	2	0	1	2	2	1
Bin418	Chr03	13627942	13770054	2	1	1	1	1	0	0	1	2	2	2	2	0	2	0	2	2	2	1	0	2	2	2	0	1	2	1	2	1	2	0	2	2	2	1	1	1	2	1	0	2	0	1	0	2	1
Bin419	Chr03	13770055	14046302	2	1	1	1	1	0	0	1	2	2	2	2	0	2	0	2	2	2	1	0	2	2	2	0	1	2	1	2	1	2	0	2	2	2	2	1	1	2	1	0	2	0	1	0	2	1
Bin420	Chr03	14046303	14124769	2	1	1	1	1	0	0	1	2	2	2	2	2	2	2	2	2	0	1	0	2	2	2	0	2	2	1	2	1	2	0	2	2	2	2	1	2	2	1	2	2	0	1	0	2	1
Bin421	Chr03	14124770	14203848	2	1	1	1	1	0	0	1	2	2	2	2	2	2	2	2	2	0	1	0	2	2	2	0	2	2	1	2	1	2	0	2	2	2	1	1	2	2	1	2	2	0	1	0	2	1
Bin422	Chr03	14203849	14378775	2	1	1	1	1	0	0	1	2	2	2	2	2	2	2	1	2	0	1	0	2	0	2	0	2	2	1	2	1	0	0	2	1	2	1	1	2	2	1	2	2	0	1	0	2	1
Bin423	Chr03	14378776	14536633	2	1	1	1	1	0	0	1	2	2	2	2	2	2	2	1	2	0	1	0	2	0	2	0	2	2	1	2	1	0	0	2	1	2	2	1	2	2	1	2	2	0	1	0	2	1
Bin424	Chr03	14536634	14588962	2	1	1	1	1	0	0	1	2	2	2	2	2	2	2	1	2	0	1	0	2	0	2	0	2	2	1	2	1	0	0	2	1	2	1	1	2	2	1	2	2	0	1	0	2	1
Bin425	Chr03	14588963	14614420	2	1	1	1	1	0	0	1	2	2	2	2	2	2	2	1	2	0	1	0	2	0	2	0	2	2	1	2	1	0	0	2	1	2	2	1	2	2	1	2	2	0	1	0	2	1
Bin426	Chr03	14614421	14749081	2	1	1	1	1	2	0	1	2	2	2	2	2	2	2	1	2	0	1	0	2	0	2	0	2	2	1	2	1	0	0	2	1	2	2	1	2	2	1	0	2	0	1	0	2	1
Bin427	Chr03	14749082	14954633	2	1	1	1	1	2	2	2	2	2	2	2	2	2	2	1	2	0	1	0	2	0	2	0	2	2	1	2	1	0	0	2	1	2	1	1	2	2	1	2	2	0	1	0	1	1
Bin428	Chr03	14954634	15082055	2	1	1	1	1	2	2	2	2	2	2	2	2	2	2	1	2	0	2	0	2	0	2	0	2	2	1	2	1	0	0	2	1	2	1	1	2	2	1	2	2	0	1	0	1	1
Bin429	Chr03	15082056	15135493	2	1	1	1	1	2	2	2	2	2	2	2	2	2	2	1	2	0	2	0	2	0	2	0	2	2	1	2	1	0	0	2	1	2	2	1	2	2	1	2	2	0	1	0	1	1
Bin430	Chr03	15135494	15161519	2	1	1	1	1	2	2	2	2	2	2	2	2	2	2	1	2	0	2	0	2	0	2	0	2	2	1	2	1	0	0	2	1	2	1	1	2	2	1	2	2	0	1	0	1	1
Bin431	Chr03	15161520	15191258	2	1	1	1	1	2	2	2	2	2	2	2	2	2	2	1	2	0	2	0	2	0	2	0	2	2	1	2	1	0	0	2	1	2	2	1	2	2	1	2	2	0	1	0	1	1
Bin432	Chr03	15191259	15236851	2	1	1	1	1	2	2	2	2	2	2	2	2	2	2	1	2	0	2	0	2	0	2	0	2	2	1	2	1	0	0	2	1	2	1	1	2	2	1	2	2	0	1	0	1	2
Bin433	Chr03	15236852	15336820	2	1	1	1	1	2	2	2	2	2	2	2	2	2	2	1	2	0	2	0	2	0	2	0	2	2	1	2	1	0	0	2	1	2	1	1	2	2	1	2	2	0	1	0	1	2
Bin434	Chr03	15336821	15426973	2	1	1	1	1	1	2	2	2	2	2	2	2	2	2	1	2	0	2	0	2	0	2	0	2	2	1	2	1	0	0	2	1	2	1	1	2	2	1	2	2	0	1	0	1	2
Bin435	Chr03	15426974	15587193	2	1	2	1	1	1	2	2	2	2	2	2	2	2	2	1	2	0	2	0	2	0	2	0	2	2	1	2	1	0	0	2	1	2	1	1	2	2	1	2	2	2	1	0	1	2
Bin436	Chr03	15587194	15643804	2	1	2	1	1	1	2	2	2	2	2	2	2	2	2	1	2	0	2	0	2	0	2	0	2	2	1	2	1	0	0	2	1	2	1	1	2	2	1	2	2	2	1	0	1	2
Bin437	Chr03	15643805	15670136	2	1	2	1	1	1	2	2	1	2	2	2	2	2	2	1	2	0	2	0	2	0	2	0	2	2	1	2	1	0	0	2	1	2	1	1	1	2	1	2	2	2	1	0	1	2
Bin438	Chr03	15670137	16009827	2	1	2	1	1	1	2	2	1	2	2	2	2	2	2	1	2	0	2	0	2	0	2	0	2	2	1	2	1	0	0	2	1	2	1	1	1	2	1	2	2	2	1	0	1	2
Bin439	Chr03	16009828	16450942	2	1	2	1	1	1	2	2	1	0	2	2	2	2	2	1	2	0	2	0	2	0	2	0	2	2	1	2	1	0	0	2	1	2	1	1	1	2	1	2	2	2	1	0	1	2
Bin440	Chr03	16450943	16630399	2	1	2	1	1	1	2	2	1	0	2	2	2	2	2	1	2	0	2	0	2	0	2	0	2	2	1	2	1	0	0	2	1	2	1	1	1	2	1	2	2	2	1	0	1	2
Bin441	Chr03	16630400	16730802	2	1	2	1	1	1	2	2	1	0	2	2	2	2	2	1	2	0	2	0	2	0	2	0	2	2	1	2	1	0	0	2	1	2	1	1	1	2	1	2	2	2	1	0	1	2
Bin442	Chr03	16730803	16847784	2	1	2	1	1	1	2	2	1	0	2	2	2	2	1	1	2	0	2	0	2	0	2	0	2	2	1	2	1	0	0	2	1	2	1	1	1	2	1	2	2	2	1	0	1	2
Bin443	Chr03	16847785	18115466	2	2	2	1	1	1	2	2	1	0	2	2	2	2	1	1	2	0	2	0	2	0	2	0	2	2	1	2	1	0	0	2	1	2	1	1	1	2	1	2	2	2	1	0	1	2
Bin444	Chr03	18115467	18518941	2	2	2	1	1	1	2	2	1	0	2	2	2	2	1	1	2	0	2	0	2	0	2	0	2	2	1	2	1	0	0	2	1	2	1	1	1	2	1	2	2	2	1	0	1	2
Bin445	Chr03	18518942	19084277	2	2	2	1	1	1	2	2	1	0	2	2	2	2	1	1	2	0	2	0	2	0	2	0	2	2	1	2	1	0	0	2	1	2	1	1	1	2	1	2	2	2	1	0	1	2
Bin446	Chr03	19084278	19198162	2	0	2	1	1	1	2	2	1	0	2	2	2	2	1	1	2	0	2	0	2	0	2	0	2	2	1	2	1	0	0	2	1	2	1	1	1	2	1	2	2	2	1	0	1	2
Bin447	Chr03	19198163	19651746	2	2	2	1	1	1	2	2	1	0	2	2	2	2	1	1	2	0	2	0	2	0	2	0	2	2	1	2	1	0	0	2	1	2	1	1	1	2	1	2	2	2	1	0	1	2
Bin448	Chr03	19651747	20097405	2	2	2	1	1	1	2	2	1	0	2	2	2	2	1	1	2	0	2	0	2	0	2	0	2	2	1	2	1	0	0	2	1	2	1	1	1	2	1	2	2	2	1	0	1	2
Bin449	Chr03	20097406	21292730	2	2	2	1	1	1	2	2	1	0	2	2	2	2	1	1	2	0	2	0	2	0	2	0	2	2	1	2	1	0	0	2	1	2	1	1	1	2	1	2	2	2	1	0	1	2
Bin450	Chr03	21292731	21468574	2	2	2	1	1	1	2	2	1	0	2	2	2	2	1	1	2	0	2	0	2	0	2	0	2	2	2	2	1	0	0	2	1	2	1	1	1	2	1	2	2	2	1	0	1	2
Bin451	Chr03	21468575	21997340	2	2	2	1	1	1	2	2	1	0	2	2	2	2	1	1	2	0	2	0	2	0	2	0	2	2	1	2	1	0	0	2	1	2	1	1	1	2	1	2	2	2	1	0	1	2
Bin452	Chr03	21997341	22013617	2	2	2	1	1	1	2	2	1	0	2	2	2	2	1	1	2	0	2	0	2	0	2	0	2	2	1	2	1	0	0	2	1	2	1	1	1	2	1	2	2	2	1	0	1	2
Bin453	Chr03	22013618	22116122	2	2	2	1	1	1	2	2	1	0	2	2	2	2	1	1	2	0	2	0	2	0	2	0	2	2	1	2	1	0	0	2	1	2	1	1	1	2	1	2	2	2	1	0	1	2
Bin454	Chr03	22116123	23604875	2	2	2	1	1	2	2	2	1	0	2	2	2	2	1	1	2	0	2	0	2	0	2	0	2	2	1	2	1	0	0	2	1	2	1	1	1	2	1	2	2	2	1	0	1	2
Bin455	Chr03	23604876	23775037	2	2	1	1	1	2	2	2	1	0	2	2	2	2	1	1	2	0	2	0	2	0	2	0	2	2	1	2	1	0	0	2	1	2	1	1	1	2	1	2	2	2	1	0	1	2
Bin456	Chr03	23775038	24085166	2	2	1	1	1	2	2	2	1	0	2	2	2	2	1	1	2	0	2	0	2	0	2	0	2	2	1	2	1	0	0	2	1	2	1	1	1	2	1	2	2	2	1	0	1	2
Bin457	Chr03	24085167	24361702	2	1	1	1	1	2	2	2	1	0	2	2	2	2	1	1	2	0	2	0	2	0	2	0	2	2	1	2	1	0	0	2	1	2	1	1	1	2	1	2	2	2	1	0	1	2
Bin458	Chr03	24361703	24539317	2	1	1	1	1	2	2	2	1	0	2	2	2	2	1	1	2	0	2	0	2	0	2	0	2	2	1	2	1	0	0	2	1	2	1	1	1	2	1	2	2	2	1	0	1	2
Bin459	Chr03	24539318	24722622	2	1	1	1	1	2	2	2	1	0	2	2	2	2	1	1	2	0	2	0	2	0	2	0	2	2	1	2	1	0	0	2	1	2	1	1	1	2	1	2	2	2	1	0	1	2
Bin460	Chr03	24722623	24743500	2	1	1	1	1	2	2	2	1	0	2	2	2	2	1	1	2	0	2	0	2	0	2	0	2	2	1	2	1	0	0	2	1	2	1	1	1	2	1	2	2	2	1	0	1	2
Bin461	Chr03	24743501	24845991	2	1	1	1	1	2	2	2	1	0	2	2	2	2	1	1	2	0	2	0	2	0	2	0	2	2	1	2	1	0	0	2	1	2	1	1	1	2	1	2	2	2	2	0	1	2
Bin462	Chr03	24845992	24941648	2	1	1	1	1	2	2	2	1	0	2	2	2	2	1	1	2	0	2	0	2	0	2	0	2	2	1	2	1	0	0	2	1	2	1	1	1	2	1	2	2	2	2	0	1	2
Bin463	Chr03	24941649	25091970	2	1	1	1	1	2	2	2	1	0	2	2	2	2	1	1	2	0	2	0	2	0	2	0	2	2	1	2	1	0	0	2	1	2	1	1	1	2	1	2	2	2	2	0	1	2
Bin464	Chr03	25091971	25151094	2	1	1	1	1	2	2	2	1	0	2	2	2	2	1	1	2	0	2	0	2	0	2	0	2	2	1	2	1	0	0	2	1	2	1	1	1	2	1	2	2	2	0	0	1	2
Bin465	Chr03	25151095	25288164	2	1	1	1	1	2	2	2	1	0	2	2	2	2	1	1	2	0	2	0	2	0	2	0	2	2	1	2	1	0	0	2	1	2	1	1	1	2	1	2	2	2	0	0	1	2
Bin466	Chr03	25288165	25931745	2	1	1	1	1	2	2	2	1	0	2	2	2	2	1	1	2	0	2	0	1	0	2	0	2	2	1	2	1	0	0	2	1	2	1	1	1	2	1	2	2	2	0	0	1	2
Bin467	Chr03	25931746	26497278	0	1	1	0	1	2	1	1	2	0	2	2	2	2	1	2	2	0	2	0	1	0	2	0	2	2	1	0	1	0	2	2	1	2	1	1	1	2	1	1	2	2	1	2	2	2
Bin468	Chr03	26497279	26683519	0	1	1	0	1	2	1	1	2	0	2	2	2	2	1	2	2	0	2	0	1	0	1	0	2	2	1	0	1	0	2	2	1	2	1	1	1	2	1	1	2	2	1	2	2	2
Bin469	Chr03	26683520	27036909	0	1	1	0	1	2	1	1	2	0	2	2	2	2	1	2	2	0	2	0	1	0	1	0	0	2	1	0	1	0	2	2	1	2	2	1	1	2	2	1	2	2	1	2	2	2
Bin470	Chr03	27036910	27402176	0	1	1	0	1	2	1	1	2	0	2	2	2	2	1	2	2	0	2	0	1	0	1	0	0	2	1	2	1	0	2	2	1	2	2	1	1	2	2	1	2	2	1	2	2	2
Bin471	Chr03	27402177	27497009	0	1	1	0	1	2	1	1	2	0	2	2	2	2	1	2	2	0	2	0	1	0	1	0	0	2	1	2	1	0	2	2	1	2	2	1	1	2	2	1	2	2	1	2	2	2
Bin472	Chr03	27497010	27645511	0	2	2	0	1	2	1	1	2	0	1	2	2	2	1	2	2	0	2	0	2	0	2	0	0	2	1	2	1	2	1	2	1	2	2	1	1	2	2	1	2	2	2	2	2	2
Bin473	Chr03	27645512	27656444	0	2	2	0	1	2	1	1	2	0	1	2	2	2	1	2	2	0	2	0	2	0	2	0	0	2	1	2	1	2	1	2	1	2	2	1	1	2	2	1	2	2	2	2	2	2
Bin474	Chr03	27656445	27913973	0	2	2	0	1	2	1	2	2	0	1	2	2	2	1	1	2	0	2	0	2	0	2	0	0	2	1	2	1	2	1	2	1	2	2	1	1	2	2	1	2	0	2	2	2	2
Bin475	Chr03	27913974	27961017	0	2	2	0	1	2	1	2	2	0	1	2	2	2	1	1	2	0	2	0	2	0	2	0	0	2	1	2	1	2	1	2	1	2	2	1	1	2	2	1	2	0	2	2	2	2
Bin476	Chr03	27961018	28076324	0	2	2	0	1	2	1	2	2	0	1	2	2	2	1	1	2	0	2	0	2	0	2	2	0	2	1	2	1	2	1	2	1	2	2	1	1	2	2	1	2	0	2	2	2	2
Bin477	Chr03	28076325	28107514	0	2	2	0	1	2	1	2	2	0	1	2	2	2	1	1	2	0	2	0	2	0	2	2	0	2	1	2	1	2	1	2	1	2	2	1	1	2	2	1	2	0	2	2	2	2
Bin478	Chr03	28107515	28182156	0	2	2	0	1	2	1	2	2	0	1	2	2	2	1	1	2	0	2	0	2	0	2	2	0	2	1	2	1	2	1	2	1	2	2	1	1	2	2	1	2	0	2	2	2	2
Bin479	Chr03	28182157	28312940	0	2	2	0	1	2	1	2	2	0	1	2	2	2	1	1	2	0	2	0	2	0	2	2	0	2	1	2	1	2	1	2	1	2	2	1	1	2	2	1	2	0	2	2	2	2
Bin480	Chr03	28312941	28330139	0	2	2	0	1	2	1	2	2	0	1	2	2	2	1	1	2	0	2	0	2	0	2	2	0	2	1	2	1	2	1	2	1	2	2	1	1	2	2	1	2	0	2	2	2	2
Bin481	Chr03	28330140	28456400	0	2	2	0	1	2	1	2	2	0	1	2	2	0	1	1	2	0	2	0	2	0	2	2	0	2	1	2	1	2	1	2	1	2	2	1	1	1	2	1	2	0	2	2	2	2
Bin482	Chr03	28456401	28485420	0	2	2	0	1	2	1	2	2	0	1	2	2	0	1	1	2	0	2	0	2	0	2	2	0	2	1	2	1	2	1	2	1	2	2	1	2	1	2	1	2	0	2	2	2	2
Bin483	Chr03	28485421	28768127	0	2	2	0	2	2	1	2	2	2	1	0	2	0	1	1	2	0	2	0	2	0	2	2	0	1	1	2	1	2	1	2	1	2	1	1	2	1	2	1	2	0	2	2	2	2
Bin484	Chr03	28768128	29043455	0	2	2	0	2	1	1	2	2	2	1	0	2	0	1	1	2	0	2	0	2	0	2	2	0	1	1	2	1	2	1	2	1	2	1	1	2	1	2	1	2	0	2	2	2	2
Bin485	Chr03	29043456	29198256	0	2	2	0	2	1	1	2	2	2	1	0	2	0	1	1	2	0	2	0	1	0	2	2	0	1	1	2	1	2	1	2	1	2	1	1	2	1	2	1	2	0	2	2	2	2
Bin486	Chr03	29198257	29306997	0	2	2	0	2	1	1	2	2	2	1	0	2	2	1	1	2	0	2	0	1	0	2	2	0	1	1	2	1	2	1	2	1	2	1	1	2	1	2	1	2	0	2	2	2	2
Bin487	Chr03	29306998	29694987	0	2	2	0	2	1	1	2	2	2	1	0	2	2	1	1	2	0	2	0	1	0	2	2	0	1	1	2	1	2	1	2	1	2	1	1	2	1	2	1	2	0	2	2	2	2
Bin488	Chr03	29694988	29803713	0	2	2	2	2	1	2	2	2	2	1	0	2	2	1	1	2	2	2	0	1	0	2	2	0	1	2	2	1	2	1	2	1	2	1	1	2	1	2	1	2	0	1	2	1	2
Bin489	Chr03	29803714	29979269	0	2	2	2	2	1	2	2	2	2	1	0	2	2	1	1	2	2	2	0	1	0	2	2	0	1	2	2	1	2	1	2	1	2	1	1	2	1	2	1	2	0	1	2	1	2
Bin490	Chr03	29979270	30036354	0	2	2	2	2	1	2	2	2	2	1	0	2	2	1	1	2	2	2	0	1	0	2	2	0	1	2	2	1	2	1	2	1	2	1	1	2	1	2	1	2	0	1	2	1	2
Bin491	Chr03	30036355	30102703	0	2	2	2	2	1	2	2	2	2	1	0	2	2	1	1	2	2	2	0	1	0	2	2	0	1	2	2	1	2	1	2	1	2	1	1	2	1	2	1	2	0	1	2	1	2
Bin492	Chr03	30102704	30207720	0	2	2	2	2	1	2	2	2	2	1	0	2	2	1	1	2	2	2	0	1	0	2	2	0	1	2	2	1	2	1	2	1	2	1	1	2	1	2	1	2	0	1	2	1	2
Bin493	Chr03	30207721	30303477	0	2	2	2	2	1	2	2	2	2	1	0	2	2	1	1	2	2	0	0	1	0	2	2	0	1	2	2	1	2	1	2	1	2	1	1	2	1	2	1	2	0	1	2	1	2
Bin494	Chr03	30303478	30373430	0	1	2	2	2	1	2	2	2	2	1	0	2	2	1	1	2	2	0	0	1	0	2	2	0	1	2	2	1	2	1	2	1	2	1	1	2	1	2	1	2	0	1	2	1	2
Bin495	Chr03	30373431	30420953	0	1	2	2	2	1	2	2	2	2	1	0	2	2	1	1	2	2	0	0	1	0	2	2	0	1	2	2	1	2	1	2	1	2	1	1	2	1	2	1	2	0	1	2	1	2
Bin496	Chr03	30420954	30568000	0	1	2	2	2	1	2	2	2	2	1	0	2	2	1	1	2	2	0	0	1	0	2	2	0	2	2	2	1	2	1	2	1	2	1	1	2	1	2	1	2	0	1	2	1	2
Bin497	Chr03	30568001	30584372	0	1	2	2	2	1	2	2	2	2	1	0	2	2	1	1	2	2	0	0	1	0	2	2	0	2	2	2	1	2	1	2	1	2	1	1	2	1	2	1	2	0	1	2	1	2
Bin498	Chr03	30584373	30738766	0	1	2	2	2	1	2	2	2	1	2	0	2	2	1	1	2	2	0	0	1	0	2	2	0	2	2	2	1	2	1	2	1	2	1	1	2	1	2	1	2	0	1	2	1	2
Bin499	Chr03	30738767	30760319	0	1	2	2	2	2	2	2	2	1	2	0	2	2	1	1	2	2	0	0	1	0	2	2	0	2	2	2	1	2	1	2	1	2	1	1	2	1	2	1	2	0	1	2	1	2
Bin500	Chr03	30760320	30983668	0	1	2	2	2	2	2	2	2	1	2	0	2	2	1	1	2	2	0	0	1	0	2	2	0	2	2	2	1	2	1	2	1	2	1	1	2	1	2	1	2	0	1	2	1	2
Bin501	Chr03	30983669	31074718	0	1	2	2	2	2	2	2	2	2	2	0	2	2	1	1	2	2	0	0	1	0	2	2	0	2	2	2	1	2	1	2	1	2	1	1	2	1	2	1	2	0	1	2	1	2
Bin502	Chr03	31074719	31107668	0	1	2	2	2	0	2	2	2	2	2	0	2	2	1	1	2	2	0	0	1	0	2	2	0	2	2	2	1	2	1	2	1	2	1	1	2	1	2	1	2	0	1	2	1	2
Bin503	Chr03	31107669	32216726	0	2	2	2	0	0	0	2	0	2	1	0	2	2	2	1	1	0	0	0	1	0	2	2	0	2	2	2	1	2	2	2	2	2	1	1	1	1	2	2	1	0	1	2	2	2
Bin504	Chr03	32216727	32613883	0	2	2	2	0	0	0	2	0	2	1	0	2	2	2	1	1	0	0	0	1	0	2	2	0	2	2	2	1	2	2	2	2	2	1	1	1	1	2	2	1	0	1	2	2	2
Bin505	Chr03	32613884	32986648	0	2	2	0	0	0	0	2	0	2	1	0	2	2	2	1	1	0	0	0	1	0	2	2	2	2	2	2	1	2	2	2	2	2	1	1	1	1	2	2	1	0	1	2	0	2
Bin506	Chr03	32986649	33101401	0	2	2	0	0	0	0	2	0	2	1	0	2	2	2	1	1	2	0	0	1	0	1	2	2	2	2	2	1	2	0	2	2	2	2	1	1	1	2	0	1	0	2	2	0	2
Bin507	Chr03	33101402	33346295	0	2	2	0	0	0	0	2	0	2	1	0	2	2	2	1	1	2	0	0	1	0	1	2	2	2	1	2	1	2	0	2	2	2	2	1	1	1	2	0	1	0	2	2	0	2
Bin508	Chr03	33346296	33500230	0	0	2	0	0	0	0	2	0	2	1	0	2	2	2	1	1	2	2	0	1	0	1	2	2	2	1	2	1	2	0	2	2	2	2	1	1	1	2	0	1	0	2	2	0	2
Bin509	Chr03	33500231	33628909	0	0	2	0	0	0	0	2	0	2	1	0	0	2	2	1	1	2	2	0	1	0	1	2	2	2	1	2	2	2	0	2	2	2	2	1	1	1	2	0	1	0	2	2	0	2
Bin510	Chr03	33628910	33744441	0	0	2	0	0	0	0	2	0	2	2	0	0	2	2	1	1	2	2	0	1	0	1	2	2	2	1	2	2	2	0	2	2	2	2	1	1	1	2	0	1	0	2	2	0	2
Bin511	Chr03	33744442	34303083	0	0	2	0	0	0	0	2	0	2	2	0	0	2	2	1	1	2	2	0	1	0	1	2	2	2	1	2	2	2	0	2	1	2	0	1	1	1	2	0	1	0	2	2	0	2
Bin512	Chr03	34303084	34315612	0	0	2	0	0	0	0	2	0	2	2	0	2	2	2	1	1	2	2	0	1	0	1	2	2	2	1	2	2	2	0	2	1	2	0	1	1	1	2	0	1	0	2	2	0	2
Bin513	Chr03	34315613	34920065	0	2	2	2	0	0	2	2	0	0	2	0	1	0	2	2	2	2	2	0	1	0	1	0	2	0	1	1	2	0	0	2	1	0	0	1	1	2	2	2	1	2	2	2	0	2
Bin514	Chr03	34920066	35496657	0	2	2	2	0	0	2	2	0	0	2	0	1	0	2	2	2	2	2	0	1	2	1	0	2	0	1	1	2	0	0	2	1	0	0	1	1	2	2	2	1	2	2	2	0	2
Bin515	Chr03	35496658	35522663	0	2	2	2	0	0	2	2	0	0	2	0	1	0	2	2	2	2	2	0	1	2	1	0	2	0	2	1	2	0	0	2	1	0	0	1	1	2	2	2	1	2	2	2	0	2
Bin516	Chr03	35522664	35555359	0	2	2	2	0	0	2	2	0	0	2	0	1	0	2	2	2	2	2	0	1	2	1	0	2	0	2	1	2	0	0	2	1	0	0	1	1	2	2	2	1	2	2	2	0	2
Bin517	Chr03	35555360	35757594	0	2	2	2	0	0	2	2	0	0	2	0	2	0	2	2	2	2	2	0	1	2	1	0	0	0	2	1	2	0	0	2	1	0	0	1	1	2	0	2	1	2	2	2	0	2
Bin518	Chr03	35757595	35954668	0	2	2	2	0	0	2	2	0	0	2	0	2	0	2	2	2	2	2	0	1	2	1	0	0	0	2	1	2	0	0	2	1	0	0	1	1	2	0	2	1	2	2	2	0	1
Bin519	Chr03	35954669	36042491	0	2	2	2	0	0	2	2	0	0	2	0	2	0	2	1	2	2	2	2	1	2	1	0	0	0	2	1	2	0	0	2	1	0	0	1	1	2	0	2	1	2	2	0	0	1
Bin520	Chr03	36042492	36104025	0	2	2	2	0	0	2	2	0	0	2	0	2	0	2	1	2	2	2	2	1	2	1	0	0	0	2	1	2	0	0	2	1	0	0	1	1	2	0	2	1	2	2	0	0	1
Bin521	Chr03	36104026	36171237	0	2	2	2	0	0	2	2	0	0	2	0	2	0	2	1	2	2	2	2	1	2	1	0	0	0	2	1	2	0	0	2	1	0	0	1	1	1	0	2	1	2	2	0	0	1
Bin522	Chr03	36171238	36193820	0	2	2	2	0	0	2	2	0	0	2	0	2	0	2	1	2	2	2	2	1	2	1	0	0	0	2	1	2	0	0	2	1	0	0	1	1	1	0	2	1	2	2	0	0	1
Bin523	Chr03	36193821	36266956	0	2	2	2	0	0	2	2	0	0	2	0	2	0	2	1	2	2	2	2	1	2	1	0	0	0	2	1	2	0	0	2	1	0	0	1	1	1	0	2	1	2	2	0	0	1
Bin524	Chr03	36266957	36319229	0	2	2	2	0	0	2	2	0	0	2	0	2	0	2	1	2	2	2	2	1	2	1	0	0	0	2	1	2	0	0	2	1	0	0	1	2	1	0	2	1	2	2	0	0	1
Bin525	Chr03	36319230	36390557	0	0	2	2	0	0	2	2	0	0	2	0	2	0	2	1	2	2	2	2	1	2	1	0	0	0	2	1	2	0	0	2	1	0	0	1	2	1	0	2	1	2	2	0	0	1
Bin526	Chr03	36390558	36515858	0	0	2	2	0	0	2	2	0	0	2	0	2	0	2	1	2	2	2	2	1	2	1	0	0	0	2	1	2	0	0	2	1	0	0	1	2	1	0	2	1	2	2	0	0	1
Bin527	Chr03	36515859	36687857	0	0	2	2	0	0	2	2	0	0	2	0	2	0	2	1	2	2	2	2	1	2	1	0	2	0	2	1	2	0	0	2	1	0	0	1	2	1	0	2	1	2	2	0	2	1
Bin528	Chr03	36687858	36787321	0	2	2	2	0	0	2	2	0	0	2	0	2	0	2	1	2	2	2	2	1	2	1	0	2	0	2	1	2	0	0	2	1	0	0	1	2	1	0	2	1	2	2	0	2	1
Bin529	Chr03	36787322	37032663	0	2	2	2	0	0	2	2	0	0	2	0	2	0	2	1	2	2	2	2	1	2	1	0	2	0	2	1	2	0	0	2	1	0	0	1	2	1	0	2	1	2	2	2	2	1
Bin530	Chr04	1	830144	2	2	1	2	2	2	2	2	2	2	1	2	1	2	0	0	2	2	2	1	2	1	1	2	2	2	2	2	0	2	2	1	2	1	2	2	1	2	0	0	2	2	1	0	0	0
Bin531	Chr04	830145	836092	2	2	1	2	2	2	2	2	2	2	1	2	1	2	0	0	2	2	2	1	2	1	1	2	2	2	2	2	0	2	2	1	2	1	2	2	1	2	0	0	2	2	1	0	0	0
Bin532	Chr04	836093	935145	2	2	1	2	2	2	2	2	2	2	1	2	1	2	0	0	2	2	2	1	2	1	1	2	2	2	2	2	0	2	2	1	2	1	2	2	1	2	0	0	2	2	1	0	0	0
Bin533	Chr04	935146	1156079	2	2	1	2	2	2	2	2	2	2	1	2	1	2	0	0	2	2	2	1	2	1	1	2	2	2	2	2	0	2	2	1	2	1	2	2	1	2	0	0	2	2	1	0	0	0
Bin534	Chr04	1156080	1531762	2	2	1	2	2	2	2	2	2	2	1	2	1	2	0	0	2	2	2	1	2	1	1	2	2	2	2	0	0	2	2	1	2	1	2	2	1	2	0	0	2	2	1	0	0	0
Bin535	Chr04	1531763	1763412	2	2	1	2	2	2	2	2	2	2	1	2	1	2	0	0	1	2	2	1	2	1	2	2	2	2	2	0	0	2	2	1	2	1	2	2	1	2	0	0	2	2	1	0	0	0
Bin536	Chr04	1763413	1994011	2	2	1	2	2	2	2	2	2	2	1	2	1	2	0	0	1	2	2	1	2	1	2	2	2	2	2	0	0	2	2	1	2	1	2	2	1	2	0	0	2	2	1	0	0	0
Bin537	Chr04	1994012	2069002	2	2	1	0	2	2	2	2	2	2	1	2	2	2	0	0	1	2	2	1	2	1	0	2	2	0	2	0	0	2	2	2	2	1	0	2	1	2	0	0	2	2	1	0	0	0
Bin538	Chr04	2069003	2097273	2	2	1	0	2	2	2	2	2	2	1	2	2	2	0	0	1	2	2	1	2	1	0	2	2	0	2	0	0	2	2	2	2	1	0	2	1	2	0	0	2	2	1	0	0	0
Bin539	Chr04	2097274	2156181	2	2	1	0	2	0	2	2	2	2	1	2	2	2	0	0	1	2	2	1	2	1	0	2	2	0	2	0	0	2	2	2	2	1	0	2	1	2	0	0	2	2	1	0	0	0
Bin540	Chr04	2156182	2331737	2	2	1	0	2	0	2	2	2	2	1	2	2	2	0	0	1	2	2	1	2	1	0	2	2	0	2	0	0	2	2	2	2	1	0	2	1	2	0	0	2	2	1	0	0	0
Bin541	Chr04	2331738	2930425	2	2	1	0	2	0	2	2	2	2	1	2	2	2	0	0	1	2	2	1	2	1	0	2	2	0	2	0	0	2	2	2	2	1	0	2	1	2	0	0	2	1	1	0	0	0
Bin542	Chr04	2930426	3060088	2	2	1	0	2	0	2	2	2	2	1	2	2	2	0	0	1	2	2	1	2	1	0	2	2	0	2	0	0	2	2	2	2	1	0	2	1	2	0	0	2	1	1	0	0	0
Bin543	Chr04	3060089	3311106	2	2	1	0	2	0	2	2	2	2	1	2	2	2	0	0	1	2	2	1	2	1	0	2	2	0	2	0	0	2	2	2	2	1	0	2	1	2	0	0	2	1	1	0	0	0
Bin544	Chr04	3311107	3625820	2	2	1	0	2	0	2	2	2	2	1	2	2	2	0	0	1	2	2	1	2	1	0	2	2	0	2	0	0	2	2	2	2	1	0	2	1	2	0	0	2	1	1	0	0	0
Bin545	Chr04	3625821	3661781	2	2	1	0	2	0	2	2	2	2	1	2	2	2	0	0	1	2	2	1	2	1	0	2	2	0	2	2	0	2	2	2	2	1	0	2	1	2	0	0	2	1	1	0	0	0
Bin546	Chr04	3661782	3796726	2	2	1	0	2	0	2	2	2	2	1	2	2	2	0	0	1	2	2	1	2	1	0	2	2	0	2	2	0	2	2	2	2	1	0	2	1	2	0	0	2	1	1	0	0	0
Bin547	Chr04	3796727	3995343	2	2	1	0	2	0	2	2	2	2	1	2	2	2	0	0	1	0	2	1	2	1	0	2	2	0	2	2	0	2	2	2	2	1	0	2	1	2	0	0	2	1	1	0	0	0
Bin548	Chr04	3995344	4122505	2	2	1	0	2	0	2	2	2	2	1	2	2	2	0	0	1	0	2	1	2	1	0	2	2	0	2	2	0	2	2	2	2	1	0	2	1	2	0	0	2	1	1	0	0	0
Bin549	Chr04	4122506	4204223	2	2	1	0	2	0	2	2	2	2	1	2	2	2	0	0	1	0	2	1	2	1	0	2	2	0	2	2	0	2	2	2	2	1	0	2	1	2	0	0	2	1	1	0	0	0
Bin550	Chr04	4204224	4288090	2	2	1	0	0	0	2	2	2	2	1	2	2	2	0	0	1	0	2	1	2	1	0	2	2	0	2	2	0	2	2	2	2	1	0	2	1	2	0	0	2	1	1	0	0	0
Bin551	Chr04	4288091	4698915	2	2	1	0	0	0	2	2	2	2	2	2	2	2	0	0	1	0	2	1	2	1	0	2	2	0	2	2	0	2	2	2	2	1	0	2	1	2	0	0	2	1	1	0	0	0
Bin552	Chr04	4698916	5337418	2	2	1	0	0	0	2	2	2	2	0	2	2	2	0	0	1	0	2	1	2	1	0	2	2	0	2	2	0	2	2	2	2	2	0	2	1	2	0	0	2	2	1	2	0	0
Bin553	Chr04	5337419	5774775	2	2	1	0	0	0	2	2	2	2	0	2	2	2	0	0	1	0	2	1	2	1	0	2	2	0	2	2	0	2	2	2	2	2	0	2	1	2	0	0	2	2	1	2	0	0
Bin554	Chr04	5774776	7628305	2	2	1	0	0	0	2	2	2	2	0	2	1	2	0	0	1	0	2	1	2	1	0	2	2	0	2	2	0	2	2	2	2	2	0	2	1	2	0	0	2	2	1	2	0	0
Bin555	Chr04	7628306	9022432	2	2	1	0	0	0	2	2	2	2	0	2	1	2	0	0	1	0	2	1	2	1	0	2	2	0	2	2	0	2	2	2	2	2	0	2	1	2	0	0	2	2	1	2	0	0
Bin556	Chr04	9022433	9029910	2	2	1	0	0	0	2	2	2	2	0	2	1	2	0	0	1	0	2	1	2	1	0	0	2	0	2	2	0	2	2	2	2	2	0	2	1	2	0	0	2	2	1	2	0	0
Bin557	Chr04	9029911	10177479	2	2	1	0	0	0	2	2	2	2	0	2	1	2	0	0	1	0	2	1	2	1	0	0	2	0	2	2	0	2	2	2	2	2	0	2	1	0	0	0	2	2	1	2	0	0
Bin558	Chr04	10177480	11055519	2	2	1	0	0	0	2	2	2	2	0	2	1	2	0	0	1	0	2	1	2	1	0	2	2	2	2	2	0	2	1	2	2	2	0	2	1	0	0	0	0	2	1	2	0	0
Bin559	Chr04	11055520	11551153	2	2	1	0	0	0	2	2	2	2	0	2	1	2	0	0	1	0	2	1	2	1	0	2	2	2	2	2	0	2	1	2	2	2	0	2	1	0	0	0	0	2	0	2	0	0
Bin560	Chr04	11551154	11662898	2	2	1	2	0	0	2	2	2	2	0	2	1	2	0	0	1	0	2	1	2	1	0	2	2	2	2	2	0	2	1	2	2	2	0	2	1	0	0	0	0	2	0	2	0	0
Bin561	Chr04	11662899	11986455	2	2	1	2	0	0	2	2	2	2	0	2	1	2	2	0	1	0	2	1	2	1	0	2	2	0	2	2	0	2	2	2	2	2	0	2	1	2	0	0	0	2	1	2	0	0
Bin562	Chr04	11986456	12147364	2	2	1	2	0	0	2	2	2	2	0	2	1	2	2	0	1	0	2	1	2	1	0	2	2	0	2	2	0	2	2	2	2	2	0	2	1	2	0	0	0	2	1	2	0	0
Bin563	Chr04	12147365	12506007	2	2	1	2	0	0	2	2	2	2	0	2	1	2	2	0	1	0	2	1	2	1	0	2	2	0	2	2	0	2	2	2	2	2	0	2	1	2	0	0	0	2	1	2	0	0
Bin564	Chr04	12506008	12985971	2	2	1	1	0	0	2	0	0	2	0	2	1	2	2	0	1	0	2	1	2	1	0	2	2	0	2	2	0	2	2	2	0	2	0	2	1	2	0	0	0	2	1	2	0	0
Bin565	Chr04	12985972	13066124	0	0	1	0	0	2	2	2	2	2	0	2	1	2	2	0	1	0	0	1	0	2	0	2	2	0	0	2	0	2	1	2	2	0	0	1	2	2	0	0	0	2	2	2	0	1
Bin566	Chr04	13066125	13809478	0	0	1	0	0	2	2	2	2	2	0	2	1	2	2	0	1	0	0	1	0	2	0	2	2	0	0	2	0	2	1	2	2	0	0	1	2	2	0	0	0	2	2	2	0	2
Bin567	Chr04	13809479	14009411	2	2	1	0	0	2	2	2	2	2	0	2	1	2	2	0	1	0	0	1	2	1	0	2	2	0	0	2	0	2	2	2	2	2	0	2	2	2	0	0	0	2	1	2	0	0
Bin568	Chr04	14009412	14211639	2	2	1	0	0	2	2	2	2	2	0	2	1	2	2	0	1	0	0	1	2	1	0	2	2	0	0	2	0	2	2	2	2	2	0	2	2	2	0	0	0	2	1	2	0	0
Bin569	Chr04	14211640	14320159	2	2	1	0	0	2	2	2	2	2	0	1	1	2	2	0	1	0	0	1	2	1	0	2	2	0	0	2	0	2	2	2	2	2	0	2	2	2	0	0	0	2	1	2	0	0
Bin570	Chr04	14320160	14961843	2	2	1	0	0	2	2	2	2	2	0	1	1	2	2	0	1	0	0	1	2	1	0	2	2	0	2	2	0	2	2	2	0	2	0	0	2	2	0	0	0	2	2	2	0	0
Bin571	Chr04	14961844	15087789	2	2	1	0	0	2	2	2	2	2	0	1	1	2	2	0	1	0	0	1	2	2	0	2	2	0	2	2	0	2	2	2	0	2	0	0	2	2	0	0	0	2	2	2	0	0
Bin572	Chr04	15087790	15306051	2	2	1	0	0	2	2	2	2	2	0	1	1	2	2	0	1	0	0	1	2	2	0	2	2	0	2	2	0	2	2	2	0	2	0	0	2	2	0	0	0	2	2	2	0	0
Bin573	Chr04	15306052	15551647	0	2	1	0	0	0	2	0	0	2	0	1	1	2	2	0	1	0	0	2	2	2	0	2	2	0	2	2	2	2	2	2	0	0	0	0	2	2	0	0	0	2	0	2	0	0
Bin574	Chr04	15551648	15644947	0	2	1	0	0	0	2	0	0	2	2	1	1	2	2	0	1	0	0	2	2	2	0	2	2	0	2	2	2	2	2	2	0	0	0	0	2	2	0	0	0	2	0	2	0	0
Bin575	Chr04	15644948	15825155	0	2	1	0	0	0	2	2	0	2	2	1	1	2	2	0	1	0	0	2	2	2	0	2	2	0	2	2	2	2	2	2	0	0	0	0	2	2	0	0	0	2	0	2	0	0
Bin576	Chr04	15825156	16127499	0	2	1	0	0	0	2	2	0	2	2	1	1	2	2	0	1	0	0	2	2	2	0	2	2	0	2	2	2	2	2	2	0	0	0	0	2	2	0	0	0	2	0	2	0	0
Bin577	Chr04	16127500	16318751	0	2	1	0	0	0	2	2	0	2	2	1	1	2	2	0	1	0	0	2	2	2	0	2	2	0	2	2	2	2	2	2	0	0	0	0	2	2	0	0	0	2	0	2	0	0
Bin578	Chr04	16318752	17098481	0	2	1	0	0	0	2	2	0	2	2	1	1	2	2	0	1	0	0	2	2	2	0	2	2	0	2	2	2	2	2	2	0	0	0	0	2	2	0	0	0	2	0	2	0	0
Bin579	Chr04	17098482	17370716	0	2	1	0	0	0	2	2	0	2	2	1	1	2	2	0	1	0	0	2	2	2	0	2	2	0	2	2	2	2	2	2	0	0	0	0	2	2	0	0	0	2	0	2	0	0
Bin580	Chr04	17370717	17518983	0	2	1	0	0	0	2	2	0	2	2	1	1	2	2	0	1	0	0	2	2	2	0	2	2	0	2	2	2	2	2	2	0	0	0	0	2	2	0	0	0	2	0	2	0	0
Bin581	Chr04	17518984	17656432	0	2	1	0	0	0	1	1	2	2	0	1	1	2	2	0	1	0	0	2	1	2	0	2	2	0	2	2	1	2	2	2	2	0	2	0	2	0	0	0	0	1	0	2	0	0
Bin582	Chr04	17656433	17669088	0	2	1	0	0	0	1	1	2	2	0	1	1	2	2	0	1	0	0	2	1	2	0	2	2	0	2	2	1	2	2	2	2	0	2	0	2	0	0	0	0	1	0	2	0	0
Bin583	Chr04	17669089	17795811	0	2	1	0	0	0	1	1	2	2	0	1	1	2	2	0	1	0	0	2	1	2	0	2	2	0	2	2	1	2	2	2	2	0	2	0	2	0	0	0	0	1	0	2	0	0
Bin584	Chr04	17795812	17881536	0	2	1	0	0	0	1	1	2	2	0	1	1	2	2	0	1	0	0	2	1	2	0	2	2	0	2	2	1	2	2	2	2	0	2	0	2	0	0	0	0	1	0	2	0	0
Bin585	Chr04	17881537	17941760	0	2	1	0	0	0	1	1	2	2	0	1	1	2	2	0	1	0	0	2	1	2	0	2	2	0	2	2	1	2	2	2	2	0	2	0	2	0	0	0	0	1	0	2	0	0
Bin586	Chr04	17941761	17967237	2	2	1	0	2	0	1	1	2	2	0	1	1	2	0	0	1	0	0	2	1	2	0	2	2	0	2	2	1	2	0	2	2	0	2	0	2	0	0	2	2	1	0	2	0	2
Bin587	Chr04	17967238	18046128	2	2	1	0	2	0	1	1	2	2	0	1	1	2	0	0	1	0	0	2	1	2	0	2	2	0	2	2	1	2	0	2	2	0	2	0	2	0	0	2	2	1	0	2	0	2
Bin588	Chr04	18046129	18798052	2	2	1	0	2	0	1	1	2	2	0	1	1	2	0	0	1	0	0	2	1	2	0	2	2	0	2	2	1	2	0	2	2	0	1	0	2	0	0	2	2	1	0	2	0	2
Bin589	Chr04	18798053	19030746	2	2	1	0	2	2	1	1	2	2	0	1	1	2	0	0	1	0	0	2	1	2	0	2	2	0	2	1	2	2	0	2	2	0	1	0	2	0	0	2	2	1	0	2	0	2
Bin590	Chr04	19030747	19441215	2	1	1	0	2	2	2	2	0	2	1	1	1	2	2	0	2	0	2	2	1	2	0	2	2	2	2	1	2	2	0	2	2	2	1	0	2	2	0	2	2	2	0	2	0	2
Bin591	Chr04	19441216	19475237	2	1	1	0	2	2	2	2	0	2	1	1	1	2	2	0	0	0	2	2	1	2	0	2	2	2	2	1	2	2	0	2	2	2	1	0	2	2	0	2	2	2	0	2	0	2
Bin592	Chr04	19475238	19541346	2	1	1	0	2	2	2	2	0	2	1	1	1	2	2	0	0	0	2	2	1	2	0	2	2	2	2	1	2	2	0	2	2	2	1	0	2	2	0	2	2	2	0	2	0	2
Bin593	Chr04	19541347	19573756	2	1	1	0	2	2	2	2	0	2	1	1	1	2	2	0	0	0	2	2	1	2	2	2	2	2	2	1	2	2	0	2	2	2	1	0	2	2	0	2	2	2	0	2	0	2
Bin594	Chr04	19573757	19645588	2	1	1	0	2	2	2	2	0	2	1	1	1	2	2	0	0	0	2	2	1	2	2	2	2	2	2	1	2	2	0	2	2	2	1	0	2	2	0	2	2	2	0	2	0	2
Bin595	Chr04	19645589	20116363	2	1	1	0	2	2	2	2	0	2	1	1	1	2	2	0	0	0	2	2	1	2	2	2	2	2	2	1	2	2	0	2	2	2	1	0	2	2	0	2	2	2	0	2	0	2
Bin596	Chr04	20116364	20130332	2	2	2	0	2	2	2	2	2	2	1	1	1	0	2	2	0	0	1	2	1	2	2	2	2	1	2	1	2	2	0	2	2	2	2	0	1	0	0	2	1	2	0	2	0	0
Bin597	Chr04	20130333	20447322	2	2	2	0	2	2	2	2	2	2	1	1	1	0	2	2	0	0	1	2	1	2	2	2	2	1	2	1	2	2	0	2	2	2	2	0	1	0	0	2	1	2	0	2	0	0
Bin598	Chr04	20447323	20612029	2	2	2	0	2	2	2	2	2	2	1	1	1	0	2	2	0	0	1	2	1	2	2	2	2	1	2	1	2	2	0	2	2	2	2	0	1	0	0	2	1	2	0	2	0	0
Bin599	Chr04	20612030	20735671	2	2	2	0	1	2	2	2	2	2	1	1	1	0	2	2	0	0	1	2	1	2	2	2	2	1	2	1	2	2	0	2	2	2	2	0	1	0	0	2	1	2	0	2	0	0
Bin600	Chr04	20735672	20866579	2	2	2	0	1	2	2	2	2	2	1	1	1	0	2	2	0	0	1	2	1	2	2	2	2	1	2	1	2	2	0	2	2	2	2	0	1	0	0	2	1	2	0	2	0	0
Bin601	Chr04	20866580	21001587	2	2	2	0	1	2	2	2	2	2	1	1	1	0	2	2	0	0	1	2	1	2	2	2	2	1	2	1	2	2	0	2	2	2	2	0	1	0	0	0	1	2	0	2	0	0
Bin602	Chr04	21001588	21189949	2	2	2	0	1	2	2	2	1	2	1	1	1	0	2	2	0	2	1	0	1	2	2	2	2	1	0	1	1	2	0	2	2	2	2	0	2	0	0	0	1	2	0	2	0	0
Bin603	Chr04	21189950	21332979	2	2	2	0	1	2	2	2	1	2	2	1	1	0	2	2	2	2	1	0	1	2	2	2	2	1	0	1	1	2	0	2	2	2	2	0	2	0	0	0	1	2	0	2	0	2
Bin604	Chr04	21332980	21669836	2	2	2	0	1	2	2	2	1	2	2	1	1	0	2	2	2	2	1	0	1	2	2	2	2	1	0	1	1	2	0	2	2	2	2	0	2	0	0	0	1	2	0	2	0	2
Bin605	Chr04	21669837	21683586	2	2	2	0	1	2	2	2	1	2	2	1	1	0	2	2	2	2	1	0	1	2	2	2	2	1	0	1	1	2	0	2	2	2	2	0	2	0	0	0	1	2	0	2	0	2
Bin606	Chr04	21683587	21752675	2	2	2	0	1	2	2	2	1	2	2	1	1	0	2	2	2	2	1	0	1	2	2	2	2	1	0	1	1	2	0	2	2	2	2	0	2	0	0	0	1	2	0	2	0	2
Bin607	Chr04	21752676	21911497	2	2	2	0	1	2	2	2	1	2	2	1	1	0	2	2	2	2	1	0	1	2	2	2	2	1	0	1	1	1	0	2	2	2	2	0	2	0	0	0	1	2	0	2	0	2
Bin608	Chr04	21911498	22288084	2	2	2	0	1	2	2	2	1	2	2	1	1	0	2	0	2	2	1	0	1	2	2	2	2	1	0	1	1	1	0	2	2	2	2	0	2	0	0	0	1	2	0	2	0	2
Bin609	Chr04	22288085	22817923	2	2	2	0	1	2	2	2	1	2	2	2	1	2	2	0	2	2	1	0	1	2	2	2	2	1	0	1	1	1	0	2	2	2	2	0	2	0	0	0	1	2	0	2	0	2
Bin610	Chr04	22817924	23426136	2	2	2	0	1	2	2	2	1	2	2	1	1	2	2	0	2	2	1	0	1	2	1	2	2	1	0	1	1	1	0	2	2	2	0	0	2	2	0	0	1	2	0	2	0	2
Bin611	Chr04	23426137	23507130	2	2	2	0	1	2	2	2	1	2	2	1	1	2	2	0	2	2	1	0	1	2	1	2	2	1	0	1	1	1	0	2	2	2	2	0	2	2	0	0	1	2	0	2	0	2
Bin612	Chr04	23507131	23903165	2	2	2	0	1	2	2	2	1	2	2	1	1	2	2	0	2	2	1	0	1	2	1	2	2	1	0	1	1	1	0	2	2	2	2	0	2	2	0	0	1	2	0	2	0	2
Bin613	Chr04	23903166	24759783	2	2	2	0	1	2	2	2	1	2	2	1	1	2	2	0	2	2	1	0	1	2	1	2	2	1	0	1	1	1	0	2	2	2	2	0	2	2	0	0	1	2	0	2	0	2
Bin614	Chr04	24759784	24955602	2	2	2	0	1	2	2	2	1	2	1	2	1	2	0	0	2	2	1	0	1	2	1	2	2	1	2	2	1	1	0	2	2	0	2	0	2	1	0	2	1	1	0	2	1	2
Bin615	Chr04	24955603	25361779	2	2	2	0	1	2	2	2	2	2	1	2	1	2	0	0	2	2	1	0	1	2	1	2	2	1	2	2	1	1	0	2	2	0	2	0	2	1	0	2	1	1	0	2	1	2
Bin616	Chr04	25361780	25613992	2	2	2	0	1	2	2	2	2	2	1	2	1	2	0	0	2	2	1	0	1	2	1	2	2	1	2	2	1	1	0	2	2	0	2	0	2	1	0	2	1	1	0	2	1	2
Bin617	Chr04	25613993	26561813	2	2	2	0	1	0	2	2	2	2	1	2	1	2	0	0	2	2	1	0	1	2	1	2	2	1	2	2	1	1	0	2	2	0	0	0	2	2	2	2	1	1	0	2	1	2
Bin618	Chr04	26561814	26888380	2	2	2	0	1	0	2	2	2	2	1	2	1	2	0	0	2	2	1	0	1	2	1	2	2	1	2	2	1	1	0	2	2	0	0	0	2	2	2	2	1	1	0	2	1	2
Bin619	Chr04	26888381	27132444	2	2	2	0	1	0	2	2	2	2	1	2	1	2	0	0	2	2	1	0	1	2	1	2	2	1	1	2	1	1	0	2	2	0	0	0	2	2	2	2	1	1	0	2	1	2
Bin620	Chr04	27132445	27170770	2	2	2	0	1	0	2	2	2	2	1	2	1	2	0	0	2	2	1	0	1	2	1	2	2	1	1	2	1	1	0	2	2	0	0	0	2	2	2	2	1	1	0	2	1	2
Bin621	Chr04	27170771	27249310	2	2	2	0	1	0	2	2	2	2	1	2	1	2	0	0	2	2	1	0	1	2	1	2	2	1	1	2	1	1	0	2	2	0	0	0	0	2	2	2	1	1	0	2	1	2
Bin622	Chr04	27249311	27528641	2	2	2	0	1	0	2	2	2	2	1	2	1	2	0	0	2	2	1	0	1	2	1	2	2	1	1	2	1	1	0	2	2	0	0	0	0	2	2	2	1	1	0	2	1	2
Bin623	Chr04	27528642	27635935	0	2	2	0	1	0	2	1	2	2	1	2	1	2	0	0	2	2	1	0	2	2	1	2	2	1	1	2	1	1	0	2	2	0	0	0	0	2	2	2	1	2	0	2	1	2
Bin624	Chr04	27635936	27724268	0	2	2	0	1	0	2	1	2	2	1	2	1	2	0	0	2	2	1	0	2	2	1	2	2	1	1	2	1	1	0	2	2	0	0	0	0	2	2	2	1	2	0	2	1	2
Bin625	Chr04	27724269	27765073	0	2	2	0	1	0	2	1	2	2	1	2	1	2	0	0	2	2	1	0	2	2	1	2	2	1	1	2	1	1	0	2	2	0	0	0	0	2	2	2	1	2	0	2	1	2
Bin626	Chr04	27765074	27872760	0	2	2	0	1	0	2	1	2	2	1	2	1	2	0	0	2	2	1	0	2	2	1	2	2	1	1	2	1	1	0	2	2	0	0	0	0	2	2	2	1	2	0	2	1	2
Bin627	Chr04	27872761	28103234	0	2	2	0	1	0	2	1	2	2	2	2	1	2	0	0	2	2	1	0	2	2	1	2	2	2	1	2	1	1	0	2	2	0	0	0	0	2	2	2	1	2	0	2	1	2
Bin628	Chr04	28103235	28195857	0	1	2	0	1	0	2	1	2	2	2	2	1	2	2	0	2	2	1	0	2	2	1	2	0	2	1	1	1	1	0	2	2	0	0	0	0	2	2	2	1	2	0	2	1	2
Bin629	Chr04	28195858	28345239	0	1	2	0	1	0	2	1	2	2	2	2	1	2	2	0	2	2	1	0	2	2	1	2	0	2	1	1	1	1	0	2	2	0	0	0	0	2	2	2	1	2	0	2	1	2
Bin630	Chr04	28345240	28402253	0	1	2	0	1	0	2	1	2	2	2	2	1	2	2	0	2	2	1	0	2	2	1	2	0	2	1	1	1	1	0	2	2	0	0	0	0	2	2	2	1	2	0	2	1	2
Bin631	Chr04	28402254	28422032	0	1	2	0	1	0	2	1	2	2	2	2	1	2	2	0	2	2	1	0	2	2	1	2	0	2	1	1	1	1	0	2	2	0	0	0	0	2	2	2	1	2	0	2	1	2
Bin632	Chr04	28422033	28449712	0	1	2	0	1	0	2	1	2	2	2	2	1	2	2	0	2	2	1	0	2	2	1	2	0	2	1	1	1	1	0	2	2	0	0	0	0	2	2	2	1	2	0	2	1	1
Bin633	Chr04	28449713	28530615	0	1	2	0	1	0	2	1	2	2	2	2	1	2	2	0	2	2	2	0	2	2	1	2	0	2	1	1	1	1	0	2	2	0	0	0	0	2	2	2	1	2	0	2	2	1
Bin634	Chr04	28530616	28598614	0	1	2	0	1	0	2	1	2	2	2	2	1	2	2	0	2	2	2	0	2	2	1	2	0	2	1	1	1	1	0	2	2	0	0	0	0	2	2	2	1	2	0	2	2	1
Bin635	Chr04	28598615	28665958	0	1	2	0	1	0	2	1	2	2	2	2	1	2	2	0	2	2	2	0	2	2	1	2	0	2	1	1	1	1	0	2	2	0	0	0	0	2	2	2	1	2	0	2	2	1
Bin636	Chr04	28665959	28965911	0	1	2	0	1	0	2	1	2	2	2	2	1	2	2	0	2	2	2	0	2	2	1	2	0	2	1	1	1	1	0	2	2	0	0	0	0	2	2	2	1	2	0	2	2	1
Bin637	Chr04	28965912	29104572	0	1	2	0	1	0	2	1	2	2	2	2	1	2	2	0	2	2	2	0	2	2	1	2	0	2	1	1	1	1	0	2	2	0	0	0	0	2	2	2	1	2	0	2	2	1
Bin638	Chr04	29104573	29188655	0	1	2	0	1	0	2	1	2	2	2	0	1	2	2	0	2	2	2	0	2	2	1	2	0	2	1	1	1	1	0	2	2	0	0	0	0	2	2	2	1	2	0	2	2	1
Bin639	Chr04	29188656	29224441	0	1	2	0	1	0	2	1	2	2	2	0	1	2	2	0	2	2	2	0	2	2	1	2	0	2	1	1	1	1	0	2	2	0	0	0	0	2	2	2	1	2	0	2	2	1
Bin640	Chr04	29224442	29392309	0	1	2	0	1	0	2	1	2	2	2	0	1	2	2	0	2	2	0	0	2	2	1	2	0	2	1	1	1	1	0	2	2	0	0	0	0	2	2	2	1	2	0	2	2	1
Bin641	Chr04	29392310	29464566	0	1	2	0	1	0	2	1	2	2	2	0	1	2	2	0	2	2	0	0	2	2	1	2	0	2	1	1	1	1	0	2	2	0	0	0	0	2	2	2	1	2	0	2	2	1
Bin642	Chr04	29464567	29595736	0	1	2	0	1	0	2	1	2	2	2	0	1	2	2	0	2	2	0	0	2	2	1	2	0	2	1	1	1	1	0	2	2	0	0	0	0	2	2	2	1	2	0	2	2	1
Bin643	Chr04	29595737	30079101	0	1	2	0	1	0	2	1	2	2	2	0	1	2	2	2	2	2	0	0	2	2	1	2	2	2	1	1	1	2	0	2	0	0	0	0	0	2	2	2	1	2	0	2	2	1
Bin644	Chr04	30079102	30165237	0	1	2	0	1	0	2	1	2	2	2	0	1	2	2	2	2	2	0	0	2	2	1	2	2	2	1	1	1	2	0	2	0	0	0	0	0	2	2	2	1	2	0	2	2	1
Bin645	Chr04	30165238	30434081	0	1	2	0	1	0	2	1	2	2	2	0	1	2	2	2	2	2	0	0	2	2	1	2	2	2	1	1	1	2	0	2	0	0	0	0	0	2	2	2	1	2	0	2	2	1
Bin646	Chr04	30434082	30619969	0	1	2	0	1	0	2	1	2	2	2	0	1	2	2	2	2	2	0	0	2	2	1	2	2	2	1	1	1	2	0	2	0	0	0	0	0	2	2	2	1	2	0	2	2	1
Bin647	Chr04	30619970	31181669	2	2	2	0	2	0	2	1	2	2	2	0	1	2	2	2	2	2	0	0	2	2	1	2	0	2	1	1	1	2	0	2	0	0	0	0	2	2	2	0	1	2	0	2	2	1
Bin648	Chr04	31181670	31578221	0	2	0	0	2	0	2	2	2	2	1	0	1	0	2	2	2	1	0	0	2	0	2	1	2	2	1	2	1	2	2	2	0	1	2	0	2	1	1	0	1	2	0	2	0	1
Bin649	Chr04	31578222	31932698	0	0	2	0	2	0	2	2	2	2	1	0	1	0	2	2	2	1	0	0	2	0	2	1	2	2	1	2	1	2	2	2	0	1	2	0	2	1	1	0	1	2	0	1	0	1
Bin650	Chr04	31932699	32359471	0	0	2	0	2	0	2	2	2	2	1	0	1	0	2	2	2	1	0	0	2	0	2	1	2	2	2	2	2	2	2	2	0	1	2	0	2	2	1	0	1	2	2	1	0	1
Bin651	Chr05	1	123881	2	0	2	0	2	0	2	1	2	1	1	2	2	2	2	2	1	0	2	0	2	1	0	1	2	1	2	2	2	2	2	1	1	2	2	2	2	2	2	0	0	2	0	2	1	2
Bin652	Chr05	123882	153668	2	0	2	0	2	2	2	1	2	1	1	2	1	2	2	2	1	0	2	0	2	1	0	1	2	1	2	2	2	2	2	1	1	2	2	2	2	2	2	0	0	2	0	2	1	2
Bin653	Chr05	153669	359352	2	0	2	0	2	2	2	1	2	1	1	2	1	2	2	2	1	0	2	0	2	1	0	1	2	1	2	1	2	2	2	2	2	2	2	2	2	2	1	0	0	2	0	2	1	2
Bin654	Chr05	359353	466247	2	0	2	0	2	2	2	1	2	1	1	2	1	2	2	2	1	0	2	0	2	1	0	1	2	1	2	1	2	2	2	2	2	2	2	2	1	2	1	0	0	2	0	2	1	2
Bin655	Chr05	466248	496866	2	0	2	0	2	0	2	1	2	1	1	2	1	2	2	2	1	0	2	0	2	1	0	1	2	1	2	1	2	2	2	2	2	2	2	2	1	2	1	0	0	2	0	2	1	2
Bin656	Chr05	496867	528482	2	0	2	0	2	0	2	1	2	1	1	2	1	2	1	2	1	0	0	0	2	1	0	1	2	1	2	1	2	2	2	2	2	2	2	2	1	2	1	0	0	2	0	2	1	2
Bin657	Chr05	528483	703500	2	0	2	0	2	0	2	1	2	1	1	2	1	2	1	2	1	0	0	0	2	1	0	1	2	1	2	1	2	2	2	2	2	2	2	2	1	2	1	0	0	2	0	2	1	2
Bin658	Chr05	703501	1018740	2	0	2	0	2	0	2	1	2	1	1	2	1	2	1	2	1	0	0	0	2	1	0	1	2	1	2	1	2	2	2	1	2	2	2	2	1	2	1	0	0	2	0	2	1	2
Bin659	Chr05	1018741	1115157	2	0	2	0	2	0	2	1	2	1	1	2	1	2	1	2	1	0	0	2	2	1	0	1	2	1	2	1	2	2	2	1	2	2	2	0	1	0	1	2	0	2	0	2	1	2
Bin660	Chr05	1115158	1131847	2	0	2	0	2	0	2	1	2	1	1	2	1	2	1	2	1	0	0	2	1	1	0	1	0	1	2	1	2	2	2	1	2	2	2	0	1	0	1	2	0	2	0	2	1	2
Bin661	Chr05	1131848	1184853	2	0	2	0	2	0	2	1	2	1	1	2	1	2	1	2	1	0	0	2	1	1	0	1	0	1	2	1	2	2	2	1	2	2	2	0	2	0	1	2	0	2	0	2	1	2
Bin662	Chr05	1184854	1387969	2	0	2	0	2	0	2	1	2	1	1	2	1	2	1	2	1	0	2	2	1	1	0	1	0	1	2	1	2	2	2	2	2	2	2	0	2	0	1	2	0	2	0	2	1	2
Bin663	Chr05	1387970	1744729	2	0	2	0	2	0	2	1	2	1	1	2	1	2	2	2	1	0	2	2	1	1	0	1	0	1	2	2	2	1	2	2	1	2	2	0	0	0	1	2	0	2	0	1	2	2
Bin664	Chr05	1744730	1973237	2	0	2	0	2	0	2	1	2	1	1	2	1	2	2	2	1	0	2	2	1	1	0	1	0	1	2	2	2	1	2	2	1	2	2	0	0	0	1	2	0	2	0	1	2	2
Bin665	Chr05	1973238	2032894	2	0	2	0	2	0	2	1	2	1	1	2	1	2	2	2	1	0	2	2	1	1	0	1	0	1	2	2	2	1	2	2	1	2	2	0	0	0	1	2	0	2	2	1	2	2
Bin666	Chr05	2032895	2143165	2	0	2	0	2	0	2	1	2	1	1	2	1	2	2	2	1	0	2	2	1	1	0	1	0	1	2	2	2	1	2	2	1	2	0	0	0	0	1	2	0	2	2	1	2	2
Bin667	Chr05	2143166	2283239	2	0	2	0	2	0	2	1	2	1	1	2	1	2	2	2	1	0	2	2	1	1	0	1	0	1	2	2	2	1	2	2	1	0	0	0	0	0	1	2	0	2	2	1	2	2
Bin668	Chr05	2283240	2305692	2	0	2	0	2	0	2	1	2	1	1	2	1	2	2	2	1	0	2	2	1	1	0	1	0	2	2	2	2	1	2	2	1	0	0	0	0	0	1	2	0	2	2	1	2	2
Bin669	Chr05	2305693	2582334	2	0	2	0	2	0	2	1	2	2	1	2	1	2	2	2	1	0	2	2	1	1	0	1	0	2	2	2	2	1	2	2	2	2	0	0	0	0	1	2	0	2	2	1	2	2
Bin670	Chr05	2582335	2655390	2	0	2	0	2	0	2	1	2	2	1	2	1	2	2	2	1	0	2	2	1	1	0	1	0	2	2	2	2	1	2	2	2	2	0	0	0	0	1	2	0	2	2	1	2	2
Bin671	Chr05	2655391	2911797	2	0	2	0	2	0	2	1	2	2	1	2	1	1	2	2	1	0	2	2	1	1	0	1	0	2	2	2	2	1	2	2	2	2	0	0	0	0	1	2	0	2	2	1	2	2
Bin672	Chr05	2911798	2990376	2	0	2	0	2	0	2	1	2	2	1	0	1	1	2	2	1	2	2	2	1	1	0	1	0	2	2	2	2	1	2	2	2	2	0	0	0	0	1	2	0	2	2	1	2	2
Bin673	Chr05	2990377	3146556	2	0	2	0	2	0	2	1	2	2	1	0	1	1	2	2	1	2	2	2	1	1	0	1	0	2	2	2	2	1	2	2	2	2	0	0	0	0	1	2	0	2	2	1	2	2
Bin674	Chr05	3146557	3306901	2	0	2	0	2	0	2	1	2	2	1	0	1	1	2	2	1	2	2	2	1	1	0	1	0	2	2	2	2	1	2	2	2	2	0	0	0	0	1	2	0	2	2	2	2	2
Bin675	Chr05	3306902	3373972	2	0	2	0	2	0	2	1	2	2	2	0	1	1	2	2	1	2	2	2	1	1	0	1	0	2	2	2	2	1	2	2	2	2	0	0	0	0	1	2	0	2	2	2	2	2
Bin676	Chr05	3373973	3616551	2	0	2	0	2	0	0	1	2	2	2	0	1	1	2	1	1	2	0	2	1	1	0	1	0	2	2	2	2	2	1	2	1	2	0	0	0	0	1	1	0	2	2	2	2	2
Bin677	Chr05	3616552	3881661	2	0	2	0	2	0	0	1	2	2	2	0	1	1	2	1	1	2	0	2	1	1	0	1	0	1	2	2	2	2	1	2	1	2	0	0	0	0	1	1	0	2	2	2	2	2
Bin678	Chr05	3881662	4144105	2	0	2	0	2	0	0	1	2	2	2	0	1	1	2	1	1	2	0	2	1	1	0	1	0	1	2	2	2	2	2	2	1	2	0	0	0	0	1	1	0	2	2	2	2	2
Bin679	Chr05	4144106	4453533	2	0	2	0	2	0	0	1	2	2	2	0	1	1	2	1	1	2	0	2	1	1	0	1	0	1	2	2	2	2	2	2	1	2	0	0	0	0	1	1	0	2	2	2	2	2
Bin680	Chr05	4453534	5226085	2	0	1	0	1	0	2	1	2	2	2	0	1	1	2	1	1	2	0	2	1	1	0	1	0	1	2	2	2	0	2	2	1	2	0	0	0	0	1	1	0	2	0	2	2	2
Bin681	Chr05	5226086	5246021	1	0	1	0	1	0	2	2	2	2	2	0	1	1	2	1	1	2	0	2	1	1	0	2	0	2	2	2	2	0	2	2	1	2	0	0	0	0	1	1	0	2	0	2	2	2
Bin682	Chr05	5246022	5517189	1	0	1	0	1	0	2	2	2	2	2	0	1	2	2	1	1	1	0	2	1	1	0	2	0	2	2	2	2	0	2	2	1	2	2	0	0	0	1	1	0	1	0	2	2	2
Bin683	Chr05	5517190	6028553	1	0	1	0	1	0	2	2	2	2	2	0	1	2	2	2	1	1	0	2	1	1	0	2	0	2	2	2	2	0	2	2	1	2	2	0	0	0	1	1	0	1	0	2	2	2
Bin684	Chr05	6028554	6328577	1	0	1	0	1	0	2	2	2	2	2	0	1	2	2	2	1	1	0	2	1	1	0	2	0	2	2	2	2	0	2	2	1	2	2	0	0	2	1	1	0	1	0	2	2	2
Bin685	Chr05	6328578	6384290	1	0	1	2	1	0	2	2	2	2	2	0	1	2	2	2	1	1	0	2	1	1	0	2	0	2	2	2	2	0	2	2	1	2	2	0	0	2	1	1	0	1	0	2	2	2
Bin686	Chr05	6384291	6712362	1	0	1	2	1	0	2	2	2	0	2	0	1	2	2	2	1	1	2	2	1	1	0	2	0	2	1	2	2	0	2	2	1	2	2	0	0	2	1	1	0	1	0	2	2	2
Bin687	Chr05	6712363	7224981	1	0	1	2	1	0	0	2	2	0	2	0	1	2	2	2	2	1	2	2	1	1	0	2	0	2	2	2	2	0	2	2	1	1	2	0	0	2	1	1	0	1	0	2	2	0
Bin688	Chr05	7224982	7355794	1	0	1	2	1	0	0	2	2	0	0	0	1	2	0	2	1	1	2	2	1	1	0	2	0	2	2	2	2	0	2	2	1	1	0	0	0	2	1	1	0	1	0	2	0	0
Bin689	Chr05	7355795	7817302	1	0	1	2	1	0	0	2	2	0	0	0	1	2	0	2	1	1	2	2	1	1	0	2	0	2	2	2	2	0	2	2	1	1	0	0	0	2	1	1	0	1	0	2	2	0
Bin690	Chr05	7817303	8273064	1	0	1	2	1	2	0	2	2	0	0	0	1	2	0	2	1	2	2	2	1	1	0	2	0	2	2	2	2	0	2	2	1	2	0	0	2	2	1	1	0	1	0	2	2	0
Bin691	Chr05	8273065	8490332	1	0	1	2	1	2	0	2	2	0	0	0	1	2	0	2	1	2	2	2	1	1	0	2	0	2	2	2	2	0	2	2	1	2	0	0	2	2	1	1	0	1	0	2	2	0
Bin692	Chr05	8490333	9124704	1	0	1	2	1	2	0	0	2	0	0	0	1	2	0	2	1	2	2	2	1	1	0	2	0	2	2	2	2	0	2	2	1	2	0	0	2	2	1	1	0	1	0	2	2	0
Bin693	Chr05	9124705	9935746	1	0	1	2	1	2	0	0	2	0	0	0	1	2	0	2	1	2	2	2	1	1	0	2	0	2	2	2	2	0	2	2	1	2	0	0	2	2	1	1	0	1	0	2	2	0
Bin694	Chr05	9935747	10508046	1	0	1	2	1	2	0	2	2	0	0	0	1	2	0	2	1	2	2	2	1	1	0	2	0	2	2	2	2	0	2	2	1	2	0	0	2	2	1	1	0	1	0	2	2	0
Bin695	Chr05	10508047	10738659	1	0	1	2	1	2	0	2	2	0	0	0	1	2	0	2	1	2	2	2	1	1	0	2	0	2	2	2	2	0	2	2	1	2	0	0	2	2	1	1	0	1	0	2	2	0
Bin696	Chr05	10738660	12234624	1	0	1	2	1	2	0	2	2	0	0	0	1	2	0	2	1	2	2	2	1	1	0	2	0	2	2	2	2	0	2	2	1	2	0	0	2	2	1	1	0	1	0	2	2	0
Bin697	Chr05	12234625	13246632	1	0	1	2	1	2	0	2	2	0	0	0	1	2	0	2	1	2	2	2	1	1	0	2	0	2	2	2	2	0	2	2	1	2	0	0	2	2	1	1	0	1	0	2	2	0
Bin698	Chr05	13246633	13872934	1	0	1	2	1	2	0	2	0	0	0	0	1	0	0	2	1	2	2	2	1	1	0	2	0	2	2	2	2	0	2	2	2	2	0	0	2	2	1	1	0	1	0	2	2	0
Bin699	Chr05	13872935	14325157	1	0	1	2	1	2	0	2	0	0	0	0	1	0	0	2	1	2	2	2	1	1	0	2	0	2	2	2	2	0	2	2	1	2	0	0	2	2	1	1	0	1	0	2	2	0
Bin700	Chr05	14325158	15127811	1	0	1	2	1	2	0	2	2	0	0	0	1	0	0	2	1	2	2	2	1	1	0	2	0	2	2	2	2	0	2	2	1	2	0	0	2	2	1	1	0	1	0	2	2	0
Bin701	Chr05	15127812	15295984	1	0	1	2	1	2	0	2	2	0	0	0	1	0	0	2	1	2	2	2	1	1	0	2	0	2	2	2	2	0	2	2	1	2	0	0	2	2	1	1	0	1	0	2	2	0
Bin702	Chr05	15295985	15358875	1	0	1	2	1	0	0	2	2	0	0	0	1	0	0	2	1	2	2	2	1	1	0	2	0	2	2	2	0	0	2	2	1	2	0	0	2	2	1	1	0	1	0	2	2	0
Bin703	Chr05	15358876	15537919	1	0	1	2	1	0	0	2	2	0	0	0	1	0	0	2	1	2	2	2	1	1	0	2	0	2	2	2	0	0	2	2	1	2	0	0	0	2	1	1	0	1	0	2	2	0
Bin704	Chr05	15537920	15560036	1	0	1	2	1	0	0	2	2	0	0	0	1	0	0	2	1	2	2	2	1	1	0	2	0	2	2	2	0	0	2	2	1	2	0	0	0	2	1	1	0	1	0	2	2	0
Bin705	Chr05	15560037	15786773	1	0	1	2	1	0	0	2	2	0	0	0	1	0	0	2	1	2	2	2	1	1	0	2	0	2	2	2	0	0	2	2	1	2	0	0	0	2	1	1	0	1	0	2	2	0
Bin706	Chr05	15786774	15848960	1	0	1	2	1	0	0	2	2	0	0	0	1	0	0	2	1	2	2	2	1	1	0	2	0	2	2	0	0	0	2	2	1	2	0	0	0	2	1	2	0	1	0	2	2	0
Bin707	Chr05	15848961	15966761	1	0	1	2	1	0	0	2	0	0	0	0	1	0	0	2	1	2	2	2	1	1	0	2	0	2	2	0	0	0	2	2	1	2	0	0	0	2	1	2	0	1	0	2	2	0
Bin708	Chr05	15966762	16023992	1	0	1	2	1	0	0	2	0	0	0	0	1	0	0	2	1	2	2	2	1	1	0	2	0	2	2	0	0	0	2	2	1	2	0	0	0	2	1	2	0	1	0	2	2	0
Bin709	Chr05	16023993	16118538	1	0	1	2	1	0	0	2	0	0	0	0	1	0	0	2	1	2	2	2	1	1	0	2	0	2	2	0	0	0	2	2	1	2	0	0	0	2	1	2	2	1	0	2	2	0
Bin710	Chr05	16118539	16289170	1	0	1	2	1	0	0	2	0	0	0	0	1	0	0	2	1	2	2	2	1	1	0	2	0	2	2	0	0	0	2	2	1	2	0	0	0	2	1	2	2	1	0	2	2	0
Bin711	Chr05	16289171	16497092	1	0	1	2	1	0	0	2	0	0	0	0	1	0	0	2	1	2	2	2	1	1	0	2	0	2	2	0	0	0	2	2	1	2	0	0	2	2	1	2	2	1	0	2	2	0
Bin712	Chr05	16497093	16584984	1	0	1	2	1	0	0	2	0	0	0	0	1	0	0	2	1	2	2	2	1	1	0	2	0	2	2	0	0	0	2	2	1	2	0	0	2	2	1	2	2	1	0	2	2	0
Bin713	Chr05	16584985	17013017	1	0	1	2	1	0	0	2	0	0	0	0	1	0	0	2	1	2	2	2	1	1	0	2	0	2	2	0	0	0	2	2	1	2	0	0	2	2	1	2	2	1	0	2	2	0
Bin714	Chr05	17013018	17378979	1	0	1	2	1	0	0	2	0	0	0	0	1	0	0	2	1	2	2	2	1	2	0	2	0	2	2	0	0	0	2	2	1	2	0	2	2	2	1	2	2	1	0	2	2	0
Bin715	Chr05	17378980	17841483	1	0	1	2	1	0	0	0	0	0	0	0	1	0	0	2	1	2	2	2	1	2	0	2	0	2	2	0	0	0	2	2	1	2	0	2	2	2	1	2	2	1	0	2	2	0
Bin716	Chr05	17841484	18155748	1	0	2	2	2	0	0	0	0	0	0	0	1	0	0	2	1	2	2	0	1	2	0	2	0	2	2	0	0	0	2	2	1	2	0	2	2	2	1	1	2	2	0	1	2	0
Bin717	Chr05	18155749	18239966	1	0	2	2	2	0	0	0	0	0	0	0	1	0	0	2	1	2	2	0	1	2	0	2	0	2	2	0	0	0	2	2	1	2	0	2	2	2	1	1	2	2	0	1	2	0
Bin718	Chr05	18239967	18273650	1	0	2	2	2	0	0	0	0	0	0	0	1	0	0	2	1	2	2	0	1	2	0	2	0	2	2	0	0	0	2	2	1	2	0	2	2	2	2	1	2	2	0	1	2	0
Bin719	Chr05	18273651	18346445	1	0	2	2	2	0	0	0	0	0	0	0	1	0	0	2	1	2	2	0	1	2	0	2	0	2	2	0	0	0	2	2	1	2	0	2	2	2	2	1	2	2	0	1	2	0
Bin720	Chr05	18346446	18751579	1	0	2	2	2	0	0	0	0	0	0	0	1	0	0	2	1	2	2	0	1	2	0	2	0	2	2	0	0	0	2	2	1	2	0	2	2	2	2	1	2	2	0	1	2	0
Bin721	Chr05	18751580	18842991	1	0	2	2	2	0	0	0	0	0	0	0	1	0	0	2	1	2	2	0	1	2	0	2	0	2	2	0	0	0	2	2	1	2	0	2	2	2	2	1	2	2	0	1	2	0
Bin722	Chr05	18842992	18930411	1	2	2	2	2	0	0	0	0	0	0	0	1	0	0	2	1	1	2	0	1	2	0	2	0	2	2	0	0	0	2	2	1	2	0	2	2	2	2	2	2	2	0	1	2	0
Bin723	Chr05	18930412	18950770	1	2	2	2	2	0	2	0	0	0	0	0	1	0	0	2	1	1	2	0	1	2	0	2	0	2	2	0	0	0	2	2	1	2	0	2	2	2	2	2	2	2	0	1	2	0
Bin724	Chr05	18950771	19088621	1	2	2	2	2	0	2	0	0	0	0	0	1	0	0	2	1	1	2	0	1	2	0	2	0	2	2	0	0	0	2	2	1	2	0	2	1	2	2	2	2	2	0	1	2	0
Bin725	Chr05	19088622	19361403	1	2	2	2	2	0	2	0	0	0	0	0	1	0	0	2	1	1	2	0	1	2	0	2	0	2	2	0	0	0	2	2	1	2	0	2	1	2	2	2	2	2	0	1	2	0
Bin726	Chr05	19361404	19399502	1	2	2	2	2	0	2	0	0	0	0	2	1	0	0	2	1	1	2	0	1	2	0	2	0	2	2	0	0	0	2	2	1	2	0	2	1	2	2	2	2	2	0	1	2	0
Bin727	Chr05	19399503	19627410	1	2	2	2	2	0	2	0	0	0	0	2	1	0	0	2	1	1	2	0	1	2	0	2	0	2	2	0	0	0	2	2	1	2	0	2	1	2	2	2	2	2	0	1	2	0
Bin728	Chr05	19627411	20126162	1	2	2	2	2	0	2	0	0	2	0	2	1	0	0	2	1	1	2	0	1	2	0	2	0	2	2	0	0	0	2	2	1	2	0	2	1	2	2	2	2	2	0	1	2	0
Bin729	Chr05	20126163	20347432	1	2	2	2	2	0	2	0	0	2	0	2	1	0	0	2	1	1	2	0	1	2	0	2	0	2	0	0	0	0	2	2	1	2	0	2	1	2	2	2	2	2	0	1	2	0
Bin730	Chr05	20347433	20576355	1	1	2	2	2	0	2	0	0	2	2	2	1	2	0	2	1	1	2	0	1	2	0	2	0	2	0	0	0	2	2	2	1	2	0	2	1	2	2	2	2	2	0	2	2	0
Bin731	Chr05	20576356	21096529	1	2	2	2	2	0	2	0	0	2	2	2	1	0	0	2	1	1	2	0	1	2	0	2	0	2	0	0	0	2	2	2	1	0	0	2	1	2	2	2	2	1	0	2	1	2
Bin732	Chr05	21096530	21434621	1	2	2	2	2	0	2	0	0	2	2	2	1	0	0	2	1	1	2	0	1	2	0	2	0	2	0	2	0	2	2	2	1	0	2	2	1	2	2	2	2	1	0	2	1	2
Bin733	Chr05	21434622	21581954	1	2	2	2	2	0	2	0	2	2	2	2	1	0	2	2	1	1	2	0	1	2	0	0	0	2	0	2	0	2	2	2	1	0	2	2	1	2	2	2	2	2	0	2	1	2
Bin734	Chr05	21581955	21937419	1	1	2	2	2	0	2	0	2	2	2	2	1	0	2	2	1	1	2	0	1	2	0	0	0	2	0	2	0	2	2	2	1	0	2	2	1	2	2	2	2	2	0	2	1	2
Bin735	Chr05	21937420	21990643	1	1	2	2	2	0	2	0	2	2	2	1	1	0	2	2	1	1	2	0	1	2	0	0	0	2	0	2	0	2	2	2	1	0	2	2	1	2	2	2	2	2	0	2	1	2
Bin736	Chr05	21990644	22232118	1	2	2	2	2	0	2	0	2	2	2	1	1	0	2	2	1	1	2	0	1	2	0	0	0	2	0	2	0	2	2	2	1	0	2	2	1	2	2	2	2	2	0	2	1	2
Bin737	Chr05	22232119	22328392	1	1	2	2	2	0	2	0	2	2	2	1	1	0	2	2	1	1	2	0	1	2	0	0	0	2	0	2	0	2	2	2	1	0	2	2	1	2	2	2	2	2	0	2	1	2
Bin738	Chr05	22328393	22414137	2	1	2	2	2	0	2	0	2	2	2	1	1	0	2	2	1	1	2	0	1	2	0	0	0	2	0	2	0	2	2	2	1	0	2	2	1	2	2	2	2	2	0	2	1	2
Bin739	Chr05	22414138	22434761	2	1	2	2	2	0	2	0	2	1	2	1	1	0	2	2	1	1	2	0	1	2	0	0	0	2	0	2	0	2	2	2	1	0	2	2	1	2	2	2	2	2	0	2	1	2
Bin740	Chr05	22434762	22574843	2	1	2	2	2	0	2	0	2	1	2	1	1	0	2	2	1	1	2	0	1	2	0	0	0	2	0	2	0	2	2	2	1	0	2	2	1	2	2	2	2	2	0	2	1	2
Bin741	Chr05	22574844	22946413	2	2	2	2	2	0	2	0	2	1	2	1	1	0	2	2	1	1	2	0	1	2	0	0	0	2	2	2	0	2	0	2	1	0	2	2	1	1	2	2	2	2	0	2	1	2
Bin742	Chr05	22946414	23162330	2	2	2	2	2	0	2	0	2	1	2	1	1	0	2	2	1	1	2	0	1	2	0	0	0	2	2	2	0	2	0	2	1	0	2	2	1	1	2	2	2	2	0	2	1	2
Bin743	Chr05	23162331	23607494	2	2	2	2	2	0	2	0	2	1	2	1	1	2	2	2	1	1	2	0	1	2	0	0	0	2	2	2	0	2	0	2	1	0	2	2	1	1	2	2	2	2	0	2	1	2
Bin744	Chr05	23607495	23745889	2	2	2	1	2	0	0	1	2	1	2	1	1	2	2	2	1	1	2	0	2	2	2	0	0	2	2	2	0	2	0	2	1	0	2	2	1	1	2	0	2	2	2	2	1	2
Bin745	Chr05	23745890	23798275	2	2	2	1	2	0	0	1	2	2	2	1	1	2	2	2	1	1	2	0	2	2	2	0	0	2	2	2	0	2	0	2	1	0	2	2	1	2	2	0	2	2	2	2	1	2
Bin746	Chr05	23798276	24097636	2	1	2	2	2	0	0	1	2	2	1	1	1	2	2	2	1	1	2	0	2	2	2	0	0	2	2	2	0	2	0	2	1	0	2	2	1	2	2	0	2	2	2	2	1	2
Bin747	Chr05	24097637	24557657	2	1	2	2	2	0	0	1	2	2	1	1	1	2	2	2	1	1	2	0	2	2	2	0	0	2	2	2	0	2	0	2	1	0	2	2	1	2	2	0	2	2	2	2	1	2
Bin748	Chr05	24557658	24639484	2	1	2	2	2	0	0	1	2	2	1	1	1	2	2	2	1	1	2	0	2	2	2	0	0	2	2	2	0	2	0	2	1	0	2	2	1	2	2	0	2	2	2	2	1	2
Bin749	Chr05	24639485	24896063	2	1	2	2	2	0	0	1	2	1	1	1	2	2	1	1	1	1	2	0	2	2	2	0	1	0	2	2	2	2	0	2	1	2	0	2	1	2	2	0	1	2	2	2	1	2
Bin750	Chr05	24896064	25641519	2	1	2	2	2	0	0	1	2	1	1	1	2	2	1	1	1	1	2	0	2	2	2	0	1	0	2	2	2	2	0	2	1	2	0	2	1	2	2	0	1	2	2	2	1	2
Bin751	Chr05	25641520	26109967	2	1	2	2	2	0	0	1	2	1	1	1	2	2	1	1	1	1	2	0	2	2	2	0	1	0	2	2	2	2	0	2	1	2	0	2	1	2	2	0	1	2	2	2	1	2
Bin752	Chr05	26109968	26140694	2	1	2	2	2	0	0	1	2	1	2	1	2	2	1	1	1	1	2	0	2	2	2	0	1	0	2	2	2	2	0	2	1	2	0	2	1	2	2	0	1	2	2	2	1	2
Bin753	Chr05	26140695	26219725	2	1	2	2	2	0	0	1	2	1	2	1	2	2	1	1	1	1	2	0	2	2	2	0	1	0	2	2	2	2	0	2	1	2	0	2	1	2	2	0	1	2	2	1	1	2
Bin754	Chr05	26219726	26381398	2	1	2	2	2	0	0	1	2	1	2	1	2	2	1	1	1	1	2	0	2	2	2	0	1	0	2	2	2	2	0	2	1	2	0	2	1	2	2	2	1	2	2	1	1	2
Bin755	Chr05	26381399	26519174	2	1	2	2	2	0	0	1	2	1	2	1	2	2	1	1	1	1	2	0	2	2	2	0	1	0	2	2	2	2	0	2	1	2	0	2	1	2	2	2	1	2	2	1	1	2
Bin756	Chr05	26519175	26564341	2	1	2	2	2	0	0	1	2	1	2	1	2	2	1	1	1	1	2	0	2	2	2	0	1	0	2	2	2	2	0	2	1	2	0	2	1	2	2	2	1	2	2	1	2	2
Bin757	Chr05	26564342	26663503	2	1	2	2	1	0	0	1	2	1	2	1	2	2	1	1	1	1	2	0	2	2	2	0	1	0	2	2	2	2	0	2	1	2	0	2	1	2	2	2	1	2	2	1	2	2
Bin758	Chr05	26663504	26979324	2	1	2	2	1	0	0	1	2	1	2	1	2	2	1	1	1	1	2	0	2	2	2	0	1	0	2	2	2	2	0	2	1	2	0	2	1	2	2	2	1	2	2	1	2	2
Bin759	Chr05	26979325	27067731	2	1	2	2	1	0	0	1	2	1	2	1	2	2	1	1	1	1	2	0	2	2	2	0	2	0	2	2	2	2	0	2	1	2	0	2	1	2	2	2	1	2	2	1	2	2
Bin760	Chr05	27067732	27111284	2	1	2	2	1	0	0	1	2	1	2	1	2	2	1	1	1	1	2	0	2	2	2	0	2	0	2	2	2	2	0	2	1	2	0	2	1	2	2	1	1	2	2	1	2	2
Bin761	Chr05	27111285	27157903	2	1	2	2	1	0	0	1	2	1	2	1	2	2	1	1	1	1	2	0	2	2	2	0	2	0	2	2	2	2	0	2	1	2	0	2	1	2	0	1	1	2	2	1	2	2
Bin762	Chr05	27157904	27195405	2	1	2	2	1	0	0	1	2	1	2	1	2	2	1	1	1	1	2	0	2	2	2	0	2	0	2	2	2	2	0	2	1	2	0	2	1	2	0	1	1	2	2	1	2	2
Bin763	Chr05	27195406	27216749	2	1	2	2	1	0	0	1	2	1	2	1	2	2	1	1	1	1	2	0	2	2	2	0	1	0	2	2	2	2	0	2	1	2	0	2	1	2	0	1	1	2	2	1	2	2
Bin764	Chr05	27216750	27257342	2	1	2	2	1	0	0	1	2	1	2	1	2	2	1	1	1	1	2	0	2	2	2	0	1	0	2	2	2	0	0	2	1	2	0	2	1	2	0	1	1	2	2	1	2	2
Bin765	Chr05	27257343	27387266	2	1	2	2	1	0	0	1	2	1	2	1	2	2	1	1	1	1	2	0	2	2	2	0	1	0	2	2	2	0	0	2	1	2	0	2	1	2	0	1	1	2	2	1	2	2
Bin766	Chr05	27387267	27478562	2	1	2	1	1	0	0	1	2	1	2	1	2	2	1	1	1	1	2	0	2	2	2	0	1	0	2	2	2	0	0	2	1	2	0	2	1	2	0	1	1	2	2	1	2	2
Bin767	Chr05	27478563	27646890	2	1	2	2	1	0	0	1	2	1	2	1	2	2	1	1	1	1	2	0	2	2	2	0	1	0	2	2	1	0	0	0	1	2	0	2	1	2	0	1	1	1	2	1	2	2
Bin768	Chr05	27646891	27841114	2	1	2	2	1	0	0	1	2	1	2	1	2	2	2	1	1	1	2	0	2	2	2	0	1	0	2	2	1	0	0	0	1	2	0	2	1	2	0	1	1	1	2	1	2	2
Bin769	Chr05	27841115	27962405	2	1	2	2	1	0	0	1	2	1	2	1	2	2	2	1	2	1	2	0	2	2	2	0	1	0	2	2	1	0	0	0	1	2	0	2	1	2	0	1	1	1	2	1	2	2
Bin770	Chr05	27962406	27988118	2	1	2	2	1	0	0	1	2	1	2	1	2	2	2	2	2	1	2	0	2	2	2	0	1	0	2	2	1	0	0	0	1	2	0	2	1	2	0	1	1	1	2	1	2	1
Bin771	Chr05	27988119	28100384	2	1	2	2	1	0	0	1	2	1	2	1	2	2	2	2	2	1	2	0	2	2	2	0	1	0	2	2	1	0	0	0	1	2	0	2	1	2	0	1	1	1	2	1	2	1
Bin772	Chr05	28100385	28134625	2	1	2	2	1	0	0	1	2	1	2	1	2	2	2	2	2	1	2	0	2	2	1	0	1	0	2	2	1	0	0	0	1	2	0	2	1	2	0	1	1	1	2	1	2	1
Bin773	Chr05	28134626	28232817	2	1	2	2	1	0	0	1	2	1	2	1	2	2	2	2	2	1	2	0	2	2	1	0	1	0	2	2	1	0	0	0	1	2	0	2	1	2	0	1	1	1	2	1	2	1
Bin774	Chr05	28232818	28350204	2	1	2	2	1	0	0	1	2	1	2	1	2	2	2	2	2	1	2	0	2	2	1	0	1	0	2	1	1	0	0	0	1	2	0	2	1	2	0	1	1	1	2	1	2	1
Bin775	Chr05	28350205	28586901	2	1	2	2	1	0	0	1	2	1	2	1	2	2	2	2	2	1	2	0	2	2	1	0	1	0	2	1	1	0	0	0	2	2	0	2	1	2	0	1	1	1	2	1	2	1
Bin776	Chr05	28586902	29068426	2	1	2	2	1	0	0	1	2	1	2	1	2	2	1	2	0	1	2	0	2	2	1	0	2	0	2	1	2	2	0	0	2	2	0	2	1	2	0	2	1	1	2	1	2	2
Bin777	Chr06	1	152618	2	1	2	2	0	0	0	0	2	2	0	1	1	2	2	0	2	2	2	1	0	1	2	2	2	0	0	0	0	2	2	2	1	2	1	2	2	0	0	2	2	2	0	2	0	1
Bin778	Chr06	152619	204538	2	1	2	2	0	0	0	0	2	2	0	1	1	2	2	0	2	2	2	1	0	1	2	2	2	0	0	0	0	2	2	2	1	2	1	2	2	0	0	2	2	2	0	2	0	1
Bin779	Chr06	204539	295682	2	1	2	2	0	0	0	0	2	2	0	1	1	2	2	0	2	2	2	1	0	1	2	2	2	0	0	0	0	2	2	2	1	2	1	2	2	0	0	2	2	2	0	2	0	1
Bin780	Chr06	295683	364366	2	1	2	2	0	0	0	0	2	2	0	1	1	2	2	0	2	2	2	1	0	1	2	2	2	0	0	0	0	2	2	2	1	2	1	2	2	0	0	2	2	2	0	2	0	1
Bin781	Chr06	364367	439550	2	1	2	2	0	0	0	0	2	2	0	1	1	2	2	0	2	2	2	1	0	1	2	2	2	0	0	0	0	2	2	2	1	2	1	2	2	0	0	2	2	2	0	2	0	1
Bin782	Chr06	439551	488144	2	1	2	2	0	0	0	0	2	2	0	1	1	2	2	0	2	2	2	1	0	1	2	2	2	0	2	0	0	2	2	2	1	2	1	2	2	0	0	2	2	2	0	2	0	1
Bin783	Chr06	488145	651117	2	1	2	2	0	0	0	0	2	0	0	1	1	2	2	0	2	0	2	1	0	1	2	2	2	0	2	0	0	2	2	2	1	2	1	2	2	0	0	2	2	2	0	2	0	1
Bin784	Chr06	651118	678269	2	1	2	2	0	0	0	0	2	0	0	1	1	2	2	0	2	0	2	1	0	1	2	2	2	0	2	0	0	2	2	2	1	2	1	2	0	0	0	2	2	2	0	0	0	1
Bin785	Chr06	678270	907520	2	1	2	2	0	0	0	0	2	0	0	1	1	2	2	0	2	0	2	1	0	1	2	2	2	0	2	0	0	2	2	2	1	2	1	2	0	0	0	2	2	2	0	0	0	1
Bin786	Chr06	907521	1050009	2	1	2	2	0	0	0	0	2	0	0	1	1	2	2	0	2	2	2	1	0	1	2	2	2	0	2	0	0	2	2	0	1	2	1	2	0	0	0	2	2	2	0	0	0	1
Bin787	Chr06	1050010	1267370	2	1	2	2	0	0	0	0	2	0	0	1	1	1	2	0	2	0	2	1	0	1	2	2	2	0	2	0	0	2	2	2	1	2	1	2	0	0	0	2	2	2	0	0	0	1
Bin788	Chr06	1267371	1298231	2	1	2	2	0	0	0	0	2	0	0	1	1	1	2	0	2	0	2	1	0	2	2	2	2	0	2	0	0	2	2	2	1	0	1	2	0	0	0	2	2	2	0	0	0	1
Bin789	Chr06	1298232	1356345	2	1	2	2	0	0	0	0	2	0	0	1	1	1	2	0	2	0	2	1	0	2	2	2	2	0	2	0	0	2	2	2	1	0	1	2	0	0	0	2	2	2	0	2	0	1
Bin790	Chr06	1356346	1428261	2	1	2	2	0	0	0	0	2	0	0	1	1	1	2	0	2	0	2	1	0	2	2	2	2	0	2	0	0	2	2	2	1	0	1	2	0	0	0	2	2	2	0	2	0	1
Bin791	Chr06	1428262	1505673	2	1	2	2	0	0	0	0	2	0	0	1	1	1	2	0	2	2	2	1	0	2	2	2	2	0	2	0	0	2	2	2	1	0	1	2	0	0	0	2	2	2	0	2	0	1
Bin792	Chr06	1505674	1556666	2	2	2	2	0	0	0	0	2	0	0	1	1	1	2	0	2	2	2	1	0	2	2	2	2	0	2	0	0	2	2	2	1	0	1	2	0	0	0	2	2	2	0	2	0	2
Bin793	Chr06	1556667	1710440	2	2	2	2	2	0	0	0	2	0	0	1	1	1	2	0	2	2	2	2	0	2	2	2	2	0	2	0	0	2	2	2	1	0	1	2	0	0	0	2	2	2	0	2	0	2
Bin794	Chr06	1710441	1766210	2	2	2	2	2	0	0	0	2	0	0	1	1	1	2	0	2	2	2	2	0	2	2	2	2	0	2	0	0	2	2	2	1	0	1	2	0	0	0	2	2	2	0	2	0	2
Bin795	Chr06	1766211	1915142	2	2	2	2	2	0	0	0	2	0	0	1	1	1	2	0	2	2	2	2	0	2	2	2	2	0	2	0	0	2	2	2	1	0	1	2	0	0	0	2	2	2	0	2	0	2
Bin796	Chr06	1915143	2001312	2	2	2	2	2	0	0	0	2	0	0	1	1	1	2	0	2	2	2	2	0	0	2	2	2	0	2	0	0	2	2	2	1	0	1	2	0	0	0	2	2	2	0	2	0	2
Bin797	Chr06	2001313	2030155	2	2	2	2	2	0	0	0	2	0	0	1	1	1	2	0	2	2	2	2	0	0	2	2	2	0	2	0	0	2	2	2	1	0	1	2	0	0	0	2	2	2	0	2	0	2
Bin798	Chr06	2030156	2126453	2	0	2	2	2	0	0	0	1	0	0	1	1	1	2	0	2	2	2	2	0	0	2	2	1	0	2	0	0	2	2	2	1	0	1	2	0	0	0	2	2	2	0	2	0	2
Bin799	Chr06	2126454	2319214	2	0	2	2	2	0	0	0	1	0	0	1	1	1	2	0	2	2	2	2	0	0	2	2	1	0	2	0	0	2	2	2	1	0	1	2	0	0	0	2	2	2	0	2	0	2
Bin800	Chr06	2319215	2447439	2	0	2	2	2	0	0	0	1	0	0	1	1	1	2	0	2	2	2	2	0	0	2	2	1	0	2	0	0	2	2	2	1	0	1	2	0	0	0	2	2	2	0	2	0	2
Bin801	Chr06	2447440	2821347	2	0	2	2	2	0	0	0	1	0	0	1	1	1	2	0	2	2	2	2	0	0	2	2	2	0	2	2	0	2	2	2	1	0	2	2	0	0	0	2	2	2	0	2	0	2
Bin802	Chr06	2821348	2997925	2	0	2	2	2	0	0	0	1	0	0	1	1	1	2	0	2	2	2	2	0	0	0	2	2	0	2	2	0	2	2	2	1	0	2	2	0	0	0	2	2	2	0	2	0	2
Bin803	Chr06	2997926	3082088	2	0	2	2	2	0	0	0	1	0	0	1	1	1	2	0	2	2	2	2	0	0	0	2	2	0	2	2	0	2	2	2	1	0	2	2	0	0	0	2	2	2	0	2	0	2
Bin804	Chr06	3082089	3332863	2	0	2	2	2	0	0	0	1	0	0	1	1	1	2	2	2	2	2	2	0	0	0	2	2	0	2	2	0	2	2	2	1	0	2	2	0	0	0	2	2	2	0	2	0	2
Bin805	Chr06	3332864	3505764	2	0	2	2	2	0	0	0	1	0	0	1	2	1	2	2	2	2	2	2	0	0	0	2	2	0	2	2	0	2	2	2	1	0	2	2	0	0	0	2	2	2	0	2	0	2
Bin806	Chr06	3505765	3791007	2	0	2	2	2	0	0	0	1	0	0	1	2	1	2	2	2	2	2	2	0	0	0	2	2	0	2	2	0	2	2	2	1	0	2	2	0	0	2	2	2	2	0	2	0	2
Bin807	Chr06	3791008	4220902	1	2	2	0	2	0	0	0	1	0	2	1	2	1	2	2	0	2	2	2	0	2	0	2	2	0	2	2	0	2	2	0	1	0	1	1	0	0	1	2	1	2	0	2	0	0
Bin808	Chr06	4220903	4737544	1	2	1	0	2	0	0	0	1	0	2	1	2	1	2	2	0	2	2	2	0	2	0	2	2	0	2	2	0	2	2	0	1	0	1	1	0	0	1	2	1	2	0	2	0	0
Bin809	Chr06	4737545	4869145	1	2	1	0	2	0	0	0	1	0	2	1	2	1	2	2	0	2	2	2	0	2	0	2	2	0	2	2	0	2	2	0	1	0	1	1	0	0	1	2	1	2	0	2	0	0
Bin810	Chr06	4869146	5000558	1	0	1	0	2	0	0	0	1	0	2	1	2	1	2	2	0	2	2	2	0	2	0	2	2	0	2	2	2	2	2	0	1	0	1	1	0	0	1	2	1	2	0	2	0	0
Bin811	Chr06	5000559	5108289	1	0	1	0	2	0	0	0	1	0	2	1	2	1	2	2	0	2	2	2	0	2	0	2	2	0	2	2	2	2	2	0	1	2	1	1	0	0	1	2	1	2	0	2	0	0
Bin812	Chr06	5108290	5849770	1	0	1	0	2	0	0	0	1	0	2	1	2	1	2	2	0	2	2	2	0	2	0	2	2	0	2	2	2	2	2	0	1	2	1	1	0	0	1	2	1	2	0	2	0	0
Bin813	Chr06	5849771	5911100	1	2	1	2	2	0	0	0	1	0	2	1	2	1	2	2	2	2	1	1	0	2	0	2	2	0	2	2	2	2	2	0	1	2	1	1	0	0	1	2	1	2	2	2	0	2
Bin814	Chr06	5911101	5999360	1	0	1	2	2	0	0	0	1	0	2	1	2	1	2	2	2	2	1	1	0	2	0	2	2	0	2	2	2	2	2	0	1	2	1	1	0	0	1	2	1	2	2	2	0	2
Bin815	Chr06	5999361	6024725	1	0	1	2	2	0	0	0	2	0	2	2	2	1	2	2	2	2	1	1	0	0	0	1	2	0	2	2	2	2	2	0	1	2	1	1	0	0	1	2	1	2	2	2	2	2
Bin816	Chr06	6024726	6146691	1	0	1	2	2	0	0	0	2	0	2	2	2	1	2	2	2	2	1	1	0	0	0	1	2	0	2	2	2	2	2	0	1	2	1	1	0	0	1	2	1	2	2	2	2	2
Bin817	Chr06	6146692	6187160	1	2	2	2	2	0	0	0	2	0	1	2	2	1	2	2	2	2	1	1	0	0	0	1	2	0	2	2	2	2	2	2	1	2	2	1	0	0	1	2	1	2	2	2	2	2
Bin818	Chr06	6187161	6336346	1	2	2	2	2	0	0	0	2	0	1	2	2	1	2	2	2	2	1	1	0	0	0	1	2	0	2	2	2	2	2	2	1	2	2	1	0	0	1	2	1	2	2	2	2	2
Bin819	Chr06	6336347	6486206	1	2	2	2	2	0	0	0	2	0	1	2	2	1	2	2	2	2	1	1	0	0	0	1	2	0	2	2	2	2	2	2	1	2	2	1	0	0	1	2	1	2	2	2	2	2
Bin820	Chr06	6486207	6505796	1	2	2	2	2	0	0	0	2	0	1	2	2	1	2	2	2	2	1	1	0	0	0	1	2	0	2	2	2	2	2	2	1	2	2	1	0	0	1	2	1	2	1	2	2	2
Bin821	Chr06	6505797	6556633	1	0	2	2	2	0	0	0	2	0	1	2	2	1	2	2	2	2	1	1	0	0	0	1	2	0	2	2	2	2	2	2	1	2	2	1	0	0	1	2	1	2	1	2	2	2
Bin822	Chr06	6556634	6842916	1	2	2	2	2	0	0	0	2	0	1	2	2	1	2	2	2	2	1	1	2	0	0	1	2	0	2	2	2	2	2	2	1	2	2	1	0	0	1	2	1	2	1	2	2	2
Bin823	Chr06	6842917	6992022	1	0	2	2	2	0	0	0	1	0	2	1	2	1	2	2	2	2	1	1	2	0	0	1	2	0	2	2	0	2	2	2	1	2	2	1	0	0	1	2	2	2	1	2	2	2
Bin824	Chr06	6992023	7095577	2	0	2	2	2	0	0	0	1	0	2	1	2	1	2	2	2	2	1	1	2	0	0	1	2	0	2	2	0	2	2	2	1	2	2	1	0	0	1	2	2	2	1	2	2	2
Bin825	Chr06	7095578	7185120	2	2	2	2	2	0	0	0	1	0	2	1	2	1	2	2	2	2	1	1	2	0	0	1	2	0	2	2	0	2	2	2	1	2	2	1	0	0	1	2	2	2	1	2	2	2
Bin826	Chr06	7185121	7363358	2	2	2	2	2	0	0	0	2	0	2	1	2	1	2	2	2	2	1	1	2	0	0	1	2	0	2	2	0	2	2	2	1	2	2	1	0	0	1	2	2	2	1	2	2	2
Bin827	Chr06	7363359	8459181	2	2	2	2	2	0	0	0	2	0	2	1	2	1	2	2	2	2	1	1	2	0	0	1	2	0	2	2	0	2	1	2	1	2	2	1	0	0	1	2	2	2	1	2	0	2
Bin828	Chr06	8459182	8935414	2	0	2	2	2	0	0	0	2	0	2	1	2	1	0	2	2	1	1	1	1	0	0	2	2	0	2	2	0	2	1	2	1	2	2	1	0	2	1	2	2	0	2	2	0	2
Bin829	Chr06	8935415	9238793	2	0	2	2	2	0	0	0	2	0	2	1	2	1	0	2	2	1	1	1	1	0	0	2	2	2	2	2	0	2	1	2	1	2	2	1	0	2	1	2	2	0	2	2	0	2
Bin830	Chr06	9238794	9423544	2	0	2	2	2	0	0	0	2	0	2	1	2	1	0	2	2	1	1	1	1	0	0	2	2	2	2	2	0	2	1	2	1	0	2	1	0	2	1	2	2	0	2	2	0	2
Bin831	Chr06	9423545	9915688	2	0	2	2	2	0	0	0	2	0	2	1	2	1	0	2	2	1	1	1	1	0	2	2	2	2	2	2	0	2	1	2	1	0	2	1	2	2	1	2	2	0	2	2	0	2
Bin832	Chr06	9915689	10129033	2	0	2	2	2	0	0	0	2	0	2	1	1	1	0	2	2	1	1	1	1	0	2	2	2	2	2	2	0	2	1	2	1	0	2	1	2	2	1	2	2	0	2	2	0	2
Bin833	Chr06	10129034	10503273	2	0	2	2	2	0	0	0	2	0	2	1	1	1	0	2	2	1	1	1	1	0	2	2	2	2	2	2	0	2	1	2	1	0	2	2	2	2	1	2	2	0	2	2	0	2
Bin834	Chr06	10503274	12626365	2	2	2	2	0	0	0	2	1	0	1	1	1	1	2	2	2	1	1	1	1	2	1	2	2	2	2	2	0	2	1	2	1	0	2	2	2	2	1	2	2	0	2	0	2	2
Bin835	Chr06	12626366	12764709	2	2	2	2	0	0	0	2	1	0	1	1	1	1	2	2	2	1	1	1	1	2	1	2	2	2	2	2	0	2	1	2	1	0	2	2	2	2	1	2	2	0	2	0	2	2
Bin836	Chr06	12764710	13076940	2	2	2	2	0	0	0	2	1	0	1	1	1	1	2	2	2	1	1	1	1	2	1	2	2	2	2	2	0	2	1	2	1	0	2	2	2	2	1	2	2	0	2	0	2	2
Bin837	Chr06	13076941	13646424	2	2	2	2	0	0	0	2	1	0	2	1	1	1	2	2	2	1	1	1	1	2	1	2	2	2	2	2	0	2	1	2	1	0	2	2	2	2	1	2	2	0	2	0	2	2
Bin838	Chr06	13646425	13769678	2	2	2	2	0	0	0	2	1	0	2	1	1	1	2	2	2	1	1	1	1	2	1	2	2	2	2	2	0	2	1	2	1	0	2	2	2	2	1	2	2	0	2	0	2	2
Bin839	Chr06	13769679	14251236	2	2	2	2	0	0	0	2	1	0	2	1	1	1	2	2	2	1	1	1	1	2	1	2	2	2	2	2	0	2	1	2	1	0	2	2	2	2	1	2	2	0	2	0	2	2
Bin840	Chr06	14251237	14494005	2	2	2	2	0	0	0	2	1	0	1	1	1	1	2	2	2	1	1	1	1	2	1	2	2	2	2	2	0	2	1	2	1	0	2	2	2	2	1	2	2	0	2	0	2	2
Bin841	Chr06	14494006	14822096	2	2	2	2	0	0	0	2	1	0	1	1	1	1	2	2	2	1	1	1	1	2	1	2	2	2	2	2	0	2	1	2	1	0	2	2	2	2	1	2	2	0	2	0	2	2
Bin842	Chr06	14822097	14876746	2	2	2	2	0	0	0	2	1	0	1	1	1	1	2	2	2	1	1	1	1	2	1	2	2	2	2	2	0	2	1	2	1	0	2	2	2	2	1	2	2	0	2	0	2	2
Bin843	Chr06	14876747	15315759	2	2	2	2	0	0	0	2	1	0	1	1	1	1	2	2	2	1	1	1	1	2	1	2	2	2	2	2	0	2	1	2	1	0	2	2	2	2	1	2	2	0	2	0	2	2
Bin844	Chr06	15315760	16025715	2	2	2	2	0	0	0	2	1	0	1	1	1	1	2	2	2	1	1	1	1	2	1	2	2	2	2	2	0	2	1	2	1	0	2	2	2	2	1	2	2	0	2	0	2	2
Bin845	Chr06	16025716	16952255	2	2	2	2	0	0	0	2	1	0	2	1	1	1	2	2	2	1	1	1	1	2	1	2	2	2	2	2	0	2	1	2	1	0	2	2	2	2	1	2	2	0	2	0	2	2
Bin846	Chr06	16952256	18554991	2	2	2	2	0	0	0	1	1	0	1	1	1	1	2	2	2	1	1	1	1	2	1	2	2	2	2	0	0	2	2	2	1	0	2	0	2	2	1	2	2	0	2	0	2	2
Bin847	Chr06	18554992	18665633	2	2	2	2	0	0	0	1	1	0	1	1	1	1	2	2	2	1	1	1	1	2	1	2	2	2	2	0	0	2	2	2	1	0	2	2	2	2	1	2	2	0	2	0	2	2
Bin848	Chr06	18665634	18948735	2	0	2	2	0	0	0	1	1	0	1	1	1	1	2	2	2	2	1	1	1	2	1	2	2	2	2	0	0	1	2	2	1	0	2	2	2	2	1	2	2	0	2	0	2	0
Bin849	Chr06	18948736	19044455	2	0	2	2	0	0	0	1	1	0	1	1	1	1	2	2	2	2	1	1	1	2	1	2	2	2	2	0	0	1	2	1	1	0	2	2	2	2	1	2	2	0	2	0	2	0
Bin850	Chr06	19044456	19288301	2	0	2	2	0	0	0	1	1	0	1	1	1	1	2	2	2	2	1	1	2	2	1	2	2	2	2	0	0	1	2	1	1	0	2	2	1	2	1	2	2	0	2	0	2	0
Bin851	Chr06	19288302	19334606	2	0	2	2	0	0	0	1	1	0	2	1	1	1	2	2	2	2	1	1	2	2	1	2	2	2	2	0	0	1	2	1	1	0	2	2	1	2	1	2	2	0	2	0	2	0
Bin852	Chr06	19334607	19442853	2	0	2	2	0	0	0	1	1	0	2	1	1	1	2	2	2	2	1	1	2	2	1	2	2	2	2	0	0	1	2	1	1	0	2	2	1	2	1	2	2	0	2	0	2	0
Bin853	Chr06	19442854	19537521	2	0	2	2	0	0	0	1	1	0	1	1	1	1	2	2	2	2	1	1	2	2	1	2	2	2	2	0	0	1	2	1	1	0	2	2	1	2	1	2	2	0	2	0	2	0
Bin854	Chr06	19537522	19746861	2	0	2	2	0	0	0	1	1	0	1	1	1	1	2	2	2	2	1	1	2	2	1	2	2	2	2	0	0	1	2	1	1	0	2	2	1	2	1	2	2	0	2	0	2	0
Bin855	Chr06	19746862	19799715	2	0	2	2	0	0	0	1	1	0	2	1	1	1	2	2	2	2	1	1	2	2	1	2	2	2	2	0	0	1	2	1	1	0	2	2	1	2	1	2	2	0	2	0	2	0
Bin856	Chr06	19799716	19865416	2	0	2	2	0	0	0	1	1	0	2	1	1	1	2	2	2	2	1	1	2	2	1	2	2	2	2	0	0	1	2	1	1	0	2	2	1	2	1	2	2	0	2	0	2	0
Bin857	Chr06	19865417	19994668	2	0	2	2	0	0	0	1	1	0	2	1	1	1	2	2	2	2	1	1	2	2	1	2	2	2	2	0	0	1	2	1	1	0	2	2	1	2	1	2	2	0	2	0	2	0
Bin858	Chr06	19994669	20224615	2	0	2	2	0	0	0	1	1	0	2	1	1	1	2	2	2	2	1	1	2	2	1	2	2	2	2	0	0	1	2	1	1	0	2	2	1	2	1	2	2	0	2	0	2	0
Bin859	Chr06	20224616	20322829	2	0	2	2	0	0	0	1	1	0	2	1	1	1	2	2	2	2	1	1	2	2	1	2	2	2	2	0	0	1	2	1	1	0	2	2	1	2	1	2	2	0	2	0	2	0
Bin860	Chr06	20322830	20478088	2	2	2	2	0	0	0	1	1	0	2	1	1	1	2	2	2	2	1	1	2	2	1	2	2	2	2	0	0	1	2	1	1	0	2	2	1	2	1	2	2	0	2	2	2	0
Bin861	Chr06	20478089	20678269	2	1	2	2	0	0	0	1	1	0	2	1	1	1	2	2	2	2	1	1	2	2	1	2	2	2	2	0	0	1	2	1	1	0	2	2	1	2	1	2	2	0	2	2	2	0
Bin862	Chr06	20678270	21058371	2	1	2	2	0	0	0	1	1	0	2	1	1	2	2	2	2	2	1	1	2	2	1	2	2	0	2	0	0	1	2	1	1	0	2	2	1	2	1	2	2	0	2	2	2	0
Bin863	Chr06	21058372	21072370	2	1	2	2	0	0	0	1	1	0	2	1	1	2	2	2	2	2	1	1	2	2	1	2	2	0	2	0	0	1	2	1	1	0	2	2	1	2	1	2	2	0	2	2	2	0
Bin864	Chr06	21072371	21179481	2	1	2	2	0	0	0	1	1	0	2	1	1	2	2	2	2	2	1	1	2	2	1	2	2	0	2	0	0	1	2	1	1	0	2	2	1	2	1	2	2	0	2	2	2	0
Bin865	Chr06	21179482	21733056	2	1	0	2	0	2	0	1	1	0	2	1	1	2	2	2	1	2	1	1	2	2	1	2	2	0	2	0	0	1	2	1	1	0	2	2	1	2	2	2	2	0	2	2	2	0
Bin866	Chr06	21733057	22036684	2	1	2	2	0	2	0	1	1	0	2	1	1	2	2	2	1	2	1	1	2	2	1	2	2	0	2	0	0	1	2	1	1	0	2	2	1	2	2	2	2	0	2	2	2	0
Bin867	Chr06	22036685	22074903	2	1	2	2	0	1	0	1	1	0	2	1	1	2	2	2	1	2	1	2	2	2	1	2	2	0	2	0	2	1	2	1	1	0	2	2	1	2	2	2	2	0	2	2	2	0
Bin868	Chr06	22074904	22096533	2	1	2	2	0	1	0	1	1	0	2	1	1	2	2	2	1	2	1	2	2	2	1	2	2	0	2	0	2	1	2	1	1	0	2	2	1	2	2	2	2	0	2	2	2	0
Bin869	Chr06	22096534	22203229	2	1	2	2	0	1	0	1	1	0	2	1	1	2	2	2	1	2	1	2	2	2	1	2	2	0	2	0	2	1	2	1	1	0	2	2	1	2	2	2	2	0	2	1	2	0
Bin870	Chr06	22203230	22569151	2	1	2	2	0	1	0	1	1	0	2	1	1	2	2	2	1	2	1	2	2	2	1	2	2	0	2	0	2	1	2	1	1	0	2	2	1	2	2	2	2	0	2	1	2	0
Bin871	Chr06	22569152	22683972	2	1	2	2	0	1	0	1	1	2	2	1	1	2	2	2	1	2	1	2	2	2	1	2	2	0	2	0	2	1	2	1	1	0	2	2	1	2	2	2	2	0	2	1	2	0
Bin872	Chr06	22683973	22914115	2	1	2	2	2	1	0	2	1	2	2	1	1	2	2	2	1	2	1	2	2	2	1	2	2	0	2	0	2	1	2	1	1	0	2	2	1	0	2	2	2	0	2	1	2	0
Bin873	Chr06	22914116	23284302	2	1	2	2	2	1	0	2	1	2	2	1	1	2	2	2	1	2	1	2	2	2	1	2	2	0	2	0	2	1	2	1	1	0	2	2	1	0	2	2	2	0	2	1	2	0
Bin874	Chr06	23284303	23666026	2	1	2	1	2	1	0	2	1	2	2	1	1	2	2	2	2	2	1	2	1	2	1	2	2	0	2	0	2	1	0	1	1	2	0	2	1	0	2	2	2	0	2	1	2	0
Bin875	Chr06	23666027	23848760	2	1	2	1	0	1	0	2	1	2	2	1	1	2	2	2	2	2	1	2	1	2	1	2	2	0	2	0	2	1	0	1	1	2	0	2	1	0	2	2	2	0	2	1	2	2
Bin876	Chr06	23848761	23866498	2	1	2	1	0	1	0	2	1	0	2	1	1	2	2	2	2	2	1	2	1	2	1	2	2	0	2	0	2	1	0	1	2	2	0	2	1	0	2	2	2	0	2	1	2	2
Bin877	Chr06	23866499	24033180	2	1	2	1	0	1	0	2	1	0	2	1	1	2	2	2	2	2	1	2	2	2	1	2	2	0	2	0	2	1	0	1	2	2	0	2	1	0	2	2	2	0	2	1	2	2
Bin878	Chr06	24033181	24423948	2	1	2	1	0	1	0	2	1	0	2	2	1	2	2	2	2	2	1	2	2	2	1	2	2	0	2	0	2	1	0	1	2	2	0	2	1	0	2	2	2	0	2	1	2	2
Bin879	Chr06	24423949	24506121	2	1	2	1	0	1	2	2	1	0	2	2	1	1	2	2	2	2	1	2	2	2	1	2	2	0	0	0	0	1	0	1	2	2	0	0	1	0	2	1	2	0	2	1	2	2
Bin880	Chr06	24506122	24786090	2	1	2	1	0	1	2	2	1	2	2	2	1	1	2	2	2	2	1	2	2	2	1	2	2	0	0	0	0	1	0	1	2	2	0	0	1	0	2	1	2	0	2	1	2	2
Bin881	Chr06	24786091	24916751	2	1	2	1	0	1	2	2	1	2	2	2	1	1	2	2	2	2	1	2	2	2	1	2	2	0	0	0	0	1	0	1	2	2	0	0	1	0	2	1	2	0	1	1	2	2
Bin882	Chr06	24916752	25004642	2	1	2	1	0	1	2	2	1	2	2	2	1	1	2	2	2	2	1	2	2	2	1	2	2	0	0	0	0	1	0	2	2	2	0	0	1	0	2	1	2	0	1	1	2	2
Bin883	Chr06	25004643	25318755	2	1	2	1	0	1	2	2	1	2	2	2	1	1	2	2	2	2	1	0	2	2	1	2	2	0	0	0	0	1	0	2	2	2	0	0	1	0	2	1	2	0	1	1	2	2
Bin884	Chr06	25318756	26251896	2	2	2	1	0	2	2	2	1	2	2	2	1	1	1	2	1	2	1	2	2	1	2	2	2	0	0	0	2	1	0	2	0	2	0	2	2	0	0	2	2	0	1	1	0	2
Bin885	Chr06	26251897	26687863	2	2	2	1	0	2	2	2	1	2	2	2	1	1	1	2	1	2	1	2	2	1	2	2	2	0	0	2	2	1	0	2	0	2	0	2	2	0	0	2	2	2	1	1	0	2
Bin886	Chr06	26687864	26740203	2	2	2	1	0	2	2	2	1	2	2	2	1	2	1	2	1	2	1	2	2	1	2	2	1	0	0	2	1	1	0	1	0	1	0	2	2	0	0	2	2	2	2	1	0	0
Bin887	Chr06	26740204	26883490	2	2	2	1	0	2	2	2	1	2	2	2	1	2	1	2	1	2	1	2	2	1	2	2	1	0	0	2	1	1	0	1	0	1	0	2	2	0	0	2	2	2	2	1	0	2
Bin888	Chr06	26883491	26941169	2	2	2	2	0	2	2	2	1	2	0	2	1	2	1	2	1	2	1	2	2	1	2	2	1	0	0	2	1	1	0	1	0	1	0	2	2	0	0	2	2	1	2	1	0	2
Bin889	Chr06	26941170	27227726	1	2	2	2	0	2	2	2	1	2	0	2	1	2	1	2	1	2	1	2	2	1	2	2	1	0	0	2	1	1	0	1	0	1	0	2	2	0	0	2	2	1	2	1	0	2
Bin890	Chr06	27227727	27371335	1	2	2	2	0	2	2	2	1	2	0	2	1	2	1	2	1	2	1	2	2	1	2	2	1	0	0	2	1	1	0	1	0	1	0	2	2	0	0	2	2	1	2	1	0	2
Bin891	Chr06	27371336	27399994	1	2	2	1	0	2	2	2	1	2	0	2	1	2	1	2	1	2	1	2	2	1	2	2	1	0	0	2	1	1	0	1	0	1	0	2	2	0	0	2	2	1	2	1	0	2
Bin892	Chr06	27399995	27450106	1	2	2	1	0	2	2	2	1	2	0	2	1	2	1	2	1	2	1	2	2	1	2	2	1	0	0	2	1	1	0	1	0	1	0	2	2	0	0	2	2	1	2	1	0	2
Bin893	Chr06	27450107	27554860	2	2	2	1	0	2	2	2	1	2	0	2	1	2	1	2	1	2	1	2	2	1	2	2	1	0	0	2	1	1	0	1	0	1	0	2	2	0	0	2	2	1	2	1	0	2
Bin894	Chr06	27554861	27603899	2	2	2	1	0	2	2	2	1	2	2	2	1	2	1	2	1	2	1	2	2	1	2	2	1	0	0	2	1	1	0	1	0	1	0	2	2	0	0	2	2	1	2	1	0	2
Bin895	Chr06	27603900	27686037	2	2	2	1	0	2	2	2	1	2	2	2	1	2	1	2	1	2	1	2	2	1	2	2	1	0	0	2	1	1	0	1	0	1	0	2	2	0	0	2	2	1	2	1	0	2
Bin896	Chr06	27686038	27743923	2	2	2	1	0	2	2	2	1	2	2	2	1	2	1	2	1	2	1	2	2	1	2	2	1	0	0	2	1	1	0	1	0	1	0	2	2	0	0	2	2	1	2	1	0	2
Bin897	Chr06	27743924	27795851	2	2	2	1	0	2	2	2	1	2	2	2	1	2	1	2	1	2	1	2	2	1	2	2	1	0	0	2	1	1	0	1	0	1	0	2	2	0	0	2	2	1	2	1	0	2
Bin898	Chr06	27795852	27910177	2	2	2	1	0	2	2	2	1	2	2	2	1	2	2	2	1	2	1	2	2	1	2	2	1	0	0	2	1	1	0	1	0	1	0	2	2	0	0	2	2	1	2	1	0	2
Bin899	Chr06	27910178	28073742	2	2	2	1	0	0	0	2	1	2	2	2	1	2	2	2	1	2	1	2	2	2	2	2	1	0	0	2	1	1	0	1	0	1	0	2	2	0	0	2	2	1	2	1	0	2
Bin900	Chr06	28073743	28393474	2	2	2	1	2	0	0	2	1	2	2	2	1	2	2	2	1	2	1	2	2	2	2	2	1	0	0	2	1	1	0	1	0	1	0	2	2	0	0	2	2	1	2	1	0	2
Bin901	Chr06	28393475	28560288	2	0	0	1	2	0	2	2	1	2	2	2	1	2	2	0	2	0	2	1	2	2	2	0	1	0	0	2	1	1	0	1	2	1	0	2	2	1	0	2	1	1	2	1	0	2
Bin902	Chr06	28560289	29247213	2	0	0	1	2	0	2	2	1	2	2	2	1	2	2	0	2	0	2	1	2	2	2	0	1	0	0	2	1	1	0	1	2	1	0	2	2	1	0	2	1	1	2	1	0	2
Bin903	Chr07	1	550188	2	0	2	2	1	2	1	1	1	2	0	0	0	2	2	0	2	2	0	2	0	0	2	1	1	1	0	2	2	2	2	2	1	2	2	2	1	1	0	2	0	1	1	2	2	2
Bin904	Chr07	550189	623678	2	0	2	2	1	2	1	1	1	2	0	2	0	2	2	0	2	0	0	2	0	0	2	1	1	1	0	2	2	2	2	2	1	2	2	2	1	1	0	2	0	1	1	2	2	2
Bin905	Chr07	623679	694172	2	0	2	2	1	2	1	1	1	2	0	2	0	2	2	0	2	0	0	2	2	0	2	1	1	1	0	2	2	2	2	2	1	2	2	2	1	1	0	2	2	1	1	2	2	2
Bin906	Chr07	694173	753710	2	0	2	2	1	2	1	1	1	2	0	2	0	2	2	0	2	0	0	2	2	0	2	1	1	1	0	2	2	2	2	2	1	2	2	2	1	1	0	2	2	1	1	2	2	2
Bin907	Chr07	753711	899584	2	0	2	2	1	2	1	1	1	2	0	2	0	2	2	0	2	0	0	2	2	0	2	1	1	1	0	2	2	2	2	2	1	2	2	2	1	2	0	2	2	1	1	2	2	2
Bin908	Chr07	899585	1152721	1	0	2	2	1	2	1	1	1	2	0	2	0	2	2	0	2	0	0	2	2	0	2	1	1	1	0	2	2	2	2	2	1	2	2	2	1	2	0	2	2	1	1	2	2	2
Bin909	Chr07	1152722	1278737	1	0	2	2	1	1	1	1	1	1	0	2	0	2	2	0	2	0	1	2	2	0	2	1	1	1	0	2	2	0	2	2	1	2	2	2	1	2	0	2	2	1	2	2	2	2
Bin910	Chr07	1278738	1634124	1	0	2	2	1	1	1	1	1	1	0	2	0	2	2	0	2	0	1	2	2	0	2	1	1	1	0	2	2	0	2	2	1	2	2	2	1	2	0	2	2	1	2	2	2	0
Bin911	Chr07	1634125	1648228	1	0	2	2	1	1	1	1	1	1	0	2	0	2	0	0	2	0	1	2	2	0	2	1	1	1	0	2	2	0	2	2	1	2	2	2	1	2	0	2	2	1	2	2	2	0
Bin912	Chr07	1648229	1994765	1	0	2	2	1	1	1	1	1	1	0	2	0	2	0	0	2	0	1	2	2	0	2	1	1	1	0	2	2	0	2	2	1	2	2	2	1	0	0	2	2	1	2	2	2	0
Bin913	Chr07	1994766	2058063	1	0	2	2	1	1	1	1	1	1	0	2	0	2	0	0	2	0	1	2	2	0	2	2	1	1	0	2	2	0	2	2	1	2	2	2	1	0	0	2	2	1	2	2	2	0
Bin914	Chr07	2058064	2118174	1	0	2	2	1	1	1	1	1	1	0	2	0	2	0	0	2	0	2	2	2	0	2	2	1	1	0	2	2	0	2	2	1	2	2	2	1	0	0	2	2	1	2	2	2	0
Bin915	Chr07	2118175	2149306	1	0	2	2	1	1	1	1	1	1	0	2	0	2	0	0	2	0	2	2	2	0	2	2	1	1	0	2	2	0	2	2	1	2	2	2	1	0	0	2	2	1	2	2	2	0
Bin916	Chr07	2149307	2187675	1	0	2	2	1	1	1	1	1	1	0	2	0	2	2	0	2	0	2	2	2	0	2	2	1	1	0	2	2	0	2	2	1	2	2	2	1	0	0	2	2	1	2	2	2	0
Bin917	Chr07	2187676	2788409	1	0	1	2	1	1	1	2	2	1	2	1	0	2	2	0	1	0	2	2	1	0	2	2	1	2	0	2	2	2	2	0	2	2	1	1	2	0	2	2	0	2	2	2	2	2
Bin918	Chr07	2788410	3066500	1	0	1	2	1	1	1	2	2	1	2	1	0	2	2	0	1	0	2	2	1	0	2	2	1	2	0	2	2	2	0	0	2	2	2	2	2	0	2	2	0	2	2	2	2	2
Bin919	Chr07	3066501	3081546	1	0	1	2	1	1	1	2	2	1	2	1	0	2	2	0	1	0	2	2	1	0	2	2	1	2	0	2	2	2	0	0	2	2	2	2	2	0	2	2	0	2	2	2	2	2
Bin920	Chr07	3081547	3192784	2	0	1	2	1	2	1	2	2	1	2	2	0	2	2	0	1	0	2	2	1	0	2	2	1	2	0	2	2	2	0	0	2	2	2	2	2	0	2	2	0	2	2	2	2	2
Bin921	Chr07	3192785	3313617	2	0	1	2	1	2	1	2	2	1	2	2	0	2	2	0	1	0	2	2	1	0	2	2	1	2	0	2	2	2	0	0	2	2	2	2	2	0	2	2	0	2	2	2	2	2
Bin922	Chr07	3313618	3393656	2	0	1	2	1	2	1	2	2	1	2	2	0	2	2	0	1	0	2	2	1	0	2	2	2	2	0	2	2	2	0	0	2	2	2	2	2	0	2	2	0	2	2	2	2	2
Bin923	Chr07	3393657	3763493	2	0	1	2	1	2	1	2	2	1	2	2	0	2	1	0	1	0	2	2	1	0	2	2	2	2	0	2	2	2	0	0	2	2	2	2	2	0	2	2	0	2	2	2	2	2
Bin924	Chr07	3763494	4628089	2	0	1	2	1	1	1	2	2	1	2	2	0	2	1	0	1	0	2	2	1	0	2	2	2	2	0	2	2	2	0	0	2	2	0	2	2	0	2	2	0	2	2	2	2	2
Bin925	Chr07	4628090	5402547	0	2	1	2	1	1	1	2	2	1	0	2	0	2	1	0	1	0	2	2	2	1	2	2	0	2	2	1	0	2	2	2	1	0	0	2	0	0	2	2	2	2	2	2	2	2
Bin926	Chr07	5402548	6062601	0	2	1	2	1	1	1	2	2	1	0	2	0	2	1	0	1	0	2	0	2	1	2	2	0	2	2	1	0	2	2	2	1	0	0	2	0	2	2	2	2	2	2	2	2	2
Bin927	Chr07	6062602	6346889	2	0	1	2	1	1	1	2	2	0	0	2	0	2	1	0	1	0	2	0	2	1	2	2	0	2	2	1	0	2	2	2	1	0	2	2	0	2	2	2	2	2	2	2	2	1
Bin928	Chr07	6346890	6511804	2	0	1	2	1	1	1	2	2	0	0	2	0	2	1	0	1	0	2	0	2	1	2	0	0	2	2	1	0	2	2	2	1	0	2	2	0	2	2	2	2	2	2	2	2	1
Bin929	Chr07	6511805	6580184	2	0	1	2	1	1	1	2	2	0	0	2	0	2	1	0	1	0	2	0	2	1	2	0	0	2	2	1	0	2	2	2	1	0	2	2	0	2	2	2	2	2	2	2	2	1
Bin930	Chr07	6580185	6638334	2	0	1	2	1	1	1	2	2	0	0	2	0	2	1	0	1	0	2	0	2	1	2	0	0	2	2	1	0	2	2	2	1	0	2	2	0	2	2	2	2	2	2	2	2	1
Bin931	Chr07	6638335	6731079	2	0	1	2	1	1	1	2	2	0	0	2	0	2	1	0	1	0	2	0	2	1	2	0	0	2	2	1	0	2	2	2	1	0	2	2	0	2	2	2	2	2	2	2	2	1
Bin932	Chr07	6731080	7088790	2	0	1	2	1	1	1	0	2	0	0	2	0	2	1	0	1	0	0	0	2	1	2	0	0	2	2	1	0	2	2	2	1	0	2	2	0	2	2	2	2	2	2	2	2	1
Bin933	Chr07	7088791	7566466	2	0	1	2	1	1	1	0	2	0	0	2	0	2	1	0	1	0	0	0	2	1	2	0	0	2	2	1	0	2	2	2	1	0	2	2	0	2	2	2	2	2	2	2	2	1
Bin934	Chr07	7566467	7754635	2	0	1	2	1	1	1	2	2	0	0	2	0	2	1	0	1	0	2	0	1	1	2	0	2	2	2	1	0	2	2	2	1	0	2	2	0	2	2	2	2	2	2	2	2	1
Bin935	Chr07	7754636	8286461	2	0	1	2	1	1	1	2	2	0	0	2	0	2	1	0	1	0	2	0	1	1	2	0	2	2	2	1	0	2	2	2	1	0	2	2	0	2	2	2	2	2	2	2	2	1
Bin936	Chr07	8286462	8469564	2	0	1	2	1	1	1	2	2	0	0	2	0	2	1	0	1	0	2	0	1	1	2	0	2	2	2	1	0	2	2	2	1	0	2	2	0	2	2	2	2	2	2	2	2	1
Bin937	Chr07	8469565	8558259	2	0	1	2	1	1	1	2	2	0	0	2	0	2	1	0	1	0	2	0	1	1	2	0	2	2	2	1	0	2	2	2	1	0	2	2	0	2	2	2	2	2	2	2	2	1
Bin938	Chr07	8558260	9050227	2	0	1	2	1	1	1	2	2	0	0	2	0	2	1	0	1	0	2	0	1	1	2	0	2	2	2	1	0	2	2	2	1	0	2	2	0	1	2	2	2	2	2	2	2	1
Bin939	Chr07	9050228	11578654	2	0	1	2	1	1	1	2	2	0	0	2	0	2	1	0	1	0	2	0	1	1	0	0	2	2	2	1	0	2	2	2	1	0	2	2	0	1	2	2	2	2	2	2	2	1
Bin940	Chr07	11578655	12060739	2	2	1	2	1	1	1	2	2	0	0	2	0	2	1	0	1	0	2	0	1	1	0	0	2	2	2	1	0	2	2	2	1	0	2	2	0	1	2	2	2	2	2	2	2	1
Bin941	Chr07	12060740	14117673	2	2	1	2	1	1	1	2	2	0	0	2	0	2	1	0	1	0	2	0	1	1	0	2	2	2	2	1	0	2	2	1	1	2	2	2	0	1	2	2	2	2	2	2	2	1
Bin942	Chr07	14117674	15338437	2	2	1	2	1	1	1	2	2	2	0	2	0	2	1	0	1	0	2	0	1	1	0	2	2	2	0	1	0	2	2	1	2	2	2	2	0	1	2	2	2	2	0	2	1	1
Bin943	Chr07	15338438	15624991	2	0	1	2	1	1	1	2	2	2	0	2	0	2	1	0	1	0	1	0	1	1	0	2	2	2	2	1	2	2	2	1	1	0	2	2	0	1	2	2	2	2	0	2	1	1
Bin944	Chr07	15624992	15661842	2	0	1	2	1	1	1	2	2	2	0	2	0	2	1	0	1	0	1	0	1	1	0	2	2	2	2	1	2	2	2	1	1	0	2	2	0	1	2	2	2	2	0	2	1	1
Bin945	Chr07	15661843	16034595	2	0	1	2	1	1	1	2	2	2	0	2	0	2	1	0	1	0	1	0	1	1	0	2	2	2	2	1	2	2	2	1	1	0	2	2	0	1	2	2	2	2	0	2	1	1
Bin946	Chr07	16034596	16411227	2	2	1	2	1	1	1	2	2	2	0	2	0	2	1	0	1	0	1	0	1	1	0	2	2	2	2	1	2	2	2	1	1	0	2	2	0	1	2	2	2	2	0	2	1	1
Bin947	Chr07	16411228	16868223	2	0	1	2	1	1	1	2	2	2	0	2	0	2	1	0	1	0	1	0	2	1	0	1	2	2	2	1	2	2	2	1	1	0	2	2	0	1	2	2	2	2	0	2	2	1
Bin948	Chr07	16868224	16882218	2	0	1	2	1	1	1	2	1	2	0	2	0	2	1	0	1	0	1	0	2	1	0	1	2	2	2	1	2	2	2	1	1	0	2	2	0	1	2	2	2	2	0	2	2	1
Bin949	Chr07	16882219	16920692	2	0	1	2	1	1	1	2	1	2	0	2	0	2	1	0	1	0	1	0	2	1	0	1	2	2	2	1	2	2	2	1	1	0	2	2	0	1	2	2	2	2	0	2	2	1
Bin950	Chr07	16920693	17042360	2	0	1	2	1	1	1	2	1	2	0	2	0	2	1	0	1	0	1	0	2	1	0	1	2	2	2	1	2	2	2	1	1	0	2	2	0	1	2	2	2	2	0	2	2	1
Bin951	Chr07	17042361	17198773	2	0	1	2	1	1	1	2	1	2	0	2	0	2	1	0	1	0	1	0	2	1	0	1	2	2	2	1	2	2	2	1	1	0	2	2	0	1	2	2	2	2	0	2	2	1
Bin952	Chr07	17198774	17244370	2	2	1	2	1	1	1	2	1	2	0	2	0	2	1	0	1	0	1	0	1	1	0	1	2	2	2	1	2	2	2	1	1	0	2	2	0	1	2	2	2	2	0	2	2	1
Bin953	Chr07	17244371	17570554	2	2	1	2	1	1	1	2	1	2	0	2	0	2	1	0	1	0	1	0	1	2	0	1	2	2	2	1	2	2	2	1	1	0	2	2	0	1	2	2	2	2	0	2	2	1
Bin954	Chr07	17570555	18032046	2	2	1	2	1	1	1	2	1	2	0	2	0	2	1	0	1	0	1	0	1	2	0	1	2	2	2	1	2	2	2	1	1	0	2	2	0	1	2	2	2	2	0	2	2	1
Bin955	Chr07	18032047	18250718	2	2	1	2	1	1	1	0	1	2	0	2	0	2	1	0	1	0	1	0	1	2	0	1	2	2	2	1	2	2	2	1	1	0	2	2	0	1	2	2	2	2	0	2	2	1
Bin956	Chr07	18250719	18463557	1	1	1	1	1	1	1	0	1	2	0	2	0	2	1	0	2	0	1	0	1	2	0	1	2	2	2	1	2	1	2	1	1	0	2	2	2	1	2	2	2	2	0	2	2	1
Bin957	Chr07	18463558	18736563	1	1	1	1	1	1	1	0	1	2	0	2	0	2	1	0	2	0	1	0	1	2	0	1	2	2	2	1	2	1	2	1	1	0	2	2	2	1	2	2	2	2	0	2	2	1
Bin958	Chr07	18736564	19028959	1	1	1	2	1	1	0	0	1	2	2	2	0	2	1	0	2	0	1	2	1	2	0	1	2	2	2	1	1	1	2	1	1	0	2	2	2	2	2	2	2	2	2	2	2	1
Bin959	Chr07	19028960	19321869	1	1	1	2	1	1	0	0	1	2	2	2	0	2	1	0	2	0	1	2	1	2	0	1	2	2	2	1	1	1	1	1	1	0	2	2	2	2	2	2	2	2	2	2	2	1
Bin960	Chr07	19321870	19436277	1	1	2	2	1	1	2	0	1	2	0	2	0	1	2	2	2	0	2	2	1	2	0	1	2	2	1	1	1	1	1	1	1	0	2	2	2	2	2	2	2	2	2	0	2	1
Bin961	Chr07	19436278	19591308	1	1	2	2	1	1	2	0	1	2	2	2	0	1	2	2	2	0	2	2	1	2	0	1	2	2	1	1	1	1	1	1	1	0	2	2	2	2	2	2	2	2	2	0	2	2
Bin962	Chr07	19591309	20191342	1	1	2	2	1	1	2	2	1	2	2	2	0	1	2	2	2	0	2	2	1	2	0	1	2	2	1	1	1	1	1	1	1	0	2	2	2	2	2	2	2	2	2	0	2	2
Bin963	Chr07	20191343	20205609	1	1	2	2	1	1	2	2	1	2	2	2	0	1	2	2	2	0	2	2	1	2	0	1	2	2	1	1	1	1	1	1	1	0	2	2	2	2	2	2	2	2	2	0	2	2
Bin964	Chr07	20205610	20425615	1	1	2	2	1	1	2	2	1	2	2	2	0	1	2	2	2	0	2	2	1	2	0	1	2	2	1	1	1	1	1	1	1	0	2	2	2	2	2	2	2	2	2	0	2	2
Bin965	Chr07	20425616	20625057	1	1	2	2	1	1	2	2	1	2	2	2	0	1	2	2	2	0	2	2	1	2	0	1	2	2	1	1	1	1	1	1	1	0	2	2	2	2	2	2	2	2	2	0	2	2
Bin966	Chr07	20625058	20760400	1	1	2	2	1	1	2	2	1	2	2	2	0	1	2	2	2	0	2	2	1	2	0	1	2	2	1	1	1	1	1	1	1	0	2	2	2	2	2	2	2	2	2	0	2	2
Bin967	Chr07	20760401	20905845	1	1	2	2	1	1	2	0	1	0	2	2	0	1	2	2	2	0	1	2	1	2	0	2	2	2	1	1	1	1	1	1	1	2	2	2	1	2	2	2	2	2	2	0	1	2
Bin968	Chr07	20905846	21106689	1	1	2	2	1	1	1	0	1	0	2	2	0	1	2	2	2	0	1	2	1	2	0	2	1	2	1	1	1	1	1	1	1	2	2	2	1	2	2	2	2	2	2	0	1	2
Bin969	Chr07	21106690	21369980	1	1	2	2	1	1	1	0	1	0	2	2	0	1	2	2	2	0	1	2	1	2	0	2	1	2	1	1	1	1	1	1	1	2	2	2	1	2	2	2	2	2	2	0	1	2
Bin970	Chr07	21369981	21583179	1	1	2	2	1	1	1	0	1	0	1	2	0	1	0	2	2	0	1	2	1	2	0	1	2	2	1	1	1	1	1	1	1	2	2	1	1	0	0	2	0	2	2	0	1	2
Bin971	Chr07	21583180	21900294	1	1	2	2	1	1	1	0	1	0	1	2	0	1	0	2	2	0	1	2	1	2	0	1	2	2	1	1	1	1	1	1	1	2	2	1	1	0	0	2	0	2	2	0	1	2
Bin972	Chr07	21900295	22411396	1	1	2	2	1	1	1	0	1	0	1	2	0	1	0	2	2	0	2	2	1	2	0	1	2	2	1	1	1	1	1	1	1	2	1	1	1	0	0	2	0	2	2	0	1	2
Bin973	Chr07	22411397	22848951	1	1	2	2	1	1	1	0	1	0	1	2	0	1	0	2	0	0	2	2	1	2	2	1	2	2	1	1	1	1	1	1	1	2	1	1	1	0	0	0	0	2	2	0	1	2
Bin974	Chr07	22848952	23299576	1	1	2	2	1	1	1	0	1	0	1	2	0	1	0	2	0	0	2	2	1	2	2	1	2	2	1	1	1	1	1	1	1	2	1	1	1	0	0	0	0	2	2	0	1	2
Bin975	Chr07	23299577	23471478	1	1	2	2	1	1	1	0	1	0	1	2	0	1	0	2	2	0	2	1	1	2	2	1	2	2	1	1	1	1	1	1	1	2	1	1	1	0	0	0	0	2	2	2	1	2
Bin976	Chr07	23471479	23704271	1	1	2	2	1	1	1	0	1	0	1	2	0	1	0	2	2	0	2	2	1	2	2	1	2	2	1	1	1	1	1	1	1	2	1	1	1	0	0	0	0	2	2	2	1	0
Bin977	Chr07	23704272	23733510	1	1	2	2	1	1	1	0	1	0	1	2	0	1	0	2	2	0	2	2	1	2	2	1	2	2	1	1	1	1	1	1	1	2	1	1	1	0	0	0	0	2	2	2	1	0
Bin978	Chr07	23733511	23765197	2	1	2	2	1	1	1	0	1	0	1	2	0	1	0	2	2	0	2	2	1	2	2	1	2	2	1	1	1	1	1	1	1	2	2	1	2	0	0	0	0	2	2	2	1	0
Bin979	Chr07	23765198	23820993	2	2	2	2	1	1	1	0	1	0	1	2	0	1	0	2	2	0	2	2	1	2	2	1	2	2	1	1	1	1	1	1	1	2	2	1	2	0	0	0	0	2	2	2	1	0
Bin980	Chr07	23820994	23875894	2	2	2	2	1	1	1	0	1	0	1	2	0	1	0	2	1	0	2	1	1	2	2	1	2	2	1	2	1	1	1	1	2	2	2	2	2	0	0	0	0	2	0	1	1	0
Bin981	Chr07	23875895	24122917	2	2	2	2	1	1	1	0	1	0	1	2	0	1	0	2	1	0	2	1	1	2	2	1	2	2	1	2	1	1	1	1	2	2	2	2	2	0	0	0	0	2	0	1	1	0
Bin982	Chr07	24122918	24271149	2	2	2	2	1	1	1	0	2	0	1	2	0	1	0	2	1	0	2	1	1	2	2	1	2	2	1	2	1	1	1	1	2	2	2	2	2	0	0	0	0	2	0	1	1	0
Bin983	Chr07	24271150	24302644	0	2	2	2	1	1	1	0	2	0	1	2	0	1	0	2	1	2	2	1	1	2	2	1	1	2	1	2	1	1	1	1	2	2	0	2	1	2	0	0	0	1	0	1	1	0
Bin984	Chr07	24302645	24568646	0	2	2	2	2	1	1	0	2	0	1	2	0	1	0	2	1	2	2	1	1	2	2	1	1	2	1	2	1	1	1	1	2	2	0	2	1	2	0	0	0	1	0	1	1	0
Bin985	Chr07	24568647	24780622	0	2	2	2	2	1	1	0	2	0	1	2	0	1	0	2	1	2	2	1	1	2	2	1	1	2	1	2	1	1	1	1	2	2	0	2	1	2	0	0	0	1	0	1	1	0
Bin986	Chr07	24780623	24932729	0	2	2	2	2	1	1	0	2	0	1	2	0	2	0	2	2	2	2	1	1	2	2	1	1	2	1	2	1	1	1	1	2	2	0	2	1	2	0	0	0	1	0	1	1	0
Bin987	Chr07	24932730	24960381	0	2	2	2	2	1	1	0	2	0	1	2	0	2	0	2	2	2	2	1	1	2	2	1	1	2	1	2	1	1	1	1	2	2	0	2	1	2	0	0	0	1	0	1	1	0
Bin988	Chr07	24960382	25183525	0	2	2	2	2	1	1	0	2	0	1	2	0	2	0	2	2	2	2	1	1	0	2	1	1	2	1	2	1	1	1	1	2	2	0	2	1	2	0	0	0	1	0	1	1	0
Bin989	Chr07	25183526	25225216	0	2	2	2	2	2	1	0	2	0	1	2	0	2	0	2	2	2	2	1	1	0	2	1	1	2	1	0	1	1	1	1	2	2	0	2	1	2	0	0	0	2	0	1	1	0
Bin990	Chr07	25225217	25589085	0	2	2	2	2	2	1	0	2	2	1	2	2	2	0	2	2	2	2	1	1	0	2	1	1	2	1	0	1	1	1	1	2	2	0	2	1	2	0	0	0	2	2	1	1	0
Bin991	Chr07	25589086	25927338	0	2	2	2	2	2	1	0	2	2	1	2	2	2	0	2	2	2	2	1	1	0	2	1	1	2	1	0	1	1	1	1	2	2	0	2	1	2	2	0	0	2	2	1	1	0
Bin992	Chr07	25927339	26356928	0	2	2	2	2	2	1	0	2	2	1	2	2	2	0	2	2	2	2	1	1	0	1	1	1	2	1	0	1	1	1	1	2	2	0	2	1	2	0	0	0	2	2	1	1	0
Bin993	Chr07	26356929	26370667	0	2	2	2	2	2	1	0	2	2	1	2	2	2	0	2	2	2	2	1	1	0	1	1	1	2	1	0	1	1	1	1	2	2	0	2	1	2	0	0	0	2	2	1	1	0
Bin994	Chr07	26370668	26658739	0	2	2	2	2	2	1	0	2	2	1	2	2	2	2	2	1	2	2	1	2	0	1	1	1	2	1	2	1	1	2	2	2	2	0	2	2	1	0	0	0	2	2	1	1	0
Bin995	Chr07	26658740	26896302	0	2	2	2	2	2	1	0	1	2	1	2	1	2	2	2	1	2	2	1	2	2	2	1	1	2	1	2	1	1	2	2	0	2	0	2	2	1	0	0	0	2	2	1	1	0
Bin996	Chr07	26896303	26978260	0	2	2	2	2	2	1	0	1	2	1	2	1	2	2	2	1	2	2	1	2	2	2	1	1	2	1	2	1	1	2	2	0	2	0	2	2	1	0	0	0	2	2	1	1	0
Bin997	Chr07	26978261	27149789	0	2	2	2	2	2	1	0	2	2	1	1	2	2	2	2	1	2	2	1	2	2	1	1	1	1	1	2	1	2	2	2	2	2	0	2	2	1	2	0	0	2	2	1	1	0
Bin998	Chr07	27149790	27223133	0	2	2	2	2	2	1	0	2	2	1	1	2	2	2	2	1	2	2	1	2	2	1	1	1	1	1	2	1	2	2	2	2	2	0	2	0	1	2	0	0	2	2	1	1	0
Bin999	Chr07	27223134	27583760	0	2	2	2	2	0	1	0	2	2	1	1	2	2	2	2	1	2	2	1	2	2	1	1	1	1	1	2	1	2	2	2	2	2	0	2	0	1	2	0	0	2	2	1	1	0
Bin1000	Chr07	27583761	28549563	0	2	0	2	2	0	1	0	2	2	1	1	2	2	2	2	1	2	2	1	2	2	1	1	1	1	1	2	1	2	2	2	2	2	0	2	0	1	2	0	0	2	2	1	1	0
Bin1001	Chr08	1	352152	1	0	1	1	2	2	0	0	1	2	1	1	2	2	2	2	1	2	1	1	0	0	1	2	2	1	0	2	2	1	1	2	0	2	2	0	2	2	2	2	2	2	0	2	0	0
Bin1002	Chr08	352153	372105	1	2	1	1	2	1	0	0	1	2	1	1	2	2	2	2	1	2	1	1	0	0	1	2	2	1	0	2	2	1	1	2	0	2	2	0	2	2	2	2	2	2	0	2	0	0
Bin1003	Chr08	372106	403250	1	2	1	1	2	1	0	0	1	2	1	1	2	2	2	2	1	2	1	1	0	0	1	2	2	1	0	2	2	1	1	2	0	2	2	0	2	2	2	2	2	2	0	2	0	0
Bin1004	Chr08	403251	540624	1	2	1	1	2	1	0	0	1	0	1	1	2	2	2	2	1	2	1	1	0	0	1	2	2	1	0	2	2	1	1	2	0	2	2	0	2	2	2	2	2	2	0	2	0	0
Bin1005	Chr08	540625	601550	1	2	1	1	2	1	0	0	1	0	1	1	2	2	2	2	1	2	1	1	0	0	1	2	2	1	0	2	2	1	2	2	0	2	2	0	2	2	2	1	2	2	0	2	0	0
Bin1006	Chr08	601551	719181	1	2	1	1	2	1	0	0	1	0	1	1	2	2	2	2	1	2	1	1	0	0	1	2	2	1	0	2	2	1	2	2	0	2	2	0	2	2	2	1	2	0	0	2	0	0
Bin1007	Chr08	719182	869768	1	2	1	1	2	2	0	0	1	0	1	2	2	2	2	2	1	2	1	1	0	0	2	0	2	1	0	2	2	1	2	0	0	2	2	0	2	1	2	2	2	0	2	1	0	0
Bin1008	Chr08	869769	917064	1	2	1	1	2	2	0	0	1	0	1	2	2	2	2	2	1	2	1	1	0	0	2	0	2	1	0	2	2	1	2	0	0	2	2	0	2	1	2	2	2	0	2	1	0	0
Bin1009	Chr08	917065	940521	1	2	1	1	2	2	0	0	1	0	1	2	2	2	2	2	1	2	1	1	0	0	2	0	2	1	0	2	2	1	2	0	0	2	2	0	2	1	2	2	1	0	2	1	0	0
Bin1010	Chr08	940522	1746814	1	2	1	1	2	2	0	0	1	0	1	2	2	2	2	2	1	2	1	1	0	2	2	0	2	1	0	2	2	1	2	0	0	2	2	0	2	1	2	2	1	0	2	1	0	0
Bin1011	Chr08	1746815	2056182	2	2	1	1	2	2	2	0	1	2	1	2	1	2	2	2	2	2	1	2	2	2	2	0	2	2	0	1	2	1	2	0	0	2	2	1	2	1	2	2	2	2	0	2	2	0
Bin1012	Chr08	2056183	2533432	2	2	1	1	2	2	2	0	2	2	1	2	1	2	2	2	0	2	1	2	2	2	2	0	2	2	0	1	2	1	2	0	0	2	2	1	2	1	2	2	2	2	0	0	2	0
Bin1013	Chr08	2533433	2579377	2	2	1	1	2	2	2	0	2	2	1	2	1	2	2	2	0	2	1	2	2	2	2	0	2	2	0	1	2	1	2	0	0	2	2	1	2	1	2	2	2	2	0	0	2	0
Bin1014	Chr08	2579378	3348405	2	2	1	1	2	2	2	0	2	2	1	2	1	2	2	2	0	2	1	2	2	2	2	0	2	2	0	2	2	1	2	0	0	2	2	1	2	1	2	2	2	2	0	0	2	0
Bin1015	Chr08	3348406	3354357	2	0	2	1	2	2	2	2	2	1	1	0	1	2	2	2	2	1	1	2	2	1	2	0	2	2	0	2	2	2	1	0	0	2	2	1	2	2	2	2	2	1	0	0	2	0
Bin1016	Chr08	3354358	3389128	2	0	2	1	2	2	2	2	2	1	1	0	1	2	2	2	2	1	1	2	2	1	2	0	2	2	0	2	2	2	1	0	0	2	2	1	2	2	2	2	1	1	0	0	2	0
Bin1017	Chr08	3389129	3532510	2	0	2	1	2	2	2	2	2	1	1	0	1	2	2	2	2	1	1	2	2	1	2	0	2	2	0	2	2	2	1	0	0	2	2	1	2	2	2	2	1	1	0	0	2	0
Bin1018	Chr08	3532511	3753902	2	0	2	1	2	2	2	2	2	1	1	0	1	2	2	2	2	1	1	2	2	1	2	0	2	2	0	2	2	2	1	0	0	2	2	1	2	2	2	2	1	1	0	0	2	0
Bin1019	Chr08	3753903	3945968	2	0	2	1	2	2	2	2	2	1	1	0	1	2	2	2	2	1	1	2	2	1	2	0	2	2	0	2	2	2	1	0	0	2	2	1	2	2	2	2	1	1	0	0	2	0
Bin1020	Chr08	3945969	4337430	2	0	2	1	2	2	2	2	2	1	1	0	1	2	2	2	2	1	1	2	2	1	2	2	2	1	0	2	2	2	1	0	0	2	2	1	2	2	2	2	1	1	0	0	2	0
Bin1021	Chr08	4337431	4363317	2	0	2	1	2	2	2	2	2	1	1	0	1	2	2	2	2	1	1	2	2	1	2	2	2	1	0	2	2	2	1	0	0	2	2	1	2	2	2	2	1	1	0	0	2	0
Bin1022	Chr08	4363318	4618070	2	0	2	1	1	2	2	2	2	1	1	0	1	2	2	2	2	1	1	2	2	1	2	2	2	1	0	2	2	2	1	0	0	2	2	1	2	2	2	2	2	1	0	0	2	0
Bin1023	Chr08	4618071	4683536	2	0	2	1	1	2	2	2	2	1	1	0	1	2	2	2	2	1	1	2	2	1	2	2	2	1	0	2	2	2	1	0	0	2	2	1	2	2	2	2	2	1	0	0	2	0
Bin1024	Chr08	4683537	4975928	2	0	2	1	1	2	2	2	2	1	1	0	1	2	2	2	2	1	1	2	2	1	2	2	2	1	0	0	2	2	1	0	0	2	2	1	2	2	2	2	2	1	0	0	2	0
Bin1025	Chr08	4975929	5012588	2	0	2	1	1	2	2	2	2	1	1	0	1	2	2	2	2	1	1	2	2	1	2	2	2	1	2	0	2	2	1	0	0	2	2	1	2	2	2	2	2	1	0	0	2	0
Bin1026	Chr08	5012589	5047759	2	0	2	1	1	2	2	2	2	1	1	0	1	2	2	2	2	1	1	2	2	1	2	2	2	1	2	0	2	2	1	0	0	2	2	1	2	2	2	2	2	1	0	0	2	0
Bin1027	Chr08	5047760	5211353	2	0	2	1	1	2	2	2	2	1	1	0	1	2	2	2	2	1	1	2	2	1	2	2	2	1	2	0	2	2	1	0	0	2	2	1	2	2	2	2	2	1	0	0	2	0
Bin1028	Chr08	5211354	5620237	2	0	2	1	1	2	2	2	2	1	1	0	1	2	2	2	0	1	1	2	2	1	2	2	2	1	2	0	2	2	1	0	0	2	2	1	2	2	2	2	2	1	0	0	2	0
Bin1029	Chr08	5620238	6072802	2	0	2	1	1	2	2	2	2	1	1	0	1	2	2	2	0	1	1	2	2	1	2	2	2	1	2	0	2	2	1	2	0	2	2	1	2	2	2	2	2	1	0	0	2	0
Bin1030	Chr08	6072803	6416441	2	0	2	1	1	2	2	2	2	1	1	0	1	2	2	2	0	1	1	2	2	1	2	2	2	1	2	0	2	2	1	0	0	2	2	1	2	2	2	2	2	1	0	0	2	0
Bin1031	Chr08	6416442	6491587	2	0	2	1	1	2	2	2	2	1	1	0	1	2	2	2	0	1	1	2	2	1	2	2	2	1	2	0	2	2	1	0	0	2	2	1	2	2	2	2	2	1	0	0	0	0
Bin1032	Chr08	6491588	7173461	2	0	2	1	1	2	2	2	2	1	1	0	1	2	2	2	0	1	1	2	2	1	2	2	2	1	2	0	2	2	1	0	0	2	2	1	2	2	2	2	2	1	0	0	2	0
Bin1033	Chr08	7173462	7205753	2	0	2	1	1	2	2	2	2	1	1	0	1	2	2	2	0	1	1	2	2	1	2	2	2	1	2	0	2	2	1	0	0	2	2	1	2	2	2	2	2	1	0	0	2	0
Bin1034	Chr08	7205754	7236282	2	0	2	1	1	2	2	2	2	1	1	0	1	2	2	2	0	1	1	2	0	1	2	2	2	1	2	0	2	2	1	0	0	2	2	1	2	2	2	2	2	1	0	0	2	0
Bin1035	Chr08	7236283	7459404	2	0	2	1	1	2	2	2	2	1	1	0	1	2	2	2	0	1	1	2	2	1	2	0	2	1	2	0	2	2	1	0	0	2	2	1	2	2	2	2	2	1	0	0	2	0
Bin1036	Chr08	7459405	7540620	2	0	2	1	1	2	2	2	2	1	1	0	1	2	2	2	0	1	1	2	2	1	2	0	2	1	2	0	0	2	1	0	0	2	2	1	2	2	2	2	2	1	0	0	2	0
Bin1037	Chr08	7540621	7839749	2	0	2	1	1	2	2	2	2	1	1	0	1	2	2	2	0	1	1	2	2	1	2	0	2	1	2	0	0	2	1	0	0	2	2	1	2	2	2	2	2	1	0	0	2	0
Bin1038	Chr08	7839750	7885949	2	0	2	1	1	2	2	2	2	1	1	0	1	2	2	2	0	1	1	2	2	1	2	0	2	1	2	0	0	2	1	0	0	2	2	1	2	2	2	2	2	1	0	0	2	0
Bin1039	Chr08	7885950	7893697	2	2	2	2	1	2	2	2	2	1	1	0	1	2	2	2	0	1	1	2	2	1	2	0	2	1	2	0	0	2	1	0	0	2	2	2	2	2	2	2	2	1	0	0	2	0
Bin1040	Chr08	7893698	8170029	2	2	2	2	1	2	2	2	2	1	1	0	1	2	2	2	0	1	1	2	2	1	2	0	2	1	2	0	0	2	1	0	0	2	2	2	2	2	2	2	1	1	0	0	2	0
Bin1041	Chr08	8170030	8197682	2	2	2	2	1	2	2	2	2	1	1	0	1	2	2	2	0	1	1	2	2	1	2	0	2	1	2	0	0	2	1	0	0	2	2	2	2	2	2	2	1	1	0	0	2	0
Bin1042	Chr08	8197683	8383092	2	2	2	2	1	2	2	2	2	1	1	0	1	2	2	2	0	1	1	2	2	1	2	0	2	1	2	0	0	2	1	0	0	2	2	2	2	2	2	2	1	1	0	0	2	0
Bin1043	Chr08	8383093	8414979	2	2	2	2	1	2	2	2	2	1	1	0	1	2	2	2	0	1	1	2	2	1	2	0	2	1	2	0	0	2	1	0	0	2	2	2	2	2	2	2	2	1	0	0	2	0
Bin1044	Chr08	8414980	8803179	2	2	2	2	1	2	2	2	2	1	1	2	1	2	2	2	0	1	1	0	2	1	2	0	2	1	2	0	0	2	2	0	0	2	2	2	2	2	2	2	2	1	0	0	2	0
Bin1045	Chr08	8803180	9315460	2	2	2	2	1	2	2	2	2	1	1	2	1	2	2	2	0	1	1	0	2	1	2	0	2	1	2	0	0	2	2	0	0	2	2	2	2	2	2	2	2	1	0	0	2	0
Bin1046	Chr08	9315461	9644759	2	2	2	2	1	2	2	2	2	1	1	2	2	2	2	2	0	1	1	0	2	1	2	0	2	1	2	0	0	2	2	0	0	2	2	2	2	2	2	2	2	1	0	0	2	0
Bin1047	Chr08	9644760	12516834	2	2	2	2	1	2	2	2	2	1	1	2	1	2	2	2	0	1	1	0	2	1	2	0	2	1	2	0	0	2	2	0	0	2	2	2	2	2	2	2	2	2	0	0	2	0
Bin1048	Chr08	12516835	12946504	2	2	2	2	1	2	2	2	2	1	1	1	1	2	2	0	0	1	1	0	2	1	2	0	2	1	2	0	0	2	2	0	0	2	2	2	2	2	2	2	2	2	0	0	2	0
Bin1049	Chr08	12946505	13309820	2	2	2	2	1	2	2	2	2	1	1	1	1	2	2	0	0	1	1	0	2	1	2	0	2	1	2	0	0	2	2	0	0	2	2	2	2	2	2	2	2	1	0	0	2	0
Bin1050	Chr08	13309821	13758095	2	2	2	2	1	2	2	2	2	1	1	1	1	2	2	0	0	1	1	0	2	1	2	0	2	1	2	0	0	0	2	0	0	2	2	2	2	2	2	2	2	1	0	0	2	0
Bin1051	Chr08	13758096	14080159	2	2	2	2	1	2	2	0	2	1	1	1	1	2	2	2	0	1	1	2	2	1	2	0	2	2	2	0	2	0	1	0	0	2	2	2	2	2	2	2	2	2	0	0	2	0
Bin1052	Chr08	14080160	14155873	2	2	2	2	1	2	2	0	2	1	1	1	1	2	2	2	0	1	1	2	2	1	2	0	2	2	2	0	2	0	1	0	0	2	2	2	2	2	2	2	2	2	0	0	0	0
Bin1053	Chr08	14155874	14532595	2	2	2	2	1	2	2	0	2	1	1	1	1	2	2	2	0	1	1	2	2	1	2	0	2	2	2	0	2	0	1	0	0	2	2	2	2	2	2	2	2	2	0	0	2	0
Bin1054	Chr08	14532596	14663647	2	2	2	2	1	2	2	0	2	1	1	1	1	2	2	2	0	1	1	2	2	1	2	0	2	2	2	0	2	0	1	0	0	2	2	2	2	2	2	2	2	2	0	0	2	0
Bin1055	Chr08	14663648	14674397	2	2	2	2	1	2	2	0	2	1	1	2	1	2	2	2	0	1	1	2	2	1	2	0	2	2	2	0	2	0	1	0	0	2	2	2	2	2	2	2	2	2	0	0	2	0
Bin1056	Chr08	14674398	14713651	2	2	2	2	1	2	2	0	2	1	1	2	1	2	2	2	0	1	1	2	2	1	2	0	2	2	2	0	2	0	1	0	0	2	2	2	2	2	2	2	2	2	0	0	2	0
Bin1057	Chr08	14713652	14872146	2	2	2	2	1	2	2	0	2	1	1	2	1	2	2	2	0	1	1	2	2	1	2	0	2	2	2	0	2	0	1	0	0	2	2	2	2	2	2	2	2	2	0	0	2	0
Bin1058	Chr08	14872147	14926457	2	2	2	2	1	0	2	0	2	1	1	2	1	2	2	2	0	1	1	2	2	1	2	0	2	2	2	0	2	0	1	0	0	2	2	2	2	2	2	2	2	2	0	0	2	0
Bin1059	Chr08	14926458	15501925	2	2	2	2	1	2	2	0	2	1	1	2	1	2	2	2	0	1	1	2	2	1	2	0	2	2	2	0	2	0	1	0	0	2	2	2	2	2	2	2	2	2	0	0	2	0
Bin1060	Chr08	15501926	15692178	2	2	2	2	1	2	2	0	2	1	1	2	1	2	2	2	0	1	1	2	2	1	2	0	2	2	2	0	2	0	1	0	0	2	2	2	2	2	2	2	2	2	0	0	2	0
Bin1061	Chr08	15692179	15838584	2	2	2	2	1	2	2	0	2	1	1	2	1	2	2	2	0	1	1	2	2	1	0	0	2	2	2	0	2	0	1	0	0	2	2	2	2	2	2	2	2	2	0	0	2	0
Bin1062	Chr08	15838585	15873564	2	2	2	2	1	2	2	0	2	1	1	2	1	2	2	2	0	1	1	2	2	1	0	0	2	2	2	0	2	0	1	0	0	2	2	2	2	2	2	2	2	2	0	0	2	0
Bin1063	Chr08	15873565	16021407	2	2	2	2	1	2	2	0	2	1	1	2	1	2	2	2	0	1	1	2	2	1	0	0	2	2	2	0	2	0	1	0	0	2	2	2	2	2	2	2	2	2	0	0	2	0
Bin1064	Chr08	16021408	16495375	2	2	2	2	1	2	2	0	2	1	1	2	1	2	2	2	0	1	1	2	2	1	0	0	2	2	2	0	2	0	1	0	0	2	2	2	2	2	2	2	2	2	0	0	2	0
Bin1065	Chr08	16495376	16927525	2	2	2	2	1	2	2	0	2	1	1	2	1	2	2	2	0	1	2	2	2	1	0	2	2	2	2	2	2	0	1	0	0	2	2	2	2	2	2	2	2	2	0	0	2	0
Bin1066	Chr08	16927526	16991351	2	2	2	2	1	2	2	0	2	1	1	2	1	2	2	2	0	1	2	2	2	1	0	2	2	2	2	2	2	0	1	0	0	2	2	2	2	2	2	2	2	2	0	0	2	0
Bin1067	Chr08	16991352	17000475	2	2	2	2	1	2	2	0	2	1	1	2	1	2	2	2	0	1	1	2	2	1	0	2	2	2	2	2	2	0	1	0	0	2	2	2	2	2	2	2	2	2	0	0	2	0
Bin1068	Chr08	17000476	17077878	2	2	2	2	1	2	2	0	2	1	1	2	1	2	2	2	0	1	1	2	2	1	0	2	2	2	2	2	2	0	1	0	0	2	2	2	2	2	2	2	2	2	0	0	2	0
Bin1069	Chr08	17077879	17562879	2	2	2	2	1	2	2	0	2	1	1	2	1	2	2	2	0	1	1	2	2	1	0	2	2	2	2	2	2	0	1	0	0	1	2	2	2	2	2	2	2	2	0	2	2	0
Bin1070	Chr08	17562880	17848442	2	2	2	2	1	2	2	0	2	1	1	0	1	2	2	2	2	1	2	2	2	1	0	2	2	2	2	2	2	0	1	0	0	1	1	2	2	2	2	2	0	2	0	2	2	0
Bin1071	Chr08	17848443	17911081	2	2	2	2	1	1	2	0	2	1	1	0	1	2	2	2	2	1	2	2	2	1	0	2	2	2	2	2	2	0	1	0	0	1	1	2	2	2	2	2	0	2	0	2	2	0
Bin1072	Chr08	17911082	18328063	2	2	2	2	1	1	2	0	2	1	1	0	1	2	2	2	2	1	2	2	2	1	0	2	2	2	2	2	2	0	1	0	0	1	1	2	2	2	2	2	0	2	0	2	2	0
Bin1073	Chr08	18328064	18435160	2	2	2	2	1	1	2	0	2	1	1	0	1	2	2	2	2	1	2	2	2	1	0	2	2	2	2	2	2	0	1	0	0	1	1	2	2	2	2	2	0	2	0	2	2	0
Bin1074	Chr08	18435161	18483682	2	2	2	2	1	1	2	0	2	1	1	0	1	2	2	2	2	1	2	2	2	1	0	2	2	2	2	2	2	0	1	0	0	1	1	2	2	2	2	2	0	2	0	2	2	0
Bin1075	Chr08	18483683	18506789	2	2	2	2	1	1	2	0	2	1	1	0	1	2	2	2	2	1	2	2	2	1	0	2	2	2	2	2	2	0	1	0	0	1	1	2	2	2	2	2	0	2	0	2	2	0
Bin1076	Chr08	18506790	18805180	2	2	2	2	1	1	2	0	2	1	1	0	1	2	2	2	2	1	2	2	2	1	0	2	2	2	2	2	2	0	1	0	0	1	1	2	2	2	2	2	0	2	0	2	2	0
Bin1077	Chr08	18805181	18879728	2	2	2	2	1	1	2	0	2	1	1	0	1	2	2	2	2	1	2	2	2	1	0	2	2	2	2	2	2	0	1	0	0	1	1	2	2	2	2	2	0	2	0	0	2	0
Bin1078	Chr08	18879729	18936203	2	2	2	2	1	2	2	0	2	1	1	0	1	2	2	2	2	1	2	2	2	2	0	2	2	2	2	2	2	0	1	0	0	1	1	2	2	2	2	2	0	2	0	0	2	0
Bin1079	Chr08	18936204	18953413	2	2	2	2	1	2	2	0	2	1	1	0	1	2	2	2	2	1	2	2	2	2	0	2	2	2	2	2	2	0	1	0	0	1	1	2	2	2	2	2	0	2	0	0	2	0
Bin1080	Chr08	18953414	19288217	2	2	2	2	1	2	2	0	2	1	2	0	1	2	2	2	2	1	2	2	2	2	0	2	2	2	2	2	2	0	1	0	0	1	1	2	2	2	2	2	0	2	0	0	2	2
Bin1081	Chr08	19288218	19856093	2	2	2	0	1	2	2	2	2	1	2	2	2	2	0	2	2	2	2	2	2	1	2	2	0	2	2	0	2	0	1	0	2	1	1	2	0	1	0	0	0	1	0	2	2	2
Bin1082	Chr08	19856094	20206035	2	2	2	0	1	2	2	2	2	1	2	2	2	2	0	2	2	2	2	2	0	1	2	2	0	2	2	0	2	0	1	0	2	1	1	0	0	1	0	0	0	1	1	2	2	2
Bin1083	Chr08	20206036	20764252	2	2	2	0	1	2	2	2	2	1	2	2	2	2	0	2	2	2	2	2	0	1	2	2	0	1	2	0	2	0	1	0	2	1	1	0	0	1	0	0	0	1	1	2	2	2
Bin1084	Chr08	20764253	21135079	2	2	2	0	1	2	2	2	2	1	2	2	2	2	0	2	2	2	2	2	0	1	2	2	0	1	2	0	2	0	1	2	2	1	1	0	0	1	0	0	0	1	1	2	2	2
Bin1085	Chr08	21135080	21808815	0	2	0	0	1	2	2	2	2	1	2	2	2	2	0	2	2	2	2	2	0	1	2	2	0	1	2	2	2	2	1	2	2	1	1	0	0	1	0	0	0	1	1	1	2	2
Bin1086	Chr08	21808816	22226480	0	2	0	0	1	2	2	1	2	1	2	2	2	2	0	2	2	2	2	2	0	2	2	2	0	1	2	2	2	2	1	2	2	1	1	0	0	1	0	0	0	1	1	1	2	2
Bin1087	Chr08	22226481	22440120	0	2	0	0	1	1	2	1	2	1	2	1	2	2	0	2	2	2	2	2	0	2	2	2	0	1	2	1	2	2	1	2	2	1	1	0	0	1	0	0	0	1	1	1	2	2
Bin1088	Chr08	22440121	22919643	0	2	0	0	1	1	0	1	2	1	2	1	2	1	2	2	0	2	2	2	0	2	2	2	0	2	2	1	1	2	1	2	2	2	2	2	0	1	0	0	0	1	1	1	2	0
Bin1089	Chr08	22919644	22992653	0	2	0	0	1	1	0	1	2	1	2	1	2	1	2	2	0	2	2	2	0	2	2	2	0	2	2	1	1	2	1	2	2	2	2	2	0	1	0	0	0	1	1	1	2	0
Bin1090	Chr08	22992654	23075988	0	2	0	0	1	1	0	1	2	1	2	1	2	1	2	2	0	2	2	2	0	2	2	2	0	2	2	2	1	2	1	2	2	2	2	2	0	1	0	0	0	1	1	1	2	0
Bin1091	Chr08	23075989	23123090	0	2	0	0	1	1	0	1	2	1	2	1	2	1	2	2	0	2	2	2	0	2	2	2	0	2	2	2	1	2	1	2	2	2	2	2	0	1	0	0	0	1	1	1	2	0
Bin1092	Chr08	23123091	23286426	0	2	0	0	1	1	0	1	2	1	2	1	2	1	2	2	0	2	2	2	0	2	2	2	0	2	2	2	1	2	1	2	2	2	2	2	0	1	0	0	0	1	1	1	2	0
Bin1093	Chr08	23286427	23631820	0	0	0	0	1	1	0	1	2	1	2	1	2	2	2	2	0	2	2	2	0	2	2	2	0	2	1	2	1	2	1	2	2	2	2	2	0	1	0	2	0	1	1	1	2	0
Bin1094	Chr08	23631821	23773125	0	0	0	0	1	1	0	1	2	1	2	1	2	2	2	2	0	2	2	2	0	2	2	2	0	2	1	2	1	2	1	0	2	2	2	2	0	1	0	2	0	1	1	1	2	0
Bin1095	Chr08	23773126	24076705	0	0	0	0	1	1	0	1	2	1	2	1	2	2	2	2	0	2	2	2	0	2	2	2	2	2	1	1	1	2	1	0	2	2	2	2	0	2	0	2	0	1	1	1	2	0
Bin1096	Chr08	24076706	24290068	0	0	0	0	1	1	1	1	2	1	2	2	2	2	2	1	2	2	2	2	0	2	2	2	1	1	1	1	2	2	1	0	2	2	2	2	0	2	0	2	2	1	1	1	2	0
Bin1097	Chr08	24290069	24332056	0	0	0	0	1	1	1	1	2	1	2	2	2	2	2	1	2	2	2	2	0	2	2	2	1	1	1	1	2	2	1	0	2	2	2	2	0	2	0	2	2	1	1	1	2	0
Bin1098	Chr08	24332057	24414885	0	0	0	0	1	1	1	1	2	1	2	2	2	2	2	1	2	2	2	2	0	2	2	2	1	1	1	1	2	2	1	0	2	2	2	2	0	2	0	2	2	1	1	1	2	2
Bin1099	Chr08	24414886	24496606	0	0	0	0	1	1	1	1	2	1	2	2	2	2	2	1	2	2	2	2	0	2	2	2	1	1	1	1	2	2	1	2	2	2	2	2	0	2	0	2	2	1	1	1	2	2
Bin1100	Chr08	24496607	24594122	0	0	0	0	1	1	1	1	2	1	2	2	2	2	2	1	2	2	2	2	0	2	2	2	1	1	1	1	2	2	1	2	2	2	2	2	0	2	0	0	2	1	1	1	2	2
Bin1101	Chr08	24594123	24655718	0	0	0	0	1	1	1	1	2	1	2	2	2	2	2	1	2	2	2	2	0	2	2	2	1	1	1	1	2	2	1	2	2	2	2	2	0	2	0	2	2	1	1	1	2	2
Bin1102	Chr08	24655719	24783358	0	0	0	0	1	1	1	1	2	1	2	2	1	2	2	1	2	2	2	2	0	2	2	2	1	1	1	1	2	2	1	2	2	2	2	2	0	2	0	2	2	1	1	1	2	2
Bin1103	Chr08	24783359	24982386	0	0	0	0	1	1	1	2	0	1	2	2	1	2	2	1	2	2	1	2	0	2	2	0	1	1	1	1	1	2	1	2	2	2	2	2	0	2	0	2	2	1	1	1	2	1
Bin1104	Chr08	24982387	25007876	0	0	0	0	1	1	1	2	0	1	2	2	1	2	2	1	2	2	1	2	0	2	2	0	1	1	1	1	1	2	2	2	2	2	2	2	0	2	0	2	2	1	1	1	2	1
Bin1105	Chr08	25007877	25139630	0	0	0	0	2	1	1	2	0	1	2	2	1	2	2	1	2	2	1	2	0	2	2	0	1	1	1	1	1	2	2	2	2	2	2	2	0	2	0	2	2	1	1	1	2	1
Bin1106	Chr08	25139631	25189493	0	0	0	0	2	1	1	2	0	1	2	2	1	2	2	1	2	2	1	2	0	2	2	0	1	1	1	1	1	2	2	2	2	2	1	2	0	2	0	2	2	1	1	1	2	1
Bin1107	Chr08	25189494	25365917	0	0	2	0	2	1	1	2	0	1	0	2	2	1	2	1	2	2	1	2	2	2	2	0	1	1	1	1	1	2	2	2	2	2	1	2	0	2	0	2	2	2	1	1	1	1
Bin1108	Chr08	25365918	25434400	0	0	2	0	2	1	1	2	0	1	0	2	2	1	2	1	2	2	1	2	2	2	2	0	1	1	2	1	1	2	2	2	2	2	1	2	0	2	0	2	2	2	1	1	1	1
Bin1109	Chr08	25434401	25518623	0	0	2	0	2	1	1	2	0	1	0	2	2	1	2	1	2	2	1	2	2	2	2	0	1	1	2	1	2	2	2	2	2	2	1	2	0	2	0	2	2	2	1	1	1	1
Bin1110	Chr08	25518624	25656192	0	0	2	0	2	1	1	2	0	1	0	2	2	1	2	1	2	2	1	2	2	2	2	0	1	1	2	1	0	2	2	2	2	2	1	2	0	2	0	2	2	2	1	1	1	1
Bin1111	Chr08	25656193	25771842	2	0	2	0	2	1	1	2	0	1	0	2	2	1	2	1	2	2	1	2	2	2	2	0	1	1	2	1	0	2	2	2	2	2	1	2	0	2	0	2	2	2	1	1	1	1
Bin1112	Chr08	25771843	26191919	2	0	2	0	0	1	1	2	0	1	0	2	2	1	2	1	2	2	2	2	2	2	2	0	1	1	2	1	0	2	2	2	0	2	1	2	0	2	0	2	2	2	1	1	1	1
Bin1113	Chr09	1	443641	1	0	1	0	2	0	2	2	2	0	1	1	0	2	2	2	2	1	2	2	2	0	2	0	0	0	2	0	0	2	2	0	1	2	1	2	2	2	1	0	1	2	2	1	2	1
Bin1114	Chr09	443642	524430	1	0	1	0	2	0	2	2	2	0	1	1	0	2	2	2	2	1	2	2	2	0	2	0	0	0	2	0	0	2	2	0	1	2	1	2	2	2	1	0	1	2	2	1	2	1
Bin1115	Chr09	524431	638781	1	0	1	0	2	0	2	2	2	0	1	1	0	2	2	2	2	1	2	2	2	0	2	0	0	0	2	0	0	2	2	0	1	2	1	2	2	2	1	0	1	2	2	1	2	1
Bin1116	Chr09	638782	721997	1	0	1	0	2	0	2	2	2	0	1	1	0	2	2	2	2	1	2	2	2	0	2	0	0	0	2	0	0	2	2	0	1	2	1	2	2	2	1	0	1	0	2	1	2	1
Bin1117	Chr09	721998	882281	1	0	1	0	2	0	2	2	2	0	1	1	0	2	2	2	2	1	2	2	2	0	2	0	0	0	2	0	0	2	2	0	1	2	1	2	2	2	1	0	1	2	2	1	2	1
Bin1118	Chr09	882282	956004	1	0	1	0	2	0	2	2	2	0	1	1	0	2	2	2	2	1	2	2	2	0	2	0	0	0	2	0	0	1	2	0	1	2	1	2	2	2	1	0	1	2	2	1	2	1
Bin1119	Chr09	956005	1021145	1	0	1	0	2	0	2	2	2	0	1	1	0	2	2	2	2	1	2	2	2	0	2	0	0	0	2	0	0	1	2	0	1	2	1	2	2	2	1	0	2	2	2	1	2	1
Bin1120	Chr09	1021146	2302297	1	0	1	0	2	0	2	2	2	0	1	1	0	2	2	2	2	1	2	2	2	0	2	0	0	0	2	0	0	1	2	0	1	2	1	2	2	2	1	0	1	2	2	1	2	1
Bin1121	Chr09	2302298	2430356	1	0	1	0	2	0	2	2	2	0	1	1	0	2	2	2	2	1	2	2	2	0	2	0	0	0	2	0	0	1	2	0	1	2	1	2	2	2	1	0	1	2	2	1	2	1
Bin1122	Chr09	2430357	3046868	1	0	1	0	2	0	2	2	2	0	1	1	0	2	2	2	2	1	2	2	2	0	2	0	0	0	2	0	0	1	2	0	1	2	1	2	2	2	1	0	1	2	2	1	2	1
Bin1123	Chr09	3046869	3054383	1	0	1	0	2	0	2	2	2	0	1	1	0	2	2	2	2	1	2	2	2	0	2	0	0	0	2	0	0	1	2	0	1	2	2	2	2	2	1	0	1	2	2	1	2	1
Bin1124	Chr09	3054384	4295139	1	0	1	0	2	0	2	2	2	0	1	1	0	2	2	2	2	1	2	2	2	0	2	0	0	0	2	0	0	1	2	0	1	2	1	2	2	2	1	0	1	2	2	1	2	1
Bin1125	Chr09	4295140	4375260	1	0	1	0	2	0	2	2	2	0	1	1	0	2	2	2	2	1	2	2	2	0	2	0	0	0	2	0	0	1	2	0	1	2	1	2	2	2	1	0	1	2	2	1	2	1
Bin1126	Chr09	4375261	4867853	1	0	1	0	2	0	2	2	2	0	1	1	0	2	2	0	2	1	2	2	2	0	2	0	0	0	2	0	0	1	2	0	1	2	1	2	2	2	1	0	1	2	2	1	2	1
Bin1127	Chr09	4867854	5795329	1	0	1	0	2	0	2	2	2	0	1	1	0	2	2	2	2	1	2	2	2	0	2	0	0	0	2	0	0	1	2	0	1	2	1	2	2	2	1	0	1	2	2	1	2	1
Bin1128	Chr09	5795330	6065847	1	0	1	0	2	0	2	2	2	0	1	1	0	2	2	2	2	1	2	2	2	2	2	0	0	0	2	0	0	1	2	0	1	2	1	2	2	2	1	0	1	2	2	2	2	1
Bin1129	Chr09	6065848	6984868	1	0	1	0	2	0	2	2	2	0	1	1	0	2	2	2	2	1	2	2	2	2	2	0	0	0	2	0	0	1	2	0	1	2	2	2	2	2	1	0	1	2	2	2	2	1
Bin1130	Chr09	6984869	7007543	1	0	1	0	2	0	2	2	2	0	1	1	0	2	2	2	2	1	2	2	2	2	2	0	0	0	1	0	0	1	2	0	1	2	2	2	2	2	1	0	1	2	2	2	2	1
Bin1131	Chr09	7007544	7057857	1	0	1	0	2	0	2	2	2	0	1	1	0	2	2	2	2	1	2	2	2	2	2	0	0	0	1	0	0	1	2	0	1	2	2	2	2	2	1	0	1	0	2	2	2	1
Bin1132	Chr09	7057858	7133201	1	0	1	0	2	0	2	2	2	0	1	1	0	2	2	2	2	1	2	2	2	2	2	0	0	0	1	0	0	1	2	0	1	2	2	2	2	2	1	0	1	2	2	2	2	1
Bin1133	Chr09	7133202	7333021	1	0	1	0	2	0	2	2	2	0	1	1	0	2	2	2	2	1	2	2	2	2	2	0	0	0	1	0	0	1	2	0	1	2	2	0	2	2	1	0	1	2	2	2	2	2
Bin1134	Chr09	7333022	7370550	1	0	1	0	2	0	2	2	2	0	1	1	0	2	2	2	2	1	2	2	2	2	2	0	0	0	1	0	0	1	2	0	1	2	2	0	2	2	1	0	1	2	2	2	2	2
Bin1135	Chr09	7370551	8344735	1	0	1	0	2	0	2	2	2	0	1	1	0	2	2	2	0	1	2	2	2	0	2	0	0	0	1	0	0	1	2	0	1	2	2	0	2	2	1	0	1	2	2	2	2	2
Bin1136	Chr09	8344736	8361181	1	0	1	0	2	0	2	2	2	0	1	1	0	2	2	2	0	1	2	2	1	0	2	0	0	0	1	0	0	1	2	0	1	2	2	0	2	2	1	0	1	2	2	2	2	2
Bin1137	Chr09	8361182	8482866	1	0	1	0	2	0	2	2	2	0	1	1	0	2	2	2	0	1	1	2	1	0	2	0	0	0	1	0	0	1	2	0	1	2	2	0	2	2	1	0	1	2	2	2	2	2
Bin1138	Chr09	8482867	8604469	1	0	1	0	2	0	2	2	2	0	1	1	0	2	2	2	0	1	1	2	1	0	2	0	0	0	1	0	0	1	2	0	1	2	2	0	2	2	2	0	1	2	2	2	2	2
Bin1139	Chr09	8604470	9177801	1	0	1	0	2	0	2	2	2	0	1	1	0	2	2	2	0	1	1	2	1	0	2	0	0	0	1	0	0	1	2	0	1	2	2	0	2	2	2	0	1	2	2	2	2	2
Bin1140	Chr09	9177802	9414785	1	0	1	0	2	0	2	2	2	0	1	1	0	2	2	2	0	1	1	2	1	0	0	0	0	0	1	0	0	1	2	0	1	2	2	0	2	2	2	0	1	2	2	2	2	2
Bin1141	Chr09	9414786	9686237	1	0	1	2	2	0	2	2	2	0	1	1	0	2	2	2	0	1	1	2	1	0	0	0	0	0	1	0	0	1	2	0	1	2	2	0	2	2	2	0	1	2	2	2	2	2
Bin1142	Chr09	9686238	9878678	1	0	1	2	2	0	2	2	2	0	1	1	0	2	2	2	0	1	1	2	1	0	0	0	0	0	1	0	0	1	2	0	1	0	2	0	0	2	2	0	1	2	2	2	2	2
Bin1143	Chr09	9878679	9941803	1	0	1	2	2	0	2	2	2	0	1	1	0	2	2	2	0	1	1	2	1	0	0	0	0	0	1	2	0	1	2	0	1	0	2	0	0	2	2	0	1	2	2	2	2	2
Bin1144	Chr09	9941804	10126604	1	0	1	2	2	0	2	2	2	0	1	1	0	2	2	2	0	1	1	2	1	0	0	0	0	0	1	2	0	1	2	0	1	0	2	0	0	2	2	0	1	2	2	2	2	2
Bin1145	Chr09	10126605	10570780	1	0	1	2	2	0	2	2	2	0	1	1	0	2	2	2	0	1	1	2	1	0	0	0	0	0	1	2	0	1	2	0	1	0	2	0	0	2	2	0	1	2	2	2	2	2
Bin1146	Chr09	10570781	10626019	1	0	1	2	2	0	2	2	2	0	1	1	0	2	2	2	0	1	1	2	1	0	0	0	0	0	1	2	0	1	2	0	1	0	2	0	0	2	2	0	1	2	2	2	0	2
Bin1147	Chr09	10626020	10635590	1	0	1	2	2	0	2	2	2	0	1	1	0	2	2	2	0	1	1	2	1	0	0	0	0	0	1	2	0	1	2	0	1	0	2	0	0	2	2	0	1	2	2	2	0	2
Bin1148	Chr09	10635591	10650764	1	0	1	2	2	0	2	0	2	2	1	1	0	2	2	2	0	1	1	2	1	0	0	0	0	0	1	2	0	1	2	0	1	0	2	0	0	2	2	0	1	2	2	2	0	2
Bin1149	Chr09	10650765	11026583	1	0	1	2	2	0	2	0	2	2	1	1	0	2	2	2	0	1	1	2	1	0	0	0	0	0	1	0	0	1	2	0	1	0	2	0	0	2	2	0	1	2	2	2	0	2
Bin1150	Chr09	11026584	11110859	1	0	1	2	2	0	2	0	2	2	1	1	0	2	2	2	2	1	1	2	1	0	0	0	0	0	1	0	0	1	1	0	1	0	2	0	0	2	2	0	1	2	2	2	0	2
Bin1151	Chr09	11110860	11210302	1	0	1	1	2	0	2	0	2	2	1	1	0	2	2	2	2	1	2	2	1	0	0	0	0	0	1	0	0	1	1	0	1	2	1	0	0	2	2	0	1	2	2	2	0	2
Bin1152	Chr09	11210303	11722839	1	0	1	1	2	0	2	0	2	2	1	1	0	2	2	2	2	1	2	2	1	0	0	0	0	0	1	0	0	1	1	0	1	2	1	0	0	2	2	0	1	2	2	2	0	2
Bin1153	Chr09	11722840	13482366	1	0	1	1	2	0	2	0	2	2	1	1	0	2	2	2	2	1	2	2	1	0	0	0	0	0	1	0	0	1	1	0	1	2	1	0	0	1	2	0	1	2	2	2	0	2
Bin1154	Chr09	13482367	14576959	1	0	1	1	2	0	2	0	2	2	1	1	0	2	2	2	2	1	2	2	1	0	0	0	0	0	1	0	0	1	1	0	2	2	1	0	0	1	2	0	1	2	2	2	0	2
Bin1155	Chr09	14576960	15268641	1	0	1	2	2	2	2	0	0	2	2	2	0	2	2	2	2	2	2	2	1	1	2	2	0	2	1	1	0	1	2	2	0	2	2	2	0	0	2	0	2	0	2	0	0	2
Bin1156	Chr09	15268642	15805245	1	0	1	2	2	2	2	0	0	2	2	2	0	2	2	2	2	2	2	2	1	1	2	2	0	2	1	1	0	1	2	2	0	2	2	2	0	0	2	0	2	0	2	0	0	2
Bin1157	Chr09	15805246	16031747	1	0	1	2	0	2	2	0	0	2	2	2	0	1	2	2	2	2	2	2	1	1	2	2	0	2	1	1	0	1	2	2	0	2	2	2	0	0	2	0	2	0	2	0	0	2
Bin1158	Chr09	16031748	16314368	1	0	1	0	0	2	2	0	0	0	2	0	0	1	2	2	2	2	2	2	1	2	2	2	0	2	1	1	0	1	2	2	0	0	2	2	0	0	1	2	0	0	2	0	0	1
Bin1159	Chr09	16314369	16752772	1	0	1	0	0	2	2	0	0	0	2	0	0	1	2	2	2	2	2	2	1	2	2	2	0	2	1	1	0	2	2	2	0	0	2	2	0	0	1	2	0	0	2	0	0	1
Bin1160	Chr09	16752773	16982423	1	0	1	0	0	2	2	0	0	0	2	0	0	1	2	2	2	2	2	2	1	2	2	2	0	2	1	1	0	2	2	2	0	0	2	2	0	0	1	2	0	0	2	0	0	1
Bin1161	Chr09	16982424	17016388	1	0	1	0	0	2	2	0	0	0	2	0	0	1	2	2	2	2	2	2	1	2	2	2	0	2	1	1	0	2	2	2	0	0	2	2	0	0	1	2	0	0	2	0	0	1
Bin1162	Chr09	17016389	17208811	2	0	1	0	0	2	2	0	0	0	2	0	0	1	2	2	2	0	2	2	1	2	2	2	0	2	1	1	0	2	2	2	0	0	2	2	0	0	1	2	0	0	2	0	0	1
Bin1163	Chr09	17208812	17422924	2	0	1	0	0	2	2	0	0	0	2	0	0	1	2	2	2	0	2	2	1	2	2	2	0	2	1	1	0	2	2	2	0	0	2	2	0	0	1	2	0	0	2	0	0	1
Bin1164	Chr09	17422925	17504843	2	0	1	0	0	2	0	0	0	0	2	0	0	1	2	2	2	0	2	0	1	2	2	2	0	2	1	1	0	2	2	2	0	0	2	2	0	0	1	2	0	0	2	0	0	1
Bin1165	Chr09	17504844	17619889	2	0	1	2	0	2	0	0	0	0	2	0	0	1	2	2	2	2	2	0	1	2	2	2	0	2	1	1	0	2	2	2	0	0	2	2	0	0	1	2	0	0	2	0	0	1
Bin1166	Chr09	17619890	17650741	2	0	1	2	0	2	0	0	0	0	2	0	0	1	2	2	2	2	2	0	1	2	2	2	0	2	1	1	0	2	2	2	0	0	2	2	0	0	1	2	0	0	2	0	0	1
Bin1167	Chr09	17650742	17717178	2	0	1	2	2	2	0	0	0	0	2	0	0	1	2	2	2	2	2	0	1	2	2	2	0	2	1	1	0	2	2	2	0	0	2	2	0	0	1	2	0	0	2	0	0	1
Bin1168	Chr09	17717179	17823216	2	0	1	2	2	2	0	0	0	0	2	0	2	1	2	2	2	2	2	0	1	2	2	2	0	2	1	1	0	2	2	2	0	0	2	2	0	0	1	2	0	0	2	0	0	1
Bin1169	Chr09	17823217	17945638	2	0	1	2	2	2	0	0	0	0	2	0	2	1	2	2	2	2	2	0	1	2	2	2	0	2	1	1	0	2	2	2	0	2	2	2	0	0	1	2	0	0	2	0	0	1
Bin1170	Chr09	17945639	18085918	2	0	1	2	2	2	0	0	0	0	2	0	2	1	2	2	2	2	2	0	1	2	2	2	0	2	1	1	0	2	2	2	0	2	2	2	0	0	1	2	0	0	2	0	0	1
Bin1171	Chr09	18085919	18141378	2	0	1	2	2	2	0	0	0	0	2	0	2	1	2	0	2	2	2	0	1	2	2	2	2	2	1	2	0	2	2	2	0	2	2	2	0	0	1	2	0	0	2	0	0	1
Bin1172	Chr09	18141379	18240120	2	0	1	2	2	2	0	0	0	0	2	0	2	1	2	0	2	2	2	0	1	2	2	2	2	2	1	2	0	2	2	2	0	2	2	2	0	0	1	2	0	0	2	0	0	1
Bin1173	Chr09	18240121	18270966	2	0	1	2	2	2	0	0	0	0	2	0	2	1	2	0	2	2	2	0	1	2	2	2	2	2	1	2	0	2	2	2	0	2	2	2	0	0	1	2	0	0	2	0	0	1
Bin1174	Chr09	18270967	18324990	2	0	1	2	2	2	0	0	0	0	2	0	2	1	2	0	2	2	1	0	1	2	2	2	2	2	1	2	0	2	2	2	0	2	2	2	0	0	1	2	0	0	2	0	0	1
Bin1175	Chr09	18324991	18451480	2	0	1	2	2	2	0	0	0	0	2	0	2	1	2	0	2	2	2	0	1	2	2	2	2	2	1	2	0	2	2	2	0	2	2	2	0	0	1	2	0	0	2	0	0	1
Bin1176	Chr09	18451481	18483079	2	0	1	2	2	2	0	0	0	0	2	0	2	1	2	0	2	2	2	0	1	2	2	2	2	2	1	2	0	2	2	2	0	2	2	2	0	0	1	2	0	0	2	0	0	1
Bin1177	Chr09	18483080	18558454	2	0	1	2	2	2	0	0	0	0	2	0	2	1	2	0	2	2	2	0	1	2	2	2	2	2	1	2	0	2	2	2	0	2	2	2	0	0	1	2	0	0	2	0	0	1
Bin1178	Chr09	18558455	18689089	2	0	1	2	2	2	0	0	0	0	2	0	2	1	2	0	2	2	2	0	1	2	2	2	2	2	1	2	0	2	2	2	0	2	2	2	0	0	1	2	0	0	2	0	0	1
Bin1179	Chr09	18689090	18774405	2	0	1	2	2	2	0	0	0	0	2	0	2	1	1	0	2	2	2	0	1	2	2	2	2	2	1	2	0	2	0	2	0	2	2	2	0	0	1	2	0	0	2	0	0	1
Bin1180	Chr09	18774406	18815366	2	0	1	2	2	2	0	0	0	0	2	0	2	1	1	0	2	2	2	0	1	2	2	2	2	2	1	2	0	2	0	2	0	2	2	2	0	0	2	2	0	0	2	0	0	1
Bin1181	Chr09	18815367	18850725	2	0	1	2	2	2	0	0	0	0	2	0	2	1	1	0	2	2	2	0	1	2	2	2	2	2	1	1	0	2	0	2	0	2	2	2	0	0	2	2	0	0	2	0	0	1
Bin1182	Chr09	18850726	18923324	2	0	1	2	1	2	0	0	0	0	2	0	2	1	1	0	2	2	0	0	1	2	2	2	2	2	1	1	0	2	0	2	0	2	2	2	0	0	2	2	0	0	2	0	0	1
Bin1183	Chr09	18923325	18999887	2	0	1	2	1	2	0	0	0	0	2	0	2	1	1	0	2	2	0	0	1	2	2	2	2	2	1	1	0	2	0	2	0	2	2	2	0	0	2	2	0	0	2	0	0	1
Bin1184	Chr09	18999888	19028100	2	0	1	2	1	2	0	0	0	0	2	0	2	1	1	0	2	2	0	0	1	2	2	2	2	2	2	1	0	2	0	2	0	2	2	2	0	0	2	2	0	0	2	0	0	1
Bin1185	Chr09	19028101	19077633	2	0	1	2	1	2	0	0	0	0	2	0	2	1	1	0	2	1	0	0	1	2	2	2	2	2	2	1	0	2	0	2	0	2	2	2	0	0	2	2	0	0	2	0	0	1
Bin1186	Chr09	19077634	19163956	2	0	1	2	1	2	0	0	0	0	2	0	2	1	1	0	2	1	2	0	1	2	2	2	2	2	2	1	0	2	0	2	0	2	2	2	0	0	2	2	0	0	2	0	0	1
Bin1187	Chr09	19163957	19298931	2	0	1	2	1	2	0	0	0	0	2	0	2	1	1	0	2	1	2	0	1	2	2	2	2	2	2	1	0	2	0	2	0	1	2	2	0	0	2	2	0	0	2	0	0	1
Bin1188	Chr09	19298932	19552178	2	0	1	2	1	2	0	0	0	0	0	0	2	1	1	0	2	1	2	0	1	2	2	2	2	2	2	1	0	2	0	2	0	1	2	2	0	0	2	2	0	0	2	0	0	1
Bin1189	Chr09	19552179	19709934	2	0	1	2	1	2	0	0	0	0	0	0	2	1	1	0	2	1	2	2	1	2	2	2	2	2	2	1	0	2	0	2	0	1	2	2	0	0	2	2	0	0	2	0	0	1
Bin1190	Chr09	19709935	19869175	2	0	1	2	1	2	0	0	0	0	0	0	2	1	1	0	2	1	2	2	1	2	2	2	2	2	2	1	0	2	0	2	0	1	2	2	0	0	2	2	0	0	2	0	0	1
Bin1191	Chr09	19869176	19921583	2	0	1	2	1	2	0	0	0	0	0	0	2	1	1	0	2	1	2	2	1	2	2	2	2	2	2	1	0	2	0	2	0	1	2	2	0	0	1	2	0	0	2	0	0	1
Bin1192	Chr09	19921584	20151683	2	0	1	2	1	2	0	0	0	0	0	0	2	1	1	0	2	1	2	2	1	0	2	2	2	2	2	1	0	0	0	2	0	1	2	2	0	0	1	2	0	0	2	0	0	1
Bin1193	Chr09	20151684	20201088	2	0	1	2	1	2	0	0	0	0	0	0	2	1	1	0	2	1	2	2	1	0	2	2	2	2	2	1	0	0	0	2	0	1	2	2	0	0	1	2	0	0	2	0	2	1
Bin1194	Chr09	20201089	20236609	2	0	1	2	1	2	0	0	0	0	0	0	2	1	1	0	2	1	2	2	1	0	2	2	2	2	2	1	0	0	0	2	0	1	2	2	0	0	1	2	0	0	2	0	2	1
Bin1195	Chr09	20236610	20487806	2	0	2	2	1	2	0	0	0	0	0	0	2	1	1	0	2	1	2	2	1	0	2	2	2	2	2	1	0	0	0	2	0	1	2	2	0	0	1	2	0	0	2	0	2	1
Bin1196	Chr09	20487807	20526321	2	0	2	2	1	2	0	0	0	0	0	2	2	1	1	0	2	1	2	2	1	0	2	2	2	2	2	1	0	0	0	2	0	1	2	2	0	0	1	2	0	0	2	0	2	1
Bin1197	Chr09	20526322	20734145	2	0	2	2	1	2	0	0	0	0	0	2	2	1	1	0	2	1	2	2	1	0	2	2	2	2	2	1	0	0	0	2	0	1	0	2	0	0	1	2	0	0	2	0	2	1
Bin1198	Chr09	20734146	20801839	2	0	2	2	1	2	0	0	0	0	0	2	2	1	1	0	2	2	2	2	1	0	1	2	2	2	2	1	0	0	0	2	0	1	0	2	0	0	1	2	0	0	2	0	2	1
Bin1199	Chr09	20801840	20812048	2	0	2	2	1	2	0	0	0	0	0	2	2	1	1	0	2	2	2	2	1	0	1	2	2	2	2	1	0	0	0	2	0	1	0	2	0	0	1	2	0	0	2	0	2	1
Bin1200	Chr09	20812049	20860493	2	0	2	2	1	2	0	0	2	0	0	2	2	1	1	0	2	2	2	2	1	0	1	2	2	2	2	1	0	0	0	2	0	1	0	2	0	0	1	2	0	0	2	0	2	1
Bin1201	Chr09	20860494	21258140	2	0	2	2	1	2	0	0	2	0	0	2	2	1	1	0	2	2	2	2	1	0	1	2	2	1	2	1	0	0	0	2	0	1	0	2	0	0	1	2	0	0	2	0	2	1
Bin1202	Chr09	21258141	21546074	2	0	2	0	1	0	0	1	2	0	0	2	2	1	1	0	2	0	1	2	2	0	1	2	2	2	2	1	2	2	0	2	2	1	1	2	2	0	1	2	0	0	1	0	2	1
Bin1203	Chr09	21546075	21628376	2	0	2	0	1	0	0	1	2	0	0	2	2	1	1	0	2	0	1	2	2	0	1	2	2	2	2	1	2	2	0	2	2	1	1	0	2	0	1	2	0	0	1	0	2	1
Bin1204	Chr09	21628377	21796783	2	0	2	0	1	0	0	1	2	0	0	2	2	1	2	0	2	0	1	1	2	0	1	2	2	2	2	1	2	2	0	1	2	1	1	0	2	0	2	1	0	0	1	0	2	1
Bin1205	Chr09	21796784	21819050	2	0	2	0	1	0	0	1	2	0	0	2	2	1	0	0	2	0	1	1	2	0	1	2	2	2	2	1	2	2	0	1	2	1	1	0	2	0	2	1	0	0	1	0	2	1
Bin1206	Chr09	21819051	21863337	2	0	2	0	1	0	0	1	2	0	0	2	2	1	0	0	2	0	1	1	2	0	1	2	2	2	2	1	2	2	0	1	2	1	1	0	2	0	2	1	0	0	2	0	2	1
Bin1207	Chr09	21863338	22080432	2	0	2	0	1	0	0	2	2	0	0	2	2	1	0	0	2	0	1	1	2	0	1	2	2	2	2	1	2	2	0	1	2	1	1	0	2	0	2	1	0	0	2	0	2	1
Bin1208	Chr09	22080433	22207866	2	0	2	0	1	2	0	1	2	0	0	2	2	1	0	0	2	0	1	1	2	0	1	2	2	2	2	1	2	2	0	1	2	1	1	0	2	0	0	1	0	0	2	0	2	1
Bin1209	Chr09	22207867	22438888	2	0	2	0	1	2	0	1	2	0	0	2	2	1	0	0	2	0	1	1	2	0	1	2	2	2	2	1	2	2	0	1	2	1	1	0	2	0	0	1	0	0	2	0	2	1
Bin1210	Chr10	1	476998	0	2	2	2	0	2	0	2	0	1	0	0	2	2	2	2	1	1	0	2	2	0	2	0	2	2	2	1	2	2	0	1	1	1	2	2	2	2	2	2	0	0	1	0	2	2
Bin1211	Chr10	476999	838856	0	2	2	2	0	2	0	2	0	1	0	0	2	2	2	2	1	1	0	2	2	0	2	0	2	2	2	1	2	2	0	1	1	1	2	2	2	2	2	2	0	0	1	0	2	2
Bin1212	Chr10	838857	854865	0	2	2	2	0	2	0	2	0	1	0	0	2	2	2	2	1	1	0	2	2	0	2	0	2	2	2	1	2	2	0	1	1	1	2	2	2	2	2	2	0	0	1	0	2	2
Bin1213	Chr10	854866	977447	0	2	2	2	0	2	0	2	0	1	0	0	2	2	2	2	1	1	0	2	2	0	2	0	2	2	2	1	2	2	0	1	1	1	2	2	2	2	2	2	0	0	1	0	2	2
Bin1214	Chr10	977448	1238109	0	0	2	2	0	2	0	2	0	1	0	2	2	1	2	2	1	1	0	2	2	0	2	0	2	2	2	1	2	2	0	1	1	1	2	2	2	2	2	2	0	0	1	0	1	2
Bin1215	Chr10	1238110	2353224	0	0	2	2	0	2	0	2	0	1	0	2	0	1	2	2	1	1	0	2	2	0	2	0	2	2	2	1	2	2	0	1	1	1	2	2	2	2	2	2	0	0	1	0	1	2
Bin1216	Chr10	2353225	2549576	0	0	2	2	0	2	0	2	0	1	0	2	0	1	2	2	1	1	0	2	2	0	2	0	2	2	2	1	2	2	0	1	1	1	2	2	2	2	2	2	0	0	1	0	1	2
Bin1217	Chr10	2549577	2827189	0	0	2	2	0	2	0	2	0	1	0	2	0	1	1	1	2	1	0	2	2	0	2	0	2	2	1	2	2	2	0	1	1	1	2	2	2	2	2	2	0	0	1	0	2	2
Bin1218	Chr10	2827190	3854317	0	0	2	2	0	2	0	2	0	1	0	2	0	1	1	1	2	1	0	2	2	0	2	0	2	2	1	2	2	2	0	1	1	1	2	2	2	2	2	2	0	0	1	0	2	2
Bin1219	Chr10	3854318	4394574	0	0	2	2	0	2	0	2	0	2	0	2	0	1	1	1	2	1	0	2	2	0	2	0	2	1	1	2	2	2	0	1	1	1	2	2	2	2	2	2	0	0	1	0	1	2
Bin1220	Chr10	4394575	4468663	0	0	2	2	0	2	0	2	0	2	0	2	0	1	1	1	2	1	0	2	2	0	2	0	2	1	1	2	2	2	0	1	1	1	2	2	2	2	2	2	0	0	1	0	2	2
Bin1221	Chr10	4468664	4582096	0	0	2	2	0	2	0	2	0	2	0	2	0	1	1	1	2	1	0	2	2	0	2	0	2	1	1	2	2	2	0	1	1	1	2	2	2	2	2	2	0	0	1	0	2	2
Bin1222	Chr10	4582097	5371991	0	0	2	2	0	2	0	2	0	2	0	2	0	1	1	1	2	1	0	2	2	0	2	0	2	1	1	2	2	2	0	1	1	1	2	2	2	2	2	2	0	0	1	0	2	2
Bin1223	Chr10	5371992	5421730	0	0	2	2	0	2	0	2	0	2	0	2	0	1	1	1	2	1	0	2	2	0	2	0	2	1	1	2	2	2	0	1	1	1	2	2	2	2	2	2	0	0	1	0	2	2
Bin1224	Chr10	5421731	5500267	0	0	2	2	0	2	0	2	0	2	0	2	0	1	1	1	2	1	0	2	2	0	2	0	2	1	1	2	2	2	0	1	1	1	2	2	2	2	2	2	0	0	1	0	2	2
Bin1225	Chr10	5500268	5555548	0	2	2	2	0	2	0	2	0	2	0	2	0	1	1	1	2	2	0	2	2	0	2	0	2	1	1	2	2	2	0	1	1	1	2	2	2	2	2	2	0	0	1	0	2	2
Bin1226	Chr10	5555549	5640801	0	2	2	2	0	2	0	2	0	2	0	2	0	1	1	1	2	2	0	2	2	0	2	0	2	1	1	2	2	2	0	1	1	1	2	2	2	2	2	2	0	0	1	0	2	2
Bin1227	Chr10	5640802	5991971	0	2	2	2	0	2	0	2	0	2	0	2	0	1	1	2	2	2	0	2	2	0	2	0	2	1	1	2	2	2	0	1	1	1	2	2	2	2	2	2	0	0	1	0	2	2
Bin1228	Chr10	5991972	6099671	0	2	2	2	0	2	0	2	0	2	0	2	0	1	1	2	2	2	0	2	2	0	2	0	2	1	1	2	2	2	0	1	1	1	2	2	2	2	2	2	0	0	1	0	2	2
Bin1229	Chr10	6099672	6432812	0	2	2	2	0	2	0	2	0	2	0	2	0	1	1	2	2	2	0	2	2	0	2	0	2	1	1	2	2	2	0	1	1	1	2	2	2	2	2	2	0	0	1	0	2	2
Bin1230	Chr10	6432813	6602685	0	2	2	2	0	2	0	2	0	2	0	2	0	1	1	2	2	2	0	2	2	0	2	0	2	1	1	2	2	2	0	1	1	1	2	2	2	2	2	2	0	0	1	0	2	2
Bin1231	Chr10	6602686	6717771	0	2	2	2	0	2	0	2	0	2	0	2	0	1	1	2	2	2	0	2	2	0	2	0	2	1	1	2	2	2	0	1	1	1	2	2	2	2	2	2	0	0	1	0	2	2
Bin1232	Chr10	6717772	6754213	0	2	2	2	0	2	0	2	0	2	0	2	0	1	1	2	2	2	0	2	2	0	2	0	2	1	1	2	2	2	0	1	1	1	2	2	2	2	2	2	0	0	1	0	2	2
Bin1233	Chr10	6754214	7016115	0	2	2	2	0	2	0	2	0	2	0	2	0	1	1	2	2	2	0	2	2	0	2	0	2	1	1	2	2	2	0	1	1	1	2	2	2	2	2	2	0	0	1	0	2	2
Bin1234	Chr10	7016116	7224045	0	2	2	2	0	2	0	2	0	2	0	2	0	1	1	2	2	2	0	2	2	0	1	0	2	1	1	2	2	2	0	1	1	1	2	2	2	2	2	2	0	0	1	0	2	2
Bin1235	Chr10	7224046	8234252	0	2	2	2	0	2	0	2	0	2	0	2	0	1	1	2	2	2	0	2	2	0	2	0	2	1	1	2	2	2	0	1	1	1	2	2	2	2	2	2	0	0	1	0	2	2
Bin1236	Chr10	8234253	8424683	0	2	2	2	0	2	0	2	0	2	0	2	0	1	1	2	2	2	0	2	2	0	2	0	2	1	1	2	2	2	0	1	1	1	2	2	2	2	2	2	0	0	1	0	2	2
Bin1237	Chr10	8424684	8756280	0	2	2	2	0	2	0	2	0	2	0	2	0	1	1	2	2	2	0	2	2	0	2	0	2	1	1	2	2	2	0	1	1	1	2	2	2	2	2	2	0	0	1	0	2	2
Bin1238	Chr10	8756281	8831458	0	2	2	2	0	2	0	2	0	2	0	2	0	1	1	2	2	2	0	2	2	0	2	0	2	1	1	2	2	2	0	1	1	1	2	2	2	2	2	2	0	0	1	0	2	2
Bin1239	Chr10	8831459	8928790	0	2	2	2	0	2	0	2	0	2	0	2	0	1	1	2	2	2	0	2	2	0	2	0	2	1	1	2	2	2	0	1	1	1	2	2	2	2	2	2	0	0	1	0	2	2
Bin1240	Chr10	8928791	9102178	0	2	2	2	0	2	0	2	0	2	0	2	0	1	1	2	2	2	0	2	2	0	2	0	2	1	1	2	2	2	0	1	1	1	2	2	2	2	2	2	0	0	1	0	2	2
Bin1241	Chr10	9102179	9367124	0	2	2	2	0	2	0	2	0	2	0	2	0	1	1	2	2	2	0	2	2	0	2	0	2	1	1	2	2	2	0	1	1	1	2	2	2	2	2	2	0	0	1	0	2	2
Bin1242	Chr10	9367125	9907706	0	2	2	2	0	2	0	2	0	2	0	2	0	1	1	2	2	2	0	2	2	0	2	0	2	1	1	2	2	2	0	1	1	1	2	2	2	2	2	2	0	0	1	0	2	2
Bin1243	Chr10	9907707	10266579	0	2	2	2	0	2	0	2	0	2	0	2	0	1	1	2	2	2	0	2	2	0	2	0	2	1	1	2	2	2	0	1	1	1	2	2	2	2	2	2	0	0	1	0	2	2
Bin1244	Chr10	10266580	10521684	0	2	2	2	0	2	0	2	0	2	0	2	0	1	1	2	2	2	0	0	2	0	2	0	2	1	1	2	2	2	0	1	1	1	2	2	2	2	2	2	0	0	1	0	2	2
Bin1245	Chr10	10521685	11077942	0	2	2	2	0	2	0	2	0	2	0	2	0	1	1	2	2	2	0	2	2	0	2	0	2	1	1	2	2	2	0	1	1	1	2	2	2	2	2	2	0	0	1	0	2	2
Bin1246	Chr10	11077943	11763054	0	2	2	2	0	2	0	2	0	2	0	2	0	1	1	2	2	2	0	2	2	0	2	0	2	1	1	2	2	2	0	1	1	1	2	2	2	2	2	2	0	0	1	0	2	2
Bin1247	Chr10	11763055	11915928	0	2	2	2	0	2	0	2	0	2	0	2	0	1	1	2	2	2	0	2	2	0	2	0	2	1	1	2	2	2	0	1	1	1	2	2	2	2	2	2	0	0	1	0	2	2
Bin1248	Chr10	11915929	12186340	0	2	2	1	0	2	0	2	0	2	0	2	0	1	1	2	2	2	0	2	2	2	2	0	2	1	1	2	2	2	2	2	1	1	2	2	2	2	2	2	0	0	1	0	2	2
Bin1249	Chr10	12186341	12229191	0	2	2	1	0	2	0	2	0	2	0	2	0	1	1	2	2	2	0	2	2	2	2	0	2	1	1	2	2	2	2	2	1	1	2	2	2	2	2	2	0	0	1	0	2	2
Bin1250	Chr10	12229192	12289241	0	2	2	1	0	2	0	2	0	2	0	2	0	1	1	2	2	2	0	2	2	2	2	0	2	1	1	2	2	2	2	2	1	1	2	2	2	2	2	2	0	0	1	0	2	2
Bin1251	Chr10	12289242	12432608	0	2	2	1	0	2	0	2	0	1	0	2	0	1	1	2	2	2	0	2	2	2	2	0	2	1	1	2	2	2	2	2	2	1	0	2	2	2	2	2	0	0	1	0	2	2
Bin1252	Chr10	12432609	12456146	0	2	2	1	0	2	0	2	0	1	0	2	0	1	1	2	2	2	0	2	2	2	2	0	2	1	1	2	2	2	2	2	2	1	0	2	2	2	2	2	0	0	1	0	2	2
Bin1253	Chr10	12456147	12606107	0	2	2	1	2	1	0	2	2	1	0	1	0	1	1	2	2	2	0	2	2	2	2	0	2	1	1	2	2	1	2	2	2	1	0	2	2	2	2	1	2	0	1	2	2	2
Bin1254	Chr10	12606108	12680793	0	2	2	1	2	1	0	2	2	1	0	1	0	1	1	2	2	2	0	2	2	2	2	0	2	1	2	2	2	1	2	2	2	1	0	2	2	2	2	1	2	0	1	2	2	2
Bin1255	Chr10	12680794	13713939	0	2	2	1	2	1	0	2	2	1	0	1	0	1	1	2	2	2	2	2	2	2	2	0	2	1	2	2	2	1	2	2	2	1	0	2	2	2	2	1	2	0	1	2	2	2
Bin1256	Chr10	13713940	13818106	0	2	2	1	2	2	0	2	2	2	0	1	0	1	1	2	2	2	2	2	2	2	2	0	2	1	2	2	1	1	2	2	2	1	0	2	2	2	2	1	2	0	1	2	2	2
Bin1257	Chr10	13818107	13848419	0	2	2	1	2	2	0	2	2	2	0	1	0	1	1	2	2	2	2	2	2	2	2	0	2	1	2	2	1	2	2	2	2	1	0	2	2	2	2	1	2	0	2	2	2	2
Bin1258	Chr10	13848420	13903666	0	2	2	1	2	2	0	2	2	2	0	1	0	1	1	2	2	2	2	2	2	2	2	2	2	1	2	2	1	2	2	2	2	1	0	2	2	2	2	1	2	0	2	2	2	2
Bin1259	Chr10	13903667	14548242	0	2	2	1	2	2	0	2	2	2	0	1	0	1	1	2	2	2	2	2	2	2	2	2	2	1	2	2	1	2	2	2	2	1	0	2	2	2	2	1	2	0	2	2	2	2
Bin1260	Chr10	14548243	14728021	0	2	2	1	2	2	0	2	2	2	0	1	0	1	1	2	2	2	2	2	2	2	2	2	2	1	2	2	1	2	2	2	2	1	0	2	2	2	2	1	2	0	2	2	2	2
Bin1261	Chr10	14728022	14886442	0	2	2	1	2	2	0	2	2	2	0	1	0	1	1	2	2	2	2	2	2	2	2	0	2	1	2	2	1	2	2	2	2	1	0	2	2	2	2	1	2	0	2	2	2	2
Bin1262	Chr10	14886443	14947197	0	2	2	1	2	2	0	2	2	1	2	1	0	2	1	2	2	2	2	2	0	2	2	0	2	1	2	2	1	2	2	2	2	1	0	2	2	2	2	1	2	2	0	2	2	2
Bin1263	Chr10	14947198	15061946	0	2	2	1	2	2	0	2	2	1	2	1	0	2	1	2	2	2	2	2	0	2	2	0	2	1	2	2	1	2	2	1	2	1	0	2	2	2	2	1	2	2	0	2	2	2
Bin1264	Chr10	15061947	15188432	0	2	2	1	2	2	0	2	2	1	2	1	0	2	1	2	2	2	2	2	0	2	2	0	1	1	2	2	1	2	2	1	2	1	0	2	2	2	2	1	2	2	0	2	2	2
Bin1265	Chr10	15188433	15221222	0	2	2	1	2	2	2	2	2	1	2	1	0	2	1	2	2	2	2	2	0	2	2	0	1	1	1	2	1	2	2	1	2	1	0	2	2	2	2	1	2	2	0	2	2	2
Bin1266	Chr10	15221223	15329662	0	2	2	1	2	2	2	2	2	1	2	1	0	2	1	2	2	2	2	2	0	2	2	0	1	1	1	2	1	2	2	1	2	1	0	2	2	2	2	1	2	2	0	2	2	2
Bin1267	Chr10	15329663	15365083	0	2	2	1	2	2	2	2	2	1	2	1	0	2	1	2	2	2	2	2	0	2	2	0	1	1	1	2	1	2	2	1	2	1	0	2	2	2	2	1	2	2	0	2	2	2
Bin1268	Chr10	15365084	15445993	0	2	2	1	2	2	2	2	2	1	2	2	0	2	1	2	2	2	2	2	0	2	2	0	1	1	1	2	1	2	2	1	2	1	0	2	0	2	2	1	2	2	0	2	2	2
Bin1269	Chr10	15445994	15476176	0	2	2	1	2	2	2	2	2	1	2	2	0	2	1	2	2	2	2	1	0	2	2	0	1	1	1	2	1	2	2	1	2	1	0	2	0	2	2	1	2	2	0	2	2	2
Bin1270	Chr10	15476177	15564112	0	2	2	1	2	2	2	2	1	1	2	2	0	2	1	2	2	2	2	1	0	2	2	0	1	2	1	2	1	2	2	1	2	1	0	2	0	2	1	2	2	2	0	1	2	2
Bin1271	Chr10	15564113	16113659	0	2	2	1	2	2	2	2	1	1	2	2	0	2	1	2	2	2	2	1	0	2	2	0	1	2	1	2	1	2	2	1	2	1	0	2	0	2	1	2	2	2	0	1	2	2
Bin1272	Chr10	16113660	16417134	0	0	2	1	2	2	2	2	1	1	2	2	0	2	1	2	2	2	2	1	0	2	2	0	1	2	1	2	1	2	1	1	0	1	2	2	0	2	1	0	2	1	0	1	2	1
Bin1273	Chr10	16417135	16434433	0	0	2	1	2	2	2	2	1	1	2	2	0	2	2	2	2	2	2	1	0	2	2	0	1	2	1	2	1	2	1	1	0	1	2	2	0	2	1	0	2	1	0	1	2	1
Bin1274	Chr10	16434434	16500621	0	0	2	1	2	2	2	2	1	1	2	2	0	2	2	2	2	2	2	1	0	2	2	0	1	2	1	2	1	2	1	1	0	1	2	2	0	2	1	0	2	1	0	1	2	1
Bin1275	Chr10	16500622	16534913	0	0	2	1	2	2	2	2	1	1	2	2	0	2	2	2	2	2	2	1	0	2	2	0	1	2	1	2	1	2	1	1	0	1	2	2	0	2	1	0	2	1	0	1	2	1
Bin1276	Chr10	16534914	16560410	0	0	2	1	2	2	2	2	1	1	2	2	0	2	2	2	2	2	2	1	0	2	2	0	1	2	1	2	1	2	1	1	0	1	2	2	0	2	1	0	2	1	0	1	2	1
Bin1277	Chr10	16560411	16612097	0	0	2	1	2	2	2	2	1	1	2	2	0	0	2	2	2	2	2	1	0	2	2	0	1	2	1	2	1	2	1	1	0	1	2	2	0	2	1	0	2	1	0	1	2	1
Bin1278	Chr10	16612098	16643896	0	0	2	1	2	2	2	2	1	1	2	2	0	0	2	2	2	2	2	1	0	2	2	0	1	2	1	2	1	2	1	1	0	1	2	2	0	2	1	0	2	1	0	1	2	1
Bin1279	Chr10	16643897	16684575	0	0	2	1	2	2	2	2	1	1	2	2	0	0	2	2	2	2	2	1	0	2	2	0	1	2	1	2	1	2	1	1	0	1	2	2	0	2	1	0	2	1	0	1	2	1
Bin1280	Chr10	16684576	16855728	0	0	2	1	2	2	2	2	1	1	2	2	0	0	2	2	2	2	2	1	0	2	2	0	1	2	1	2	1	2	1	1	0	1	2	2	0	2	1	0	2	1	0	1	2	1
Bin1281	Chr10	16855729	17007805	0	0	2	1	2	2	2	2	1	1	2	2	0	0	2	2	2	2	2	1	0	2	2	0	1	2	1	2	1	0	1	1	0	1	2	2	0	2	1	2	2	1	0	1	2	1
Bin1282	Chr10	17007806	17087115	0	0	2	1	2	2	2	2	1	1	2	2	0	0	2	2	2	2	2	1	0	2	2	0	1	2	1	2	1	0	1	1	0	1	2	2	2	2	1	2	2	1	0	1	2	1
Bin1283	Chr10	17087116	17408366	0	0	2	1	2	2	2	2	1	1	2	2	0	0	2	2	2	2	2	1	0	2	2	0	1	2	1	2	1	0	1	2	0	1	2	2	2	2	1	2	2	1	0	1	0	2
Bin1284	Chr10	17408367	17896958	0	0	2	1	2	2	2	2	1	1	2	2	0	0	2	2	2	2	2	1	0	2	2	0	1	2	1	2	1	0	1	2	0	1	2	2	2	2	1	2	2	1	0	1	0	2
Bin1285	Chr10	17896959	18318438	0	2	2	1	2	2	2	2	1	1	2	2	0	0	2	2	2	2	2	1	0	2	2	0	1	2	1	2	1	0	1	2	0	1	2	2	2	2	1	2	2	1	0	1	2	2
Bin1286	Chr10	18318439	18475061	0	2	2	1	2	2	2	2	1	1	2	2	0	0	2	2	0	2	2	1	0	2	2	0	1	2	1	2	1	0	1	2	0	1	2	2	2	2	1	2	2	1	0	1	2	2
Bin1287	Chr10	18475062	18780153	0	2	2	1	0	2	2	2	1	1	2	2	0	0	2	2	2	2	2	1	0	2	2	0	1	2	1	2	1	0	1	2	0	1	2	2	2	2	1	2	2	1	0	1	2	2
Bin1288	Chr10	18780154	18984682	0	2	2	1	0	2	2	2	1	1	2	2	0	0	1	2	2	2	2	1	0	2	2	0	1	2	1	2	1	0	1	2	0	1	1	2	2	2	2	2	2	1	0	1	2	2
Bin1289	Chr10	18984683	19083515	0	2	2	1	0	2	2	2	1	1	2	2	0	0	1	2	2	2	2	1	0	2	2	0	1	2	1	2	1	0	1	2	0	1	1	2	2	2	2	2	2	1	0	1	2	2
Bin1290	Chr10	19083516	19240722	0	2	2	1	0	0	2	2	1	1	2	2	0	0	1	2	2	2	2	1	0	2	2	0	1	2	1	2	1	0	1	2	0	1	1	2	2	2	2	2	2	1	0	1	2	2
Bin1291	Chr10	19240723	19270141	0	2	2	1	2	0	2	2	1	1	2	2	0	0	1	2	2	2	2	1	0	2	2	0	1	0	1	2	1	0	2	2	0	1	1	2	2	2	2	2	2	1	0	1	2	2
Bin1292	Chr10	19270142	19312491	0	2	2	1	2	0	2	2	1	1	2	2	0	0	1	2	2	2	2	1	0	2	2	0	1	0	1	2	1	0	2	2	0	1	1	2	2	2	2	2	2	1	0	1	2	2
Bin1293	Chr10	19312492	19573059	0	2	2	1	2	0	2	2	1	1	2	2	0	0	1	2	2	2	2	1	0	2	2	0	1	0	1	2	1	0	2	0	0	1	2	2	2	2	2	2	2	1	0	1	2	2
Bin1294	Chr10	19573060	19820172	0	2	2	1	2	0	2	2	1	1	2	2	0	0	1	2	2	2	2	1	0	2	2	2	1	0	1	2	1	0	2	0	0	1	2	2	2	2	2	2	2	1	0	1	2	2
Bin1295	Chr10	19820173	19939891	0	2	2	1	2	2	2	2	1	1	0	2	0	0	1	2	2	2	2	1	0	2	2	1	1	0	1	2	2	0	2	0	0	1	2	0	2	2	2	2	2	1	0	1	1	2
Bin1296	Chr10	19939892	20220081	0	2	2	2	2	0	2	2	1	1	0	2	0	0	2	2	2	2	2	1	0	2	2	1	1	0	1	2	2	0	2	0	0	1	2	0	2	2	0	2	2	2	0	1	1	2
Bin1297	Chr10	20220082	20426483	0	2	2	2	2	0	2	0	1	1	0	2	0	0	2	2	2	2	2	1	0	2	2	1	1	0	1	2	2	0	2	0	0	1	2	0	2	2	0	2	2	2	0	1	1	2
Bin1298	Chr10	20426484	20473358	0	2	2	2	2	0	2	0	1	1	0	2	0	0	2	2	2	2	2	1	0	2	2	1	1	2	1	2	2	0	2	0	0	1	2	0	2	2	0	2	2	2	0	1	1	2
Bin1299	Chr10	20473359	20747060	0	0	2	2	2	0	2	0	1	1	0	0	0	0	2	2	2	2	2	1	0	2	2	1	1	2	1	2	2	0	2	0	0	1	2	0	2	2	0	2	2	2	0	1	1	2
Bin1300	Chr10	20747061	20932561	0	2	2	2	2	0	2	0	1	1	0	0	0	0	2	2	2	2	2	1	0	2	2	1	1	2	1	2	2	0	2	0	0	1	2	0	2	2	0	2	2	2	0	1	1	2
Bin1301	Chr10	20932562	21321234	0	0	2	2	2	0	2	0	1	1	0	0	0	0	2	2	2	2	2	1	0	2	2	1	1	2	1	2	2	0	2	0	0	1	2	0	2	2	0	2	2	2	0	1	1	2
Bin1302	Chr10	21321235	21788039	0	0	1	2	2	0	2	0	1	2	0	0	0	0	2	2	2	2	2	1	0	2	2	1	1	2	1	2	2	0	2	0	0	1	2	0	2	2	0	2	2	2	0	1	1	2
Bin1303	Chr10	21788040	21959842	0	0	2	2	2	0	2	2	2	2	0	0	0	0	0	0	2	2	1	1	2	2	2	1	2	0	1	1	2	0	2	0	2	2	1	0	2	2	2	2	2	2	0	1	1	2
Bin1304	Chr10	21959843	22138381	0	0	2	2	2	0	2	2	2	2	0	0	0	0	0	0	2	2	2	1	2	2	2	1	2	0	1	1	2	0	2	0	2	2	1	0	2	0	2	2	2	2	0	1	1	2
Bin1305	Chr10	22138382	22201417	0	0	2	2	2	0	2	2	2	2	0	0	0	0	0	0	2	2	2	1	2	2	2	1	2	0	1	1	2	0	2	0	2	2	1	0	2	0	2	2	2	2	0	1	1	2
Bin1306	Chr10	22201418	22339360	0	0	2	2	2	0	2	2	2	2	0	0	0	0	0	0	2	2	2	1	2	2	2	1	2	0	2	1	2	0	2	0	2	2	1	0	2	0	2	2	2	2	0	1	1	2
Bin1307	Chr10	22339361	22399819	0	0	2	2	2	0	2	2	2	2	0	0	0	0	0	0	2	2	2	1	2	2	2	1	2	0	2	1	2	0	2	0	2	2	1	0	2	0	2	2	2	2	0	1	1	2
Bin1308	Chr10	22399820	22490629	0	0	2	2	2	0	2	2	2	2	0	0	2	0	0	0	2	2	2	1	2	2	2	1	2	0	2	1	2	0	2	0	2	2	1	0	2	0	2	2	2	2	0	1	1	2
Bin1309	Chr10	22490630	22624325	2	0	2	2	2	0	2	2	2	2	0	0	1	0	0	0	2	2	2	1	2	2	2	1	2	0	2	1	2	0	2	0	2	2	1	0	2	2	2	2	2	2	0	1	1	2
Bin1310	Chr10	22624326	22636965	2	0	2	2	2	0	2	2	1	2	0	0	1	0	0	0	2	2	2	1	2	2	2	1	2	0	2	1	2	0	2	0	2	2	1	0	2	2	2	2	2	2	0	1	1	2
Bin1311	Chr10	22636966	22727906	2	0	2	2	2	0	2	2	1	2	0	0	1	0	0	0	2	2	2	1	2	2	2	1	2	0	2	1	2	0	2	0	2	2	1	0	2	2	2	2	2	2	0	1	1	2
Bin1312	Chr10	22727907	22801342	2	0	2	2	2	0	2	2	1	2	0	0	1	0	0	0	2	2	2	1	2	2	2	1	2	0	2	1	2	0	2	0	2	0	1	0	2	2	2	2	2	2	0	1	1	2
Bin1313	Chr10	22801343	23009044	2	0	2	2	2	0	2	2	1	2	0	0	1	0	0	0	2	2	2	1	2	2	2	1	2	0	2	1	2	0	2	0	2	2	1	0	2	2	2	2	2	2	0	1	1	0
Bin1314	Chr10	23009045	23034374	2	0	2	2	2	0	2	2	1	2	0	0	1	0	0	0	2	2	2	1	2	2	2	1	2	0	2	1	2	0	2	0	2	2	1	0	2	2	2	2	2	2	0	1	1	0
Bin1315	Chr10	23034375	23049241	2	0	2	2	2	0	2	2	1	2	0	0	1	0	0	0	2	2	2	1	2	2	2	1	2	0	2	1	2	0	2	0	2	2	1	0	2	2	2	2	2	2	0	1	1	2
Bin1316	Chr10	23049242	23225066	2	0	2	2	2	0	2	2	1	2	0	0	1	0	2	0	2	2	2	1	2	2	2	1	2	0	2	1	2	0	2	0	2	2	1	0	2	2	2	2	2	2	0	1	1	2
Bin1317	Chr10	23225067	23251968	2	0	2	2	2	0	2	2	1	2	0	0	1	0	2	0	2	2	2	1	2	2	2	1	2	0	2	1	2	0	2	0	2	2	1	0	2	1	2	2	2	2	0	1	1	2
Bin1318	Chr10	23251969	23591726	2	0	2	2	2	0	2	2	1	2	0	0	1	0	2	0	2	2	2	1	2	2	2	1	2	0	2	1	2	0	2	0	2	2	1	0	2	1	2	2	2	2	0	1	1	2
Bin1319	Chr11	1	214007	2	2	1	2	2	2	2	1	2	1	2	2	2	2	2	0	2	0	2	1	2	2	1	0	0	2	2	0	1	2	1	2	0	0	0	2	2	0	0	1	1	1	0	1	2	0
Bin1320	Chr11	214008	280942	2	0	1	2	2	2	2	1	2	1	2	2	2	2	2	0	2	0	2	1	2	2	1	0	0	2	2	0	1	2	1	2	0	0	0	2	2	0	0	1	1	1	0	1	2	0
Bin1321	Chr11	280943	360419	2	0	1	2	2	2	2	1	2	1	2	2	2	2	2	0	2	0	2	2	2	2	1	0	0	2	2	0	1	2	1	2	0	0	0	2	2	0	0	1	1	1	0	1	2	0
Bin1322	Chr11	360420	646861	2	1	1	2	2	2	2	1	0	1	2	2	2	2	2	0	2	0	2	2	2	2	1	0	0	2	2	0	1	2	1	2	0	0	0	2	2	0	0	1	1	1	0	1	2	0
Bin1323	Chr11	646862	752111	1	1	1	2	2	2	2	1	0	2	2	2	2	2	2	0	2	0	2	2	2	2	1	0	2	2	2	0	2	2	2	2	0	0	0	0	2	0	0	1	1	1	0	1	2	0
Bin1324	Chr11	752112	830723	1	1	1	0	2	2	2	1	0	2	2	2	2	2	2	0	2	0	2	2	2	2	1	0	2	1	2	0	2	2	2	2	0	0	0	0	2	0	0	1	1	1	0	1	2	0
Bin1325	Chr11	830724	1177718	1	1	1	0	2	2	2	1	0	2	2	2	2	2	2	0	2	0	2	2	2	2	1	0	2	1	2	0	2	2	2	2	0	0	0	2	2	0	0	1	1	1	0	1	2	0
Bin1326	Chr11	1177719	1260923	1	1	2	0	2	2	2	1	0	2	2	2	2	2	2	0	2	2	2	2	2	2	1	0	2	1	2	0	2	0	2	0	0	0	0	2	2	0	0	1	1	1	0	1	2	0
Bin1327	Chr11	1260924	1422636	2	1	1	0	2	2	1	1	0	2	2	2	2	2	2	0	2	2	2	2	2	2	1	0	2	1	2	0	1	0	2	2	0	0	0	2	0	0	0	2	2	2	0	2	2	0
Bin1328	Chr11	1422637	1660258	2	1	1	0	2	2	1	1	0	2	2	2	2	2	0	0	2	2	2	2	2	2	1	0	2	1	2	0	1	0	2	2	0	0	0	2	0	0	0	2	2	2	0	2	2	0
Bin1329	Chr11	1660259	1938828	2	1	1	0	2	2	1	1	0	2	2	2	2	2	0	0	2	2	2	2	2	2	1	0	2	1	2	0	1	0	2	2	0	0	0	2	0	0	0	2	2	2	0	2	2	0
Bin1330	Chr11	1938829	2227092	2	1	1	0	2	2	1	1	0	2	1	2	2	2	0	0	0	2	2	2	2	2	2	0	2	1	2	0	1	0	2	2	0	0	0	2	0	0	0	2	2	2	0	2	2	0
Bin1331	Chr11	2227093	2312946	2	1	1	0	2	2	1	1	0	2	1	2	2	2	0	0	0	2	2	2	2	2	2	0	2	1	2	0	1	0	2	2	0	0	0	2	0	0	0	2	2	2	0	2	2	0
Bin1332	Chr11	2312947	2390221	2	2	1	0	2	2	1	1	0	2	1	2	2	2	0	0	0	2	2	2	2	2	2	0	2	1	2	0	1	0	2	2	0	0	0	2	2	0	0	0	2	2	0	2	2	0
Bin1333	Chr11	2390222	2448526	2	2	1	0	2	2	1	1	0	2	1	2	2	2	0	0	0	2	2	2	2	2	2	0	2	1	2	0	1	0	2	2	0	0	0	2	2	0	0	0	2	2	0	2	2	0
Bin1334	Chr11	2448527	2652554	2	2	1	0	2	2	1	1	0	2	1	2	2	2	0	0	0	2	2	2	2	2	2	0	2	1	2	0	1	0	2	2	0	0	0	1	2	0	0	0	2	2	0	2	2	0
Bin1335	Chr11	2652555	2755606	2	2	1	0	2	2	1	1	0	2	1	2	2	2	0	0	0	2	2	2	2	2	2	0	2	1	2	0	1	0	2	2	0	0	0	1	2	0	0	0	2	2	0	2	2	0
Bin1336	Chr11	2755607	2891178	2	2	1	0	2	2	1	1	0	2	1	2	2	2	0	0	0	2	2	2	2	2	2	0	2	1	2	0	1	0	2	2	0	0	0	1	2	0	0	2	2	2	0	2	2	0
Bin1337	Chr11	2891179	2939771	2	2	1	0	2	2	1	1	0	2	2	2	2	2	0	0	0	2	2	2	2	2	2	0	2	1	1	0	1	0	2	2	0	0	0	1	2	0	0	2	2	2	2	2	2	0
Bin1338	Chr11	2939772	3089837	2	2	1	0	2	2	1	1	0	2	2	2	2	2	0	0	0	2	2	2	2	2	2	0	2	1	1	0	1	0	2	2	0	0	0	1	2	0	0	2	2	2	2	2	2	0
Bin1339	Chr11	3089838	3189699	2	2	1	0	2	2	1	1	0	2	2	2	2	2	0	0	0	2	2	2	2	2	2	0	2	1	1	0	1	0	2	2	0	0	0	2	2	0	0	2	2	2	2	2	2	0
Bin1340	Chr11	3189700	3533839	2	2	1	0	2	2	1	1	0	2	2	2	2	2	0	0	0	2	2	2	2	2	2	0	2	1	1	0	1	0	2	2	0	0	0	2	2	0	0	2	2	2	2	2	1	0
Bin1341	Chr11	3533840	3551345	2	2	1	0	2	2	1	1	0	2	2	2	2	2	0	0	0	2	2	2	2	2	2	0	2	1	1	0	1	0	2	2	0	0	0	2	2	0	0	2	2	2	2	2	1	0
Bin1342	Chr11	3551346	3735565	2	2	1	0	2	2	1	1	2	2	2	2	2	1	0	0	0	2	2	2	2	2	1	0	2	2	1	0	1	0	2	2	0	0	0	2	2	0	0	2	2	2	2	2	1	0
Bin1343	Chr11	3735566	3829862	2	2	1	0	2	2	1	1	2	2	2	2	2	1	0	0	0	2	2	2	1	2	1	0	2	2	1	0	1	0	2	2	0	0	0	2	2	0	0	2	2	2	2	2	1	0
Bin1344	Chr11	3829863	3849283	2	2	1	0	2	2	1	1	2	2	2	2	2	1	0	0	0	2	2	2	1	2	1	0	2	2	1	0	1	0	2	2	0	0	0	2	2	0	0	2	2	2	2	2	1	0
Bin1345	Chr11	3849284	4163573	2	2	1	0	2	2	1	1	2	2	2	2	2	1	0	0	0	2	2	2	1	2	1	0	2	2	1	2	1	0	0	2	0	0	0	2	2	0	0	2	2	2	2	0	1	0
Bin1346	Chr11	4163574	4316707	2	0	1	0	2	2	2	2	2	2	2	1	1	2	0	2	2	2	2	2	1	2	1	0	2	2	1	2	1	0	0	2	2	0	0	2	2	0	0	2	2	2	0	2	1	0
Bin1347	Chr11	4316708	5457469	2	0	1	0	2	2	2	2	2	2	2	1	1	2	0	0	2	2	2	0	1	2	1	0	2	2	1	2	1	0	0	2	1	0	0	2	2	0	2	2	2	2	0	2	1	0
Bin1348	Chr11	5457470	5492992	2	0	1	0	2	2	2	2	2	2	2	1	1	2	0	0	2	2	2	0	1	2	1	0	2	2	1	2	1	0	0	2	1	0	0	0	2	0	2	2	2	2	0	2	1	0
Bin1349	Chr11	5492993	5510222	2	0	1	0	2	2	2	2	2	2	2	1	1	2	0	0	2	2	2	0	1	2	1	0	2	2	1	2	1	0	0	2	1	0	0	0	2	0	2	2	2	0	0	2	1	0
Bin1350	Chr11	5510223	5762616	2	2	1	0	2	2	2	2	2	2	2	1	1	2	0	0	2	2	2	0	1	2	1	0	2	2	1	2	1	0	0	2	1	0	0	0	2	0	2	2	2	0	0	2	1	0
Bin1351	Chr11	5762617	5810271	2	2	1	0	2	2	2	2	2	2	2	1	1	2	0	0	2	2	2	0	1	2	1	0	2	2	1	2	1	0	0	2	1	0	0	0	2	0	2	2	2	0	0	2	1	0
Bin1352	Chr11	5810272	5850018	2	2	1	0	2	2	2	2	2	2	2	1	1	2	0	0	2	2	2	0	1	2	1	0	2	2	1	2	1	0	0	2	1	0	0	0	2	0	2	2	2	0	0	2	1	0
Bin1353	Chr11	5850019	6059556	2	2	1	0	2	2	2	2	2	2	2	1	2	2	0	0	2	2	2	0	1	2	1	0	2	2	2	2	2	0	0	2	1	0	0	0	2	0	2	2	2	0	0	2	1	0
Bin1354	Chr11	6059557	6605240	2	2	2	0	2	2	2	2	2	0	2	1	1	2	0	0	2	2	2	0	2	2	1	0	2	2	1	2	0	0	0	2	1	0	0	0	2	0	0	2	2	0	0	2	1	0
Bin1355	Chr11	6605241	6795266	2	2	2	0	2	2	2	2	2	0	2	1	1	2	0	0	2	2	2	0	2	2	1	0	2	2	1	2	0	0	0	2	1	0	0	0	2	0	0	2	2	0	0	2	1	0
Bin1356	Chr11	6795267	6869664	2	2	2	0	2	2	2	2	2	0	2	1	1	2	0	0	2	2	2	0	2	2	1	0	2	2	1	2	0	0	0	2	1	0	0	0	2	0	0	2	2	0	0	2	1	0
Bin1357	Chr11	6869665	7395600	2	2	2	0	2	2	2	2	2	0	2	1	1	2	0	0	2	2	0	0	2	2	1	0	2	2	1	2	0	0	0	2	1	0	0	0	2	0	0	2	2	0	0	2	1	0
Bin1358	Chr11	7395601	7450638	2	2	2	0	2	2	2	2	2	0	2	1	1	2	0	0	2	2	0	0	2	2	1	0	2	2	1	2	0	0	0	2	1	0	0	0	2	0	0	2	2	0	0	2	1	0
Bin1359	Chr11	7450639	7492692	2	2	2	0	2	2	2	2	2	0	2	1	1	2	0	0	2	2	0	0	2	2	1	0	2	2	1	2	0	0	0	2	1	0	0	0	2	0	0	2	2	0	0	2	1	0
Bin1360	Chr11	7492693	7694294	2	2	2	0	2	1	2	2	2	0	2	1	1	2	0	0	2	1	0	0	2	2	1	0	2	2	1	2	2	0	0	2	2	0	0	0	2	0	0	2	2	0	0	0	1	0
Bin1361	Chr11	7694295	7733266	0	2	2	0	2	1	2	2	2	0	2	1	1	2	0	0	2	1	0	0	2	2	1	0	0	2	1	2	2	0	0	2	2	0	0	0	2	0	0	2	2	0	0	0	1	0
Bin1362	Chr11	7733267	7826844	0	2	2	0	2	1	2	2	2	0	2	1	2	2	0	0	2	1	0	0	2	2	1	0	0	2	1	2	2	0	0	2	2	0	0	0	2	0	0	2	2	0	0	0	1	0
Bin1363	Chr11	7826845	8782282	0	2	2	0	2	1	2	2	2	0	2	1	2	2	0	0	2	1	0	0	2	0	1	0	0	2	2	2	2	0	0	2	2	0	0	0	0	0	0	2	2	0	0	0	1	0
Bin1364	Chr11	8782283	9007455	0	2	2	0	2	1	2	2	2	0	2	1	2	2	0	0	2	1	0	0	2	0	1	0	0	2	2	2	2	0	0	2	1	0	0	0	0	0	0	2	2	0	0	0	1	0
Bin1365	Chr11	9007456	9110765	0	2	2	0	2	1	2	2	2	0	2	1	2	2	0	0	2	1	0	0	2	0	1	0	0	2	2	2	2	0	0	2	1	0	0	0	0	0	0	2	2	0	0	2	1	0
Bin1366	Chr11	9110766	9434617	0	2	2	0	2	1	2	2	2	0	2	1	2	2	0	0	2	1	0	0	2	0	1	0	0	2	2	2	2	0	0	2	1	0	0	0	0	0	0	2	2	0	0	2	1	0
Bin1367	Chr11	9434618	9692321	0	2	2	0	2	1	2	2	2	0	2	1	2	2	0	0	2	1	0	0	2	0	1	0	0	2	2	2	2	0	0	2	1	0	0	0	0	0	0	2	2	0	0	2	1	0
Bin1368	Chr11	9692322	9804219	0	2	2	0	2	1	2	2	2	0	2	1	2	2	0	0	2	1	0	0	2	0	1	0	0	2	2	2	0	0	0	2	1	0	0	0	0	0	0	2	2	0	0	2	1	0
Bin1369	Chr11	9804220	9877522	0	2	2	0	2	1	2	2	2	0	2	1	2	2	0	0	2	2	0	0	2	0	1	0	0	2	2	2	0	0	0	2	1	0	0	0	0	0	0	2	2	0	0	2	1	0
Bin1370	Chr11	9877523	9977048	0	2	2	0	2	1	2	2	2	0	2	1	2	2	0	0	2	2	0	0	2	0	1	0	0	2	2	2	0	0	0	2	1	0	0	2	0	0	0	2	2	0	0	2	1	0
Bin1371	Chr11	9977049	10228056	0	2	2	0	2	1	2	2	2	0	2	1	2	2	0	0	2	2	2	0	2	0	1	0	0	2	2	2	0	0	0	2	1	0	0	2	0	0	0	2	2	0	0	2	1	0
Bin1372	Chr11	10228057	10734468	0	2	2	0	2	1	2	2	2	0	2	1	2	2	0	0	2	2	2	0	2	0	1	0	0	2	2	2	0	0	0	2	1	0	0	2	0	0	0	2	2	0	0	2	1	0
Bin1373	Chr11	10734469	10807023	0	2	2	0	2	1	2	2	2	0	2	1	2	2	0	0	2	2	2	0	2	0	1	0	0	2	2	2	0	0	0	2	1	0	0	2	0	0	0	2	2	0	0	2	1	0
Bin1374	Chr11	10807024	11160210	0	2	2	0	2	1	2	2	2	0	2	1	2	2	0	0	2	2	2	0	2	0	1	0	0	2	2	2	0	0	0	2	1	0	0	2	0	0	0	2	2	0	0	0	1	0
Bin1375	Chr11	11160211	11612269	0	2	2	0	2	1	2	2	2	0	2	1	2	2	0	0	2	2	2	0	2	0	1	0	0	2	2	2	0	0	0	2	1	0	0	2	0	0	0	2	2	0	0	0	1	0
Bin1376	Chr11	11612270	11943706	0	2	2	0	2	1	2	2	2	0	2	1	2	2	0	0	2	2	2	0	2	0	1	0	0	2	2	2	0	0	0	2	1	0	0	2	0	0	0	2	2	0	0	0	1	0
Bin1377	Chr11	11943707	14485645	0	2	2	0	2	1	2	2	2	0	2	1	2	2	0	0	2	2	2	0	2	0	1	0	0	2	2	2	0	0	0	2	1	0	0	2	0	0	0	2	2	0	0	0	1	0
Bin1378	Chr11	14485646	14511484	0	0	0	0	2	1	2	2	2	2	2	1	2	2	0	0	2	2	2	0	2	0	1	2	0	2	2	2	0	0	2	2	2	0	0	0	0	0	0	0	2	0	0	0	1	0
Bin1379	Chr11	14511485	14542756	0	0	0	0	2	1	2	2	2	2	2	1	2	2	0	0	2	2	2	0	2	0	1	2	0	2	2	2	0	0	2	2	2	0	0	0	0	0	0	2	2	0	0	0	1	0
Bin1380	Chr11	14542757	14554181	0	2	2	0	2	1	2	2	2	0	2	1	2	2	0	0	2	2	2	0	2	0	1	0	0	2	2	2	0	0	2	2	1	0	0	2	0	0	0	2	2	0	0	0	1	0
Bin1381	Chr11	14554182	16006968	0	2	2	0	2	1	2	2	2	0	2	1	2	2	0	0	2	2	2	0	2	0	1	0	0	2	2	2	0	0	0	2	1	0	0	2	0	0	0	2	2	0	0	0	1	0
Bin1382	Chr11	16006969	16231400	0	2	2	0	2	1	2	2	2	0	2	1	2	2	0	0	2	2	2	0	2	0	1	0	0	2	2	2	0	0	0	2	1	0	0	2	0	0	0	2	2	0	0	0	1	0
Bin1383	Chr11	16231401	16424331	0	2	2	0	2	1	2	2	2	0	2	1	2	2	0	0	2	2	2	0	2	0	1	0	0	2	2	2	0	0	0	2	1	0	0	2	0	0	0	2	2	0	0	0	1	0
Bin1384	Chr11	16424332	16608054	0	2	2	0	2	1	2	2	2	0	2	1	2	2	0	0	2	2	2	0	2	0	1	0	0	2	2	2	0	0	0	2	1	0	0	2	0	0	0	2	2	0	0	0	1	0
Bin1385	Chr11	16608055	17275813	0	2	2	0	2	1	0	2	2	0	2	1	2	2	0	0	2	2	2	0	2	0	1	0	0	2	2	2	0	0	0	2	1	0	0	2	0	0	0	2	2	0	0	0	1	0
Bin1386	Chr11	17275814	17627786	0	2	0	0	2	1	0	2	2	0	2	1	2	0	0	0	2	2	2	0	2	0	2	0	0	2	2	2	0	0	0	2	1	0	0	2	0	0	0	2	2	0	0	0	1	0
Bin1387	Chr11	17627787	17810022	0	2	0	0	2	1	0	2	2	0	2	1	2	0	0	0	2	2	2	0	1	0	2	0	0	2	2	2	0	0	0	2	1	0	0	2	0	0	0	2	2	0	0	0	1	0
Bin1388	Chr11	17810023	17900187	0	2	0	0	2	1	0	2	2	0	2	1	2	0	0	0	2	2	2	0	1	0	2	0	0	2	2	2	0	0	0	2	1	0	0	2	0	0	0	2	2	0	0	0	1	0
Bin1389	Chr11	17900188	18245935	0	2	0	0	2	1	0	2	2	0	2	1	2	0	0	0	2	2	2	0	1	0	2	0	0	2	2	2	0	0	0	2	1	0	0	2	0	0	0	2	2	0	0	0	1	0
Bin1390	Chr11	18245936	18806772	0	2	0	0	2	1	0	2	2	0	2	1	0	2	0	0	2	2	2	0	2	0	0	0	0	2	2	1	0	0	0	2	1	0	0	2	0	0	0	2	2	0	0	0	1	0
Bin1391	Chr11	18806773	18941958	0	2	0	0	2	1	0	2	2	0	2	1	0	2	0	0	2	2	2	0	2	0	0	0	0	2	2	1	0	0	0	2	1	0	0	2	0	0	0	2	2	0	0	0	1	0
Bin1392	Chr11	18941959	19025975	0	2	0	0	2	1	0	2	2	0	2	1	0	1	0	0	2	2	2	0	2	0	0	0	0	2	2	1	0	0	0	2	1	0	0	2	0	0	0	2	2	0	0	0	1	0
Bin1393	Chr11	19025976	19133620	0	2	0	0	2	1	0	2	2	0	2	1	0	1	0	0	2	2	2	0	2	0	0	0	0	2	2	1	0	0	0	2	1	0	0	2	0	0	0	2	2	0	0	0	1	0
Bin1394	Chr11	19133621	19909688	0	2	0	0	2	1	0	2	2	0	2	1	0	1	0	0	0	2	2	0	2	0	0	0	2	2	2	1	0	0	0	2	1	0	0	1	0	0	0	2	2	0	0	0	2	0
Bin1395	Chr11	19909689	19991289	0	2	0	0	2	1	0	2	1	2	2	1	0	1	0	0	0	2	2	0	2	0	0	0	2	2	2	1	0	0	0	2	1	0	0	1	0	0	0	2	2	0	0	0	2	2
Bin1396	Chr11	19991290	20172126	0	2	0	0	2	1	0	2	1	2	2	1	0	1	0	0	0	2	2	0	2	0	0	0	2	2	2	1	0	0	0	2	1	0	0	1	0	0	0	2	2	0	0	0	2	2
Bin1397	Chr11	20172127	20190024	0	2	0	0	2	1	0	2	1	2	2	2	0	1	0	2	0	2	2	0	2	0	0	0	2	2	2	1	0	0	0	2	1	0	0	1	0	0	0	2	2	0	0	0	2	2
Bin1398	Chr11	20190025	20227299	0	1	0	0	2	1	0	2	1	2	2	2	0	1	0	2	0	2	2	0	2	0	2	0	2	2	2	1	0	0	0	2	1	2	0	1	0	0	0	2	2	0	0	0	2	2
Bin1399	Chr11	20227300	20292778	0	2	0	0	2	1	0	2	2	2	2	2	0	1	0	2	0	2	2	0	2	0	2	0	2	2	2	1	0	0	0	2	1	1	2	1	0	2	0	2	2	0	0	0	2	2
Bin1400	Chr11	20292779	20450672	0	2	0	0	2	1	0	2	2	2	2	2	0	1	0	2	0	2	2	0	2	0	2	0	2	2	2	1	0	0	0	2	1	1	2	1	0	2	0	2	2	0	0	0	2	2
Bin1401	Chr11	20450673	20603162	0	2	0	0	2	1	2	2	2	2	2	2	0	1	0	2	0	2	2	0	2	0	2	0	2	2	2	1	0	0	0	2	1	1	2	1	0	2	0	2	2	2	0	2	2	2
Bin1402	Chr11	20603163	20691226	0	2	0	0	2	1	2	2	2	2	2	2	0	1	0	2	0	2	2	0	2	0	2	0	2	2	2	1	0	0	0	2	1	1	2	1	0	2	0	2	2	2	0	2	2	2
Bin1403	Chr11	20691227	20806926	0	2	0	0	2	1	2	2	2	2	2	2	0	1	0	2	0	2	2	0	2	0	2	0	2	2	2	1	0	0	0	2	1	1	2	1	0	2	0	2	2	2	0	2	2	2
Bin1404	Chr11	20806927	21241049	0	2	0	0	2	1	2	2	0	2	2	2	0	1	0	2	0	2	2	0	2	0	2	0	2	2	2	1	0	0	0	2	1	1	2	1	0	2	0	2	2	2	0	2	2	2
Bin1405	Chr11	21241050	21412915	0	2	0	0	2	1	2	2	0	2	2	2	0	1	0	2	0	2	2	0	2	0	2	0	2	2	2	1	0	0	0	2	1	1	2	1	0	2	0	2	2	2	0	2	2	1
Bin1406	Chr11	21412916	21446569	0	2	0	2	2	1	2	2	0	2	2	2	0	1	0	2	0	2	2	0	2	0	2	0	2	2	2	1	0	0	0	2	1	1	2	1	0	2	0	2	2	2	0	2	2	1
Bin1407	Chr11	21446570	21471528	0	2	0	2	2	2	2	2	0	2	2	2	0	1	0	2	0	2	2	0	2	0	2	0	2	2	2	1	0	0	0	2	1	1	2	1	0	2	0	2	2	2	0	2	2	1
Bin1408	Chr11	21471529	21479821	0	2	0	2	2	2	2	2	0	2	2	2	0	1	0	2	0	2	2	0	2	0	2	0	2	2	2	1	0	0	0	2	1	1	2	1	0	2	0	2	2	2	0	2	2	1
Bin1409	Chr11	21479822	21865866	0	2	0	2	2	2	2	2	0	2	2	2	0	1	0	2	0	2	2	0	2	0	2	0	2	2	2	2	0	0	0	2	1	1	2	1	0	2	0	2	2	2	0	2	2	1
Bin1410	Chr11	21865867	22050140	0	2	0	2	2	2	2	2	0	2	2	2	0	2	0	2	0	2	2	2	2	0	1	0	2	2	2	2	0	0	2	1	1	1	2	1	0	2	0	2	2	2	0	2	2	1
Bin1411	Chr11	22050141	22329834	0	2	0	2	2	2	2	2	0	2	2	2	0	1	0	2	0	2	2	0	2	0	1	0	2	2	2	2	0	0	2	1	1	1	2	1	0	2	0	2	2	2	0	2	2	1
Bin1412	Chr11	22329835	22543128	0	2	0	2	2	2	2	2	0	2	2	2	0	1	0	2	0	2	2	0	2	0	1	0	2	2	2	2	0	0	2	1	1	1	2	1	0	2	0	2	2	2	0	2	2	1
Bin1413	Chr11	22543129	22639437	0	2	0	2	2	0	2	2	0	2	2	2	0	1	0	2	0	2	2	0	2	0	1	0	2	2	2	2	0	0	2	1	1	1	2	1	0	2	0	2	2	2	0	2	2	1
Bin1414	Chr11	22639438	22659793	0	2	0	2	2	0	2	2	0	2	2	2	0	1	0	2	2	2	2	0	2	0	1	0	2	2	2	2	0	0	2	1	1	1	2	1	0	2	0	2	2	2	0	2	2	1
Bin1415	Chr11	22659794	22777488	0	2	0	2	2	0	2	2	0	2	2	2	0	1	0	2	2	2	2	0	2	0	1	0	2	2	2	2	0	0	2	1	1	1	2	1	0	2	0	2	2	2	0	2	2	1
Bin1416	Chr11	22777489	22859232	0	2	0	2	2	0	2	2	0	2	2	2	0	1	0	2	2	2	2	0	2	0	1	0	2	2	2	2	0	0	2	1	1	1	2	1	0	2	0	2	0	2	0	2	2	2
Bin1417	Chr11	22859233	22870939	0	2	0	2	2	0	2	2	0	2	2	2	0	1	0	2	2	2	2	0	2	0	1	0	2	2	2	2	0	0	2	1	1	1	2	1	0	2	0	2	0	2	0	2	2	2
Bin1418	Chr11	22870940	23021166	0	2	0	2	2	0	2	2	0	2	2	2	0	1	0	2	2	2	2	2	2	0	2	0	2	2	2	2	0	0	2	1	1	1	2	1	0	2	0	2	0	2	0	2	2	2
Bin1419	Chr11	23021167	23122241	0	2	2	2	2	0	2	2	0	2	2	2	0	2	0	2	2	2	2	2	2	0	2	0	2	2	0	2	0	0	2	1	1	1	2	1	0	1	0	2	2	2	0	2	2	2
Bin1420	Chr11	23122242	23177108	0	2	2	2	2	0	2	2	0	2	2	2	0	2	0	2	2	2	2	2	2	0	2	0	2	2	0	2	0	0	2	1	2	1	2	1	0	1	0	2	2	2	0	2	2	2
Bin1421	Chr11	23177109	23568151	0	2	2	2	2	0	2	2	0	2	2	2	0	2	0	2	2	2	2	2	2	0	2	0	2	2	0	2	0	0	2	1	2	1	2	1	0	1	0	2	2	2	0	2	2	2
Bin1422	Chr11	23568152	23630671	0	2	2	2	2	0	2	2	0	2	2	2	0	2	0	2	2	2	2	2	2	0	2	0	2	2	0	2	0	0	2	1	2	1	2	2	0	1	0	2	2	2	0	2	2	2
Bin1423	Chr11	23630672	23675668	0	0	2	2	2	0	2	2	0	0	2	2	0	2	0	2	2	2	2	2	2	0	2	0	2	2	0	2	0	0	2	1	2	1	2	0	0	1	0	2	2	2	0	2	2	2
Bin1424	Chr11	23675669	23829323	0	0	2	2	2	0	2	2	0	0	2	2	0	2	0	2	2	2	2	2	2	0	2	0	2	2	0	2	0	0	2	1	2	1	2	0	0	1	0	2	2	2	0	2	2	2
Bin1425	Chr11	23829324	24033672	0	0	2	2	2	0	2	2	0	0	2	2	0	2	0	2	2	2	2	2	2	0	2	0	2	2	0	2	0	0	2	1	2	1	2	0	0	1	0	2	2	2	0	2	2	2
Bin1426	Chr11	24033673	24329355	0	0	2	2	2	0	2	2	0	0	2	2	0	2	0	2	2	2	2	2	2	0	2	0	2	2	0	2	0	0	2	1	2	1	2	0	0	1	0	2	2	2	0	2	2	2
Bin1427	Chr11	24329356	24479642	0	0	2	2	2	0	2	1	0	0	2	2	0	2	0	2	2	2	2	2	2	0	2	0	1	2	0	2	0	0	2	1	2	1	2	0	2	1	0	2	2	2	0	2	2	2
Bin1428	Chr11	24479643	24755790	0	0	2	2	2	0	2	1	0	0	2	2	0	2	0	2	2	2	2	2	2	0	2	0	1	2	0	2	0	0	2	1	2	1	2	0	2	1	0	2	2	2	0	2	2	2
Bin1429	Chr11	24755791	24956197	0	0	2	2	2	0	2	1	0	2	2	2	0	2	0	2	1	2	2	2	2	2	2	0	2	2	0	2	0	0	2	1	1	1	2	0	2	1	0	2	2	2	0	2	2	1
Bin1430	Chr11	24956198	25118660	0	0	2	2	2	0	2	1	0	2	2	2	2	2	2	2	1	2	2	2	2	2	2	0	2	1	0	2	0	0	2	1	1	1	2	0	2	1	0	2	2	2	0	2	2	1
Bin1431	Chr11	25118661	25441089	0	0	2	2	2	0	2	1	0	2	2	2	2	2	2	2	1	2	2	2	2	2	2	0	2	2	0	2	0	0	2	1	1	1	2	0	2	1	0	2	2	2	0	2	2	1
Bin1432	Chr11	25441090	25629839	0	0	2	2	2	0	2	1	0	2	2	2	2	2	2	2	1	2	2	2	2	2	2	0	2	2	0	2	0	0	2	1	1	1	2	0	2	1	0	2	2	2	0	2	2	1
Bin1433	Chr11	25629840	25667171	0	0	2	2	2	0	2	1	0	2	2	2	2	2	2	2	1	2	2	2	2	1	0	0	2	2	0	2	0	0	2	2	1	1	2	0	2	1	0	2	2	2	0	2	2	1
Bin1434	Chr11	25667172	25696848	0	0	2	2	2	0	2	2	0	2	2	2	2	2	2	2	1	2	2	2	2	1	0	0	2	2	0	2	0	0	2	2	1	1	2	0	2	1	0	2	2	2	0	2	2	1
Bin1435	Chr11	25696849	26071861	0	0	2	2	2	0	2	2	0	2	0	2	2	2	2	2	1	2	2	1	2	1	0	0	2	2	2	2	0	0	1	2	1	1	2	0	2	1	0	2	2	2	0	2	0	2
Bin1436	Chr11	26071862	26356655	0	0	2	2	2	0	2	2	0	2	0	2	2	2	2	2	1	2	2	1	2	1	0	0	2	2	2	2	0	0	1	2	1	1	2	0	2	1	0	2	2	1	0	2	0	2
Bin1437	Chr11	26356656	26392851	0	0	2	2	2	0	2	2	0	2	0	2	1	2	2	2	1	2	2	1	2	1	0	0	2	2	2	2	0	0	1	2	1	1	2	0	2	1	0	2	2	1	0	2	0	2
Bin1438	Chr11	26392852	26425416	0	0	2	2	2	0	2	2	0	2	0	2	1	2	2	2	1	2	2	1	2	1	0	0	2	1	2	2	0	0	1	2	1	1	2	0	2	1	0	2	2	1	0	2	0	2
Bin1439	Chr11	26425417	26489295	0	2	2	2	2	0	2	2	0	2	0	2	1	2	2	2	1	2	2	1	2	1	0	0	2	1	2	2	0	0	1	2	1	1	2	0	2	1	0	2	2	1	0	2	0	2
Bin1440	Chr11	26489296	26523420	0	2	2	2	2	0	2	2	0	2	0	2	1	2	2	2	1	2	2	1	2	1	0	0	2	1	2	2	2	0	1	2	1	1	2	0	2	1	0	2	2	1	0	2	0	2
Bin1441	Chr11	26523421	26752842	0	2	2	2	2	0	2	2	0	2	0	2	1	2	2	2	1	2	2	1	2	1	0	0	2	1	2	2	2	0	1	2	1	1	2	0	2	1	0	2	2	1	0	2	0	2
Bin1442	Chr11	26752843	27150993	0	2	2	2	2	0	2	2	0	2	0	2	1	2	2	2	1	2	2	1	2	1	0	0	2	1	2	2	2	0	1	2	1	1	2	0	2	1	0	2	2	1	0	2	0	2
Bin1443	Chr11	27150994	27229632	0	2	2	2	2	0	2	2	0	2	0	2	1	1	2	2	1	2	2	1	2	1	0	0	2	1	2	2	2	0	1	2	1	1	2	0	2	1	0	2	2	1	0	2	0	2
Bin1444	Chr11	27229633	27299987	0	0	2	2	2	0	2	2	0	2	0	0	1	1	2	2	1	2	2	1	2	1	0	0	2	1	2	2	2	0	1	2	1	1	2	0	2	1	0	2	2	1	0	2	0	2
Bin1445	Chr11	27299988	27528010	0	0	2	2	2	0	2	2	0	2	0	0	1	1	2	2	1	2	2	1	2	1	0	0	2	1	2	2	2	0	1	2	1	1	2	0	2	2	0	2	2	1	0	2	0	2
Bin1446	Chr11	27528011	27591695	0	0	2	2	0	0	2	2	0	2	0	0	1	1	2	2	1	2	2	1	2	1	0	0	2	1	2	2	2	0	1	2	1	1	2	0	2	2	0	2	2	1	0	2	0	2
Bin1447	Chr11	27591696	27791491	0	0	2	2	2	0	2	2	0	2	0	0	1	1	2	2	1	2	2	1	2	1	0	0	2	1	2	2	2	0	1	2	1	1	2	0	2	2	0	2	2	1	0	2	0	2
Bin1448	Chr11	27791492	27906391	0	0	2	2	2	0	2	2	0	2	0	0	1	1	2	2	1	2	2	1	2	1	0	0	2	1	2	2	2	0	1	2	1	1	2	0	2	2	0	2	2	1	0	2	0	2
Bin1449	Chr11	27906392	28132490	0	0	2	2	2	0	2	2	0	2	0	0	1	1	2	2	1	2	2	1	2	1	0	0	2	1	2	2	2	0	1	2	1	1	2	0	0	2	0	2	2	1	0	2	0	2
Bin1450	Chr11	28132491	28201586	0	0	2	2	2	0	2	2	0	2	0	0	1	1	2	2	1	2	2	1	2	1	0	0	2	1	2	2	2	0	1	2	1	1	2	0	0	2	0	2	2	1	0	2	0	2
Bin1451	Chr11	28201587	28352951	0	0	2	2	2	0	2	2	0	2	0	2	1	1	2	2	1	2	2	1	2	1	0	0	2	1	2	2	2	0	1	2	1	1	2	0	0	2	0	2	2	1	0	2	0	2
Bin1452	Chr11	28352952	28763842	0	0	2	2	2	0	2	2	0	2	0	0	1	1	2	2	1	2	2	1	2	1	0	0	2	1	2	2	2	0	1	2	1	1	2	0	2	2	0	2	2	1	0	2	0	2
Bin1453	Chr11	28763843	29337397	0	0	2	2	2	0	2	2	0	2	0	0	1	1	2	2	1	2	2	1	2	1	0	0	2	1	2	2	0	0	1	2	1	1	2	0	2	2	0	2	2	1	0	2	0	2
Bin1454	Chr11	29337398	29686444	0	0	2	2	2	0	2	2	0	2	0	2	1	1	2	2	1	2	2	1	2	1	0	0	2	1	2	2	2	0	1	2	1	1	2	0	2	2	0	1	2	1	0	2	0	2
Bin1455	Chr11	29686445	29696223	0	0	2	2	2	0	2	2	0	2	0	2	1	1	0	2	1	2	2	1	2	1	0	0	2	1	2	2	2	0	1	2	1	1	2	0	2	2	0	1	2	1	0	2	0	2
Bin1456	Chr11	29696224	29878662	0	0	2	2	2	0	2	2	0	2	0	2	1	1	0	2	1	2	2	1	2	1	0	0	2	1	2	2	2	0	1	2	1	1	2	0	2	2	0	1	2	1	0	2	0	2
Bin1457	Chr11	29878663	30302103	0	0	2	0	2	0	2	2	0	2	0	2	1	1	2	2	1	2	2	1	2	1	0	0	2	1	2	2	2	0	1	2	1	1	2	0	2	2	0	1	2	1	0	2	0	2
Bin1458	Chr12	1	483762	1	0	2	2	1	1	0	0	2	2	0	0	1	1	1	1	2	1	2	2	0	2	1	2	2	1	2	2	2	0	2	2	0	0	0	2	1	2	2	0	2	0	2	2	2	0
Bin1459	Chr12	483763	502583	1	0	2	2	1	1	0	0	1	2	0	0	1	1	1	2	2	1	2	2	0	2	1	2	2	1	2	2	2	0	2	2	0	0	0	2	1	2	2	0	2	0	2	2	2	0
Bin1460	Chr12	502584	543605	2	0	2	2	1	1	0	0	1	2	0	0	1	1	1	2	2	1	2	2	0	2	1	2	2	1	2	2	2	0	2	2	0	0	0	2	1	2	2	0	2	0	2	2	2	0
Bin1461	Chr12	543606	959765	2	0	2	2	1	1	0	0	1	2	0	0	1	1	1	2	2	1	2	2	0	1	1	2	2	1	2	2	2	0	2	2	0	0	0	2	1	2	2	2	2	0	2	2	2	0
Bin1462	Chr12	959766	1018109	2	0	2	2	1	1	0	0	1	2	0	0	1	1	1	2	2	1	2	2	0	1	1	2	2	1	2	2	2	0	2	2	0	0	0	2	1	2	2	2	2	0	2	0	2	0
Bin1463	Chr12	1018110	1330182	2	0	2	2	1	1	0	0	1	2	0	0	1	1	1	2	2	1	2	2	0	1	1	2	2	1	2	2	2	0	2	2	0	0	0	2	1	2	2	2	2	0	2	0	2	0
Bin1464	Chr12	1330183	1668535	2	0	0	2	1	1	0	0	2	2	0	0	1	1	1	1	2	2	2	2	1	1	2	2	2	2	2	1	2	0	2	2	0	0	0	2	1	2	2	2	2	0	2	0	0	0
Bin1465	Chr12	1668536	2149960	2	0	0	2	1	1	0	0	2	2	0	0	1	1	1	1	2	2	2	2	1	1	2	2	2	2	2	1	2	0	2	2	0	0	0	2	1	2	2	2	2	0	2	0	0	0
Bin1466	Chr12	2149961	2168858	2	0	0	2	1	1	0	0	2	2	0	0	1	1	1	1	2	2	2	2	1	1	2	2	2	2	2	1	2	0	2	2	0	0	0	2	1	2	2	2	2	2	2	0	0	2
Bin1467	Chr12	2168859	2560486	2	0	0	2	1	1	0	0	2	2	0	0	1	1	1	1	2	2	2	2	1	1	2	2	2	2	2	1	2	0	2	2	0	0	0	2	1	2	2	2	2	2	2	0	0	2
Bin1468	Chr12	2560487	2853448	2	0	0	2	1	2	2	0	2	2	0	0	1	1	1	1	2	2	2	2	1	1	2	2	2	0	2	1	2	2	2	2	2	0	2	2	1	2	2	2	1	2	2	0	0	2
Bin1469	Chr12	2853449	2894256	2	0	0	2	1	2	2	0	2	2	0	0	1	1	1	1	2	2	2	2	1	1	2	2	2	0	2	1	2	2	2	1	2	0	2	2	1	2	2	2	1	2	2	0	0	2
Bin1470	Chr12	2894257	2964516	2	0	0	2	1	2	2	0	2	2	0	0	1	1	1	1	2	2	2	2	1	1	2	2	2	0	2	1	2	2	2	1	2	0	2	2	1	2	2	2	1	2	2	0	0	2
Bin1471	Chr12	2964517	3296607	2	0	0	2	2	2	2	0	2	2	0	0	1	1	1	1	2	2	2	1	1	1	2	0	2	0	2	1	2	2	2	1	2	0	2	2	1	2	2	2	1	2	2	0	0	2
Bin1472	Chr12	3296608	3388468	2	0	0	2	2	2	2	0	2	2	0	0	1	1	1	1	2	2	2	1	1	1	2	0	2	0	2	1	2	2	0	1	2	0	2	2	1	2	2	2	1	2	2	0	0	2
Bin1473	Chr12	3388469	3483706	2	0	0	2	2	2	1	2	2	2	1	0	2	1	1	2	2	2	2	1	1	2	2	0	2	0	2	1	2	1	0	1	2	0	2	1	1	2	1	2	1	2	2	2	2	2
Bin1474	Chr12	3483707	3515167	2	0	0	2	2	2	1	2	2	2	1	0	2	1	1	2	2	2	2	1	1	2	2	0	2	0	2	1	2	1	0	1	2	0	2	1	1	2	1	2	1	2	2	2	2	2
Bin1475	Chr12	3515168	3673517	2	0	0	2	2	2	1	2	2	2	1	0	2	1	1	2	2	2	2	1	1	2	2	0	2	0	2	1	2	1	0	1	2	0	2	1	1	2	1	2	1	2	2	2	2	2
Bin1476	Chr12	3673518	3846649	2	0	0	2	2	2	1	2	2	2	1	0	2	1	1	2	2	2	2	1	1	2	2	0	2	0	2	1	2	1	0	1	2	0	2	1	1	2	1	2	1	2	2	2	2	2
Bin1477	Chr12	3846650	3951908	2	0	0	1	2	2	1	2	2	2	1	0	2	1	1	2	2	2	2	1	1	2	2	0	1	0	2	1	2	1	0	1	2	0	2	1	1	2	1	2	1	2	2	2	2	2
Bin1478	Chr12	3951909	5275708	2	2	0	1	2	2	1	2	1	2	1	0	2	1	1	2	2	2	2	1	1	2	2	2	1	0	2	1	2	1	0	1	2	0	2	1	1	2	1	2	1	2	2	2	2	1
Bin1479	Chr12	5275709	6042651	1	2	2	2	0	2	2	0	2	1	2	0	1	2	2	0	2	2	2	1	0	0	2	2	2	0	2	1	2	1	0	1	2	0	0	1	2	1	2	2	2	2	0	0	1	1
Bin1480	Chr12	6042652	6507428	1	2	2	2	2	2	2	2	1	1	2	2	1	1	1	2	2	2	2	1	0	0	2	2	2	0	2	1	2	1	0	1	2	2	2	1	2	1	2	2	2	2	0	2	1	2
Bin1481	Chr12	6507429	6629592	1	2	2	2	2	2	2	2	1	1	2	2	1	1	1	2	2	2	2	1	0	0	2	2	2	0	2	1	2	1	0	1	2	2	2	1	2	1	2	2	2	2	0	2	1	2
Bin1482	Chr12	6629593	6847830	1	2	2	2	2	2	2	2	1	1	2	2	1	1	1	2	2	2	2	1	2	0	2	2	2	0	2	1	2	1	0	1	2	2	2	1	2	1	2	2	2	2	0	2	1	2
Bin1483	Chr12	6847831	6878074	1	2	2	2	2	2	2	2	1	1	2	2	1	1	1	2	2	2	2	1	2	0	2	2	2	0	2	1	2	1	0	1	2	2	2	1	2	1	2	2	2	2	0	2	1	2
Bin1484	Chr12	6878075	6900598	1	2	2	2	2	2	0	2	1	1	2	2	1	1	1	2	2	2	2	1	2	0	2	2	2	0	2	1	2	1	0	1	2	2	2	1	2	1	2	2	2	2	0	2	1	2
Bin1485	Chr12	6900599	7367313	1	2	2	2	2	2	2	2	1	1	2	2	1	1	1	2	2	2	2	1	2	0	2	2	2	0	2	1	2	1	0	1	2	2	2	1	2	1	2	2	2	2	0	2	1	2
Bin1486	Chr12	7367314	7923730	1	2	2	2	2	2	2	2	1	1	2	2	1	1	1	2	2	2	2	1	2	0	2	2	2	0	2	1	2	1	0	1	2	2	2	1	2	1	2	2	2	2	0	2	1	2
Bin1487	Chr12	7923731	8238765	1	2	2	2	2	2	2	2	1	1	2	2	1	1	1	2	2	2	2	1	2	0	2	2	2	0	1	1	2	1	0	1	2	2	2	1	2	1	2	2	2	2	0	2	1	2
Bin1488	Chr12	8238766	8295774	1	2	2	2	2	2	2	2	1	1	2	2	1	1	1	2	2	2	2	1	2	0	2	2	2	0	1	1	2	1	0	1	2	2	2	1	2	1	2	2	2	2	0	2	1	2
Bin1489	Chr12	8295775	8336350	1	2	2	2	2	2	2	2	1	1	2	2	1	1	1	2	2	2	2	1	2	0	2	2	2	0	1	1	2	1	0	1	2	2	2	1	2	1	2	2	2	2	0	2	1	2
Bin1490	Chr12	8336351	8359424	1	2	2	2	2	2	2	2	1	1	2	2	1	1	1	2	2	2	2	1	2	0	2	2	2	0	1	1	2	1	0	1	2	2	2	1	2	1	2	2	2	0	0	2	1	2
Bin1491	Chr12	8359425	8421471	1	2	2	2	2	2	2	2	1	1	2	2	1	1	1	2	2	2	2	1	2	0	2	2	2	0	1	1	2	1	0	1	2	2	2	1	2	1	2	2	2	2	0	2	1	2
Bin1492	Chr12	8421472	8465061	1	2	2	2	2	2	2	2	1	1	2	2	1	1	1	2	2	2	2	1	2	0	2	2	2	0	1	1	2	1	0	1	2	2	2	1	2	1	2	2	2	2	0	2	1	2
Bin1493	Chr12	8465062	8893812	1	2	2	2	2	2	2	2	1	1	2	2	1	1	1	2	2	2	2	1	2	0	2	2	2	0	1	1	2	1	0	1	2	2	2	1	2	1	2	2	2	2	0	2	1	2
Bin1494	Chr12	8893813	9008554	1	2	2	2	2	2	2	2	1	1	2	2	1	1	1	2	2	2	2	1	2	0	2	2	2	0	1	1	2	1	0	1	2	2	2	1	2	1	2	2	2	2	0	2	1	2
Bin1495	Chr12	9008555	9552640	1	2	2	2	2	2	2	2	1	1	2	2	1	1	1	2	2	2	2	1	2	0	2	2	2	0	1	1	2	1	0	1	2	2	2	1	2	1	2	2	2	2	0	2	1	2
Bin1496	Chr12	9552641	9585900	1	2	2	2	0	2	2	2	1	1	2	2	1	1	1	2	2	2	2	1	2	0	2	2	2	0	1	1	2	1	0	1	2	2	2	1	2	1	2	2	2	2	0	2	1	2
Bin1497	Chr12	9585901	9615540	1	2	2	2	0	2	2	2	1	1	2	0	1	1	1	2	2	2	2	1	2	0	2	2	2	0	1	1	2	1	0	1	2	2	2	1	2	1	2	2	2	2	0	2	1	2
Bin1498	Chr12	9615541	9692464	1	2	2	2	2	2	2	2	1	1	2	2	1	1	1	2	2	0	2	1	2	0	2	2	2	0	1	1	2	1	0	1	2	2	2	1	2	1	2	2	2	2	0	2	1	2
Bin1499	Chr12	9692465	9705540	1	2	2	2	2	2	2	2	1	1	2	2	1	1	1	2	2	2	2	1	2	0	2	2	2	0	1	1	2	1	0	1	2	2	2	1	2	1	2	2	2	2	0	2	1	2
Bin1500	Chr12	9705541	9737207	1	2	2	2	2	2	2	2	1	1	2	2	1	1	1	2	2	2	2	1	2	0	2	2	2	0	1	1	2	1	0	1	2	2	2	1	2	1	2	2	2	2	0	2	1	2
Bin1501	Chr12	9737208	10043880	1	2	2	2	2	2	2	0	1	1	2	2	1	1	1	2	2	2	2	1	2	0	2	2	2	0	1	1	2	1	0	1	2	2	2	1	2	1	0	2	2	2	0	2	1	2
Bin1502	Chr12	10043881	10184191	1	2	2	2	2	2	2	0	1	1	2	2	1	1	1	2	2	2	2	1	2	0	2	2	2	0	1	2	2	2	0	1	2	2	2	1	2	1	0	2	2	2	0	2	1	2
Bin1503	Chr12	10184192	10226426	1	2	2	2	2	2	2	2	1	1	2	2	1	1	1	2	2	2	2	1	2	0	2	2	2	0	1	2	2	1	0	1	2	2	2	1	2	1	2	2	2	2	0	2	1	2
Bin1504	Chr12	10226427	10486198	1	2	2	2	2	2	2	2	1	1	2	2	1	1	1	2	2	2	2	1	2	0	2	2	2	0	1	1	2	1	0	1	2	2	2	1	2	1	2	2	2	2	0	2	1	2
Bin1505	Chr12	10486199	10615071	1	0	2	2	2	2	2	2	1	1	2	2	1	1	1	2	2	2	2	1	2	0	2	2	2	0	1	1	2	1	0	1	2	2	2	1	2	1	2	2	2	2	0	2	1	2
Bin1506	Chr12	10615072	11305779	1	2	2	2	2	2	2	2	1	1	2	2	1	1	1	2	2	2	2	1	2	0	2	2	2	0	1	1	2	1	0	1	2	2	2	1	2	1	2	2	2	2	0	2	1	2
Bin1507	Chr12	11305780	11785995	2	2	2	2	2	2	2	2	1	1	2	2	1	1	1	2	2	2	2	1	2	0	2	2	2	0	1	1	2	1	0	1	2	2	2	1	2	1	2	2	2	2	0	2	1	2
Bin1508	Chr12	11785996	12641618	1	2	2	2	2	2	2	2	1	1	2	2	1	1	1	2	2	2	2	1	2	0	2	2	2	0	1	1	2	1	0	1	2	2	2	1	2	1	2	2	2	2	0	2	1	2
Bin1509	Chr12	12641619	12735816	1	2	2	2	2	2	2	2	1	1	1	2	1	1	1	2	2	2	2	1	2	0	2	2	2	0	1	1	2	1	0	1	2	2	2	1	2	1	2	2	2	2	0	2	1	2
Bin1510	Chr12	12735817	12837138	1	2	2	2	2	2	2	2	1	1	1	2	1	1	1	2	2	2	2	1	2	0	2	2	2	0	1	1	2	1	0	1	2	2	2	1	2	1	2	2	2	2	0	2	1	2
Bin1511	Chr12	12837139	13391152	1	2	2	2	2	0	2	2	1	1	1	2	1	1	1	2	2	2	2	1	2	0	2	2	2	0	1	1	2	1	0	1	2	2	2	1	2	1	2	2	2	2	0	2	1	2
Bin1512	Chr12	13391153	13478408	1	2	2	2	2	0	2	2	1	1	1	2	1	2	1	2	2	2	2	1	2	0	2	2	2	0	1	1	2	1	0	1	2	2	2	1	2	1	2	2	2	2	0	2	1	2
Bin1513	Chr12	13478409	13951712	1	2	2	2	2	0	2	2	1	1	1	2	1	1	1	2	2	2	2	1	2	0	2	2	2	0	1	1	2	1	0	1	2	2	2	1	2	1	2	2	2	2	0	2	1	2
Bin1514	Chr12	13951713	13995524	1	2	2	2	2	0	2	2	1	1	1	2	1	1	1	2	2	2	2	1	2	0	2	2	2	0	1	1	2	1	0	1	2	2	2	1	2	1	2	2	2	2	0	2	1	2
Bin1515	Chr12	13995525	14123168	1	2	2	2	2	0	2	2	1	1	1	2	1	1	1	2	2	2	2	1	2	0	2	2	2	0	1	1	2	1	0	1	2	2	2	1	2	1	2	2	2	2	0	2	1	2
Bin1516	Chr12	14123169	14810741	1	2	2	2	2	0	2	2	1	1	1	2	1	1	1	2	2	2	2	1	2	0	2	2	2	0	1	2	2	1	0	1	1	2	2	1	2	1	2	2	2	2	0	2	1	2
Bin1517	Chr12	14810742	15090434	1	2	2	2	2	2	2	2	1	1	1	2	1	1	1	2	2	2	2	1	2	0	2	2	2	0	1	1	2	1	0	1	1	2	2	1	2	1	2	2	2	2	0	2	1	2
Bin1518	Chr12	15090435	15206928	1	2	2	2	2	2	2	2	1	1	1	2	1	1	1	2	2	2	2	1	2	0	2	2	2	0	1	1	2	1	0	1	2	2	2	1	2	1	2	2	2	2	0	2	1	2
Bin1519	Chr12	15206929	15502410	1	2	2	2	2	0	2	2	1	1	1	2	1	1	1	2	2	2	2	1	2	0	2	2	2	0	1	1	2	1	0	1	2	2	2	1	2	1	2	2	2	2	0	2	1	2
Bin1520	Chr12	15502411	15678937	1	2	2	2	2	0	2	2	2	1	1	2	1	1	1	2	2	0	2	1	2	0	2	2	2	0	1	1	2	2	0	1	2	2	2	1	2	1	2	2	2	2	0	2	1	2
Bin1521	Chr12	15678938	16072705	1	2	2	2	2	0	2	2	2	1	1	2	1	1	1	2	2	0	2	1	2	0	2	2	2	0	1	1	2	2	0	1	2	2	2	1	2	1	2	2	2	1	0	2	1	2
Bin1522	Chr12	16072706	16172710	1	2	2	2	2	0	2	2	2	1	1	2	1	1	1	2	2	0	2	1	2	0	2	2	2	0	1	1	2	2	0	1	2	2	2	1	2	1	2	2	2	2	0	2	1	2
Bin1523	Chr12	16172711	16222920	1	2	2	2	2	0	2	2	2	2	1	2	1	1	1	2	2	0	2	1	2	0	2	2	2	0	1	1	2	2	0	1	2	0	2	2	2	1	2	2	2	2	0	2	1	2
Bin1524	Chr12	16222921	16316262	1	2	2	2	2	0	2	2	2	2	1	2	1	1	1	2	2	0	2	1	2	0	2	2	2	0	1	1	2	2	0	1	2	0	2	2	2	1	2	2	2	2	0	2	1	2
Bin1525	Chr12	16316263	16368452	1	2	2	2	2	0	2	2	2	2	1	2	1	1	1	2	0	0	2	1	2	0	2	2	2	0	1	1	2	2	0	1	2	0	2	2	2	1	2	2	2	2	0	2	1	2
Bin1526	Chr12	16368453	16690463	1	2	2	2	2	0	2	2	2	2	1	2	1	1	1	1	0	0	2	1	2	0	2	2	2	0	1	1	2	2	0	1	2	0	2	2	2	1	2	2	2	1	0	2	1	2
Bin1527	Chr12	16690464	16838477	1	2	2	2	2	0	2	2	2	2	1	2	1	1	1	1	0	0	2	1	2	0	2	2	2	0	1	1	2	2	0	1	2	0	2	2	2	1	2	2	2	1	0	2	1	2
Bin1528	Chr12	16838478	16867838	1	2	2	2	2	0	2	2	2	2	1	2	1	1	1	1	0	0	2	1	2	0	2	2	2	0	1	1	2	2	0	1	2	0	2	2	2	1	2	2	2	1	0	2	1	2
Bin1529	Chr12	16867839	17027346	1	2	2	0	2	0	2	2	2	2	1	2	1	1	2	1	0	0	2	1	2	0	2	2	2	0	1	1	2	2	0	1	2	0	2	2	2	1	2	2	2	1	0	2	1	2
Bin1530	Chr12	17027347	17094835	1	2	2	0	2	0	2	2	2	2	1	2	1	1	2	1	0	0	0	1	2	0	2	2	2	0	1	1	2	2	0	1	2	0	2	2	2	1	2	2	2	1	0	2	1	2
Bin1531	Chr12	17094836	17492040	1	2	2	0	2	0	2	2	2	2	2	2	1	1	2	1	2	0	0	1	2	0	1	2	2	0	1	1	2	2	0	2	2	0	2	2	2	1	2	0	2	1	0	2	1	2
Bin1532	Chr12	17492041	17563019	1	2	2	0	2	0	2	2	2	2	2	2	1	1	2	1	2	0	0	1	2	0	1	2	2	0	1	1	2	2	0	2	2	0	0	2	2	1	2	0	2	1	0	2	1	2
Bin1533	Chr12	17563020	17627719	1	2	2	0	2	0	2	2	2	2	2	2	1	1	2	1	2	0	0	1	2	0	1	2	2	0	1	1	2	2	0	2	2	0	0	2	2	1	2	0	2	1	0	2	1	2
Bin1534	Chr12	17627720	17761943	1	2	2	0	2	0	2	2	2	2	2	2	1	1	2	1	2	0	0	1	2	0	1	2	2	0	1	1	2	2	0	2	2	0	0	2	2	1	2	0	2	1	0	2	1	2
Bin1535	Chr12	17761944	17872172	1	2	2	0	2	0	2	2	2	2	2	2	1	1	2	1	2	0	0	1	2	0	1	2	2	0	1	1	2	2	0	2	2	0	0	2	2	1	2	0	2	1	0	2	1	2
Bin1536	Chr12	17872173	17948662	2	2	2	0	2	0	2	2	2	0	2	2	1	1	0	1	2	0	0	1	2	0	1	2	2	0	1	1	2	2	0	2	0	0	0	2	2	2	2	0	2	1	0	2	1	2
Bin1537	Chr12	17948663	17981544	2	2	2	0	2	0	2	2	2	0	2	2	1	1	0	1	2	0	0	1	2	0	1	1	2	0	1	1	2	2	0	2	0	0	0	2	2	2	2	0	2	1	0	2	1	2
Bin1538	Chr12	17981545	18212021	2	2	2	0	2	0	2	2	2	0	2	2	1	1	0	1	2	0	0	1	2	0	1	1	2	0	1	1	2	2	0	2	0	0	0	2	2	2	1	0	2	1	0	2	1	2
Bin1539	Chr12	18212022	18498555	2	2	2	0	2	0	2	2	2	0	2	2	1	1	0	1	2	0	0	1	2	0	1	1	2	0	1	1	2	2	0	2	0	0	0	2	2	2	1	0	2	1	0	2	2	2
Bin1540	Chr12	18498556	18839100	2	2	2	0	2	2	2	2	2	0	2	2	1	1	0	2	2	0	0	1	2	0	1	1	2	0	1	1	2	2	0	2	0	0	0	2	2	2	1	0	2	1	0	2	2	2
Bin1541	Chr12	18839101	19188216	2	2	2	0	2	2	2	2	2	0	2	2	1	2	2	1	2	0	0	1	2	2	1	2	0	0	1	1	2	2	2	0	0	0	0	1	2	0	1	0	2	1	0	2	2	2
Bin1542	Chr12	19188217	19297685	2	2	2	0	2	2	2	2	2	0	2	2	1	2	2	1	2	0	0	1	2	2	1	2	0	0	1	1	2	2	2	0	0	0	0	1	2	0	1	0	2	1	0	2	2	2
Bin1543	Chr12	19297686	19437416	2	2	2	0	2	2	2	2	2	0	2	2	1	2	2	1	2	0	2	1	2	2	1	2	0	0	1	1	2	2	2	0	0	0	0	2	2	0	1	0	2	1	0	2	2	2
Bin1544	Chr12	19437417	19744244	2	2	2	0	2	2	2	2	2	0	2	2	1	2	1	1	2	0	2	1	2	2	1	2	0	2	1	1	2	2	2	0	0	0	0	2	2	0	1	0	2	1	0	2	2	2
Bin1545	Chr12	19744245	19769421	2	2	2	0	2	2	2	2	2	0	2	2	1	2	2	1	2	0	2	1	2	2	1	2	0	2	1	1	2	2	2	0	0	0	0	2	2	0	1	0	2	1	0	2	2	2
Bin1546	Chr12	19769422	19873480	2	2	2	0	2	2	2	2	2	0	2	2	1	2	2	1	2	0	2	1	2	2	1	2	0	2	1	1	2	2	2	0	0	0	0	2	2	0	1	0	2	1	0	2	2	2
Bin1547	Chr12	19873481	20281165	2	0	2	0	2	1	2	2	2	0	2	2	1	2	2	1	0	0	2	2	2	1	1	2	0	2	2	1	1	2	2	0	0	0	0	0	1	2	2	0	2	1	0	2	2	2
Bin1548	Chr12	20281166	20546711	2	0	2	0	2	1	2	2	2	0	2	2	1	2	1	1	0	0	2	0	2	1	1	2	0	2	2	1	1	2	2	0	0	0	0	0	1	2	2	0	2	1	0	2	2	2
Bin1549	Chr12	20546712	21057705	2	0	2	0	2	1	2	2	2	0	2	2	1	2	1	1	0	0	2	0	2	1	1	2	0	2	2	1	1	2	2	0	0	0	0	0	1	2	2	0	2	1	0	2	2	2
Bin1550	Chr12	21057706	21120323	2	0	2	0	2	1	2	2	2	0	2	2	1	2	1	1	0	0	2	0	2	1	1	2	0	2	2	1	1	2	2	0	0	0	0	0	1	2	2	0	2	1	0	2	2	2
Bin1551	Chr12	21120324	21231656	2	0	0	0	2	1	2	2	2	0	2	0	1	2	1	1	0	0	0	0	2	1	1	2	0	2	2	2	1	2	2	0	0	0	0	0	1	2	1	0	2	0	2	2	2	2
Bin1552	Chr12	21231657	21636265	2	0	0	0	2	1	2	2	2	0	2	0	1	2	1	1	0	0	0	0	2	1	1	2	0	2	2	2	1	2	0	0	0	0	0	0	1	2	1	0	2	0	2	2	2	2
Bin1553	Chr12	21636266	21853499	2	0	0	0	2	1	0	2	2	0	2	0	1	2	1	1	0	0	0	0	2	1	1	2	0	2	2	2	1	2	0	0	0	0	0	0	1	2	1	0	2	0	2	2	2	2
Bin1554	Chr12	21853500	21899983	2	0	0	0	2	1	0	2	2	0	2	0	1	2	1	1	0	0	2	0	2	1	2	2	0	2	2	2	1	2	0	0	0	0	0	0	1	2	2	2	2	0	2	2	2	1
Bin1555	Chr12	21899984	22237000	2	0	0	0	2	1	0	2	2	0	2	0	1	2	1	1	0	0	2	0	2	1	2	2	0	0	2	2	1	2	0	0	0	0	0	0	1	2	2	2	2	0	2	2	2	1
Bin1556	Chr12	22237001	22319206	2	0	0	0	2	1	0	2	2	0	2	0	1	2	1	1	0	0	2	0	2	1	2	2	0	0	2	2	1	2	0	0	0	0	0	0	1	2	2	2	2	0	2	2	2	1
Bin1557	Chr12	22319207	22593168	0	0	0	0	2	1	0	2	2	0	2	0	1	2	1	1	0	0	2	0	2	1	2	2	0	0	2	2	1	2	0	0	0	0	0	0	1	2	2	2	2	0	2	2	2	1
Bin1558	Chr12	22593169	23118046	0	0	0	0	2	1	0	2	2	0	2	0	1	2	1	2	0	2	2	0	1	2	2	2	0	0	2	2	1	2	0	0	0	0	0	0	1	2	2	2	2	0	2	2	2	1
Bin1559	Chr12	23118047	23155072	0	0	0	0	2	1	0	2	2	0	2	0	1	2	1	2	0	2	2	0	1	2	2	2	0	0	2	2	1	2	0	0	0	0	0	0	1	2	2	2	2	0	2	2	2	1
Bin1560	Chr12	23155073	23437901	2	0	0	0	2	1	0	2	2	0	2	0	1	2	1	2	0	2	2	0	1	2	2	2	0	0	2	2	1	2	0	0	0	0	0	0	1	2	2	2	1	0	2	2	2	1
Bin1561	Chr12	23437902	23488953	2	0	0	0	2	1	0	2	2	0	2	0	1	2	1	2	0	2	0	0	1	2	2	2	0	0	2	2	1	2	0	0	0	0	0	0	1	2	2	2	1	0	2	2	2	1
Bin1562	Chr12	23488954	23664734	2	0	0	0	2	1	0	2	2	0	2	0	1	2	1	2	0	2	0	0	1	2	2	2	0	0	2	2	1	2	0	0	0	0	0	0	1	2	2	2	1	0	2	2	2	1
Bin1563	Chr12	23664735	24118337	2	0	0	0	2	1	0	2	2	0	2	0	1	2	1	2	0	2	0	0	1	2	2	2	0	0	2	2	1	2	0	0	0	0	0	0	1	2	2	2	1	0	2	2	2	1
Bin1564	Chr12	24118338	24149813	2	0	1	0	2	1	0	0	2	2	1	0	1	2	1	1	2	2	0	0	2	2	2	2	2	0	2	2	1	2	0	2	0	2	0	0	1	2	2	2	1	0	2	2	2	1
Bin1565	Chr12	24149814	24268067	2	0	1	0	2	1	0	0	2	2	1	0	1	2	1	1	2	2	0	0	2	0	2	2	2	0	2	2	1	2	0	2	0	2	0	0	1	2	2	2	1	0	2	2	2	1
Bin1566	Chr12	24268068	24550349	2	0	1	0	2	1	0	0	2	2	1	0	1	2	1	1	2	2	0	0	2	0	2	2	2	0	2	2	1	0	0	2	0	2	0	0	1	2	2	2	1	0	2	2	2	2
Bin1567	Chr12	24550350	25028924	2	0	1	0	2	1	0	0	2	2	1	0	1	2	1	1	2	2	0	0	2	0	2	2	2	0	2	2	1	0	0	2	0	2	0	0	1	2	2	2	1	0	2	2	2	0
[truncated: 52 more columns]
