# Supplementary material for: Features of sRNA biogenesis in rice revealed by genetic dissection of sRNA expression level
Source: Comput Struct Biotechnol J. 2020 Oct 23;18:3207–16. doi: 10.1016/j.csbj.2020.10.012 (PMC7649420; doi:10.1016/j.csbj.2020.10.012)
Supplement: Supplementary data 4 [file mmc4.xlsx]

## Sheet: Sheet1
Supplementary file 3. The QTL analysis results of s-traits. QTL, the bin that regulate the expression of a s-trait; QTL position, the genomic position of QTL; Frontier, the left frontier for 1.5 LOD-drop support interval; Posterior, the right posterior for 1.5 LOD-drop support interval; a, the additive effect for each sQTL; d, the dominance effect for sQTL; Rsq, the expression variation explained…
S-trait	QTL	QTL position (Mb)	LOD	Frontier (Mb)	Posterior (Mb)	a	d	Rsq (%)
AAAAAAAAAACTAGAAGTGGATAA	Bin307	19.835	14.0627	19.608	21.514	0.107	-0.031	0.4243
AAAAAAAAAACTGTGACAAGACGT	Bin1155	14.577	13.0533	13.482	15.805	0.099	-0.022	0.4398
AAAAAAAAAAGAACGTGGCAACAG	Bin579	17.098	6.16761	15.825	17.942	0.03	-0.009	0.2037
AAAAAAAAAAGCTCGAGACTCGCA	Bin433	15.237	10.2168	15.162	16.01	-0.075	-0.013	0.3563
AAAAAAAAAATAAGACGGACGACC	Bin890	27.228	6.15829	26.74	27.686	-0.041	0.003	0.2354
AAAAAAAAAATAGTCGGCATATAT	Bin488	29.695	10.9181	29.043	30.208	-0.079	-0.004	0.3681
AAAAAAAAAATGATCGGATGGGAC	Bin467	25.932	7.07161	25.288	26.684	0.042	0.01	0.2482
AAAAAAAAACACAAGAATGATCGT	Bin490	29.979	11.3743	29.307	30.373	-0.101	-0.03	0.3262
AAAAAAAAACACAGGATTTTGGCA	Bin732	21.097	8.61258	20.576	21.435	0.038	-0.006	0.2739
AAAAAAAAACGTGACGGCGATTA	Bin1127	4.868	15.8419	4.375	5.795	-0.077	-0.041	0.4615
AAAAAAAAACGTGACGGTGATTAC	Bin1128	5.795	7.71166	4.375	6.985	0.043	0.013	0.2526
AAAAAAAAACTGGATCGTCATATC	Bin450	21.293	7.88854	20.097	23.605	-0.05	0	0.2491
AAAAAAAAACTGGATCGTCATATC	Bin1398	20.19	5.39835	19.134	20.227	0.002	-0.055	0.0637
AAAAAAAAAGAAGACGACTGATAA	Bin732	21.097	5.86268	20.347	21.991	0.028	-0.014	0.1714
AAAAAAAAAGACGGACGATAAAAGT	Bin1058	14.872	5.39097	14.533	15.874	-0.059	-0.052	0.1393
AAAAAAAAAGCGGATTGAATTGGT	Bin237	2.79	10.1104	2.556	3.132	0.055	-0.003	0.3727
AAAAAAAAAGGACTAGCTGATGGA	Bin51	5.639	5.73147	5.262	5.656	0.022	-0.041	0.0419
AAAAAAAAAGGACTAGCTGATGGA	Bin424	14.537	6.13451	14.204	14.955	0.005	0.048	0.0149
AAAAAAAAAGGCAACATAGAACGG	Bin136	26.478	14.7549	25.801	27.056	-0.184	0.002	0.4585
AAAAAAAAAGGGAATGAAGGTTA	Bin1361	7.694	7.98204	7.451	8.782	0.071	0.009	0.3433
AAAAAAAAAGGGAATGAAGGTTAG	Bin732	21.097	8.32687	20.347	21.435	0.175	-0.057	0.1462
AAAAAAAAAGGGAATGAAGGTTAG	Bin1363	7.827	17.2306	7.694	9.007	0.304	0.011	0.4692
AAAAAAAAAGGTAGAAGTTGGTG	Bin1133	7.133	6.22143	6.066	8.345	-0.03	0.008	0.1919
AAAAAAAAAGGTAGAAGTTGGTGT	Bin1113	0	15.0901	0	1.021	-0.162	-0.016	0.4928
AAAAAAAAAGTAGTGGAGGCTGAA	Bin1185	19.028	5.06481	17.946	20.152	-0.037	0.002	0.1758
AAAAAAAAAGTTAACGACGTCGTA	Bin562	11.986	5.34836	11.551	12.986	-0.034	-0.06	0.0151
AAAAAAAAATAAATAAGACGGACG	Bin895	27.604	12.3701	27.4	27.744	0.152	-0.026	0.3746
AAAAAAAAATAAGACGGACGACCA	Bin890	27.228	14.6984	26.74	27.45	-0.103	-0.012	0.4724
AAAAAAAAATAAGTGTCGTCGTTT	Bin66	10.173	9.70587	9.858	10.759	-0.043	0.004	0.275
AAAAAAAAATAGAAGCGGAGCTGG	Bin732	21.097	10.1257	20.347	21.435	0.105	-0.034	0.3317
AAAAAAAAATATGGGACTAGATGT	Bin1426	24.034	13.5955	23.568	24.48	-0.086	0.015	0.4368
AAAAAAAAATATGTGATATGTCGT	Bin615	24.956	12.4056	24.76	26.562	0.076	-0.028	0.3771
AAAAAAAAATCAAGTAGAACGGAC	Bin1282	17.008	7.01947	16.501	17.897	0.156	0.052	0.2263
AAAAAAAAATCAGGTAGAGAGAGG	Bin94	18.26	5.57531	16.833	19.069	0.033	0.008	0.1994
AAAAAAAAATCAGTCGGTCAAAT	Bin1168	17.717	5.56906	17.423	18.774	-0.015	0.03	0.0993
AAAAAAAAATCTGGACTGTTTGGC	Bin1104	24.982	8.92422	24.594	25.189	0.053	0.006	0.3216
AAAAAAAAATGATGTAGCAAGTGA	Bin1322	0.36	5.97348	0	1.261	0.041	-0.003	0.2039
AAAAAAAAATGATGTGGCAAGTGA	Bin824	6.992	5.67173	6.336	8.459	-0.105	-0.023	0.1791
AAAAAAAAATTAGATCGTCATATC	Bin911	1.634	5.28942	0.9	2.188	-0.021	-0.029	0.0809
AAAAAAAAATTATACAGTTCGTCA	Bin1208	22.08	7.73741	21.628	22.208	0.049	0.009	0.258
AAAAAAAAATTCATATAAGACGGAC	Bin1346	4.164	5.48734	3.849	5.457	-0.023	-0.079	0.002
AAAAAAAAATTGATGTATACGGAC	Bin592	19.475	6.49349	18.798	20.116	0.018	-0.083	0.0301
AAAAAAAAATTGGACGTCACATAA	Bin1178	18.558	6.45277	17.717	18.851	0.074	-0.001	0.2681
AAAAAAAAATTGGTTGTATGGGAC	Bin351	33.825	7.34124	33.289	33.833	0.072	0	0.2367
AAAAAAAAATTGTAGTGAGGGCTT	Bin808	4.221	17.8326	3.506	4.869	-0.109	0.011	0.5088
AAAAAAAAATTTAAATAAGACGGA	Bin83	13.927	7.04834	13.858	15.994	0.039	-0.025	0.1835
AAAAAAAACAAGCTCCAACAGACT	Bin562	11.986	7.14913	11.551	12.986	-0.044	-0.061	0.0541
AAAAAAAACACGGATGCAACATAT	Bin574	15.552	6.65644	15.088	17.371	0.079	-0.002	0.275
AAAAAAAACACTGTGACGATTGGC	Bin341	32.96	5.29434	32.275	33.023	0.011	0.067	0.0213
AAAAAAAACACTGTGCACTGGCGG	Bin1414	22.639	9.13367	21.48	22.859	-0.128	-0.069	0.2716
AAAAAAAACAGGGATGGAACCAACC	Bin629	28.196	10.1884	27.529	28.666	0.228	-0.013	0.3232
AAAAAAAACAGGGGCAAAATCACA	Bin103	20.866	5.07234	20.618	21.586	-0.016	-0.033	0.0451
AAAAAAAACAGTAGAGATTTCATT	Bin871	22.569	21.55	22.097	22.684	0.124	-0.078	0.5152
AAAAAAAACATCAAAGTCGACTTC	Bin1409	21.48	9.17387	20.691	21.866	-0.075	-0.016	0.2303
AAAAAAAACCGGCACATATACTAT	Bin1279	16.644	6.53787	15.564	17.897	-0.049	0.002	0.2718
AAAAAAAACCGGGCAGAAAAAACA	Bin532	0.836	13.246	0	1.532	-0.094	0.003	0.4253
AAAAAAAACCGGGGCTAAAGATGA	Bin1300	20.747	5.3725	19.94	21.788	0.021	-0.039	0.0615
AAAAAAAACCGTAGTCGTGACATC	Bin1228	5.992	24.8049	5.641	6.433	-0.154	0.005	0.6504
AAAAAAAACCTCGTAGAGATCGGC	Bin1015	3.348	11.535	2.579	4.337	-0.08	-0.007	0.3637
AAAAAAAACCTCGTAGAGATCGGCA	Bin1018	3.533	10.2099	2.579	3.946	-0.075	-0.008	0.3948
AAAAAAAACGAATGTAGGAACGGA	Bin866	21.733	7.13842	21.179	22.684	0.034	0.008	0.2474
AAAAAAAACGATGTGGCAAGTGAA	Bin1395	19.91	6.0739	18.942	20.227	-0.071	-0.084	0.0806
AAAAAAAACGCACGAATCGGATAA	Bin1199	20.802	7.60378	19.869	21.258	0.06	-0.002	0.3015
AAAAAAAACGGACCAGATCGACGG	Bin1287	18.475	15.995	17.408	18.78	0.144	-0.025	0.5086
AAAAAAAACTAGTACTAAGACACA	Bin994	26.371	5.22038	26.357	26.659	-0.013	0.043	0.0129
AAAAAAAACTCTGAAAGACTGTCA	Bin856	19.8	5.23582	18.949	20.478	0.038	0.017	0.1866
AAAAAAAACTGTAGATGCAAACGG	Bin557	9.03	6.09434	9.022	10.177	-0.16	-0.064	0.1946
AAAAAAAACTGTGACAAGACGTAT	Bin1156	15.269	20.6037	13.482	15.805	0.109	-0.042	0.5509
AAAAAAAACTTAACTTAGGACTGG	Bin480	28.313	5.10872	27.646	28.33	-0.014	-0.083	0.0084
AAAAAAAACTTAACTTAGGACTGG	Bin1351	5.763	6.21331	4.317	6.06	-0.072	0.008	0.1742
AAAAAAAACTTGTAGGGATGGATC	Bin1182	18.851	6.3413	18.774	19	-0.043	-0.038	0.123
AAAAAAAACTTTGAATAAGACGAA	Bin659	1.019	13.4121	0.704	1.185	0.073	-0.006	0.4624
AAAAAAAAGACGGACGATAAAAGT	Bin1035	7.236	9.53281	6.492	8.415	-0.272	0.013	0.3146
AAAAAAAAGACGGACGATAAAAGTT	Bin702	15.296	5.66872	13.873	16.119	0.033	-0.006	0.2005
AAAAAAAAGACGTGGGAACATAAA	Bin946	16.035	6.82417	14.118	17.042	0.039	0.003	0.2537
AAAAAAAAGATTATATAAGACGGA	Bin169	33.412	5.68982	32.358	34.489	0.04	0	0.224
AAAAAAAAGATTGGGAAGATACATA	Bin1005	0.541	5.67859	0.352	0.719	-0.017	-0.053	0.0361
AAAAAAAAGATTGGGAAGATACATA	Bin1403	20.691	5.42363	20.19	21.447	-0.041	-0.048	0.0839
AAAAAAAAGCAGCGGATTTGGTGG	Bin1258	13.848	5.28079	12.681	13.904	-0.034	-0.002	0.2713
AAAAAAAAGCTCGAGACTCGCAAG	Bin421	14.125	5.32024	13.597	14.537	-0.066	-0.01	0.2552
AAAAAAAAGGCTACTAATACACT	Bin92	17.944	7.63769	16.833	18.37	-0.032	0.003	0.2432
AAAAAAAAGGCTACTAATACACTC	Bin92	17.944	9.995	17.228	18.033	-0.096	-0.005	0.3554
AAAAAAAAGTAGAGGGTGAGATCG	Bin1422	23.568	9.09251	23.122	23.676	-0.044	-0.019	0.2614
AAAAAAAAGTCGGCATATACTTAC	Bin1129	6.066	27.1874	5.795	6.985	-0.464	-0.092	0.6772
AAAAAAAAGTCGGCATATACTTAC	Bin1368	9.692	5.02929	7.733	9.804	-0.054	-0.122	0.0022
AAAAAAAAGTCGGCATATACTTACA	Bin1129	6.066	9.78649	4.868	7.133	-0.059	0.004	0.323
AAAAAAAAGTCGGCATATATTTAC	Bin1128	5.795	12.0133	4.375	6.985	0.104	0.01	0.3861
AAAAAAAAGTTAGAAGTTTGGATC	Bin36	4.483	8.82341	4.402	5.639	-0.098	-0.003	0.3133
AAAAAAAAGTTGGCGTATACAGAC	Bin787	1.05	11.0435	0.488	1.506	-0.063	-0.008	0.3843
AAAAAAAAGTTGTATCGGATATAT	Bin461	24.744	8.41292	23.605	25.932	0.099	0.004	0.3032
AAAAAAAATAAAGAGGACGAATGA	Bin1004	0.403	5.32651	0	0.719	-0.019	-0.023	0.1059
AAAAAAAATAAATAAGACGGACGA	Bin890	27.228	6.39734	26.252	27.796	0.113	-0.005	0.2064
AAAAAAAATAAATAAGATTGTTGT	Bin721	18.752	5.25819	17.379	18.843	-0.024	-0.022	0.1172
AAAAAAAATAAGACGGACAGTTAA	Bin1404	20.807	6.65726	20.293	21.866	0.027	-0.002	0.2035
AAAAAAAATAATAGCAGTAGGTCT	Bin6	0.809	5.55913	0	1.197	0.052	0.002	0.2194
AAAAAAAATACAGAATTTTGATGG	Bin563	12.147	5.10844	11.551	12.986	-0.042	-0.025	0.0939
AAAAAAAATAGAAGCGGAGCTGGG	Bin732	21.097	13.2049	20.576	21.435	0.144	-0.08	0.3527
AAAAAAAATAGTAGAGGAACGTAA	Bin635	28.599	5.5059	27.765	29.189	-0.035	-0.001	0.2294
AAAAAAAATATAATTGTTGGATGT	Bin97	19.069	11.9685	18.37	20.18	-0.065	-0.021	0.3768
AAAAAAAATATTGAACCGGCACCT	Bin1058	14.872	6.47199	14.664	15.874	-0.041	-0.002	0.2553
AAAAAAAATCAAATAAGACGGACG	Bin269	9.101	6.04632	8.056	10.168	-0.215	0.039	0.2165
AAAAAAAATCAAATAAGACGGACG	Bin1423	23.631	11.3189	23.568	24.329	0.313	-0.004	0.3221
AAAAAAAATCAACGGCGTCAAACA	Bin468	26.497	5.26213	25.932	27.497	-0.093	0.034	0.1689
AAAAAAAATCAACGGCGTCAAATA	Bin1159	16.314	5.21972	15.805	17.423	-0.042	-0.055	0.0786
AAAAAAAATCAGTCGGTCAAATGT	Bin565	12.986	5.15406	11.986	14.212	-0.179	-0.043	0.1366
AAAAAAAATCATATAAGACGGACG	Bin759	26.979	6.80166	25.642	27.068	0.701	0.174	0.3213
AAAAAAAATCATATAAGACGGACG	Bin1257	13.818	5.37126	12.681	14.886	0.713	-0.128	0.1491
AAAAAAAATCGGGATTGGTGATGG	Bin1491	8.359	14.8435	7.367	9.737	0.137	-0.038	0.4312
AAAAAAAATCGTATAAGACGGACG	Bin1256	13.714	17.8682	12.681	13.818	-0.155	-0.012	0.4891
AAAAAAAATCGTCTCACGGATTAG	Bin28	3.494	5.77161	3.156	3.671	0.056	-0.019	0.2269
AAAAAAAATCTGGACCGTTTGGCA	Bin1106	25.14	10.56	24.783	25.189	-0.061	-0.002	0.3192
AAAAAAAATCTGGACTGTTTGGCA	Bin1105	25.008	25.1071	24.656	25.189	0.315	-0.029	0.6709
AAAAAAAATCTGGATTGGTGATGG	Bin1546	19.769	28.8572	19.298	19.873	0.225	-0.072	0.6751
AAAAAAAATCTGGATTGGTGATGGT	Bin1546	19.769	27.7975	19.744	19.873	0.305	-0.043	0.6901
AAAAAAAATGATGTGGTAAGTGAA	Bin1360	7.493	5.21648	7.451	7.694	-0.004	0.031	0.0463
AAAAAAAATGATTGTGGCTTATAT	Bin580	17.371	5.3283	17.098	17.519	-0.046	-0.04	0.0883
AAAAAAAATTAAACAAGACGGACG	Bin350	33.649	5.22461	33.289	34.343	0.039	-0.005	0.2056
AAAAAAAATTAAACAAGACGGATG	Bin953	17.244	11.6796	16.921	18.032	0.052	0	0.3637
AAAAAAAATTAAATAAGACGGATG	Bin759	26.979	5.39595	26.11	27.111	0.105	-0.009	0.2101
AAAAAAAATTAGCTGTCGGACACT	Bin1216	2.353	10.5406	0.855	2.55	-0.103	-0.02	0.4409
AAAAAAAATTATACAGTTCGTCAG	Bin1205	21.797	7.77979	20.86	22.208	0.066	0.012	0.266
AAAAAAAATTATATAATACGGACA	Bin448	19.652	7.01417	16.848	20.097	-0.034	0.019	0.232
AAAAAAAATTCATATAAGTCGGAC	Bin1194	20.201	5.48699	19.164	20.734	0.04	0.001	0.205
AAAAAAAATTGAATAAGACGAGTG	Bin99	20.18	5.66035	19.241	20.866	0.025	-0.062	0.0339
AAAAAAAATTGAATCGTCAAATCC	Bin1521	15.679	14.1066	15.207	16.173	0.06	-0.009	0.4282
AAAAAAAATTGAATCGTCGAATGC	Bin1521	15.679	7.41813	15.207	16.69	-0.056	-0.003	0.2837
AAAAAAAATTGACTGCATTTACT	Bin315	23.27	5.46003	21.514	25.348	0.01	0.039	0.0071
AAAAAAAATTGACTGCATTTACT	Bin587	17.967	6.85932	17.882	18.798	-0.034	-0.023	0.1531
AAAAAAAATTGACTGCATTTACTT	Bin1103	24.783	20.1121	24.656	25.14	-0.215	-0.006	0.6028
AAAAAAAATTGAGAAGATGTATAT	Bin157	31.275	5.68639	29.608	31.429	0.021	0.053	0.0406
AAAAAAAATTGATGTAGCAAGTGA	Bin1185	19.028	20.7471	18.815	19.299	-0.101	0.02	0.5629
AAAAAAAATTGGACGCATACTTCT	Bin1076	18.507	19.1918	18.484	18.88	0.095	-0.01	0.5421
AAAAAAAATTGTAGTGAGGGCTTA	Bin808	4.221	12.6694	3.791	4.869	-0.126	0.026	0.4181
AAAAAAAATTGTGGGACACGCATG	Bin878	24.033	5.61881	22.914	24.786	-0.043	0.006	0.2225
AAAAAAAATTTCATATAAAACGGAC	Bin136	26.478	6.24305	25.801	27.056	-0.02	-0.026	0.0807
AAAAAAAATTTCATATAAGACAGCC	Bin408	10.164	9.25561	9.978	10.746	-0.057	0.003	0.3043
AAAAAAACAAATCTAGGATATACA	Bin668	2.283	8.0636	1.745	2.582	-0.031	0.005	0.2852
AAAAAAACAACCAAGACGAAGATG	Bin61	9.339	9.8852	8.307	9.765	-0.053	0.006	0.3119
AAAAAAACAACGGGTGAAGGCTAT	Bin1566	24.268	7.90758	24.118	24.55	0.047	-0.012	0.289
AAAAAAACAACGTAGCGGATGTGG	Bin837	13.077	5.45547	10.503	14.251	-0.068	-0.027	0.1674
AAAAAAACAAGACCGAAGACCGAG	Bin1454	29.337	9.84008	28.764	29.879	-0.056	-0.01	0.3616
AAAAAAACAAGATAGAACTGATGC	Bin765	27.257	7.78489	27.195	28.1	0.046	0.004	0.2914
AAAAAAACAAGATTTCGGATGGCT	Bin59	8.41	21.5231	8.307	9.339	-0.376	0.032	0.6433
AAAAAAACAAGCTCTAACAGACTC	Bin746	23.798	5.48239	22.575	24.639	-0.026	-0.015	0.1356
AAAAAAACAAGCTCTAACAGACTC	Bin1224	5.422	7.78503	4.395	5.5	-0.037	-0.005	0.2442
AAAAAAACAAGTGCAGGAATTCGT	Bin1395	19.91	5.78774	19.026	20.227	0.058	-0.001	0.1933
AAAAAAACAAGTGCAGGAATTCGTA	Bin1394	19.134	9.66433	18.942	19.991	0.056	-0.02	0.3546
AAAAAAACACAAGAATGATCGT	Bin490	29.979	5.05095	28.768	30.421	0.057	0.011	0.1448
AAAAAAACACAAGAATGATCGTT	Bin1534	17.628	5.50033	17.027	17.872	-0.015	-0.045	0.0323
AAAAAAACACAAGAATGATCGTTG	Bin488	29.695	10.1215	29.043	30.568	0.068	-0.022	0.3502
AAAAAAACACAAGAATGATCGTTGA	Bin490	29.979	20.1181	29.307	30.208	0.418	-0.06	0.5855
AAAAAAACACAGAAATCGGATGAG	Bin109	21.791	6.47106	21.569	21.876	0.048	0.001	0.2621
AAAAAAACACAGGCTGTCGACTGC	Bin395	9.052	7.44915	8.519	9.27	0.032	-0.056	0.0943
AAAAAAACACTGTGACGATTGGCT	Bin801	2.447	16.5542	2.319	3.082	-0.366	-0.166	0.4592
AAAAAAACACTGTGCACTGGCGGC	Bin1416	22.777	7.56328	21.48	22.871	-0.114	-0.037	0.2146
AAAAAAACAGAACGTGGGTAGGCAA	Bin361	0.307	10.2639	0	1.177	-0.062	0.008	0.3165
AAAAAAACAGACGGAATGATGTGG	Bin151	29.608	6.96372	28.223	30.629	-0.032	0.016	0.247
AAAAAAACAGCGGGCTACAAAT	Bin995	26.659	8.09846	26.357	26.978	-0.04	-0.008	0.3284
AAAAAAACAGCGGGCTACAAATTT	Bin994	26.371	25.7176	26.357	26.659	-0.415	0.01	0.7008
AAAAAAACAGCGGGCTACAAATTTA	Bin994	26.371	12.1454	26.357	26.978	-0.036	-0.009	0.3743
AAAAAAACAGGGATGGAACCAACC	Bin627	27.873	13.6153	27.249	28.45	0.659	-0.078	0.4513
AAAAAAACATAAGAATCGGATGAG	Bin1187	19.164	6.79777	18.815	19.552	0.142	-0.012	0.2556
AAAAAAACATACAGGATCTGACGC	Bin259	6.665	5.74716	6.611	6.911	0.034	-0.012	0.2185
AAAAAAACATAGCAATCGGATGAA	Bin557	9.03	7.37383	9.022	10.177	-0.04	-0.07	0.0059
AAAAAAACATATTTGATCGTTTGT	Bin460	24.723	7.74007	22.116	25.151	-0.063	-0.007	0.3352
AAAAAAACATCAGAATAGAAATGC	Bin580	17.371	6.42933	16.319	17.519	-0.102	-0.13	0.0449
AAAAAAACCGTAGTCGTGACATCA	Bin1225	5.5	23.9227	5.422	6.603	-0.329	-0.022	0.638
AAAAAAACCTAGGACTGGATGG	Bin164	32.803	5.04254	31.714	34.056	-0.08	-0.001	0.1988
AAAAAAACCTAGGACTGGATGGTA	Bin159	31.429	13.9538	31.302	31.688	-0.085	-0.006	0.4254
AAAAAAACCTCGTAGAGATCGGCA	Bin1019	3.754	32.0016	3.533	3.946	-0.928	-0.11	0.7717
AAAAAAACCTGTGAGACAGACATA	Bin801	2.447	5.54095	2.319	3.506	0.005	-0.034	0.0528
AAAAAAACGAACGAAGACAGTATG	Bin1167	17.651	5.12185	17.209	18.689	-0.039	0.003	0.2168
AAAAAAACGAATCTAGGACCACAT	Bin1510	12.736	9.96306	11.306	13.952	0.051	0.024	0.2749
AAAAAAACGAATGAAAGACTGGAT	Bin732	21.097	8.09354	20.347	21.435	0.093	-0.035	0.2641
AAAAAAACGAATGTAGGAACGGAT	Bin865	21.179	20.5836	21.072	21.733	0.4	-0.018	0.664
AAAAAAACGACACATATAGAATAG	Bin1494	8.894	33.6167	8.465	9.009	0.869	0.016	0.7874
AAAAAAACGACGGGATACCATTTA	Bin1414	22.639	6.30175	21.48	23.676	0.042	-0.002	0.2601
AAAAAAACGACTGTAGCATATGGC	Bin974	22.849	42.9878	22.411	23.3	1.067	0.016	0.862
AAAAAAACGAGGAAGGTGAGTTGG	Bin182	36.961	8.3546	36.795	37.899	-0.046	-0.017	0.2562
AAAAAAACGGAGGTGGTAAATCAT	Bin1359	7.451	5.244	6.87	7.493	-0.032	0	0.1741
AAAAAAACGGCACATATACTATAG	Bin1163	17.209	12.3484	16.314	17.423	-0.048	0.014	0.3658
AAAAAAACGGGGCTAAAGACGATC	Bin847	18.555	7.26382	16.952	19.747	0.043	-0.005	0.2385
AAAAAAACGTAAAACTAGATGGGA	Bin802	2.821	5.09396	2.319	3.791	-0.043	-0.014	0.1591
AAAAAAACGTAACACGGCTGATGGA	Bin55	6.133	5.02667	5.262	6.287	0.041	-0.026	0.1413
AAAAAAACGTCGGGAGAGCAGCGG	Bin732	21.097	10.6415	20.576	21.435	0.087	-0.075	0.2656
AAAAAAACGTCGTCGAACCGCAAA	Bin1093	23.286	10.0477	22.226	23.773	-0.055	-0.02	0.3298
AAAAAAACGTGACGGCGATTACAT	Bin1125	4.295	9.73518	3.054	4.375	-0.083	-0.03	0.4283
AAAAAAACGTGACGGTGATTACAT	Bin1127	4.868	8.94994	3.054	6.066	0.052	0.033	0.2663
AAAAAAACTAATTACACGGATTGC	Bin53	5.7	6.11384	5.262	6.287	0.04	-0.037	0.13
AAAAAAACTAATTATACAGACTGC	Bin734	21.582	15.9085	20.576	21.991	0.124	-0.008	0.5103
AAAAAAACTACAGCGGCTAAACAC	Bin635	28.599	8.23236	27.873	29.189	-0.045	0.002	0.2863
AAAAAAACTAGATACCGGACGTCC	Bin680	4.454	16.5083	4.144	5.226	0.055	-0.007	0.5016
AAAAAAACTAGATCCAGCAGTGAC	Bin359	0	5.12434	0	1.177	-0.02	-0.027	0.0758
AAAAAAACTAGATCGTTATATCCA	Bin441	16.63	23.945	15.644	16.848	0.2	0.01	0.6412
AAAAAAACTATGGTACCGGATGTC	Bin570	14.32	5.55385	14.212	15.306	0.04	-0.01	0.2261
AAAAAAACTCAGGACCGGCAAATT	Bin808	4.221	9.49554	3.791	5.108	-0.129	-0.024	0.2739
AAAAAAACTCAGGACCGGCAAATTC	Bin698	13.247	7.21253	12.235	14.325	0.031	-0.04	0.1609
AAAAAAACTCTATATATGACTGGC	Bin1409	21.48	5.56141	21.447	21.866	-0.014	-0.039	0.0011
AAAAAAACTCTGAAAGACTGTCAA	Bin852	19.335	5.11868	19.044	19.443	0.034	0.044	0.0984
AAAAAAACTCTGAAGTTGGAACGG	Bin1068	17	11.0545	15.874	17.563	0.07	-0.023	0.3227
AAAAAAACTGATGACGTGGACCAA	Bin1557	22.319	5.4504	21.854	23.118	0.02	-0.026	0.1088
AAAAAAACTGCGAGACGAATTTAT	Bin479	28.182	5.13899	27.497	29.043	0.068	0.016	0.1901
AAAAAAACTGGACCAGGCTGGCGG	Bin450	21.293	17.0912	20.097	23.605	0.155	0.008	0.5437
AAAAAAACTGGACTGTTTAGGAGA	Bin355	34.031	5.82671	33.914	34.084	0.038	-0.029	0.1078
AAAAAAACTGGACTGTTTAGGAGA	Bin563	12.147	14.4088	11.663	12.506	-0.084	0.001	0.4489
AAAAAAACTGGACTGTTTGAGGGA	Bin1554	21.854	15.6381	21.636	22.319	0.13	0.004	0.4725
AAAAAAACTGGATCGCCGTA	Bin710	16.119	8.78845	15.787	17.841	0.06	-0.058	0.2383
AAAAAAACTGGATCGCCGTAT	Bin713	16.585	5.36423	16.289	17.841	0.056	-0.058	0.1114
AAAAAAACTGGCACCTATAGAATA	Bin1058	14.872	10.2713	14.533	15.874	-0.074	-0.018	0.3512
AAAAAAACTGGGAGGCGATAAGGT	Bin1466	2.15	6.0432	1.018	2.56	0.034	-0.024	0.2059
AAAAAAACTGGGGCTAAAGATGAT	Bin446	19.084	9.28274	16.848	20.097	0.076	-0.017	0.3303
AAAAAAACTGTAGATTTGATTGGT	Bin1434	25.667	6.29199	25.63	26.072	-0.168	-0.234	0.0971
AAAAAAACTGTATCGTCATCTCCCA	Bin883	25.005	5.84824	24.033	25.319	-0.036	-0.009	0.2204
AAAAAAACTGTGGAGTTAGAGGAC	Bin1241	9.102	7.72823	7.224	10.267	0.055	-0.021	0.3223
AAAAAAACTTGCTAGACTGAAGGG	Bin576	15.825	6.18765	15.552	16.128	-0.031	-0.029	0.0551
AAAAAAACTTGTAGGGATGGATCT	Bin57	7.755	7.4672	6.287	8.307	0.03	0.052	0.0738
AAAAAAACTTGTAGGGATGGATCT	Bin1180	18.774	5.19454	18.558	19.028	-0.039	-0.008	0.1037
AAAAAAACTTTATATGAGACGGAC	Bin877	23.866	7.16264	22.914	24.917	0.057	-0.005	0.2847
AAAAAAAGAACTCTCTTCACGGCC	Bin257	6.358	21.5507	6.228	6.665	0.138	-0.045	0.5657
AAAAAAAGAAGAGCAACGGACTAA	Bin732	21.097	12.8396	20.576	21.435	0.051	-0.045	0.3057
AAAAAAAGAATTTGGGACGGGATG	Bin735	21.937	6.03372	21.435	22.946	0.035	-0.011	0.1746
AAAAAAAGACAACGTACTAGAGAG	Bin1188	19.299	17.0431	19.028	19.552	0.161	-0.074	0.4624
AAAAAAAGACAAGTAATATAGGACG	Bin488	29.695	10.905	29.307	29.979	-0.107	-0.007	0.3949
AAAAAAAGACAGTAATATGGGACGG	Bin1247	11.763	12.3695	10.522	11.916	-0.077	0.011	0.3613
AAAAAAAGACGGACGATAAAAGTT	Bin1029	5.62	12.5651	5.013	7.173	-0.148	-0.032	0.4085
AAAAAAAGACGGACGGTTAAATGT	Bin181	36.795	21.6267	36.578	37.363	-0.135	-0.015	0.6107
AAAAAAAGACTGAAGTTTACAACC	Bin1477	3.847	5.7625	3.297	5.276	0.051	0.004	0.2654
AAAAAAAGACTGGGCCGGCAAA	Bin782	0.44	8.21772	0.296	0.678	0.107	-0.006	0.282
AAAAAAAGACTGGGCCGGCAAATC	Bin732	21.097	6.30612	20.347	21.937	0.037	-0.024	0.1757
AAAAAAAGACTTGTATTTTAGGACG	Bin409	10.746	11.174	10.022	10.843	-0.065	-0.013	0.3767
AAAAAAAGAGACGTTTACCCCTGG	Bin256	6.228	14.9627	5.463	6.358	0.078	-0.031	0.4303
AAAAAAAGAGAGGGCATATCTGA	Bin359	0	14.2656	0	0.307	-0.109	0.004	0.4171
AAAAAAAGAGAGGGCATATCTGA	Bin464	25.092	5.41936	24.085	25.932	0.062	-0.022	0.1282
AAAAAAAGAGCTCAAGGTGGATGT	Bin563	12.147	5.4404	10.177	12.986	-0.028	-0.033	0.0554
AAAAAAAGAGCTTGAGATGAACGG	Bin826	7.185	6.09795	6.557	8.459	-0.079	0.009	0.2955
AAAAAAAGATAAATCTAGATCCGG	Bin895	27.604	7.25915	26.252	27.91	-0.078	0.008	0.3444
AAAAAAAGATAAGATGGAAAATGA	Bin1275	16.501	9.98812	15.564	16.56	-0.058	-0.004	0.3284
AAAAAAAGATAAGCAGCGGGCTA	Bin1163	17.209	22.4125	16.982	17.505	-0.151	-0.017	0.5981
AAAAAAAGATAAGCAGCGGGCTAC	Bin736	21.991	6.13091	21.097	22.946	0.118	-0.08	0.1366
AAAAAAAGATAAGCAGCGGGCTAC	Bin1159	16.314	17.8578	15.805	16.753	-0.22	0.012	0.4848
AAAAAAAGATAGATCTGGCGGTGT	Bin201	40.117	6.27509	39.032	40.266	0.033	-0.041	0.1257
AAAAAAAGATAGTAGTGTACGTAG	Bin197	39.71	21.5318	39.693	39.972	0.165	0.021	0.603
AAAAAAAGATCCAGTCGGACGGAA	Bin1412	22.33	5.88731	21.241	22.859	0.058	-0.013	0.2542
AAAAAAAGATGGCGTTATCTGACC	Bin1125	4.295	20.1429	3.054	5.795	-0.14	-0.04	0.5691
AAAAAAAGATGTGCAGCTGACATG	Bin23	3.238	5.51005	2.108	3.494	-0.029	-0.025	0.1496
AAAAAAAGATTATATAAGACGGAT	Bin172	34.056	6.58487	33.38	35.437	0.068	0.026	0.2218
AAAAAAAGCAACGGCGTCAAACAT	Bin1425	23.829	6.53416	23.021	24.756	0.068	-0.011	0.1973
AAAAAAAGCAGCGGACTATAGA	Bin727	19.4	5.45332	18.843	20.576	0.004	-0.045	0.005
AAAAAAAGCCTAGGACTGGATGGA	Bin342	33.023	5.69046	32.555	33.951	0.032	0.016	0.1857
AAAAAAAGCTGCAACACATACTCT	Bin902	28.56	6.89728	28.074	28.56	-0.003	0.09	0.007
AAAAAAAGCTGTAGCAGTTAGAAG	Bin629	28.196	21.5304	27.873	28.531	-0.318	0	0.6051
AAAAAAAGCTGTAGCTGGGAGAAG	Bin801	2.447	17.8789	2.319	2.821	-0.094	-0.007	0.5737
AAAAAAAGGAAAACGTGACAACAG	Bin1210	0	30.2011	0	0.855	0.304	-0.065	0.7018
AAAAAAAGGAAGATAGTCAATTGG	Bin485	29.043	7.29328	28.456	29.695	-0.021	-0.031	0.1345
AAAAAAAGGCAACATAGAACGGGA	Bin135	26.065	10.1143	25.801	27.056	-0.06	-0.002	0.3261
AAAAAAAGGCAACCTAGAAGATGG	Bin800	2.319	6.82307	1.915	2.447	-0.041	0.015	0.2053
AAAAAAAGGCGAGATGGGACAAACC	Bin698	13.247	6.08408	12.235	14.325	0.051	-0.016	0.1778
AAAAAAAGGCTACTAATACACTC	Bin92	17.944	10.3969	16.833	18.37	-0.06	-0.019	0.3501
AAAAAAAGGCTACTAATACACTCA	Bin93	18.033	13.7408	17.228	18.37	-0.185	-0.04	0.4567
AAAAAAAGGCTGCATATATCCGAT	Bin1186	19.078	7.66864	19	20.201	-0.05	-0.008	0.2932
AAAAAAAGGGAATGAAGGTTAGAT	Bin732	21.097	5.13725	20.347	22.232	0.096	-0.013	0.1158
AAAAAAAGGGAATGAAGGTTAGAT	Bin1363	7.827	13.6093	7.451	8.782	0.167	-0.016	0.4106
AAAAAAAGGGGACTATAGGAGGTT	Bin733	21.435	5.05136	20.347	22.575	0.025	-0.013	0.1171
AAAAAAAGGGGATTGCTAAAAATA	Bin1137	8.361	6.86916	8.345	8.604	-0.009	-0.035	0.0149
AAAAAAAGGTAGAAGTTGATGTCC	Bin1117	0.722	13.4496	0	2.302	0.071	-0.023	0.4208
AAAAAAAGGTAGAAGTTGGTGT	Bin1138	8.483	15.3013	8.345	9.178	0.107	-0.006	0.4438
AAAAAAAGGTAGAAGTTGGTGTGA	Bin1135	7.371	5.91081	6.066	8.483	0.085	-0.01	0.2406
AAAAAAAGGTAGATGTAGGCAATA	Bin358	34.387	5.908	34.084	34.387	0.029	-0.012	0.1938
AAAAAAAGGTATACGAGAGGATGT	Bin161	31.714	10.2867	31.302	32.803	0.059	-0.015	0.3307
AAAAAAAGGTCAAACGTTGGATAC	Bin131	24.07	5.92215	23.459	25.801	0.096	0.027	0.2033
AAAAAAAGGTTGATCGTCATGTCC	Bin159	31.429	16.4573	31.302	31.714	0.103	-0.045	0.4466
AAAAAAAGTAAAGTGTATGGACGG	Bin157	31.275	8.04806	29.608	31.688	0.036	0.006	0.2642
AAAAAAAGTAGAATGAATTGGTCC	Bin363	1.177	25.3086	0.37	1.506	0.377	-0.08	0.6589
AAAAAAAGTAGAGGGTGAGATCGC	Bin1435	25.697	5.74425	25.667	26.425	-0.026	-0.001	0.1964
AAAAAAAGTAGATAAGAATGATTGG	Bin1367	9.435	7.31832	7.827	10.228	-0.048	-0.025	0.2234
AAAAAAAGTATGTAGTGGTGACGG	Bin288	16.63	39.9327	16.316	17.935	0.634	-0.035	0.838
AAAAAAAGTCAACGGTGTCAAACAT	Bin531	0.83	5.11688	0	1.156	0.063	-0.081	0.0943
AAAAAAAGTCGGCAGCGTCAAATA	Bin948	16.868	16.8419	16.035	16.921	0.118	-0.012	0.5211
AAAAAAAGTCGGCATATACTTACA	Bin1129	6.066	14.8678	4.868	6.985	-0.115	-0.023	0.473
AAAAAAAGTCGTTTAGGATAATAT	Bin286	16.316	5.59685	14.212	17.935	-0.052	-0.024	0.2273
AAAAAAAGTGGCTGTATTTAGTTT	Bin429	15.082	12.0603	14.589	15.237	-0.062	0.013	0.3441
AAAAAAAGTTAAATAAGACGGACG	Bin177	36.06	5.8744	35.548	37.363	0.057	-0.023	0.2228
AAAAAAAGTTAGAAGTTTGGATCA	Bin750	24.896	9.50996	24.558	25.642	0.054	-0.008	0.3416
AAAAAAAGTTGGAACTAAACACGG	Bin1286	18.318	5.02775	17.408	19.084	0.049	-0.049	0.1108
AAAAAAAGTTGGAAGTTTACGTGT	Bin750	24.896	8.35098	24.558	26.11	0.047	-0.018	0.2488
AAAAAAAGTTGGAGGTTTGAAGAA	Bin982	24.123	6.81563	23.765	24.271	0.034	-0.052	0.1046
AAAAAAAGTTGGGAGACTCAGCAT	Bin752	26.11	17.06	24.896	26.664	-0.187	-0.047	0.5212
AAAAAAATAAATAAAACGGACGATC	Bin393	8.451	5.598	7.599	9.354	0.044	0.001	0.1734
AAAAAAATAAATGTAGAATCGGCT	Bin3	0.518	12.6384	0	0.783	-0.094	0.011	0.4445
AAAAAAATAACATGTAAGATAGCT	Bin1530	17.027	5.4928	15.679	17.095	0.007	0.028	0.0234
AAAAAAATAAGAGCAGCGGGCTAC	Bin732	21.097	12.6092	20.576	21.435	0.095	-0.102	0.2678
AAAAAAATAAGTAATATGGGACGG	Bin872	22.684	5.04363	22.097	23.849	-0.031	0	0.1489
AAAAAAATAATAAAATAATGTCGT	Bin917	2.188	11.9249	2.149	3.193	-0.091	-0.031	0.3319
AAAAAAATAATGGTCGGAAACGGT	Bin719	18.274	6.83352	17.841	19.361	0.056	-0.011	0.2815
AAAAAAATAATGTAGGGATTTTGA	Bin1145	10.127	9.68267	9.879	11.111	0.051	0.005	0.3411
AAAAAAATACACTCCAACAGCATG	Bin1084	20.764	5.12637	19.288	21.135	0.031	-0.031	0.1144
AAAAAAATACGATAGAGCGGAGCG	Bin732	21.097	22.2604	20.576	21.435	0.128	-0.083	0.4991
AAAAAAATACGTGGGACCCATA	Bin1119	0.956	20.6396	0	2.302	0.331	0.028	0.6036
AAAAAAATAGAAGCGGAGCTGGGT	Bin732	21.097	6.40586	20.347	21.435	0.028	-0.025	0.1421
AAAAAAATAGACGTCTGAGATTCA	Bin1129	6.066	9.70939	5.795	8.345	-0.046	0.014	0.3298
AAAAAAATAGAGCGGAGCAGACCA	Bin1222	4.582	6.28675	2.827	5.641	0.036	-0.004	0.2394
AAAAAAATAGAGTGACGCCATGAA	Bin1266	15.221	7.3507	14.728	15.476	-0.036	-0.034	0.1807
AAAAAAATAGATAGAAGTGAGTGG	Bin602	21.002	6.35617	20.447	21.67	-0.043	-0.019	0.2406
AAAAAAATAGGTAGAAGTAAATAG	Bin1526	16.368	14.4377	16.316	17.095	0.159	0.059	0.4211
AAAAAAATAGGTAGAAGTAAATGG	Bin1521	15.679	15.8	14.811	16.173	-0.584	-0.039	0.5251
AAAAAAATAGGTAGAAGTGAATGG	Bin775	28.35	15.5236	28.1	28.587	0.165	0.043	0.4112
AAAAAAATAGGTAGAAGTGAGTGA	Bin1412	22.33	25.9528	22.05	22.543	-0.379	0.033	0.6758
AAAAAAATAGTCGGCATGTATTT	Bin1425	23.829	5.8357	23.177	24.329	-0.031	-0.042	0.0566
AAAAAAATAGTCGGTATATAT	Bin714	17.013	5.92651	16.024	17.841	0.043	-0.033	0.1707
AAAAAAATAGTCGGTATATATTTA	Bin1270	15.476	15.5209	15.446	16.114	0.263	-0.026	0.4985
AAAAAAATAGTGTTGTAGAGGCGT	Bin720	18.346	16.4278	18.156	18.843	-0.094	-0.014	0.5066
AAAAAAATAGTGTTGTAGAGGCGTG	Bin720	18.346	17.6856	18.156	18.843	-0.117	-0.059	0.474
AAAAAAATATAATTGGTCGTATGA	Bin1033	7.173	10.9725	6.073	7.886	-0.073	-0.029	0.3126
AAAAAAATATGAAAACGAATATGG	Bin563	12.147	5.35697	11.986	12.986	-0.016	-0.03	0.0047
AAAAAAATATGGGACTAGATGTGA	Bin1461	0.544	5.00195	0	1.33	-0.006	-0.132	0.0024
AAAAAAATATGTGATATGTCGTAG	Bin381	4.18	5.59501	3.417	4.707	-0.039	-0.05	0.0739
AAAAAAATATGTGATATGTCGTAG	Bin618	26.562	15.371	25.362	27.171	0.08	-0.02	0.4627
AAAAAAATATGTTTCTACTGATCG	Bin1129	6.066	12.9949	4.868	7.133	-0.074	-0.005	0.4231
AAAAAAATCAAATAAGACGGACAA	Bin827	7.363	7.31768	6.557	8.459	-0.068	0.025	0.244
AAAAAAATCAAATAAGACGGACGG	Bin271	9.443	22.5664	9.101	10.168	-0.348	-0.039	0.6301
AAAAAAATCAACGGCATCAAATAT	Bin124	23.252	5.1604	22.696	24.349	0.1	-0.012	0.18
AAAAAAATCAACGGCGTCAAATAT	Bin647	30.62	5.64701	30.165	31.182	0.035	0.305	0.0009
AAAAAAATCAACGGCGTCAACTAT	Bin1156	15.269	5.18143	13.482	15.805	0.02	-0.029	0.0747
AAAAAAATCAACGGCGTCAGATAA	Bin273	9.639	14.0937	9.443	10.168	-0.117	-0.005	0.523
AAAAAAATCAACGGCGTCAGATAT	Bin663	1.388	6.2887	1.185	2.582	-0.027	0.005	0.1954
AAAAAAATCAAGAATGTTGGCTAT	Bin606	21.684	5.66177	20.867	22.818	0.037	0.002	0.2214
AAAAAAATCAAGCTAGGTGGACAT	Bin1014	2.579	15.3868	2.533	3.348	-0.082	-0.038	0.4149
AAAAAAATCAATCTAGGAGGGTGT	Bin706	15.787	5.3775	14.325	16.024	0.008	-0.046	0.0209
AAAAAAATCAATTACGCAGTTCAC	Bin664	1.745	7.08028	1.132	2.582	-0.052	0.002	0.2014
AAAAAAATCATATAAGACGGACAA	Bin891	27.371	13.368	26.941	27.555	0.187	-0.04	0.41
AAAAAAATCATATAAGACGGACGA	Bin1026	5.013	17.165	4.618	6.073	0.107	0.012	0.5006
AAAAAAATCATATAAGACGGACGG	Bin759	26.979	16.7338	26.664	27.068	1.207	0.309	0.5198
AAAAAAATCGGGATTGGTGATGG	Bin1494	8.894	9.19221	6.901	9.553	0.048	0.005	0.3689
AAAAAAATCGGGATTGGTGATGGT	Bin1491	8.359	40.2088	7.367	8.894	1.028	-0.219	0.8116
AAAAAAATCGGGATTGGTGATGGTG	Bin1490	8.336	19.1639	6.901	9.009	0.239	-0.039	0.5343
AAAAAAATCGTATAAGACGGACGG	Bin1256	13.714	16.0167	12.681	14.548	-0.138	-0.024	0.4574
AAAAAAATCGTCTCACGGATTAGC	Bin28	3.494	7.42694	2.52	3.671	0.071	0.01	0.2809
AAAAAAATCTAGGAGGAGACGTGA	Bin1143	9.879	9.07816	9.415	10.651	0.103	0.022	0.3412
AAAAAAATCTCATATAAGACGGAC	Bin1269	15.446	14.0635	15.062	15.476	-0.251	0.034	0.4391
AAAAAAATCTGAACGGACGGGATC	Bin1458	0	12.0677	0	0.503	-0.078	-0.023	0.4124
AAAAAAATCTGGACCGTTTGGCAC	Bin1103	24.783	9.1023	24.594	25.189	-0.069	-0.006	0.3306
AAAAAAATCTGGACTGTTTGGCAC	Bin1105	25.008	26.5864	24.982	25.189	0.413	0.017	0.6944
AAAAAAATCTGGATTGGTGATGG	Bin1544	19.437	17.2253	19.298	19.873	0.078	-0.02	0.4749
AAAAAAATCTGGATTGGTGATGGT	Bin1546	19.769	40.5676	19.298	19.873	5.114	-0.997	0.8221
AAAAAAATCTGGATTGGTGATGGTG	Bin1544	19.437	20.891	19.298	19.769	0.338	-0.03	0.6414
AAAAAAATGAACGGCGTCAAATAT	Bin801	2.447	6.05093	2.001	3.506	-0.044	-0.005	0.2237
AAAAAAATGAACTCAAATGGACGG	Bin230	1.524	14.5423	1.138	1.633	-0.056	-0.02	0.4289
AAAAAAATGACGTTTAGGACAGCA	Bin1315	23.034	5.04201	22.339	23.252	0.093	0.004	0.2139
AAAAAAATGATGTGGCAAGTGAAT	Bin158	31.302	5.07475	29.608	31.429	0.147	-0.229	0.0787
AAAAAAATGCAGAATGATGTA	Bin795	1.766	25.7162	1.557	2.001	-0.21	-0.006	0.6445
AAAAAAATGGCAGAAGAACTTGAG	Bin67	10.759	5.03156	10.173	11.619	0.051	-0.008	0.1395
AAAAAAATGGTAATTAGCTGATGG	Bin901	28.393	5.87538	28.074	28.56	0.015	-0.063	0.033
AAAAAAATGTTGACTGGATTG	Bin467	25.932	6.90666	25.288	26.684	-0.047	-0.004	0.2411
AAAAAAATTAAACAAGACGGATGA	Bin953	17.244	22.2927	17.042	18.251	0.122	0.001	0.5847
AAAAAAATTAAATAAGACGGACAA	Bin826	7.185	6.11356	6.336	8.459	0.059	-0.001	0.1635
AAAAAAATTAAATAAGACGGACGG	Bin544	3.311	5.01227	1.763	3.995	-0.065	-0.144	0.0196
AAAAAAATTAAATAAGACGGATGG	Bin1326	1.178	5.89902	0.752	1.261	-0.004	-0.044	0.0029
AAAAAAATTAAATAAGATGGACGG	Bin267	8.757	7.62278	8.638	11.058	0.088	-0.013	0.2987
AAAAAAATTAATTGTTGGATGTGA	Bin92	17.944	9.7025	16.833	18.37	0.105	0.013	0.3516
AAAAAAATTACATATAAGACGGAC	Bin540	2.156	18.1937	1.156	3.06	-0.11	-0.012	0.5359
AAAAAAATTAGAACGATACGACGG	Bin1497	9.586	25.1975	9.009	9.616	0.27	-0.038	0.6523
AAAAAAATTAGAATGATGTGATAG	Bin1061	15.692	5.21939	15.502	16.021	0.005	-0.044	0.0027
AAAAAAATTAGATCGTCATATCCA	Bin1226	5.556	8.59524	5.372	6.603	0.116	-0.021	0.33
AAAAAAATTAGCAGAGCAGCGGAC	Bin732	21.097	9.62095	20.576	21.435	0.067	-0.062	0.2416
AAAAAAATTCAAAGACGGATATGT	Bin569	14.212	5.40369	13.066	15.306	-0.013	-0.04	0.0069
AAAAAAATTCAAATAAAACGGACG	Bin863	21.058	16.9429	20.478	21.179	0.124	-0.001	0.5021
AAAAAAATTCAAATAAGACGGACG	Bin1306	22.201	5.55352	21.321	22.491	0.339	0.191	0.1494
AAAAAAATTCAAATAAGGCGGACG	Bin373	2.385	6.11805	1.907	2.875	0.06	-0.036	0.2045
AAAAAAATTCAAATGAGACGGATG	Bin751	25.642	8.3155	24.639	26.664	-0.046	0.004	0.2865
AAAAAAATTCATATAAAACGGACG	Bin1394	19.134	6.06077	19.026	19.91	0.038	-0.018	0.203
AAAAAAATTCATATAAGACGGACG	Bin778	0.153	7.9699	0	0.651	0.708	0.138	0.3004
AAAAAAATTCATATAAGACGGACGG	Bin790	1.356	5.08639	1.05	1.506	-0.031	-0.043	0.071
AAAAAAATTCATATAAGTCGGACA	Bin1192	19.922	19.8699	19.869	20.237	0.232	0.055	0.5839
AAAAAAATTCATGTCATCGTCTAT	Bin296	18.713	5.1758	18.539	19.094	0.018	-0.028	0.082
AAAAAAATTCGGGTAGTTGTTCGGT	Bin1075	18.484	11.2676	17.078	18.805	0.059	-0.024	0.3223
AAAAAAATTCGTAGTGGTGATGGT	Bin1063	15.874	5.41636	14.674	16.495	0.001	-0.044	0.0002
AAAAAAATTCGTCTCTGATGGTGT	Bin325	29.8	5.05195	28.596	30.007	0.001	-0.036	0.0001
AAAAAAATTGAATCGTCGAATGCA	Bin1521	15.679	18.6655	15.207	16.173	-0.175	0.003	0.5923
AAAAAAATTGAATGTCACGTCGGA	Bin580	17.371	5.59345	17.098	17.519	-0.045	-0.068	0.0146
AAAAAAATTGACAATGTAGAGTAT	Bin1080	18.953	6.01557	18.805	19.288	-0.057	-0.038	0.1619
AAAAAAATTGACTGCATTTACTT	Bin1103	24.783	9.8557	24.656	25.189	-0.11	0.014	0.3288
AAAAAAATTGACTGCATTTACTTT	Bin1104	24.982	16.1413	24.656	25.189	-0.142	0.026	0.4821
AAAAAAATTGATAGTGGTGATGGT	Bin836	12.765	22.5147	12.626	13.77	0.146	-0.005	0.635
AAAAAAATTGATGTAGCAAGTGAA	Bin1183	18.923	13.6689	18.774	19.028	-0.09	0.018	0.4427
AAAAAAATTGCAGAGTTCGGA	Bin518	35.758	13.7235	34.92	35.955	0.096	-0.015	0.4327
AAAAAAATTGCAGAGTTCGGAG	Bin517	35.555	8.326	35.497	36.194	0.046	-0.016	0.2872
AAAAAAATTGGAACGATGTGACGG	Bin808	4.221	31.0917	3.791	4.738	-0.966	-0.056	0.7618
AAAAAAATTGGAATGGTATGATAG	Bin1176	18.451	8.82842	17.717	18.851	0.036	-0.014	0.2763
AAAAAAATTGGGGAACTAAACGGG	Bin1053	14.156	5.94908	13.31	15.502	0.048	-0.038	0.1571
AAAAAAATTGTATCCCGGATATTT	Bin1123	3.047	5.8119	1.021	4.295	0.144	0.039	0.2314
AAAAAAATTGTATGAATTGGCT	Bin392	8.331	5.19585	6.28	8.519	0.039	-0.008	0.1978
AAAAAAATTGTATGAATTGGCTAT	Bin615	24.956	5.55102	23.903	26.562	0.677	0.54	0.1372
AAAAAAATTTAAATAAGACAGACG	Bin1394	19.134	7.01371	17.9	20.172	-0.031	0.012	0.2333
AAAAAAATTTAAATAAGACGGTCG	Bin664	1.745	10.486	1.388	2.306	0.049	0.011	0.3677
AAAAAAATTTAATTAAGACGGACT	Bin625	27.724	6.43275	27.249	28.103	0.072	0.016	0.2688
AAAAAAATTTAGGTCGGACCACCC	Bin482	28.456	5.99371	27.646	29.043	0.052	0.011	0.167
AAAAAAATTTAGTGAGGTCTTCGT	Bin822	6.557	5.40258	6.187	6.843	0.045	-0.009	0.1529
AAAAAAATTTATACAAGACGGACA	Bin1311	22.637	7.54949	22.4	23.034	0.058	0.003	0.2478
AAAAAAATTTATATAAAACGGACG	Bin46	5.182	9.61691	4.725	5.416	0.078	-0.004	0.3431
AAAAAAATTTATATAAGACGGACG	Bin777	0	10.0779	0	0.364	-0.559	0.067	0.361
AAAAAAATTTATATAAGATGGACG	Bin1434	25.667	8.76854	24.48	26.357	0.033	-0.003	0.2784
AAAAAAATTTATGTCGGACCACCC	Bin482	28.456	13.3358	28.313	28.485	-0.076	0.008	0.3955
AAAAAAATTTCAAATAAGACGGACG	Bin710	16.119	10.2783	16.024	17.379	0.177	-0.182	0.2261
AAAAAAATTTCAAATAAGACGGACG	Bin1329	1.66	5.01569	1.178	1.939	0.023	0.206	0.0018
AAAAAAATTTCAAATAAGAGGACG	Bin1564	24.118	9.73554	23.665	24.55	0.059	0.013	0.3027
AAAAAAATTTCATACAAGACGGAC	Bin292	18.329	8.00008	16.63	18.713	0.095	-0.002	0.2686
AAAAAAATTTCATATAAAACGGAC	Bin596	20.116	5.35822	19.646	21.002	0.147	-0.128	0.1349
AAAAAAATTTCATATAAGACAGCC	Bin407	10.022	25.3367	9.941	10.746	-0.405	0.016	0.6547
AAAAAAATTTCATATAAGACAGCC	Bin564	12.506	6.25535	11.551	12.986	-0.25	-0.127	0.065
AAAAAAATTTCATATAAGACGGACA	Bin715	17.379	6.85587	16.289	18.24	0.242	-0.166	0.2524
AAAAAAATTTCATATAAGACGGACC	Bin359	0	5.27887	0	1.177	0.049	-0.045	0.1295
AAAAAAATTTCATATAAGACGGACG	Bin711	16.289	5.39167	15.128	17.379	0.063	-0.036	0.1625
AAAAAAATTTCTTATAAGACGGAC	Bin1127	4.868	5.46108	3.054	6.066	0.05	-0.003	0.2042
AAAAAAATTTGTAGCGGTGATAGT	Bin1368	9.692	5.91627	7.827	10.734	0.037	-0.012	0.2373
AAAAAAATTTTAAATAAGACGGAC	Bin591	19.441	6.33609	19.031	19.574	0.056	-0.342	0.0206
AAAAAAATTTTAGATAAGGCGGAC	Bin1382	16.007	11.932	14.554	17.276	0.136	-0.023	0.4202
AAAAAAATTTTGAATAAGACGAAT	Bin739	22.414	5.43544	20.576	22.575	0.032	-0.014	0.1883
AAAAAAATTTTGACGTATACGGAT	Bin685	6.329	5.14109	5.246	7.225	0.045	-0.009	0.304
AAAAAACAAAAGAAGCTCGAGCAT	Bin1065	16.495	21.1714	16.021	16.991	-0.528	-0.106	0.6172
AAAAAACAAACTAGAAGAGGATTT	Bin960	19.322	6.18729	19.029	19.591	0.016	-0.047	0.0212
AAAAAACAAAGTAAGTATTGGATA	Bin271	9.443	8.80761	8.857	10.168	0.048	-0.006	0.3254
AAAAAACAAAGTAAGTATTGGATG	Bin270	9.233	16.0466	8.857	9.551	-0.084	-0.003	0.4879
AAAAAACAAAGTAGTAGAATGCA	Bin571	14.962	5.27023	14.212	15.306	-0.048	-0.055	0.03
AAAAAACAAATAAGACGAACGGCC	Bin802	2.821	7.73115	2.03	3.791	0.073	0.016	0.2958
AAAAAACAAATATAGAACCGGATA	Bin1421	23.177	11.1836	22.871	24.329	0.165	0.069	0.3246
AAAAAACAAATATAGAACCGGATG	Bin210	40.89	5.44439	40.777	41.038	0.028	-0.06	0.071
AAAAAACAAATCTAGGATATACAT	Bin666	2.033	8.95012	1.185	2.283	-0.055	-0.014	0.3708
AAAAAACAACCAAGACGAAGATGT	Bin59	8.41	13.7062	7.755	9.765	-0.067	-0.028	0.3844
AAAAAACAACTTTAGTACCGGATG	Bin706	15.787	14.2931	14.325	15.849	-0.074	0.001	0.4653
AAAAAACAAGATTTCGGATGGCT	Bin59	8.41	20.2623	7.755	9.339	-0.258	-0.051	0.5716
AAAAAACAAGATTTCGGATGGCTA	Bin59	8.41	30.5248	8.307	9.339	-1.371	0.042	0.7478
AAAAAACAAGCTCTAACAGACTCT	Bin1241	9.102	6.48583	7.224	10.267	-0.073	-0.019	0.2683
AAAAAACAAGCTTCAACAGACTCT	Bin576	15.825	5.19237	15.552	16.128	-0.032	-0.025	0.0798
AAAAAACAAGTGCAGGAATTCG	Bin1392	18.942	8.07158	17.9	19.991	0.068	-0.005	0.3082
AAAAAACAAGTGCAGGAATTCGTA	Bin1394	19.134	20.078	19.026	19.91	0.214	-0.023	0.5808
AAAAAACAAGTTAGAATGTAAGAA	Bin1179	18.689	20.4455	18.24	18.815	0.407	-0.032	0.5838
AAAAAACAATCACAGCGGAGACAC	Bin1159	16.314	5.93026	15.805	17.209	0.056	-0.009	0.2192
AAAAAACAATTGCACAGTTTGCAT	Bin139	27.539	5.16562	26.478	28.979	-0.031	-0.034	0.0999
AAAAAACAATTGGACGGTTTGCAT	Bin1192	19.922	7.86396	19.164	20.488	0.052	0.005	0.2882
AAAAAACAATTTAGCACTGGATGT	Bin638	29.105	17.5734	28.422	29.189	0.128	-0.011	0.5557
AAAAAACACAAGAATGATCGTTGA	Bin490	29.979	28.9161	29.307	30.103	3.96	-0.177	0.7217
AAAAAACACAAGAATGATCGTTGT	Bin490	29.979	5.54973	29.307	30.984	0.044	-0.008	0.1791
AAAAAACACAAGAATGATCGTTTG	Bin1376	11.612	7.7269	10.228	14.486	0.113	0.015	0.3097
AAAAAACACAAGAATGATCGTTTGA	Bin1426	24.034	5.28826	23.568	24.756	0.028	-0.019	0.1539
AAAAAACACAAGTCACGCAAGTAT	Bin477	28.076	5.06213	27.646	28.108	0.011	-0.035	0.0119
AAAAAACACAATAGTCTCGGATGC	Bin885	26.252	5.09718	25.005	26.688	-0.032	-0.071	0.0314
AAAAAACACACGGACAAAGACGAG	Bin828	8.459	5.16521	7.363	9.916	-0.036	-0.026	0.1071
AAAAAACACAGAAATCGGATGAG	Bin108	21.689	9.19544	21.569	21.876	0.055	-0.007	0.3338
AAAAAACACAGAAATCGGATGAGA	Bin108	21.689	20.0916	21.586	21.791	0.344	-0.056	0.5918
AAAAAACACAGAATTCTAATAGGA	Bin1530	17.027	5.96978	16.838	17.872	0.023	-0.015	0.1584
AAAAAACACAGGAATAGAATAGGA	Bin926	5.403	5.00351	3.763	6.063	0.044	-0.013	0.1781
AAAAAACACAGGAATTGGATGAGA	Bin1342	3.551	5.50962	3.19	4.164	-0.029	-0.02	0.1452
AAAAAACACAGGATTTTGGCA	Bin732	21.097	13.5692	20.347	21.937	0.099	-0.016	0.4223
AAAAAACACATAATCTTGGACTAA	Bin934	7.566	17.5499	7.089	8.47	0.308	-0.044	0.6099
AAAAAACACCTAGGGCTTATTCGG	Bin1400	20.293	6.31609	20.19	21.413	-0.045	-0.023	0.217
AAAAAACACGTAATTAGCTGAGGA	Bin1212	0.839	13.2034	0	2.353	0.064	-0.02	0.4185
AAAAAACACTAAGGGAGCGTTCGG	Bin792	1.506	7.89346	1.356	2.126	0.033	-0.013	0.2589
AAAAAACACTGTGACGATTGGCTG	Bin801	2.447	22.0926	2.319	3.082	-0.641	-0.194	0.5794
AAAAAACACTGTGCACTGGCGG	Bin1501	9.737	5.36233	8.465	11.306	-0.024	-0.018	0.146
AAAAAACACTGTGCACTGGCGGCC	Bin1409	21.48	9.15281	21.241	22.543	-0.125	0.004	0.3393
AAAAAACAGAACCGTGCAAGATGC	Bin1451	28.202	5.01817	27.151	29.337	0.03	0.002	0.1961
AAAAAACAGAACGTGGGTAGG	Bin359	0	11.8595	0	0.37	-0.36	-0.078	0.372
AAAAAACAGAACGTGGGTAGG	Bin463	24.942	5.93507	24.744	25.288	0.115	0.083	0.0492
AAAAAACAGAACGTGGGTAGGC	Bin359	0	30.9575	0	0.307	-1.748	-0.264	0.7212
AAAAAACAGAACGTGGGTAGGC	Bin594	19.574	5.73062	19.031	20.116	0.606	-0.476	0.0348
AAAAAACAGAACGTGGGTAGGCA	Bin359	0	17.8135	0	0.37	-0.199	0.019	0.5291
AAAAAACAGAACGTGGGTAGGCAA	Bin359	0	40.4756	0	0.18	-5.722	-0.301	0.8451
AAAAAACAGAACGTGGGTAGGCAT	Bin359	0	18.5835	0	0.307	-0.143	0.005	0.5482
AAAAAACAGAAGGAGTGGAAGT	Bin543	3.06	12.7767	2.332	3.626	-0.078	-0.03	0.3858
AAAAAACAGACGGAATGATGTGGA	Bin151	29.608	30.4359	29.498	30.629	-0.668	0.022	0.7424
AAAAAACAGACTCAGATACGGACG	Bin673	2.99	5.20831	2.582	3.374	-0.039	-0.024	0.1828
AAAAAACAGAGGAATAGGAAAAAC	Bin120	22.696	5.62803	22.143	23.08	-0.033	-0.063	0.075
AAAAAACAGATATATGACATTCCT	Bin1558	22.593	7.33006	22.319	23.118	-0.026	-0.023	0.0836
AAAAAACAGCGGAAGACTAGGGCG	Bin1022	4.363	5.61731	3.754	5.013	0.031	-0.042	0.0963
AAAAAACAGCGGGCTACAAAT	Bin996	26.896	10.82	26.357	26.978	-0.061	-0.016	0.3617
AAAAAACAGCGGGCTACAAATTT	Bin994	26.371	22.1572	26.357	26.659	-0.195	-0.007	0.6492
AAAAAACAGCGGGCTACAAATTTA	Bin994	26.371	25.7313	26.357	26.659	-0.391	-0.002	0.6913
AAAAAACAGGCTGCATATATCCGA	Bin923	3.394	5.51776	2.188	4.628	-0.033	-0.03	0.1213
AAAAAACAGGGATGGAACCAA	Bin1180	18.774	5.41141	18.558	18.851	-0.045	-0.027	0.1413
AAAAAACAGGGATGGAACCAACCC	Bin629	28.196	7.48185	27.765	28.966	0.094	0.005	0.2803
AAAAAACAGTAGAAAGATTGGAAC	Bin1490	8.336	6.02003	7.367	8.894	0.001	-0.042	0.0072
AAAAAACAGTAGAACAGGTATA	Bin1105	25.008	5.01512	24.656	25.189	0.017	-0.1	0.0023
AAAAAACAGTAGAGATTTCATTTA	Bin869	22.097	10.6704	21.733	22.569	0.104	-0.067	0.3086
AAAAAACAGTGGATCGTGGCA	Bin700	14.325	5.55213	13.247	15.359	0.023	-0.036	0.0829
AAAAAACATAAGGCAGATGCGGACT	Bin889	26.941	8.8976	26.74	27.45	0.019	0.069	0.0378
AAAAAACATAAGTCAGGACTAAAG	Bin1536	17.872	16.1586	17.762	17.949	-0.129	-0.023	0.4955
AAAAAACATCTAACTTTTACGGACG	Bin142	27.814	5.11597	26.478	28.979	0.019	-0.062	0.0433
AAAAAACATGACACGGCTGATGGA	Bin1243	9.908	5.52298	8.831	11.078	0.052	0.008	0.1659
AAAAAACATGGAGATTGTTCGGTA	Bin1557	22.319	9.56673	21.854	23.118	0.045	-0.001	0.3082
AAAAAACATGTAATTAGCTGAGGA	Bin1454	29.337	5.77411	28.764	29.879	-0.113	-0.159	0.0958
AAAAAACATGTAGTGGTATAATAT	Bin270	9.233	16.5748	8.638	9.551	0.099	-0.006	0.5197
AAAAAACATTATCGTAGGCCGTCT	Bin309	19.896	11.0587	19.432	21.514	0.053	0.007	0.3763
AAAAAACATTCTTAGATCGTCACG	Bin1356	6.795	16.4703	6.06	7.493	0.119	-0.021	0.5259
AAAAAACATTTCAAATCGGACGAT	Bin949	16.882	8.68895	16.035	18.032	-0.052	0.016	0.2953
AAAAAACCAAACTAGTATCGGATG	Bin1282	17.008	11.2409	16.856	17.897	0.049	-0.013	0.3534
AAAAAACCAAATCTAGGACCGGCA	Bin638	29.105	6.85551	28.531	29.596	-0.03	0.011	0.2618
AAAAAACCAACATAGTAACGGACG	Bin1285	17.897	30.9658	17.408	18.475	0.445	0.009	0.7353
AAAAAACCAACCAAGATTAGATGT	Bin800	2.319	18.2716	2.03	2.447	-0.201	0.003	0.5866
AAAAAACCAACCTAGAACCGGATG	Bin1560	23.155	5.09972	22.319	24.118	0.123	-0.086	0.1259
AAAAAACCAACCTAGCATCGGATG	Bin862	20.678	10.5615	20.225	21.179	0.067	0	0.3796
AAAAAACCAAGTTAGTACTGGATG	Bin991	25.589	11.4236	25.225	26.357	-0.109	0.181	0.1468
AAAAAACCAATCTAGAACCGGATG	Bin955	18.032	20.642	17.571	18.251	-0.35	0.074	0.5621
AAAAAACCAATCTAGAATGAGGCA	Bin1198	20.734	7.63416	20.201	20.812	0.074	0.014	0.3037
AAAAAACCAATCTAGTATCGGACC	Bin321	28.925	11.3679	28.596	29.875	0.066	0.012	0.3796
AAAAAACCAATCTAGTGTCGGATA	Bin915	2.118	5.42239	0.9	2.149	0.038	-0.115	0.0372
AAAAAACCACCAAAGGATCTCGGG	Bin865	21.179	15.1312	21.072	21.733	0.145	0.02	0.4831
AAAAAACCACGGACGCCAGCCAGC	Bin1331	2.227	5.13064	1.178	2.39	0.045	0.007	0.188
AAAAAACCACGGACGCTGATTGGC	Bin507	33.101	11.7407	32.614	33.346	-0.25	0.029	0.4927
AAAAAACCACGGGCGTAGACCGGC	Bin1318	23.252	31.3473	23.225	23.252	-0.395	0.031	0.7527
AAAAAACCACGGGCGTAGACCGGCA	Bin1318	23.252	5.18837	23.034	23.252	-0.028	0.015	0.18
AAAAAACCACGGGCTCCGACAGGC	Bin1454	29.337	8.10888	28.202	29.879	0.05	0.023	0.2259
AAAAAACCAGATATCGGACATCCC	Bin1322	0.36	9.75425	0.281	0.647	-0.058	0.013	0.2865
AAAAAACCAGGACTATAGTGGGTT	Bin663	1.388	23.5662	1.185	2.033	0.151	-0.088	0.5724
AAAAAACCAGTCGGGGCCGGCTAT	Bin275	10.168	12.0556	9.101	11.058	0.108	-0.038	0.3893
AAAAAACCAGTCTAGAACCGGATG	Bin955	18.032	11.6889	17.199	18.251	0.097	0.004	0.4222
AAAAAACCATAGACGCTGACCGGC	Bin1215	1.238	19.839	0.855	2.353	-0.193	-0.019	0.5703
AAAAAACCATCTTTAGTCGGTCCA	Bin712	16.497	5.42709	15.56	17.841	-0.046	-0.073	0.0944
AAAAAACCCTCATAGAGACTGGCC	Bin1058	14.872	13.9631	14.533	15.874	-0.156	-0.036	0.46
AAAAAACCGAACCGAAAAGACTGA	Bin1180	18.774	9.57031	18.325	18.851	-0.142	-0.006	0.3075
AAAAAACCGACACATATAGAATA	Bin1483	6.848	17.1241	5.276	7.924	-0.13	-0.039	0.506
AAAAAACCGACACATATAGAATAG	Bin1490	8.336	27.656	6.901	8.894	-0.6	-0.101	0.6785
AAAAAACCGACACATATAGAATAT	Bin1500	9.706	5.29757	9.009	11.306	-0.031	0.002	0.1838
AAAAAACCGACACATATAGTATAG	Bin1060	15.502	22.9793	14.674	15.839	-0.163	-0.039	0.6082
AAAAAACCGGACGAAAAAAAGGCA	Bin1323	0.647	24.271	0.36	0.752	-0.276	-0.057	0.6437
AAAAAACCGGACGGAAAAAAGGCA	Bin1323	0.647	16.268	0.36	0.831	0.104	-0.017	0.5124
AAAAAACCGGCACATATACTAT	Bin1279	16.644	9.37762	16.501	17.897	-0.107	0.004	0.3728
AAAAAACCGGCACATATACTATA	Bin1277	16.56	18.7115	16.501	16.856	-0.139	0.012	0.5614
AAAAAACCGGCACATATACTATAT	Bin1279	16.644	26.0886	16.535	16.856	-0.321	0.038	0.7035
AAAAAACCGGCACCTTTAAGTAAT	Bin1488	8.239	18.7432	6.901	9.553	-0.211	-0.028	0.5579
AAAAAACCGGCGGAACCATATGGC	Bin698	13.247	6.34656	12.235	14.325	0.046	-0.112	0.066
AAAAAACCGGGACTATAGAGGGTT	Bin985	24.569	23.9644	24.271	24.781	0.162	0.005	0.6482
AAAAAACCGGGACTATAGAGGGTTA	Bin985	24.569	23.7041	24.303	24.933	0.196	-0.026	0.656
AAAAAACCGGGCAGAAAAAACAAT	Bin532	0.836	8.63517	0	1.156	-0.061	-0.001	0.3097
AAAAAACCGGGGCTAAAGATGATC	Bin499	30.739	5.45496	30.373	31.108	-0.157	-0.102	0.1308
AAAAAACCGGTACCTATAGTATAT	Bin1163	17.209	17.4663	16.982	17.423	-0.079	0.03	0.5155
AAAAAACCGGTTAAGACGACTCCC	Bin117	22.44	5.07189	21.569	23.132	0.032	0.005	0.2394
AAAAAACCGTAGTCGTGACATCAA	Bin1238	8.756	11.2804	7.224	9.908	-0.208	-0.016	0.3799
AAAAAACCGTCCGGCGTACATTTA	Bin1270	15.476	7.35364	15.446	16.114	-0.054	0	0.2808
AAAAAACCTAGGACTGGATGG	Bin159	31.429	7.21977	31.275	32.803	-0.191	-0.018	0.2775
AAAAAACCTAGGACTGGATGGGA	Bin698	13.247	5.13408	12.235	14.325	0.054	-0.022	0.2056
AAAAAACCTAGGACTGGATGGT	Bin162	32.102	10.9876	31.302	33.201	-0.082	0.009	0.3515
AAAAAACCTAGGACTGGATGGTA	Bin162	32.102	11.8472	31.302	33.201	-0.096	-0.003	0.3747
AAAAAACCTAGGACTGGATGGTAC	Bin159	31.429	21.2662	31.302	31.688	-0.208	-0.017	0.6322
AAAAAACCTAGTATCGGATGTGAC	Bin18	1.929	10.2801	1.582	2.108	-0.146	0.039	0.3446
AAAAAACCTATCAAATTTTGGCAT	Bin875	23.666	5.43141	22.914	24.033	0.046	0.001	0.1963
AAAAAACCTCATATAAGACGGACA	Bin18	1.929	12.0979	1.547	3.156	-0.12	0.032	0.4129
AAAAAACCTCGTAGAGATCGGCA	Bin1017	3.389	6.67085	2.579	4.618	-0.04	-0.004	0.2513
AAAAAACCTCGTAGAGATCGGCAC	Bin1018	3.533	30.529	3.389	3.754	-0.477	-0.075	0.727
AAAAAACCTGAGAGAACGTGCTAA	Bin165	32.885	11.285	31.688	33.201	0.123	0.018	0.3948
AAAAAACGAACGAAGACAGTATGT	Bin1157	15.805	9.85988	14.577	16.982	-0.091	-0.01	0.3606
AAAAAACGAATATAGAATCGGATG	Bin1172	18.141	8.25598	17.946	18.774	0.042	-0.007	0.2715
AAAAAACGAATCCGTGCGACG	Bin950	16.921	5.59971	16.035	17.244	-0.004	-0.028	0.0035
AAAAAACGAATCTAGAACGGGTAT	Bin262	7.45	13.4266	7.356	8.526	0.071	-0.023	0.3997
AAAAAACGAATCTAGGACGGGTAT	Bin266	8.638	25.8701	8.056	8.757	-0.42	-0.005	0.6841
AAAAAACGAATCTAGGACTATATA	Bin318	28.37	9.29354	25.348	28.58	0.047	0.005	0.2946
AAAAAACGAATGGTGGATGATTGT	Bin602	21.002	15.7541	20.867	21.19	0.396	-0.089	0.4857
AAAAAACGAATGTAGGAACGGATA	Bin865	21.179	16.5577	20.678	22.037	0.125	0.022	0.5463
AAAAAACGAATTTAGTAACGGATG	Bin1027	5.048	11.5612	4.618	5.211	-0.083	0.003	0.3842
AAAAAACGACACATATAGAATAGG	Bin1513	13.478	18.0731	11.786	13.952	0.109	0.009	0.5623
AAAAAACGACGGGATACCATTTAA	Bin1413	22.543	12.0562	21.48	22.859	0.083	-0.018	0.3979
AAAAAACGAGACACGACTGATGGA	Bin465	25.151	5.3158	24.085	25.932	-0.049	0	0.2482
AAAAAACGAGGCAATAGATTAGAG	Bin1547	19.873	5.70293	19.769	21.058	0.029	-0.005	0.135
AAAAAACGATACGGTCGGAAACGG	Bin1025	4.976	12.9843	4.618	5.211	0.075	0	0.3823
AAAAAACGATCGAACCAGGACTGA	Bin126	23.459	6.77097	22.74	23.616	-0.028	-0.045	0.1005
AAAAAACGCAGAATCTCTATGGTG	Bin276	11.058	15.5381	10.168	12.347	0.07	0.001	0.485
AAAAAACGCAGACGCTCATAACAC	Bin905	0.624	12.966	0	0.754	0.11	0.003	0.4149
AAAAAACGCGAATTTGCTGTCGGG	Bin569	14.212	5.27716	13.066	14.32	-0.057	-0.049	0.0944
AAAAAACGCTGGATATGAGAGGAA	Bin262	7.45	8.80112	7.356	8.526	0.063	-0.017	0.2895
AAAAAACGGAAGAACAGGAAAAAC	Bin949	16.882	6.38171	15.662	18.032	-0.034	0.007	0.2392
AAAAAACGGACAGAGAAAAGGTGG	Bin862	20.678	18.5269	20.478	21.179	-0.116	-0.005	0.5559
AAAAAACGGACCAGATCGACGGTT	Bin1285	17.897	11.0896	17.408	18.78	0.073	-0.009	0.3816
AAAAAACGGACGGAGGAAAGGTAA	Bin1285	17.897	9.98329	17.408	18.985	-0.063	0	0.3745
AAAAAACGGACGGAGGAAAGGTGG	Bin867	22.037	11.4437	21.733	22.684	0.099	-0.025	0.3496
AAAAAACGGACTAAGAGGGTAA	Bin725	19.089	5.42751	18.346	20.126	0.019	-0.036	0.0814
AAAAAACGGAGAAATATGAAAAAT	Bin297	18.825	8.0112	18.713	19.835	0.058	-0.001	0.283
AAAAAACGGAGATAGTACAATAAT	Bin1394	19.134	13.6353	18.942	19.91	0.072	-0.027	0.4199
AAAAAACGGAGCGATAGATTAACA	Bin413	12.104	8.15339	11.921	13.45	-0.04	-0.004	0.3027
AAAAAACGGAGGCACACAAAATAA	Bin765	27.257	10.3127	27.195	27.479	0.055	0.001	0.3959
AAAAAACGGAGGCAGACAAAATAA	Bin765	27.257	16.1479	27.195	27.479	-0.125	-0.01	0.5045
AAAAAACGGAGTAGAAAACGACAT	Bin1498	9.616	30.8296	9.586	9.737	0.246	-0.04	0.7185
AAAAAACGGAGTAGAAAACGACATG	Bin1499	9.692	12.1422	8.894	10.044	0.072	-0.01	0.4379
AAAAAACGGAGTGATGCATTAACG	Bin58	8.307	9.43865	6.287	9.339	-0.075	-0.019	0.321
AAAAAACGGCACATATACTATAGG	Bin1163	17.209	37.086	17.016	17.423	-0.861	-0.037	0.8038
AAAAAACGGCGTCAAGGAACAATA	Bin876	23.849	9.13842	23.666	24.033	-0.067	-0.015	0.3732
AAAAAACGGGACTAAAAAGAGGGA	Bin1444	27.23	6.52228	26.489	28.353	0.053	-0.006	0.2677
AAAAAACGGGCCAGTGGTAGGCAA	Bin524	36.267	7.93862	35.523	36.391	0.04	-0.025	0.2078
AAAAAACGGGCCAGTGGTAGGCAA	Bin852	19.335	6.99588	18.555	20.225	0.042	-0.007	0.2228
AAAAAACGGGCGGTGTGTACA	Bin522	36.171	6.416	35.523	36.516	-0.02	-0.031	0.0738
AAAAAACGGGGCTAAAGACGATCT	Bin847	18.555	17.3367	16.952	18.949	0.151	0.022	0.5347
AAAAAACGGTACAGTTGAAAACGG	Bin444	18.115	8.99811	16.848	19.198	-0.072	0	0.3266
AAAAAACGGTATACTGTCAGCACA	Bin1071	17.848	5.17769	16.495	18.805	0.036	-0.021	0.1367
AAAAAACGTCGGACGCCTACGGCA	Bin1423	23.631	5.9439	23.177	24.329	0.124	0.01	0.2406
AAAAAACGTCGTCGAACCGCAAAA	Bin1088	22.44	8.79508	21.135	23.286	-0.055	0.009	0.2684
AAAAAACGTGAATTTGCCTGAAGA	Bin676	3.374	5.43559	3.307	3.882	-0.047	-0.015	0.1648
AAAAAACGTGAATTTGCTGTCGGG	Bin1361	7.694	10.8589	7.451	9.007	0.121	0.032	0.3719
AAAAAACGTGACACAGCTGACGGA	Bin1532	17.492	12.8789	17.095	17.872	0.083	-0.006	0.4285
AAAAAACGTGACACGGCTGATACA	Bin1215	1.238	28.3636	0.977	2.353	0.548	-0.022	0.7163
AAAAAACGTGACATGGCTGATGGA	Bin681	5.226	5.94818	4.454	5.246	-0.056	-0.183	0.0322
AAAAAACGTGACATGGCTGATGGA	Bin1325	0.831	15.8422	0.752	1.261	-0.242	0.021	0.4687
AAAAAACGTGTGTGCTGGAGAGGG	Bin254	5.894	12.5982	5.867	6.358	0.06	-0.002	0.4325
AAAAAACTAAAATTGAACGGGACA	Bin196	39.693	18.5992	39.604	39.71	0.117	-0.012	0.5583
AAAAAACTAAGTAGAGTGAATGGT	Bin560	11.551	9.15909	11.056	11.663	-0.118	-0.108	0.1351
AAAAAACTAAGTAGAGTGAATGGT	Bin720	18.346	13.2559	17.379	18.843	-0.098	0.007	0.3159
AAAAAACTAATCTAATATCGGACC	Bin323	29.619	12.9131	28.596	29.8	-0.104	-0.01	0.4391
AAAAAACTACAACCGAGATCGTCC	Bin795	1.766	23.1096	1.506	1.915	-0.149	-0.077	0.5767
AAAAAACTAGACCTAAGAAGACTT	Bin875	23.666	11.31	22.914	24.033	-0.139	-0.074	0.3854
AAAAAACTAGACCTAAGAAGACTTC	Bin877	23.866	5.29101	22.914	24.424	-0.03	-0.044	0.1037
AAAAAACTAGATACCGGACGTCCC	Bin681	5.226	11.939	4.144	6.329	0.053	-0.023	0.3895
AAAAAACTAGGAGAGGCTCA	Bin952	17.199	6.05449	16.921	18.032	0.014	-0.073	0.0101
AAAAAACTAGTACGGAAGATGGCA	Bin905	0.624	12.5758	0	0.754	0.175	0.029	0.4164
AAAAAACTAGTGATCGTCATTTCC	Bin256	6.228	7.64579	5.463	6.665	-0.238	0.11	0.2622
AAAAAACTATAAATAAGACGGACG	Bin1249	12.186	14.3957	11.763	12.289	0.137	0.005	0.4666
AAAAAACTATCAAAGGATCTCGGG	Bin790	1.356	18.2661	1.267	1.506	0.148	0.014	0.5288
AAAAAACTATGGTACCGGATGTCT	Bin570	14.32	20.0573	14.212	15.306	0.686	0.042	0.5558
AAAAAACTCAAAAACTATGGGACG	Bin1068	17	14.2728	16.991	17.078	-0.104	-0.033	0.4363
AAAAAACTCAAAATTCTAGGACGG	Bin334	30.705	21.3924	30.639	31.487	0.238	-0.025	0.5999
AAAAAACTCAACCTAGAAGGGGAT	Bin1346	4.164	7.13839	3.849	5.457	-0.047	-0.008	0.2134
AAAAAACTCAGGACCGGCAAATTC	Bin809	4.738	5.41489	3.506	5.85	-0.583	0.061	0.2359
AAAAAACTCAGGACCGGCAAATTCA	Bin617	25.614	5.20468	25.362	26.888	0.043	-0.018	0.1435
AAAAAACTCCCTTAAATAGATCGT	Bin1119	0.956	10.4683	0	2.302	0.069	0.001	0.354
AAAAAACTCCGGAGTGATAGCATT	Bin61	9.339	5.23623	8.307	9.765	0.02	0.038	0.0584
AAAAAACTCGACAAGTATTTTAGG	Bin58	8.307	7.24203	7.755	9.339	0.036	0.012	0.2576
AAAAAACTCGACAAGTATTTTAGG	Bin561	11.663	5.47288	11.551	12.147	-0.039	-0.029	0.1165
AAAAAACTCGCATACTAACTGGAC	Bin1373	10.734	6.79413	9.977	11.944	0.001	0.074	0.0259
AAAAAACTCGGCCTACAAATTTAT	Bin1059	14.926	5.49049	14.674	15.839	-0.093	-0.046	0.1683
AAAAAACTCTGAAAGACTGTCAAC	Bin856	19.8	12.5147	19.044	20.478	0.179	0.107	0.3822
AAAAAACTCTGGCACTGAAGATAA	Bin534	1.156	28.8856	0.935	1.532	-0.371	-0.021	0.7231
AAAAAACTCTTACAGCAACGCGCG	Bin1061	15.692	13.6082	14.926	16.495	-0.09	0.013	0.4133
AAAAAACTGAAGAATAGAAGGAGG	Bin1210	0	7.96794	0	0.977	0.109	-0.005	0.2564
AAAAAACTGATAATTGATTGCTGG	Bin233	2.029	17.9515	1.633	2.79	0.109	-0.02	0.5438
AAAAAACTGCAACTGGGACAAGCT	Bin707	15.849	8.90986	14.325	16.585	-0.043	-0.023	0.2582
AAAAAACTGCAGCAGCAAGCTCCC	Bin1	0	5.25086	0	1.044	0.053	0.001	0.2186
AAAAAACTGCATAACCATCGACTC	Bin1076	18.507	5.64198	17.848	18.88	-0.013	-0.032	0.0384
AAAAAACTGCGAGACGAATTTATT	Bin481	28.33	12.1771	28.313	28.485	0.175	-0.016	0.3966
AAAAAACTGGAACCCTAGCCGGCC	Bin1544	19.437	5.8969	18.499	19.873	-0.014	-0.033	0.037
AAAAAACTGGAAGTGGAGTTGG	Bin808	4.221	5.2457	3.506	4.869	-0.041	-0.017	0.1658
AAAAAACTGGACTGTTTAGGAGAG	Bin563	12.147	22.0154	11.986	12.506	-0.164	-0.067	0.5499
AAAAAACTGGAGAACACAGGAAGA	Bin534	1.156	12.8175	0	1.532	-0.113	0	0.3829
AAAAAACTGGAGAATAAAAGCGGC	Bin577	16.128	7.08625	15.088	17.371	0.04	-0.02	0.2373
AAAAAACTGGAGAATGCGGCGCAG	Bin1390	18.246	5.64074	16.608	18.942	-0.022	-0.078	0.0005
AAAAAACTGGATCGCCGTAT	Bin700	14.325	5.83819	13.247	15.359	0.02	-0.018	0.1619
AAAAAACTGGCACCTATAGAATA	Bin1070	17.563	11.0453	17.078	17.911	-0.081	-0.032	0.3344
AAAAAACTGGCACCTATAGAATAT	Bin1061	15.692	28.8303	14.674	15.839	-0.332	-0.049	0.703
AAAAAACTGGGAGTGGAGTTGGGTG	Bin351	33.825	5.16929	33.289	33.833	0.034	-0.034	0.1411
AAAAAACTGGGGCTAAAGATGATA	Bin562	11.986	5.75551	11.551	12.506	0.05	0	0.2253
AAAAAACTGGTAATTAGCTGATGGA	Bin1428	24.48	6.98401	23.568	24.756	0.021	-0.034	0.1297
AAAAAACTGTAATAAAGAGAAGAT	Bin1156	15.269	7.70219	13.482	16.032	0.071	-0.016	0.3044
AAAAAACTGTAGATATAAACGGAA	Bin566	13.066	5.59699	12.506	13.809	-0.047	-0.04	0.1037
AAAAAACTGTAGCAGGCGAGGGTT	Bin268	8.857	5.63642	7.45	9.639	0.046	-0.018	0.1584
AAAAAACTGTAGCGGTAAAATCCA	Bin140	27.605	12.7356	26.478	28.979	0.085	-0.018	0.4159
AAAAAACTGTATCACCATATTCAC	Bin20	2.52	9.69366	2.108	3.156	-0.119	0.03	0.3543
AAAAAACTGTCAGAAAAAACGCGC	Bin298	19.065	5.37541	18.677	19.896	0.218	-0.104	0.1842
AAAAAACTGTCAGAAAAAACGCGCC	Bin702	15.296	6.54282	14.325	15.787	0.07	-0.031	0.2256
AAAAAACTGTCGACGCATTTTTCT	Bin359	0	5.37179	0	0.37	-0.018	-0.037	0.0506
AAAAAACTGTGACATGGCTAAAGT	Bin417	13.597	5.55137	12.596	13.628	-0.098	-0.003	0.2127
AAAAAACTGTGCAGCGAGTTAGGA	Bin794	1.71	5.00022	1.267	2.001	0.02	-0.027	0.1146
AAAAAACTGTGGAAAAGAGGGGTA	Bin739	22.414	5.73313	22.328	22.575	0.031	-0.018	0.1533
AAAAAACTGTGGAACTACTATGGC	Bin766	27.387	14.1469	27.068	27.988	0.12	-0.019	0.4479
AAAAAACTGTGGAGTTAGAGGACT	Bin1245	10.522	15.2292	9.102	11.078	0.101	-0.036	0.4799
AAAAAACTGTGGCATGGCTAAA	Bin574	15.552	5.21229	15.088	17.098	-0.041	-0.034	0.0923
AAAAAACTTAAAGGACTAATACGG	Bin1427	24.329	5.04779	24.034	24.756	-0.032	-0.036	0.0913
AAAAAACTTACGGCCATGTTCTAT	Bin398	9.27	26.066	9.052	9.286	-0.126	-0.068	0.5979
AAAAAACTTAGAATCGGATGGGAT	Bin323	29.619	5.43564	28.925	30.592	-0.035	0.005	0.213
AAAAAACTTAGGATCGGATGGGAT	Bin321	28.925	7.58598	28.596	29.875	0.034	0.009	0.276
AAAAAACTTATCAAATTTTGGCAT	Bin432	15.191	16.7429	14.614	15.427	-0.156	-0.009	0.5114
AAAAAACTTCAAATAAGACGGACG	Bin1471	2.965	20.9614	2.894	3.388	0.289	0.054	0.5802
AAAAAACTTCATATAAGACGGACA	Bin151	29.608	18.9785	29.467	30.629	-0.388	-0.029	0.5825
AAAAAACTTCATATATGACGGACA	Bin150	29.543	10.6834	28.223	30.629	0.09	0.002	0.3924
AAAAAACTTGATAGTGTCTGGTAC	Bin789	1.298	12.3125	0.908	1.428	0.107	-0.015	0.3981
AAAAAACTTGTAATTAGCTGATGG	Bin1012	2.056	8.57917	1.747	3.348	0.067	0.011	0.2883
AAAAAACTTTAGAACTAAACACGG	Bin1549	20.547	5.62347	19.769	21.12	0.106	-0.132	0.1186
AAAAAACTTTAGAACTAAACAGGA	Bin294	18.597	7.73103	16.63	18.713	0.049	0.007	0.2643
AAAAAACTTTAGAATTGGACGTGA	Bin1299	20.473	6.34769	19.94	21.788	0.062	-0.045	0.1809
AAAAAACTTTAGATCTAAACACGG	Bin1105	25.008	12.0396	24.656	25.189	-0.132	0.035	0.382
AAAAAACTTTAGGACTAAGGGTGT	Bin45	5.151	23.7459	5.104	5.262	0.298	-0.023	0.6328
AAAAAACTTTAGGACTAAGGGTGT	Bin572	15.088	6.97481	14.212	15.306	-0.251	-0.257	0.0285
AAAAAACTTTATATGAGACGGACA	Bin877	23.866	15.311	23.284	24.424	0.106	-0.02	0.4597
AAAAAACTTTCATATAAGACGGAC	Bin490	29.979	10.9114	29.307	30.373	-0.253	-0.021	0.4237
AAAAAACTTTCATATAAGACGGAC	Bin570	14.32	5.39811	14.212	15.306	0.242	0.038	0.1881
AAAAAACTTTCGAATAAAACGGAC	Bin488	29.695	10.3898	29.307	30.208	-0.077	0.007	0.3758
AAAAAACTTTGAAACTAAGGCTGT	Bin159	31.429	10.2898	31.302	32.803	-0.06	0.013	0.2574
AAAAAACTTTGAAACTAAGGCTGT	Bin1435	25.697	5.60549	25.667	26.357	-0.04	-0.029	0.1153
AAAAAACTTTGCAACTAAACACGG	Bin60	8.561	6.27822	7.755	9.765	0.048	0.016	0.2322
AAAAAACTTTGGAACTAAGGCTGT	Bin159	31.429	8.79418	31.275	32.358	0.044	0.011	0.2554
AAAAAACTTTGGAACTACGGCGAC	Bin15	1.531	5.36061	1.044	2.647	-0.056	0.01	0.1606
AAAAAACTTTTAGGACCAAAAACGG	Bin714	17.013	7.71995	16.119	17.841	0.047	-0.027	0.2691
AAAAAACTTTTGGATACTCGTGGC	Bin574	15.552	6.08323	15.088	17.098	-0.056	-0.065	0.0492
AAAAAACTTTTTGGGACTAAACGG	Bin433	15.237	5.63853	13.628	15.644	0.033	-0.015	0.1623
AAAAAAGAAAAAAACGATCGCTGG	Bin293	18.539	11.0754	17.935	19.094	0.051	-0.008	0.3875
AAAAAAGAAAAAGGGACCGTCTGG	Bin1421	23.177	12.0364	22.871	23.631	0.096	-0.014	0.3861
AAAAAAGAACAAGTGTAGAGGTAT	Bin732	21.097	9.50822	20.576	21.435	0.159	-0.072	0.3213
AAAAAAGAACAGGTAGAAAAACAG	Bin457	24.085	6.14606	22.116	24.744	0.087	-0.003	0.1897
AAAAAAGAACAGTCGGTATCACAT	Bin581	17.519	6.57715	16.319	17.796	0.049	-0.008	0.2984
AAAAAAGAACTCAACGGACAACGG	Bin311	20.024	15.3081	19.896	21.514	0.116	0.013	0.5116
AAAAAAGAACTCTCTTCACGGC	Bin257	6.358	13.7877	6.228	6.665	0.096	-0.028	0.4276
AAAAAAGAACTCTCTTCACGGCCA	Bin257	6.358	19.8441	6.228	6.611	0.379	-0.119	0.5713
AAAAAAGAAGAAGAACACAACTAT	Bin738	22.328	7.28836	21.097	22.575	0.034	-0.014	0.2143
AAAAAAGAAGAAGAGGACTGATAA	Bin732	21.097	10.7604	20.576	21.435	0.057	-0.051	0.2795
AAAAAAGAAGAATGGACCTAACCC	Bin1305	22.138	5.6812	21.321	22.491	-0.058	-0.025	0.1876
AAAAAAGAAGAATTACTGCATT	Bin230	1.524	5.05687	1.138	2.556	-0.048	-0.006	0.1648
AAAAAAGAAGACCATGTAGAGGAG	Bin1129	6.066	6.69571	4.868	6.985	-0.087	-0.028	0.5087
AAAAAAGAAGACGATGAACAATAA	Bin1099	24.415	22.0336	24.332	24.594	0.202	0.012	0.6295
AAAAAAGAAGAGCAACGGACTAAA	Bin360	0.18	5.07159	0	1.177	-0.012	-0.033	0.0297
AAAAAAGAAGAGCAGCGGACTACA	Bin732	21.097	5.78857	20.347	21.435	0.06	-0.148	0.0718
AAAAAAGAATACGGATACAGAACC	Bin572	15.088	5.50668	14.009	15.306	-0.065	-0.034	0.1477
AAAAAAGAATATAGGATCGGATGT	Bin1244	10.267	6.07748	9.102	11.763	0.039	-0.006	0.2356
AAAAAAGAATCGACAAACGGATGC	Bin64	9.926	5.05305	8.561	11.283	-0.04	-0.011	0.1473
AAAAAAGAATCGGCACCAATTACT	Bin432	15.191	21.9002	14.749	15.237	-0.386	-0.163	0.5616
AAAAAAGAATCGGCACCAATTACTG	Bin427	14.749	12.0629	14.614	15.191	-0.051	-0.023	0.3509
AAAAAAGAATCTAGGACTGGATGC	Bin905	0.624	7.08477	0	1.153	0.037	0.001	0.2155
AAAAAAGAATCTGAACTAGATGG	Bin799	2.126	6.17408	1.71	3.082	0.045	-0.011	0.2162
AAAAAAGAATCTGAACTAGATGGA	Bin800	2.319	7.36111	1.557	2.447	0.108	0.007	0.326
AAAAAAGACAAACGGAAAAGCTGC	Bin623	27.529	5.21166	27.249	28.103	0.1	0.166	0.0421
AAAAAAGACAAACGGAAAAGCTGC	Bin732	21.097	10.0552	20.347	21.582	0.274	0.001	0.2798
AAAAAAGACAACGGCGTTAAACAT	Bin187	38.498	6.82562	37.43	38.563	0.042	-0.006	0.2378
AAAAAAGACAACGGCGTTGAATAT	Bin791	1.428	5.71905	0.651	1.506	0.032	-0.004	0.1763
AAAAAAGACAACGTACTAGAGAGC	Bin1179	18.689	6.21378	17.946	18.851	0.083	-0.032	0.2745
AAAAAAGACAAGCATGAATTTCCC	Bin1206	21.819	5.24726	21.546	22.208	0.011	0.074	0.0019
AAAAAAGACAAGTAATATAGGACG	Bin488	29.695	28.0911	29.307	30.103	-1.05	-0.087	0.7111
AAAAAAGACAAGTAATATAGGACGG	Bin496	30.421	13.2977	29.043	30.584	-0.145	-0.041	0.3892
AAAAAAGACAAGTAATATGGAACG	Bin807	3.791	6.33256	3.506	5.85	-0.055	-0.035	0.1361
AAAAAAGACAAGTAATATGGGACG	Bin1454	29.337	5.16696	28.202	29.879	-0.528	-0.184	0.1778
AAAAAAGACAAGTGATATGGGACG	Bin488	29.695	6.61309	29.043	30.584	-0.056	0.012	0.2726
AAAAAAGACAGCGGCGTTAAACAT	Bin184	37.43	8.87969	36.961	38.498	-0.039	0.015	0.3067
AAAAAAGACAGTAATATGGGACGG	Bin1247	11.763	25.4956	11.078	11.916	-0.274	-0.001	0.6722
AAAAAAGACAGTAATATGGGATGG	Bin1236	8.234	5.80145	7.224	9.367	0.039	0.007	0.2061
AAAAAAGACATGACTACACAACTA	Bin1157	15.805	7.2533	14.577	16.032	-0.042	0.013	0.2484
AAAAAAGACCGAACCGAGAAGACC	Bin363	1.177	28.4994	0.37	1.506	0.214	-0.017	0.6669
AAAAAAGACCGAACCGAGAAGACC	Bin688	7.225	5.80961	6.712	7.817	-0.043	-0.04	0.0483
AAAAAAGACGAGTAATATGGGACG	Bin158	31.302	12.2423	29.608	31.429	-0.068	-0.01	0.376
AAAAAAGACGGACGATAAAAGTTA	Bin698	13.247	6.40651	12.235	14.325	0.143	-0.193	0.1006
AAAAAAGACGGACGATAAAAGTTA	Bin1020	3.946	15.5124	3.389	4.618	-0.345	-0.043	0.4725
AAAAAAGACGGACGGTTAAATGTT	Bin182	36.961	33.9461	36.795	37.363	-0.55	0.03	0.7651
AAAAAAGACGGATAACAGACCACG	Bin863	21.058	11.5826	20.225	21.179	-0.046	0.01	0.3537
AAAAAAGACGGTAAACAAGAATAA	Bin1456	29.696	15.0387	28.764	29.879	0.127	-0.022	0.4576
AAAAAAGACGTGAATATTAGGGAT	Bin267	8.757	8.12138	8.638	9.233	-0.035	0.003	0.2261
AAAAAAGACGTGGGAACATAAAGG	Bin946	16.035	10.4128	14.118	16.411	0.067	0.001	0.3594
AAAAAAGACTAAAGGCATGTGGAC	Bin580	17.371	11.3339	15.825	17.519	0.09	-0.02	0.3825
AAAAAAGACTAAGGAGAGAAGATG	Bin543	3.06	5.92335	2.156	3.995	-0.025	-0.032	0.0717
AAAAAAGACTAGTCTGATGGATGA	Bin142	27.814	5.36174	27.539	28.979	0.04	-0.022	0.1615
AAAAAAGACTGAAGCCGACATA	Bin163	32.358	9.90473	31.302	33.201	-0.066	0.028	0.3692
AAAAAAGACTGAATGCTGAGGTGGA	Bin516	35.523	5.12896	34.316	35.955	0.033	-0.036	0.0956
AAAAAAGACTGCATATATCTAATT	Bin302	19.432	17.1839	19.361	19.608	-0.139	0.012	0.5101
AAAAAAGACTGCATATATTCACTG	Bin651	0	6.6606	0	0.154	-0.041	0.009	0.209
AAAAAAGACTGCGTATATCCAATT	Bin303	19.508	15.6866	19.361	19.608	0.118	0	0.4845
AAAAAAGACTGGGCCGGCAAA	Bin783	0.488	15.3345	0.296	0.651	0.345	0.035	0.4804
AAAAAAGACTGGGCCGGCAAATC	Bin784	0.651	5.61451	0.296	1.428	0.032	-0.013	0.1491
AAAAAAGACTGGGCCGGCAAATCT	Bin732	21.097	7.25555	20.347	21.435	0.089	-0.04	0.2508
AAAAAAGACTGGGCCGGCAAATCTG	Bin714	17.013	5.81611	15.967	18.156	0.106	-0.06	0.1768
AAAAAAGACTGGGCCGGCAAATCTG	Bin785	0.678	6.45935	0.205	1.506	0.131	0.009	0.1934
AAAAAAGACTGGGTTGGCATA	Bin1552	21.232	7.43849	21.058	21.636	-0.013	-0.037	0.0167
AAAAAAGACTGTATATATCCGGTT	Bin1072	17.911	15.3891	17.563	18.936	0.086	-0.02	0.4719
AAAAAAGACTTGTATTTTAGGACG	Bin409	10.746	27.6279	10.164	10.843	-0.655	0.067	0.7047
AAAAAAGACTTGTATTTTAGGACGG	Bin409	10.746	12.2105	10.164	10.843	-0.237	0.018	0.5869
AAAAAAGAGAAGAGTAGCACGCTA	Bin731	20.576	7.98526	20.347	21.937	0.042	-0.036	0.2143
AAAAAAGAGACGACTTATAGAATG	Bin1226	5.556	12.7319	5.422	7.016	0.063	-0.034	0.3413
AAAAAAGAGACGTTTACCCCTGG	Bin256	6.228	12.0715	5.463	6.611	0.075	-0.021	0.3736
AAAAAAGAGACGTTTACCCCTGG	Bin1178	18.558	6.3312	18.141	18.851	-0.07	-0.019	0.122
AAAAAAGAGACGTTTACCCCTGGT	Bin257	6.358	15.1175	6.228	6.611	0.106	-0.021	0.4554
AAAAAAGAGAGAACGGATAGAAGT	Bin1070	17.563	8.8804	17.078	17.848	-0.063	-0.016	0.3035
AAAAAAGAGAGGGCATATCTG	Bin359	0	24.7992	0	0.307	-0.799	0.027	0.5627
AAAAAAGAGAGGGCATATCTG	Bin454	22.116	9.74653	20.097	23.605	0.415	0.049	0.1788
AAAAAAGAGAGGGCATATCTGA	Bin359	0	36.1572	0	0.18	-15.603	0.538	0.7427
AAAAAAGAGAGGGCATATCTGA	Bin455	23.605	7.03423	22.116	24.723	5.243	-0.155	0.0885
AAAAAAGAGAGGGCATATCTGAA	Bin360	0.18	11.0806	0	0.37	-0.113	-0.002	0.3643
AAAAAAGAGAGGGCATATCTGAT	Bin360	0.18	10.7754	0	0.37	-0.135	-0.013	0.3824
AAAAAAGAGAGGGCATATCTGATT	Bin360	0.18	14.539	0	0.37	-1.521	-0.416	0.3415
AAAAAAGAGAGGGCATATCTGATT	Bin732	21.097	16.3326	20.576	21.435	1.302	-1.197	0.2793
AAAAAAGAGAGGGCATATCTGT	Bin359	0	18.6047	0	0.18	-0.288	0.028	0.5384
AAAAAAGAGATAGATGAGCAATGG	Bin732	21.097	8.6014	20.576	21.937	0.058	-0.056	0.1977
AAAAAAGAGATTGAGAAGATACGT	Bin737	22.232	7.77813	21.097	23.607	0.057	-0.029	0.2664
AAAAAAGAGCAAAGCGAACAACAT	Bin1079	18.936	7.42266	18.484	19.288	-0.074	-0.001	0.2848
AAAAAAGAGCAGCGGACTATAGA	Bin1076	18.507	18.1661	18.484	18.88	-0.167	-0.018	0.5565
AAAAAAGAGCAGCGGGCTACAGAT	Bin732	21.097	14.1397	20.576	21.435	0.109	-0.064	0.3912
AAAAAAGAGGAAAGAACACAACGG	Bin459	24.539	15.7845	22.116	24.942	-0.101	-0.021	0.4932
AAAAAAGAGGGAGAAATGAATGGA	Bin732	21.097	8.07775	20.347	21.937	0.076	-0.024	0.3055
AAAAAAGAGTAAATTGCAGATTGG	Bin360	0.18	24.3304	0	0.37	0.212	-0.128	0.5661
AAAAAAGAGTAGAGCGGGCTAAAG	Bin84	14.658	5.16628	13.927	16.362	0.019	-0.035	0.0282
AAAAAAGAGTAGAGCGGGCTAAAG	Bin91	17.228	5.16446	16.833	17.944	0.019	-0.036	0.0002
AAAAAAGAGTAGTGGGCTATAGA	Bin22	3.156	7.55691	2.108	3.317	-0.039	0.007	0.2594
AAAAAAGATAAATCTAGATCCGGA	Bin896	27.686	14.8889	27.45	27.796	-0.075	-0.013	0.504
AAAAAAGATAACGGCGTCAAACAT	Bin464	25.092	7.70931	24.085	25.932	-0.047	-0.004	0.2801
AAAAAAGATAAGATGGAAAATGAT	Bin1272	16.114	16.1727	15.564	16.434	-0.18	-0.022	0.5035
AAAAAAGATAGAGAAGATCAGCGG	Bin525	36.319	12.9876	36.104	36.516	0.122	0.018	0.394
AAAAAAGATAGAGAAGATCAGCGG	Bin732	21.097	5.93362	20.347	21.991	0.074	-0.033	0.1734
AAAAAAGATAGTAGTGTACGTAGA	Bin201	40.117	19.8425	39.998	40.195	0.169	-0.006	0.5477
AAAAAAGATCAACGGCGTCAAACA	Bin1171	18.086	16.3986	17.946	18.451	-0.113	0.062	0.4774
AAAAAAGATCAGAAAGCCGGATGA	Bin1454	29.337	11.7178	28.764	29.686	-0.104	-0.047	0.4248
AAAAAAGATCGACACGGAGATTGG	Bin501	30.984	11.7493	30.739	31.108	-0.105	0.012	0.3873
AAAAAAGATCGACATGCACGGTGC	Bin1534	17.628	6.27392	17.027	17.872	-0.067	-0.006	0.2617
AAAAAAGATCGACATGCGCCATAC	Bin838	13.646	5.21279	10.503	14.251	-0.027	-0.014	0.1408
AAAAAAGATCGACGCGGAGATTGG	Bin499	30.739	13.7317	30.568	30.76	0.114	-0.021	0.4194
AAAAAAGATCGGCGCGGAGATCGG	Bin1560	23.155	7.14698	21.9	24.118	0.04	-0.02	0.2539
AAAAAAGATCGTCATACGTTTTAG	Bin1125	4.295	14.1676	3.054	5.795	0.162	0.063	0.4425
AAAAAAGATCTAAGCAGCGGA	Bin154	30.835	5.99707	30.68	31.429	0.002	-0.004	0.0009
AAAAAAGATGAAAGAGATAATCAG	Bin732	21.097	8.07134	20.347	21.937	0.046	-0.039	0.1755
AAAAAAGATGACCCTACCTCTGTG	Bin162	32.102	11.0263	31.429	32.358	-0.055	0.002	0.3223
AAAAAAGATGAGGAGATTGTCGGA	Bin731	20.576	5.6804	20.347	21.582	0.036	-0.02	0.153
AAAAAAGATGGAAGTGTACGTAGA	Bin198	39.858	25.9483	39.693	39.972	-0.363	0.04	0.673
AAAAAAGATGGAAGTGTACGTAGAA	Bin197	39.71	8.64414	39.032	40.117	-0.064	0.01	0.3332
AAAAAAGATGGCCTCTGTCTCTGT	Bin753	26.141	14.3163	25.642	26.22	0.085	0.005	0.4559
AAAAAAGATGGCGTTATCTGACCA	Bin1126	4.375	11.9832	3.054	5.795	-0.059	0	0.3857
AAAAAAGATGGTGGCTGCTTCTGT	Bin370	2.014	14.3908	1.854	2.306	0.119	0.008	0.4589
AAAAAAGATGTGCAGCTGACA	Bin4	0.551	10.6999	0	0.969	-0.074	-0.026	0.3428
AAAAAAGATGTGCCACTGATATGT	Bin991	25.589	7.65612	24.96	26.659	-0.042	-0.011	0.2791
AAAAAAGATTAAAGTTGAACACGG	Bin288	16.63	16.6104	16.207	17.935	-0.073	-0.01	0.4776
AAAAAAGATTAAATAAGACGGATG	Bin839	13.77	12.2212	12.626	14.251	0.075	-0.032	0.3816
AAAAAAGATTATATAAGACGGATA	Bin169	33.412	24.2312	33.38	33.545	-0.368	-0.013	0.6479
AAAAAAGATTATATAAGACGGATG	Bin169	33.412	31.7756	32.885	33.675	1.212	0.062	0.7449
AAAAAAGATTATATAAGACGGATG	Bin696	10.739	5.62525	9.125	12.235	0.098	-0.047	0.0087
AAAAAAGATTATATAAGACGGATGG	Bin169	33.412	11.4746	32.358	34.489	0.103	0.011	0.38
AAAAAAGATTCAGTGGACGAGGCT	Bin1137	8.361	7.86524	7.333	9.415	0.063	-0.003	0.3046
AAAAAAGATTGAGAAGATACGCAA	Bin1000	27.584	5.05859	26.896	27.584	-0.025	-0.017	0.143
AAAAAAGATTGAGCCGAGTTTAA	Bin209	40.86	5.19477	40.335	41.038	-0.788	-1.278	0.0877
AAAAAAGATTGAGCCGAGTTTAAA	Bin208	40.777	5.49501	40.117	41.038	-0.452	-0.718	0.0734
AAAAAAGATTGGGAAGATACAT	Bin1141	9.415	8.50739	8.361	10.127	0.07	0.046	0.2304
AAAAAAGATTGGGAAGATACATAA	Bin731	20.576	6.73611	20.347	21.435	0.315	-0.184	0.1985
AAAAAAGATTTTAAATAAGACGGA	Bin469	26.684	6.6751	25.932	27.656	-0.036	0	0.2285
AAAAAAGATTTTAGGTGGACGG	Bin224	0.886	6.55972	0.468	1.944	0.037	0.012	0.2272
AAAAAAGCAAAAACTAGTGATCGT	Bin256	6.228	11.3406	5.463	6.911	-0.315	0.082	0.351
AAAAAAGCAACGGCGTCAAACATT	Bin1419	23.021	5.58947	22.871	23.631	0.094	-0.055	0.1695
AAAAAAGCAGCGGACTATAGA	Bin1152	11.21	5.09818	11.027	13.482	-0.018	-0.024	0.1009
AAAAAAGCAGCGGGCTACAGATCT	Bin788	1.267	10.4919	0.908	1.356	0.161	0.046	0.3487
AAAAAAGCAGCGGGCTACAGATTT	Bin600	20.736	7.16064	20.13	21.002	-0.108	-0.029	0.1727
AAAAAAGCAGCGGGCTACAGATTT	Bin732	21.097	6.44821	20.576	21.937	0.083	-0.063	0.1581
AAAAAAGCAGCGGTCTACAGATTT	Bin732	21.097	7.67925	20.347	21.582	0.347	-0.072	0.2915
AAAAAAGCAGGAATCGGATGAGAG	Bin561	11.663	6.25023	11.056	12.506	-0.031	0.035	0.1302
AAAAAAGCAGGTAGAAGTGAG	Bin504	32.217	5.73946	31.108	32.987	-0.018	-0.024	0.0923
AAAAAAGCCTAGGACTGGATGG	Bin347	33.289	13.01	33.06	33.352	0.137	-0.01	0.4375
AAAAAAGCGAATAGTAGAGGGTTG	Bin1234	7.016	10.2329	5.992	8.234	-0.049	0.028	0.3123
AAAAAAGCGAATGGTGGATATGGA	Bin171	33.675	18.9163	33.412	34.056	0.22	-0.003	0.5654
AAAAAAGCGAGCTGGAACATC	Bin903	0	6.89128	0	0.694	0.087	0.006	0.2416
AAAAAAGCGAGCTGGAACATCTAG	Bin904	0.55	7.73533	0	0.694	0.07	-0.01	0.2634
AAAAAAGCGATACATAGAAGACTC	Bin1079	18.936	11.421	18.805	19.288	-0.083	-0.003	0.3581
AAAAAAGCGCCCGATTGAGATGGT	Bin532	0.836	5.91706	0	1.763	0.033	0.008	0.1949
AAAAAAGCGGACAAAGAAAACGGA	Bin903	0	11.6934	0	0.55	0.07	-0.004	0.391
AAAAAAGCGGGGTAAGACATTTAG	Bin1290	19.084	16.7818	18.475	19.241	-0.085	-0.011	0.4762
AAAAAAGCGTCTGTAGTCCAACGG	Bin1187	19.164	5.00279	19	20.201	-0.033	-0.036	0.1209
AAAAAAGCTAGAGCCAATTATTAC	Bin205	40.335	11.7604	40.152	40.89	0.068	-0.01	0.4067
AAAAAAGCTGGACTGTTTGGGGGA	Bin1090	22.993	6.08112	22.226	23.286	0.028	0.069	0.0448
AAAAAAGCTGGGGCAAAATCACAA	Bin421	14.125	5.00565	13.597	15.135	-0.075	0	0.178
AAAAAAGCTGTAGCAGTTAGAAG	Bin629	28.196	8.75365	27.171	28.45	-0.05	0.001	0.3479
AAAAAAGCTGTAGCAGTTAGAAGC	Bin629	28.196	28.1692	27.873	28.45	-0.542	0.046	0.7228
AAAAAAGCTGTAGCTGGGAGAAGC	Bin801	2.447	30.211	2.319	2.998	-0.453	-0.089	0.7697
AAAAAAGCTGTAGCTGGGAGAAGC	Bin845	16.026	6.30695	15.316	16.952	-0.188	-0.034	0.0017
AAAAAAGCTTGGAAAATGGATTAA	Bin126	23.459	5.82614	22.74	23.616	-0.03	-0.053	0.0756
AAAAAAGGAAACCAGGTGGAGTGA	Bin976	23.471	5.494	21.9	23.734	-0.014	-0.041	0.0784
AAAAAAGGAAACGGTAGTGTTGAG	Bin421	14.125	5.48148	12.596	14.379	-0.027	-0.009	0.1699
AAAAAAGGAAATCAGGTAGAGGGA	Bin302	19.432	5.62084	18.677	19.608	-0.031	0.015	0.1725
AAAAAAGGAAATCCTGAACTGGCA	Bin866	21.733	5.28876	20.678	22.684	0.042	0.017	0.1825
AAAAAAGGAAGAAGATGAACGGCC	Bin732	21.097	11.0242	20.347	21.937	0.054	-0.034	0.3066
AAAAAAGGAAGTCGTTTAGGACAAT	Bin714	17.013	10.1668	15.967	17.379	0.061	-0.032	0.2601
AAAAAAGGACAAACGGAGAAAAGG	Bin400	9.354	13.836	8.519	9.414	-0.045	-0.003	0.4079
AAAAAAGGACAAGAAAATAGAGGC	Bin732	21.097	7.83843	20.347	21.937	0.039	-0.025	0.2395
AAAAAAGGACACGTATAGGGATGG	Bin95	18.37	6.07294	17.228	20.18	0.07	-0.018	0.2947
AAAAAAGGACACGTATAGGGATGG	Bin570	14.32	6.99076	14.212	15.306	-0.097	-0.109	0.037
AAAAAAGGACATAAGTCAGACTTC	Bin1239	8.831	5.79713	7.224	9.908	-0.061	0.008	0.3748
AAAAAAGGACATGTAGAGGCGTTC	Bin55	6.133	7.94306	5.362	6.287	-0.08	0.006	0.2893
AAAAAAGGACCACAAAGACCAAAG	Bin275	10.168	7.74463	9.443	11.974	0.142	-0.09	0.2248
AAAAAAGGACCCCTACGTCAGGAA	Bin838	13.646	7.89488	12.626	14.822	0.079	0.007	0.291
AAAAAAGGACGCGACTACACCGAG	Bin1548	20.281	5.08349	19.769	21.232	-0.04	-0.031	0.1332
AAAAAAGGACGGACGGTTAAATAT	Bin1157	15.805	5.3462	14.577	16.032	0.02	-0.108	0.0237
AAAAAAGGACGGCTATAACATGGA	Bin536	1.763	8.95906	0	2.332	-0.04	-0.001	0.2893
AAAAAAGGACTACAGAAGTATAGC	Bin421	14.125	16.0183	13.77	14.204	-0.139	0.006	0.5362
AAAAAAGGAGAGAGCTATGGATCG	Bin834	10.503	13.8398	10.129	12.626	0.079	-0.018	0.44
AAAAAAGGAGCTAGAGGATCGATA	Bin1446	27.528	9.95293	27.23	27.906	0.045	-0.007	0.3389
AAAAAAGGATCGACGCGGAA	Bin965	20.426	9.75622	20.206	20.76	0.016	0.016	0.0441
AAAAAAGGATGAGAGAGGATGTG	Bin479	28.182	5.62952	27.402	28.33	0.043	0.005	0.2183
AAAAAAGGATGAGAGAGGATGTGA	Bin485	29.043	10.604	28.768	29.695	0.072	-0.056	0.2899
AAAAAAGGATGTGAATAAATGGTA	Bin1366	9.111	6.16297	7.733	9.804	0.003	0.142	0.0216
AAAAAAGGATTAGTGCATGATTAA	Bin266	8.638	15.121	8.056	9.101	0.071	-0.029	0.4806
AAAAAAGGATTTTAGATGAATGGA	Bin1552	21.232	23.1554	21.12	21.854	-0.128	-0.003	0.6136
AAAAAAGGCAACATAGAACGGGAA	Bin128	23.727	7.32791	23.459	24.349	-0.059	-0.017	0.2645
AAAAAAGGCAACCTAGAAGAGGAC	Bin915	2.118	8.32544	0.9	2.188	-0.067	-0.02	0.3054
AAAAAAGGCAAGATGGGACAAACC	Bin1388	17.81	6.33401	16.608	18.807	0.038	-0.01	0.2055
AAAAAAGGCAAGTAAGGGACGGAG	Bin839	13.77	5.35295	10.503	14.251	-0.023	-0.015	0.1854
AAAAAAGGCAGAGGAACATAGTGGC	Bin712	16.497	5.95856	15.967	17.379	0.032	-0.01	0.1832
AAAAAAGGCAGAGTAGGAAAAGGC	Bin732	21.097	6.57365	20.347	21.435	0.044	-0.029	0.1805
AAAAAAGGCAGAGTAGGAAAAGGC	Bin873	22.914	7.1595	22.684	23.849	-0.055	-0.009	0.2347
AAAAAAGGCATGTATTCTAGTGGT	Bin120	22.696	8.83602	21.922	23.08	-0.067	-0.025	0.2947
AAAAAAGGCATTGAACGAGAAA	Bin202	40.152	5.24049	40.117	40.335	-0.193	-0.247	0.1141
AAAAAAGGCCTGTAGATGCCGGTT	Bin731	20.576	5.16132	20.347	21.582	0.079	-0.029	0.1506
AAAAAAGGCTAAGAGGATGGATGG	Bin129	23.752	5.6214	23.459	24.349	0.025	-0.042	0.0791
AAAAAAGGCTACTAATACACTCA	Bin93	18.033	8.38659	16.833	19.069	-0.056	-0.017	0.2972
AAAAAAGGCTACTAATACACTCAA	Bin93	18.033	35.2786	17.944	18.26	-1.46	-0.263	0.7619
AAAAAAGGCTGCATATATTCG	Bin709	16.024	7.23672	15.128	16.585	0.046	-0.024	0.2179
AAAAAAGGCTGCATATATTCGGTT	Bin552	4.699	5.11802	3.662	5.775	-0.124	-0.082	0.1477
AAAAAAGGGAATGAAGGTTAGATG	Bin1365	9.007	14.9806	7.827	9.804	0.219	-0.001	0.4758
AAAAAAGGGAATGAAGGTTAGATGT	Bin1364	8.782	9.24298	7.733	9.007	0.053	-0.015	0.304
AAAAAAGGGACAAAGGCGAAGCAA	Bin64	9.926	5.03996	9.339	11.283	-0.018	-0.014	0.1147
AAAAAAGGGACAAAGGCGAAGCAA	Bin1530	17.027	5.44803	16.073	17.628	0.015	0.016	0.1141
AAAAAAGGGACGAAATAATGTGAA	Bin464	25.092	8.74134	24.723	25.288	-0.056	-0.001	0.3036
AAAAAAGGGACTAGCTATATTTAT	Bin1377	11.944	10.6878	9.977	14.486	-0.106	-0.006	0.3337
AAAAAAGGGCAGAGGCAGAAGAGT	Bin732	21.097	8.31619	20.347	21.435	0.064	-0.02	0.2892
AAAAAAGGGCATAAGACGGACAGG	Bin595	19.646	5.60057	19.475	20.116	-0.022	-0.024	0.1007
AAAAAAGGGCTGCTATATACCGGTA	Bin702	15.296	6.08981	13.873	15.787	0.072	-0.027	0.2347
AAAAAAGGGTAGACGCTTGACGGA	Bin469	26.684	9.97176	25.932	27.497	0.078	0.006	0.3567
AAAAAAGGGTAGACGCTTGACGGG	Bin470	27.037	10.3517	25.932	27.497	-0.115	0.007	0.3597
AAAAAAGGGTATGGTCGGAAACAG	Bin588	18.046	5.00948	17.882	19.031	-0.024	-0.025	0.0922
AAAAAAGGTAACGGGCATATTTGA	Bin1373	10.734	6.42752	9.804	11.944	-0.036	0.005	0.1856
AAAAAAGGTAGATGTAGGCAATAA	Bin358	34.387	19.8946	34.343	34.387	0.212	-0.066	0.585
AAAAAAGGTAGGGGCAAAAACACA	Bin925	4.628	16.7065	3.763	6.063	-0.154	-0.019	0.5001
AAAAAAGGTAGTAGGAACGGGCGA	Bin1435	25.697	17.1557	25.667	26.072	-0.105	-0.043	0.4598
AAAAAAGGTCAAACGTTGGATACA	Bin131	24.07	8.84219	23.459	25.801	0.487	0.121	0.3059
AAAAAAGGTCAACGGCGTCA	Bin714	17.013	6.87033	15.967	17.841	0.048	-0.021	0.2291
AAAAAAGGTCAACGGCGTCAAACA	Bin1519	15.207	6.50896	14.123	16.69	-0.084	-0.026	0.2188
AAAAAAGGTCAACGGCGTTAAATA	Bin829	8.935	5.19732	8.459	9.424	-0.028	0.025	0.118
AAAAAAGGTGTATGATTGGTTGA	Bin827	7.363	5.95014	6.557	8.459	-0.046	-0.042	0.1422
AAAAAAGGTTGGACATTTGCGCGG	Bin1355	6.605	5.31741	5.85	7.493	0.045	-0.006	0.2648
AAAAAAGGTTGGACATTTGCGCGG	Bin1388	17.81	5.18483	16.608	18.246	0.029	-0.036	0.0073
AAAAAAGTAACGGGCATATTTGAT	Bin732	21.097	5.46211	20.347	21.991	0.032	-0.016	0.1566
AAAAAAGTAAGTAGAATGAAATGG	Bin1249	12.186	8.58947	11.763	12.456	0.076	-0.005	0.3108
AAAAAAGTAGACGGATTTGAAGA	Bin18	1.929	7.67253	1.582	3.156	-0.114	0	0.2907
AAAAAAGTAGACGGATTTGAAGAA	Bin20	2.52	6.131	1.929	3.156	-0.044	0.003	0.2499
AAAAAAGTAGACGGATTTGAAGAC	Bin20	2.52	15.4873	2.108	3.156	-0.481	0.058	0.4441
AAAAAAGTAGACGGATTTGAAGAC	Bin362	0.37	5.16763	0	1.506	0.188	-0.2	0.0789
AAAAAAGTAGAGAAGAGAAATTGG	Bin732	21.097	5.34982	20.347	22.232	0.089	-0.033	0.1942
AAAAAAGTAGAGAAGAGCGACA	Bin1404	20.807	6.65647	20.293	21.866	0.036	-0.006	0.2092
AAAAAAGTAGAGATGAAGAATGAC	Bin731	20.576	8.21036	20.347	21.582	0.074	-0.021	0.2809
AAAAAAGTAGAGCGGTGACGGTTG	Bin827	7.363	9.11538	6.557	8.459	-0.068	-0.002	0.3444
AAAAAAGTAGATAAAAGATAATGG	Bin79	13.652	9.87722	12.428	13.681	-0.166	0.008	0.3708
AAAAAAGTAGATAAGAATGATTGG	Bin1363	7.827	31.8213	7.733	9.007	-4.16	0.902	0.7609
AAAAAAGTAGATAAGAATGATTGGA	Bin1385	16.608	7.82265	14.554	17.628	-0.124	0.017	0.2749
AAAAAAGTAGATAGAAGTAAGTGG	Bin599	20.612	9.67325	20.13	21.002	0.057	0.004	0.3125
AAAAAAGTAGATAGAAGTTAGTGG	Bin1189	19.552	13.8592	19.299	19.922	-0.082	-0.002	0.4912
AAAAAAGTAGATGAATAGATGGAT	Bin1188	19.299	8.9522	19.078	20.488	-0.053	-0.028	0.3107
AAAAAAGTAGATGAGAATGATTGA	Bin1317	23.225	10.9174	22.624	23.252	-0.136	0.01	0.3431
AAAAAAGTAGGAATGATCGTTTGA	Bin1029	5.62	18.7868	5.048	7.173	0.142	-0.064	0.508
AAAAAAGTAGGAGAGAATGATTGA	Bin732	21.097	11.7004	20.347	21.937	0.308	-0.056	0.393
AAAAAAGTAGGATCAAATTGGCAG	Bin138	27.254	17.2164	26.478	27.772	0.084	-0.029	0.4775
AAAAAAGTAGGCAGAAATGAATGG	Bin310	19.964	41.862	19.896	20.119	1.303	0.09	0.8375
AAAAAAGTAGGCAGAAATGAATGGT	Bin310	19.964	14.7688	19.721	21.514	0.13	0.013	0.4494
AAAAAAGTAGGCATTAAGATGGAC	Bin1373	10.734	9.28295	9.804	11.944	0.071	-0.018	0.2765
AAAAAAGTAGGGTCAAATAAGCA	Bin777	0	5.06209	0	0.364	-0.029	-0.012	0.1669
AAAAAAGTAGGTAGAAGTAACTGG	Bin573	15.306	26.9236	15.088	15.552	-0.235	-0.059	0.6949
AAAAAAGTAGGTAGAAGTAAGTG	Bin215	0.141	6.07244	0	0.72	0.032	-0.057	0.0537
AAAAAAGTAGGTAGAAGTAAGTG	Bin590	19.031	5.62776	18.798	20.116	-0.03	-0.059	0.072
AAAAAAGTAGGTAGAAGTGAATGG	Bin774	28.233	8.74097	27.988	28.587	-0.325	0.006	0.3424
AAAAAAGTAGGTAGAAGTGAATGGT	Bin714	17.013	6.63831	15.967	17.841	0.088	-0.016	0.2593
AAAAAAGTAGGTAGAATTAAACGG	Bin593	19.541	16.6363	19.031	20.116	-0.127	-0.01	0.5153
AAAAAAGTAGGTAGAATTGGATGG	Bin253	5.867	5.22685	5.144	6.665	-0.178	0.016	0.294
AAAAAAGTAGGTGACAATGATTGA	Bin902	28.56	19.5658	28.074	28.56	0.173	0.012	0.5408
AAAAAAGTAGGTGAGAATGATTGA	Bin866	21.733	8.0512	21.072	22.037	-0.14	-0.053	0.2657
AAAAAAGTAGGTGATAATGATTGA	Bin902	28.56	27.8484	28.393	28.56	-0.343	-0.025	0.703
AAAAAAGTAGTAAGAATGATAAGT	Bin806	3.506	5.759	2.447	3.791	-0.043	-0.067	0.0414
AAAAAAGTAGTAAGAGTGATAGGT	Bin731	20.576	18.9285	20.347	21.435	0.144	-0.055	0.5295
AAAAAAGTAGTAATGGTGATAGA	Bin481	28.33	5.53334	28.313	29.198	0.027	-0.027	0.0858
AAAAAAGTATCGGTCAGACAGCAA	Bin250	4.984	5.86337	4.865	6.665	-0.045	-0.015	0.1998
AAAAAAGTATGTAGAAGTGAAGTGG	Bin711	16.289	5.35309	15.128	17.379	0.041	0.002	0.1904
AAAAAAGTATGTAGTGGTGACGGT	Bin288	16.63	10.8573	16.162	17.935	0.065	-0.013	0.3716
AAAAAAGTATGTGAGAATGATTGG	Bin1375	11.16	10.5692	10.228	14.486	-0.094	-0.013	0.3422
AAAAAAGTCAACGACAAGATGGAG	Bin25	3.387	8.53098	2.52	3.671	-0.047	-0.008	0.307
AAAAAAGTCAACGGCACTAAACAT	Bin1399	20.227	10.0506	20.19	20.451	-0.069	0.012	0.3716
AAAAAAGTCAACGGCATCAAACAT	Bin763	27.195	7.41095	26.979	28.1	-0.26	0.025	0.2568
AAAAAAGTCAACGGCATCAAATA	Bin124	23.252	5.06301	22.613	23.616	-0.025	-0.02	0.1299
AAAAAAGTCAACGGCATCAAATAT	Bin125	23.289	7.77015	22.613	23.616	-0.201	-0.131	0.222
AAAAAAGTCAACGGCGGCAAACAT	Bin1058	14.872	5.32017	14.533	15.874	-0.053	-0.019	0.2024
AAAAAAGTCAACGGCGTAAAACAT	Bin270	9.233	6.00563	8.056	11.058	0.079	0.022	0.2332
AAAAAAGTCAACGGCGTAATACAT	Bin881	24.786	5.50416	24.033	25.319	-0.097	-0.114	0.1044
AAAAAAGTCAACGGCGTCAAACA	Bin563	12.147	5.56446	11.551	12.986	-0.186	-0.138	0.1204
AAAAAAGTCAACGGCGTCAAATGT	Bin544	3.311	5.64011	1.763	3.995	-0.03	-0.021	0.1384
AAAAAAGTCAACGGCGTCAAGGAG	Bin686	6.384	20.9866	6.329	7.225	0.161	0.006	0.5819
AAAAAAGTCAACGGCGTCAATATT	Bin1481	6.507	13.0542	5.276	7.367	0.086	-0.012	0.4449
AAAAAAGTCAACGGCGTCAATTAT	Bin667	2.143	8.42155	1.388	2.306	-0.045	0.008	0.2703
AAAAAAGTCAACGGCGTCACATGA	Bin659	1.019	11.6147	0.466	1.115	0.057	-0.009	0.3775
AAAAAAGTCAACGGCGTCAGATAT	Bin801	2.447	9.86747	2.126	3.333	-0.064	-0.004	0.3435
AAAAAAGTCAACGGCGTCAGGTAG	Bin1012	2.056	16.9161	1.747	3.348	-0.104	-0.01	0.4925
AAAAAAGTCAACGGCGTCATCTA	Bin146	29.103	5.29967	28.223	29.608	-0.011	-0.088	0.0014
AAAAAAGTCAACGGCGTCGAATAT	Bin594	19.574	5.03263	18.046	20.116	-0.093	-0.025	0.1009
AAAAAAGTCAACGGCGTCGAATAT	Bin661	1.132	9.10987	1.019	1.388	0.133	0.018	0.2845
AAAAAAGTCAACGGCGTTAAAACA	Bin800	2.319	27.3814	2.03	2.998	-0.303	-0.033	0.7199
AAAAAAGTCAACGGCGTTAAAATT	Bin323	29.619	9.74014	28.596	29.875	-0.06	0	0.3596
AAAAAAGTCAACGGCGTTATACAT	Bin463	24.942	5.01825	23.775	26.497	-0.089	0.025	0.1847
AAAAAAGTCAACGGCGTTATCTAT	Bin485	29.043	7.09753	28.456	29.695	0.096	-0.043	0.2077
AAAAAAGTCAACGGTGTCACACAT	Bin811	5.001	5.88924	3.791	5.999	-0.043	-0.009	0.211
AAAAAAGTCAATGGTATCAAATAT	Bin1465	1.669	5.41301	1.018	2.15	0.032	-0.012	0.1702
AAAAAAGTCAGCGGTGTCAAACAT	Bin1319	0	7.04269	0	0.831	0.072	-0.039	0.2555
AAAAAAGTCCAATCCTGAAGATGT	Bin1468	2.56	6.78786	2.169	3.297	-0.132	-0.033	0.2366
AAAAAAGTCGACGGTGTCAAACAT	Bin1513	13.478	20.4668	11.786	13.952	0.158	0.036	0.5709
AAAAAAGTCGACGGTGTCAAATAT	Bin273	9.639	7.82921	8.638	11.058	0.049	-0.013	0.2658
AAAAAAGTCGACGGTGTTAAATAT	Bin423	14.379	26.2159	14.204	14.614	-0.315	0.003	0.6592
AAAAAAGTCGATGGCATATTGTAGA	Bin445	18.519	5.03788	16.848	19.198	0.036	-0.037	0.1111
AAAAAAGTCGGAAGTTGATTGGAG	Bin793	1.557	9.0395	1.356	1.915	-0.069	-0.003	0.3385
AAAAAAGTCGGCAGCGTCAAATAT	Bin951	17.042	18.7535	16.868	17.244	0.18	0.046	0.528
AAAAAAGTCGGCATATACTTACA	Bin1129	6.066	16.3579	4.868	6.985	-0.063	-0.027	0.467
AAAAAAGTCGGCATATACTTACAT	Bin1129	6.066	19.4131	4.868	6.985	-0.359	-0.031	0.5606
AAAAAAGTCTACGGTATCAAATAT	Bin422	14.204	8.8723	13.77	14.749	-0.064	0.007	0.2834
AAAAAAGTCTACGGTGTCAAATAT	Bin427	14.749	17.3967	14.614	15.337	0.097	-0.027	0.4977
AAAAAAGTCTGCATATATCTGGTT	Bin1356	6.795	6.53883	5.85	7.493	-0.036	-0.006	0.2176
AAAAAAGTGAATGGTGGATATGGA	Bin171	33.675	14.4767	33.412	35.437	-0.113	0.005	0.4848
AAAAAAGTGAGGGCTAAACATTAG	Bin831	9.424	5.67023	8.935	10.503	0.033	0.006	0.1703
AAAAAAGTGATTTTAGACGGATGA	Bin83	13.927	5.20541	13.652	15.994	0.04	0.005	0.2375
AAAAAAGTGCGCGCGGAAAATGAG	Bin926	5.403	22.182	3.763	6.063	0.164	0.012	0.5721
AAAAAAGTGCGCGCGGAAGATGAG	Bin926	5.403	26.0888	3.763	6.063	-0.429	-0.029	0.685
AAAAAAGTGGAGAATATGTATTAA	Bin1424	23.676	13.1799	23.568	24.329	-0.073	-0.002	0.4698
AAAAAAGTGGCTGTATTTAGTTT	Bin428	14.955	7.54425	14.379	15.237	-0.044	0.002	0.2565
AAAAAAGTGGGGGTAAAAACGAAA	Bin254	5.894	16.3478	5.463	6.358	0.211	-0.017	0.4885
AAAAAAGTGTCACGTCGGATATAC	Bin422	14.204	5.05709	14.125	14.537	0.008	0.071	0.0152
AAAAAAGTTAAATGTTGGATGTGA	Bin74	12.212	12.7384	11.717	13.202	0.074	-0.021	0.4125
AAAAAAGTTAGAAGTTCATGTGTG	Bin1228	5.992	8.52006	5.422	7.016	-0.053	0.002	0.289
AAAAAAGTTAGAAGTTTGGATCAA	Bin750	24.896	18.0398	24.558	25.642	0.077	-0.002	0.5393
AAAAAAGTTGAGTAACTGCGGTAT	Bin172	34.056	5.28824	33.545	35.437	-0.023	-0.003	0.1697
AAAAAAGTTGCATAACCGTCGTCT	Bin741	22.575	5.90887	22.435	23.607	0.041	-0.049	0.0841
AAAAAAGTTGGAAGTTTATGTGTG	Bin1384	16.424	6.05189	16.231	16.608	-0.027	-0.051	0.0237
AAAAAAGTTGGAAGTTTGG	Bin25	3.387	6.83037	3.156	3.671	-0.032	-0.002	0.2635
AAAAAAGTTGGAATCTAAAAACGG	Bin1549	20.547	5.07842	19.873	21.12	0.01	0.066	0.0041
AAAAAAGTTGGAGGTTACGTATGT	Bin1420	23.122	7.5758	22.871	24.329	0.049	-0.003	0.248
AAAAAAGTTGGTCTAAAGGCGT	Bin1147	10.626	5.94545	9.415	11.111	0.037	0.001	0.1957
AAAAAAGTTTATATGTTGGGACGG	Bin1387	17.628	6.39088	16.608	18.246	0.045	-0.006	0.2313
AAAAAAGTTTGACTAGGAAAACGG	Bin599	20.612	5.49438	20.13	21.002	-0.039	-0.031	0.1576
AAAAAAGTTTGACTAGGAAAACGG	Bin735	21.937	6.04814	21.097	22.575	0.002	0.055	0.0031
AAAAAAGTTTGGAACTAAGGC	Bin28	3.494	8.49028	2.108	3.671	-0.042	-0.016	0.2733
AAAAAAGTTTGGAAGAGTAGCATC	Bin732	21.097	14.5462	20.576	21.435	0.1	-0.098	0.3238
AAAAAAGTTTGGAGTTACGTGTAT	Bin931	6.638	5.23866	6.063	8.286	-0.01	-0.035	0.0075
AAAAAAGTTTTAGAGTTGGACACA	Bin1383	16.231	6.06519	14.554	17.276	-0.047	-0.009	0.2221
AAAAAATAAAAAGATTGCTCCGGA	Bin480	28.313	6.89455	27.402	28.456	-0.065	0.032	0.226
AAAAAATAAACAGCAGCGGACTAG	Bin1120	1.021	13.6989	0	2.302	-0.212	-0.049	0.4272
AAAAAATAAACAGCAGCGGATTAG	Bin1029	5.62	15.9292	5.048	7.173	0.092	-0.01	0.4766
AAAAAATAAACTAGAAGCTGGCCT	Bin576	15.825	18.8109	15.552	17.098	0.317	-0.034	0.5517
AAAAAATAAACTAGAAGTGGATAA	Bin312	20.119	7.42146	19.872	21.514	-0.043	0.01	0.3078
AAAAAATAAACTCAAATGGACGGA	Bin534	1.156	9.82757	0	1.994	-0.07	0.029	0.3091
AAAAAATAAAGTAGAAGCCGAAAT	Bin511	33.744	5.45128	33.346	34.316	0.009	-0.06	0.0098
AAAAAATAAAGTAGAAGCCGAAAT	Bin732	21.097	5.18701	20.347	21.435	0.044	-0.009	0.1449
AAAAAATAAATAAAACGGACGATC	Bin385	5.324	19.9636	5.211	5.946	1.118	-0.116	0.5601
AAAAAATAAATAAAAGTGGGATAA	Bin264	8.056	26.655	7.948	8.526	-0.517	-0.021	0.6857
AAAAAATAAATAAATTGTCGGTCA	Bin1316	23.049	5.26207	21.96	23.252	0.033	-0.019	0.1254
AAAAAATAAATAAGACGAACGGCC	Bin802	2.821	26.2656	2.319	3.082	-0.143	-0.03	0.656
AAAAAATAAATCTAGTAGGAGGTG	Bin25	3.387	10.2969	3.156	3.475	0.065	-0.018	0.3339
AAAAAATAAATGTAGAATCGGCTA	Bin2	0.153	25.1859	0	0.551	-0.396	0.003	0.6938
AAAAAATAAATTTAGAAGTCGGAG	Bin499	30.739	8.64341	30.568	30.984	-0.031	-0.024	0.1964
AAAAAATAAGATGGAGGTATGGCT	Bin450	21.293	8.26466	20.097	23.605	-0.052	-0.01	0.2798
AAAAAATAAGTCGAAGATAGAAGA	Bin1111	25.656	7.30366	25.14	25.772	0.039	-0.049	0.0987
AAAAAATAATAAAAATCGTGGGCC	Bin1466	2.15	6.10649	1.018	2.56	0.027	-0.038	0.1143
AAAAAATAATAGCAGTAGGTCTGA	Bin3	0.518	16.0785	0	0.783	0.201	0.016	0.5284
AAAAAATAATGGTCGGAAACGGTA	Bin716	17.841	13.9634	17.379	18.752	0.1	0.007	0.4452
AAAAAATAATGTGCAAGTGAATAA	Bin627	27.873	9.80397	27.529	28.45	-0.052	-0.006	0.31
AAAAAATAATGTGGCAAGTGAATA	Bin956	18.251	7.05099	18.032	18.737	-0.032	-0.022	0.175
AAAAAATAATTACACAGATTACGG	Bin953	17.244	16.959	16.411	18.251	-0.15	0.008	0.5288
AAAAAATAATTTTATAACTCGTCT	Bin400	9.354	10.0527	8.451	9.385	0.105	-0.009	0.3689
AAAAAATACGATAGAGCGGAGCGG	Bin732	21.097	6.56693	20.576	21.435	0.054	-0.028	0.2117
AAAAAATACGTAGTGGTGATGGTG	Bin462	24.846	10.8106	23.775	25.932	-0.159	-0.056	0.3881
AAAAAATACGTGGGACCCATA	Bin1119	0.956	20.9619	0	2.302	0.239	-0.011	0.5773
AAAAAATACTAAATGATCGTTTGA	Bin948	16.868	11.4022	15.662	17.199	-0.083	0.018	0.3149
AAAAAATACTGAATGATCGTTTGA	Bin944	15.625	23.5116	14.118	16.411	0.191	0.025	0.6241
AAAAAATACTGACTAGACTGCTAC	Bin357	34.343	6.60095	34.031	34.387	0.041	0.011	0.2115
AAAAAATACTGTGATGGCTAACCT	Bin1331	2.227	5.4126	1.66	2.756	0.031	-0.028	0.1536
AAAAAATAGAAAATGATGTAGGAC	Bin841	14.494	6.53737	13.77	16.026	-0.039	-0.004	0.2714
AAAAAATAGAACCGACACATATAG	Bin1385	16.608	11.565	14.554	17.276	0.083	-0.004	0.4102
AAAAAATAGAAGCGGAGCTGGGTG	Bin732	21.097	17.9465	20.576	21.435	0.223	-0.094	0.5055
AAAAAATAGAAGGACGGTA	Bin1172	18.141	6.07621	17.946	18.271	-0.051	-0.063	0.0737
AAAAAATAGAAGTCTTTTTGCATG	Bin1505	10.486	21.7067	10.044	11.786	0.141	-0.022	0.5592
AAAAAATAGACGATCTGGATTTAG	Bin831	9.424	6.7895	7.363	10.503	0.044	0.036	0.1475
AAAAAATAGACTGTAGCATATGGC	Bin1529	16.868	19.1294	16.316	17.027	-0.35	0.035	0.5901
AAAAAATAGATCTAGTACGGAGTG	Bin801	2.447	28.5437	2.319	2.998	-0.167	-0.04	0.7177
AAAAAATAGCTGTTGAAGAGGACC	Bin1131	7.008	10.5067	5.795	8.345	-0.096	-0.044	0.3173
AAAAAATAGGAACTCTGTTGACGG	Bin455	23.605	8.08321	22.116	24.723	-0.04	-0.007	0.2891
AAAAAATAGGAATGATGTGATGGA	Bin1175	18.325	12.2002	17.946	18.815	-0.063	0.012	0.3789
AAAAAATAGGTAGAAGTAAATGGT	Bin1526	16.368	18.2779	16.316	16.69	-0.827	0.072	0.5319
AAAAAATAGGTAGAAGTGAATGGT	Bin774	28.233	21.3596	28.135	28.35	0.442	0.081	0.5493
AAAAAATAGGTAGAAGTGAATGGT	Bin808	4.221	6.86265	3.506	5.85	0.193	-0.086	0.1155
AAAAAATAGGTAGAAGTGAGTGAT	Bin1412	22.33	25.5652	22.05	22.639	-0.588	0.111	0.6855
AAAAAATAGGTAGATGACAAAGAC	Bin422	14.204	9.2852	14.046	15.644	-0.057	-0.021	0.2941
AAAAAATAGTCGACATGTATTTAC	Bin1195	20.237	12.6421	20.201	20.734	0.4	-0.04	0.3993
AAAAAATAGTCGACGTGTAGTTAC	Bin598	20.447	11.9449	20.116	20.736	-0.081	-0.008	0.3857
AAAAAATAGTCGGCAGGTATTTAC	Bin732	21.097	9.5016	20.576	22.232	0.242	-0.073	0.3037
AAAAAATAGTCGGCATACACTTACA	Bin713	16.585	8.38265	15.967	17.841	0.48	-0.332	0.2333
AAAAAATAGTCGGCATATATTTACA	Bin698	13.247	7.62445	12.235	14.325	0.124	-0.096	0.2027
AAAAAATAGTCGGCATGTATTTA	Bin563	12.147	5.40652	11.056	12.986	-0.124	0.033	0.1769
AAAAAATAGTCGGCATGTATTTGC	Bin769	27.841	11.2803	27.195	28.1	0.072	0.005	0.3845
AAAAAATAGTCGGCATTCATATAC	Bin94	18.26	9.79302	17.228	18.919	0.096	-0.001	0.3409
AAAAAATAGTCGGCATTTATTTAC	Bin1535	17.762	8.72095	16.868	17.982	-0.074	-0.039	0.3398
AAAAAATAGTCGGTATATATTTACA	Bin1262	14.886	6.81647	14.728	15.365	-0.095	0	0.2047
AAAAAATAGTCGGTATGTATTTAC	Bin952	17.199	13.9511	16.882	18.032	0.177	0.002	0.4548
AAAAAATAGTCGGTATGTGTTTAC	Bin716	17.841	7.27425	17.379	18.843	0.054	0.003	0.3445
AAAAAATAGTCGTCATGTATTTA	Bin768	27.647	8.69838	27.387	27.962	-0.054	-0.007	0.2777
AAAAAATAGTCGTCATGTATTTAC	Bin768	27.647	29.2248	27.479	27.841	-0.549	-0.042	0.7262
AAAAAATAGTGTTGTAGAGGCGTG	Bin720	18.346	29.9338	18.156	18.752	-0.818	-0.285	0.7141
AAAAAATATAAACGTTGGACATAT	Bin913	1.995	12.1474	1.279	2.149	-0.1	-0.002	0.4023
AAAAAATATAAATGGACCAAACGG	Bin493	30.208	8.46464	29.307	30.421	-0.037	-0.007	0.2797
AAAAAATATAATTGTTGGATGTGA	Bin93	18.033	21.0967	17.228	18.26	-0.218	-0.047	0.5904
AAAAAATATACAAACGTAGACGCT	Bin1215	1.238	6.11294	0	2.353	0.039	0.003	0.2626
AAAAAATATAGAACCGGCACCTTT	Bin1496	9.553	9.29809	8.465	11.306	0.077	0.001	0.2983
AAAAAATATATCATACGTCGGGC	Bin684	6.029	5.7432	5.246	6.329	-0.044	-0.008	0.1052
AAAAAATATATGAATGATCGTTTG	Bin987	24.933	5.04663	24.569	25.184	0.017	0.058	0.039
AAAAAATATCAAATAAGACGGACG	Bin41	4.918	7.02777	4.725	5.362	0.079	-0.034	0.1972
AAAAAATATCAAATAAGATGGACG	Bin1067	16.991	12.0637	15.874	17.563	0.096	0.015	0.3719
AAAAAATATCATATAAGACGGACA	Bin1199	20.802	27.6306	20.734	21.258	0.369	0.033	0.7068
AAAAAATATGCGTGGGACCATTT	Bin342	33.023	9.35073	32.555	33.352	-0.049	0.015	0.2992
AAAAAATATGCGTTGGACCCATTA	Bin29	3.671	5.66759	3.494	4.607	0.042	-0.039	0.1228
AAAAAATATGGCTACATTTAGTTT	Bin1220	4.395	5.3721	2.827	5.641	0.033	0.002	0.2213
AAAAAATATGTGGAGAAGAGGACG	Bin1436	26.072	7.83834	25.667	27.151	0.076	0.009	0.2435
AAAAAATATTCATATAAGACGGAC	Bin1362	7.733	6.67769	7.451	8.782	-0.054	-0.037	0.1652
AAAAAATATTCGGCATGTATTTAC	Bin862	20.678	5.38444	19.995	21.179	-0.06	0.061	0.1333
AAAAAATATTGAACCGGCACCTTT	Bin1060	15.502	10.0039	14.533	16.495	-0.12	-0.013	0.3427
AAAAAATATTTGATCGTTTGTTTT	Bin793	1.557	14.4046	1.506	2.03	0.231	0.057	0.4631
AAAAAATATTTTCGCGGATGGGCC	Bin280	14.212	5.51907	12.974	15.63	0.001	-0.038	0.0002
AAAAAATATTTTCGTTGGCGGCTG	Bin159	31.429	5.01483	31.302	31.688	-0.011	-0.009	0.0272
AAAAAATATTTTCGTTGGCGGCTG	Bin177	36.06	5.37623	35.548	36.578	0.005	-0.033	0.1247
AAAAAATATTTTTGTCGGAACATA	Bin580	17.371	7.03035	17.098	17.519	-0.06	-0.059	0.1046
AAAAAATCAAATAAAACGGACGAT	Bin924	3.763	5.25693	3.193	4.628	-0.023	-0.014	0.1522
AAAAAATCAAATAAGACGGACGGT	Bin271	9.443	16.4422	8.857	10.168	-0.161	0.033	0.493
AAAAAATCAACAGCGTCGTACATT	Bin1020	3.946	12.4519	3.754	4.684	0.116	-0.015	0.4051
AAAAAATCAACGACGTCATAGAGG	Bin1318	23.252	16.7265	23.225	23.252	-0.114	-0.019	0.4917
AAAAAATCAACGGCACCAAACATT	Bin253	5.867	11.9666	5.463	6.028	-0.049	-0.008	0.3699
AAAAAATCAACGGCATCAAACATT	Bin254	5.894	12.0203	5.463	6.358	0.404	-0.073	0.3607
AAAAAATCAACGGCATCAAATATC	Bin753	26.141	5.3516	24.896	26.381	-0.006	0.049	0
AAAAAATCAACGGCATCAACTATT	Bin1042	8.198	6.27414	6.492	9.315	0.045	0.005	0.2365
AAAAAATCAACGGCATTAAATATT	Bin1191	19.869	7.39931	19.299	20.237	0.048	0.005	0.2432
AAAAAATCAACGGCGCCAAAACAT	Bin1413	22.543	7.28216	21.48	22.871	0.054	-0.002	0.255
AAAAAATCAACGGCGTCAAAATTT	Bin324	29.715	11.1545	29.619	30.294	0.048	-0.006	0.3668
AAAAAATCAACGGCGTCAATTATT	Bin248	4.72	15.4681	4.305	4.984	0.066	-0.008	0.4488
AAAAAATCAACGGCGTCAGATAAA	Bin272	9.551	29.3449	9.443	10.168	-0.405	-0.071	0.7113
AAAAAATCAACGGCGTCATAAATT	Bin988	24.96	13.5133	24.569	25.184	-0.135	-0.027	0.4346
AAAAAATCAACGGCGTCGAATATT	Bin1567	24.55	5.63406	23.155	24.55	-0.03	-0.018	0.1428
AAAAAATCAACGGCGTTAAACATT	Bin565	12.986	5.25908	12.506	13.809	-0.074	-0.036	0.1896
AAAAAATCAACGGCGTTAAATATT	Bin1306	22.201	7.66642	21.321	22.491	-0.104	0.044	0.2387
AAAAAATCAACGGTAGTAAGGGAG	Bin1336	2.756	10.3056	1.939	2.891	0.059	-0.035	0.3276
AAAAAATCAACGGTCGGAACGGAG	Bin795	1.766	24.0725	1.506	1.915	-0.113	-0.009	0.6359
AAAAAATCAACTGGAGCATATGGC	Bin999	27.223	5.15994	26.896	27.584	-0.009	0.034	0.0093
AAAAAATCAACTGTAGCATATGGC	Bin162	32.102	17.0621	31.688	32.358	-2.114	0.238	0.4884
AAAAAATCAAGCTAGGTGGACATG	Bin1012	2.056	11.4044	0.941	3.348	-0.069	-0.024	0.3683
AAAAAATCAAGCTAGTACTGGATG	Bin788	1.267	8.00403	0.908	1.356	0.043	-0.027	0.2626
AAAAAATCAATAGCGTCGTACATT	Bin389	6.28	5.24381	5.946	7.599	-0.007	0.042	0.0204
AAAAAATCAATCTAGTATAGACGT	Bin717	18.156	16.8268	17.379	18.346	0.115	-0.016	0.4825
AAAAAATCAATGGCGTCAAATATT	Bin1005	0.541	5.2484	0.403	0.719	0.001	-0.035	0.0003
AAAAAATCACGGGCGTAGACCGGC	Bin676	3.374	6.59385	3.307	3.617	0.001	-0.013	0
AAAAAATCACGGGCGTAGACCGGC	Bin1318	23.252	12.8272	23.049	23.252	0.117	0.048	0.4103
AAAAAATCAGCTGTGGGAAAAGCA	Bin245	4.305	6.74514	3.373	4.865	0.027	-0.001	0.2453
AAAAAATCAGGACAGAGAAAAGGT	Bin1387	17.628	6.01189	17.276	18.246	-0.032	-0.023	0.1494
AAAAAATCAGGACCGGCAAATTCA	Bin651	0	7.33601	0	0.154	0.027	-0.025	0.1428
AAAAAATCATGGCTGCGCTTAAAA	Bin591	19.441	5.28694	18.798	20.116	0.021	-0.028	0.104
AAAAAATCATTTTTGATCCCGGTT	Bin1127	4.868	5.45509	4.295	5.795	-0.036	0.01	0.2188
AAAAAATCCATGTCATCGTCC	Bin551	4.288	5.7349	3.662	5.337	-0.045	-0.112	0.0062
AAAAAATCGACAGTAGCATATGGC	Bin784	0.651	19.7306	0.488	0.908	0.213	0.01	0.547
AAAAAATCGACCGTAGGATATAGC	Bin766	27.387	12.8768	27.195	28.1	0.094	0.004	0.4372
AAAAAATCGACGGCGTCAAATATT	Bin248	4.72	29.3409	4.554	4.865	-0.312	0.017	0.7298
AAAAAATCGACGGTGTCAAACATT	Bin1503	10.184	18.828	9.737	11.306	-0.116	0.003	0.5216
AAAAAATCGACTGCAGCATATGGC	Bin171	33.675	35.7542	33.545	34.056	1.249	-0.001	0.8114
AAAAAATCGACTGGAGCATATGGC	Bin1383	16.231	28.6029	14.554	16.424	-0.17	-0.027	0.6933
AAAAAATCGACTGTAGCATATGGCG	Bin75	12.26	7.42708	11.717	13.202	-0.058	-0.031	0.1568
AAAAAATCGACTGTAGCGTATGGC	Bin787	1.05	40.0603	0.908	1.267	-1.274	-0.038	0.8402
AAAAAATCGACTGTAGGATATAGC	Bin769	27.841	11.6118	27.195	27.988	-0.052	-0.01	0.3679
AAAAAATCGACTGTAGTATATGGC	Bin100	20.246	41.7401	20.18	20.607	3.043	-0.515	0.8307
AAAAAATCGACTGTAGTATATGGC	Bin279	12.974	5.1446	10.168	15.63	0.576	0.093	0.0166
AAAAAATCGACTGTAGTATATGGC	Bin570	14.32	5.60493	13.066	15.306	-1.756	-1.696	0.013
AAAAAATCGAGCGGCATTTTCACA	Bin81	13.82	5.6851	12.428	14.835	0.037	0.01	0.1794
AAAAAATCGATTGTAGCATATGGC	Bin422	14.204	6.73454	13.77	15.237	-0.962	0.079	0.2414
AAAAAATCGATTGTAGCATATGGC	Bin823	6.843	8.41393	6.147	6.992	-1.082	-0.074	0.2401
AAAAAATCGATTGTAGTATATGGC	Bin1195	20.237	39.5154	20.201	20.488	3.121	0.13	0.798
AAAAAATCGGACGCACGTATCAGC	Bin934	7.566	6.99721	7.089	9.05	-0.19	-0.066	0.2412
AAAAAATCGGACTCCTACGCGCAT	Bin41	4.918	26.0139	4.815	5.151	0.412	-0.028	0.6757
AAAAAATCGGACTGGGCGACAAAT	Bin862	20.678	11.9298	20.323	21.179	0.083	-0.014	0.3836
AAAAAATCGGATACTCGGATACGG	Bin443	16.848	27.7121	16.731	18.115	1.121	0.098	0.721
AAAAAATCGGATACTCGGATACGGA	Bin443	16.848	6.22891	15.67	18.115	0.041	0.005	0.2696
AAAAAATCGGCATATATGGTACTG	Bin413	12.104	15.7098	10.843	12.596	0.071	-0.018	0.4906
AAAAAATCGGGATTGGTGATGG	Bin1494	8.894	31.8065	7.367	9.009	0.216	-0.083	0.6891
AAAAAATCGGGATTGGTGATGGT	Bin1489	8.296	32.2417	6.901	9.009	0.417	-0.215	0.6443
AAAAAATCGGGATTGGTGATGGTG	Bin1488	8.239	50.9585	7.367	8.894	20.813	-5.48	0.8405
AAAAAATCGGGCGGCCATCTCCCA	Bin283	15.96	10.9042	14.212	16.524	0.089	-0.02	0.3531
AAAAAATCGGTGGCAAATTTACAA	Bin287	16.524	7.41743	15.96	17.935	-0.041	0.012	0.2521
AAAAAATCGTAAGACTTCCGATGG	Bin233	2.029	9.00762	1.138	2.699	0.085	0.014	0.3299
AAAAAATCGTGCGCGCGGAAAACG	Bin828	8.459	5.72333	7.363	9.916	-0.027	-0.027	0.1296
AAAAAATCTACTCTAACAGACGC	Bin885	26.252	7.03672	25.319	26.688	-0.03	-0.043	0.074
AAAAAATCTAGGAGGAGACGTGAC	Bin1144	9.942	7.70613	8.604	11.027	0.079	0.003	0.2874
AAAAAATCTAGGTAGGGATGGGAC	Bin466	25.288	5.54122	24.539	26.497	-0.029	-0.001	0.1847
AAAAAATCTCATATAAGACGGACA	Bin1268	15.365	13.9934	15.062	15.476	-0.303	-0.018	0.4293
AAAAAATCTCGAGAAAACGGCTTG	Bin377	3.127	5.05735	2.385	3.617	0.024	-0.011	0.1706
AAAAAATCTGAACTGTTTGAGGGA	Bin1554	21.854	24.0521	21.636	22.237	-0.19	-0.015	0.644
AAAAAATCTGAAGCAACTGGATGAA	Bin498	30.584	9.22739	30.303	30.76	-0.07	0.006	0.3085
AAAAAATCTGAGACTAAAGATGGT	Bin1486	7.367	9.42415	6.043	8.421	-0.087	-0.015	0.3008
AAAAAATCTGGACTGTTTGGCACA	Bin1105	25.008	28.1954	24.783	25.189	0.194	-0.012	0.7016
AAAAAATCTGGATTGGGGATGGTG	Bin1546	19.769	10.9225	19.298	19.873	0.062	-0.023	0.353
AAAAAATCTGGATTGGTGATGG	Bin1546	19.769	15.3919	19.298	19.873	0.127	-0.01	0.4769
AAAAAATCTGGATTGGTGATGGGA	Bin1537	17.949	8.81353	17.762	18.499	0.052	-0.012	0.2795
AAAAAATCTGGATTGGTGATGGT	Bin1544	19.437	33.656	19.298	19.769	0.514	-0.08	0.7739
AAAAAATCTGGATTGGTGATGGTG	Bin1544	19.437	43.6818	19.298	19.873	25.795	-5.2	0.8517
AAAAAATCTGGATTGTTTGGGGGA	Bin1269	15.446	11.758	15.062	15.476	-0.081	-0.002	0.3485
AAAAAATCTGGATTGTTTTGGGGG	Bin1269	15.446	8.00764	15.062	16.114	0.065	0.001	0.3378
AAAAAATCTGTCGACAATATAAGT	Bin364	1.506	14.2835	0.37	1.907	-0.062	-0.019	0.4164
AAAAAATCTTATAGTCTGAAACGG	Bin440	16.451	19.7372	15.587	16.731	0.082	-0.018	0.5451
AAAAAATCTTGTAACCTGAAACGG	Bin1329	1.66	9.83961	1.178	2.227	0.07	-0.024	0.3368
AAAAAATCTTGTAACTTGAAACGG	Bin1329	1.66	10.7059	1.178	2.227	-0.047	-0.006	0.345
AAAAAATCTTGTCCGCAATAGCAT	Bin1211	0.477	5.66242	0	0.977	-0.03	-0.037	0.0972
AAAAAATGAAACTAGGACCGGATA	Bin1307	22.339	11.8916	21.321	22.491	0.093	0.018	0.3867
AAAAAATGAACTACGGGCTGGGTT	Bin732	21.097	7.31444	20.347	21.435	0.029	-0.038	0.114
AAAAAATGAACTCAAATGGACGGA	Bin233	2.029	37.7814	1.944	2.556	-0.719	-0.082	0.7844
AAAAAATGAAGACTATGAGAG	Bin454	22.116	7.18415	20.097	23.605	0.167	0.057	0.2486
AAAAAATGAATCTAGGATCGGATG	Bin274	9.648	5.39279	9.101	11.058	-0.047	0.009	0.2003
AAAAAATGAATGGTGGATGATTGT	Bin566	13.066	5.03095	12.506	13.809	-0.072	-0.106	0.0097
AAAAAATGACGTTTAGGACAGCAT	Bin1314	23.009	6.10225	22.624	23.252	0.082	-0.003	0.2091
AAAAAATGAGACAGAAGCTGGGAA	Bin827	7.363	10.6157	6.843	8.459	0.063	-0.002	0.312
AAAAAATGAGAGAGAAGAACAGTG	Bin732	21.097	8.29819	20.576	21.582	0.066	-0.01	0.264
AAAAAATGAGATTGGAGTGGATGG	Bin171	33.675	11.7827	33.38	34.489	0.074	-0.017	0.3596
AAAAAATGAGCCTATTTTCCCATG	Bin1031	6.416	6.56382	5.211	7.459	-0.039	0.018	0.2162
AAAAAATGAGGAAGATGGGATGGG	Bin810	4.869	6.98214	3.791	5.911	0.04	0.005	0.2532
AAAAAATGAGGTAGGAGTGGATGG	Bin157	31.275	9.60109	29.608	31.429	-0.069	0.001	0.2868
AAAAAATGATATGGTTGAAAATGG	Bin557	9.03	5.80023	9.022	10.177	-0.066	-0.063	0.0905
AAAAAATGATCTATAGGAGCGGAG	Bin1496	9.553	6.21128	8.894	10.615	0.02	-0.041	0.0294
AAAAAATGATCTTCGTAGGCGGAC	Bin1357	6.87	17.4795	5.85	7.694	0.186	0.034	0.5163
AAAAAATGATGTGGCAAATGAAT	Bin1175	18.325	6.36333	17.946	18.558	-0.001	-0.05	0.0342
AAAAAATGATGTGGCAAGTGAATAA	Bin709	16.024	5.07251	15.538	17.379	0.03	-0.026	0.1429
AAAAAATGATTTCGTGGATAA	Bin1120	1.021	14.3928	0	2.302	0.054	-0.008	0.4615
AAAAAATGCCATCGTCGTTAGGGT	Bin1342	3.551	6.63862	3.09	3.849	-0.043	-0.005	0.2302
AAAAAATGCGCTGTGGAGTATGGT	Bin286	16.316	12.0327	14.212	17.935	-0.052	0.001	0.3518
AAAAAATGCTAAAGCTTGGGACGG	Bin170	33.545	6.42518	32.358	34.056	0.021	0.023	0.1379
AAAAAATGCTAGAATGACTTA	Bin1004	0.403	6.24246	0	0.541	-0.028	-0.046	0.0955
AAAAAATGGACCGTTTAGCAGTTT	Bin172	34.056	10.1908	33.545	34.69	-0.044	-0.009	0.3538
AAAAAATGGACGGAATGATGTGGA	Bin153	30.68	12.4056	29.608	31.275	0.082	0.01	0.3853
AAAAAATGGAGCGGAGCTGGATGG	Bin813	5.85	8.33729	5.108	5.999	-0.051	-0.004	0.2429
AAAAAATGGAGCGGAGCTGGATGGA	Bin813	5.85	5.56022	5.108	5.999	-0.039	0.018	0.2156
AAAAAATGGATAGGTTAGGAGACA	Bin167	33.37	23.9081	32.803	33.545	-0.16	-0.046	0.6164
AAAAAATGGATCGTGGATATTTGC	Bin1119	0.956	5.30491	0	2.302	-0.029	-0.026	0.1368
AAAAAATGGATCTTCGCTGGTGGC	Bin551	4.288	10.79	3.797	4.699	0.115	0.016	0.3275
AAAAAATGGCACTATAGTATTTA	Bin545	3.626	18.6664	1.994	3.662	0.292	-0.063	0.5452
AAAAAATGGCACTATAGTATTTAA	Bin541	2.332	29.3529	2.097	3.626	3.386	-0.445	0.7334
AAAAAATGGCACTATAGTATTTAT	Bin545	3.626	15.8205	2.332	3.662	0.107	-0.028	0.4303
AAAAAATGGCTGCATAAAAACACA	Bin865	21.179	19.2107	21.072	21.733	0.171	-0.007	0.6133
AAAAAATGGCTGTATATATCCGGT	Bin340	32.674	16.8603	32.555	33.06	-0.219	-0.037	0.5174
AAAAAATGGGAACTCCGAAGGCGG	Bin131	24.07	9.94919	23.459	24.349	0.057	-0.02	0.3323
AAAAAATGGGAGCAGAGCTGGGTG	Bin732	21.097	15.1072	20.347	21.435	0.219	-0.067	0.4516
AAAAAATGGGAGGATGGAGAAAGA	Bin1523	16.173	5.05068	15.207	16.868	-0.002	0.051	0.004
AAAAAATGGGCTAGCAGTGAGATA	Bin1496	9.553	15.5741	8.894	9.737	0.185	-0.016	0.4728
AAAAAATGGTATGGTTAGAAATGA	Bin1477	3.847	6.99405	3.674	3.952	0.052	-0.061	0.1116
AAAAAATGGTCAGAGATATTT	Bin444	18.115	6.05469	16.848	20.097	0.081	0.022	0.2335
AAAAAATGGTGTTGTAGAGGCGTG	Bin716	17.841	9.8596	17.379	18.843	0.077	0.067	0.2474
AAAAAATGTAAAGCGGACGGTT	Bin1136	8.345	8.53351	7.333	9.415	0.097	0.034	0.2802
AAAAAATGTAACGAGCTACAAAT	Bin1063	15.874	10.2525	14.674	16.928	-0.08	0.006	0.3474
AAAAAATGTAACGAGCTACAAATA	Bin1065	16.495	6.59873	14.926	17.563	-0.052	-0.003	0.2595
AAAAAATGTACGTGCGGAAAACGA	Bin1191	19.869	27.7061	19.552	20.152	-0.149	-0.028	0.6674
AAAAAATGTAGAACAGTTGTAAGA	Bin190	38.894	5.61562	38.498	39.604	-0.183	-0.002	0.1565
AAAAAATGTAGAAGTTAGTGGTGG	Bin1010	0.941	6.01389	0.602	1.747	-0.04	-0.033	0.1844
AAAAAATGTAGAGCCGGCCTTGAC	Bin568	14.009	5.16361	12.506	14.32	-0.064	-0.042	0.1519
AAAAAATGTAGCTCATATCGGCGA	Bin866	21.733	23.8985	21.179	22.037	-0.208	-0.009	0.6381
AAAAAATGTAGTGGGTCTTCGTGG	Bin772	28.1	5.08515	27.195	28.35	-0.032	0.004	0.1811
AAAAAATGTGGGACCAGATGTCAT	Bin171	33.675	19.6706	33.412	34.056	-0.145	-0.016	0.5624
AAAAAATGTGGGCGAAGAAGTTAT	Bin288	16.63	8.04223	14.212	17.935	-0.038	-0.005	0.3029
AAAAAATGTTTGACGTCGTTG	Bin1329	1.66	5.22869	1.178	2.313	-0.047	-0.033	0.1594
AAAAAATGTTTGATCGTTCGTCTC	Bin509	33.5	17.4746	33.346	33.744	0.174	-0.051	0.501
AAAAAATTAAAGTATGACGGACTA	Bin1043	8.383	9.0545	7.236	9.315	-0.044	-0.003	0.303
AAAAAATTAAATAAGACGGACGAT	Bin612	23.507	5.09778	22.288	24.76	-0.014	-0.094	0.0072
AAAAAATTAAATAAGATGGACGGT	Bin270	9.233	14.2798	8.638	10.168	0.099	-0.039	0.4215
AAAAAATTAATTCGTTGGTGTCAT	Bin1567	24.55	7.5659	24.15	24.55	0.036	-0.012	0.2958
AAAAAATTAATTGCAGAATTCGTC	Bin488	29.695	25.3242	29.307	30.036	0.197	-0.036	0.691
AAAAAATTACATATAAGACGGACA	Bin543	3.06	27.5093	2.069	3.662	-0.298	-0.023	0.6931
AAAAAATTAGAACAATGTAACGGA	Bin272	9.551	25.4684	9.233	10.168	-0.272	-0.001	0.6686
AAAAAATTAGAACGATGCGACGGA	Bin882	24.917	5.08809	24.033	25.319	-0.038	-0.062	0.052
AAAAAATTAGAAGCTTGTGTGT	Bin1089	22.92	6.79279	22.226	24.077	-0.007	-0.04	0.0249
AAAAAATTAGAAGCTTGTGTGTA	Bin1518	15.09	5.02725	12.837	15.207	0.055	-0.006	0.1889
AAAAAATTAGAAGCTTGTGTGTAG	Bin1496	9.553	8.23251	8.465	9.737	0.042	-0.015	0.2599
AAAAAATTAGAAGTTTGTGTGTA	Bin2	0.153	9.13188	0	0.969	0.079	0.03	0.3242
AAAAAATTAGATCGTCATATCCAT	Bin1231	6.603	8.42001	5.556	8.234	0.093	-0.007	0.2836
AAAAAATTAGCAGAGCAGCGGACT	Bin732	21.097	22.0416	20.576	21.435	0.602	-0.548	0.4427
AAAAAATTAGTAGTGGTGATGATG	Bin841	14.494	12.5178	13.077	16.026	-0.023	0.132	0.0291
AAAAAATTAGTTGGTGTACACGGT	Bin208	40.777	13.4065	40.266	40.86	0.056	-0.012	0.4462
AAAAAATTATAAATAAGACGGATG	Bin1427	24.329	6.39088	23.177	24.756	0.042	-0.016	0.2255
AAAAAATTATAATAAGACGGATGG	Bin1426	24.034	17.75	23.177	24.329	-0.087	-0.027	0.4957
AAAAAATTATATAAGACGGACGGT	Bin1339	3.09	5.37561	2.756	3.551	0.031	-0.05	0.0828
AAAAAATTATCACATCGGACGTTT	Bin865	21.179	11.708	21.072	21.733	0.057	-0.012	0.4435
AAAAAATTATTTTGATCGCTTCGT	Bin94	18.26	7.61474	18.033	20.246	-0.055	0.002	0.2469
AAAAAATTCAAATGAGACGGATGA	Bin750	24.896	12.6085	24.558	26.11	-0.091	-0.006	0.405
AAAAAATTCAACGGCGTCAAACAT	Bin1397	20.172	5.37423	19.134	20.227	-0.048	-0.04	0.0937
AAAAAATTCAAGTAAGACGGACTA	Bin1436	26.072	14.3336	25.667	26.425	0.073	-0.006	0.4479
AAAAAATTCATATAAAACGGACGG	Bin1394	19.134	13.8408	19.026	19.91	0.204	0.018	0.4579
AAAAAATTCATATAAGACGGACA	Bin714	17.013	5.29883	16.289	17.841	0.068	-0.057	0.1386
AAAAAATTCATATAAGACGGACGA	Bin1027	5.048	16.8288	4.618	5.62	-0.125	-0.019	0.4728
AAAAAATTCATATAAGACGGACGG	Bin1392	18.942	6.72573	17.9	19.134	-0.456	0.125	0.2507
AAAAAATTCGGGTAGTTGTTCGGT	Bin1072	17.911	15.7012	17.563	18.435	0.245	-0.023	0.5393
AAAAAATTCGTAGTGGTGATGGTG	Bin945	15.662	8.67108	14.118	16.868	-0.195	0.043	0.2764
AAAAAATTGAAACGGTGTGACGGA	Bin335	31.1	19.4856	30.639	31.487	0.253	-0.016	0.5674
AAAAAATTGAATAAGACGAGTGAT	Bin60	8.561	5.31779	8.307	9.765	-0.005	0.081	0.0029
AAAAAATTGAATCGTCGAATGCAA	Bin1522	16.073	11.6389	14.811	16.368	-0.117	-0.009	0.3986
AAAAAATTGAATCGTCGAATGCAAC	Bin1521	15.679	10.2634	15.207	16.173	-0.065	-0.005	0.3501
AAAAAATTGATAGTGGTGATGGTG	Bin838	13.646	39.318	12.765	14.251	2.884	-0.045	0.8222
AAAAAATTGATGTGTCGGATTGAA	Bin578	16.319	5.0648	16.128	17.098	-0.025	0.005	0.0924
AAAAAATTGATTCGTTGGTGTCAT	Bin1559	23.118	5.11879	22.593	24.118	-0.032	-0.015	0.1033
AAAAAATTGATTCGTTGGTTTCAT	Bin680	4.454	25.3131	4.144	5.226	-0.266	-0.027	0.6516
AAAAAATTGATTGTAGCATATGGC	Bin820	6.486	29.3615	6.336	6.843	0.535	-0.036	0.7175
AAAAAATTGATTTTCGCAGATGGA	Bin209	40.86	21.4058	40.777	40.89	-0.207	-0.006	0.6047
AAAAAATTGGAACGATGTGACGG	Bin807	3.791	8.56465	3.506	4.869	-0.061	0.007	0.2894
AAAAAATTGGAACGATGTGACGGA	Bin808	4.221	28.1281	3.791	4.869	-0.54	-0.106	0.6952
AAAAAATTGGAACGATGTGATGG	Bin681	5.226	6.27251	4.454	6.329	-0.037	-0.001	0.2237
AAAAAATTGGAACGATGTGATGGA	Bin686	6.384	14.0254	5.246	7.225	-0.475	-0.11	0.4052
AAAAAATTGGAAGTTTATGTGTGT	Bin483	28.485	16.4428	28.456	29.198	-0.157	0.008	0.4979
AAAAAATTGGACGTCACATAAGAT	Bin1176	18.451	7.89398	17.717	18.689	0.064	-0.007	0.2641
AAAAAATTGGACGTGTTCGGCTAT	Bin590	19.031	13.822	18.798	19.541	0.086	-0.045	0.37
AAAAAATTGGATATTACATCGGAC	Bin1184	19	6.68521	18.815	19.078	0.039	-0.015	0.2199
AAAAAATTGGATCGTCGTAT	Bin704	15.538	6.41547	15.296	16.289	0.029	-0.025	0.234
AAAAAATTGGTAGTTTATGTGTGT	Bin319	28.58	6.04132	28.37	30.007	-0.05	0.013	0.21
AAAAAATTGTAGTCGCAGTGCCGG	Bin166	33.201	11.1044	32.102	34.489	-0.069	0.036	0.3256
AAAAAATTGTATAACCGTCGTCTC	Bin1090	22.993	11.228	22.226	23.286	0.054	0.019	0.3667
AAAAAATTGTATCCCGGATATTT	Bin1125	4.295	5.4323	3.054	5.795	0.064	0.065	0.1232
AAAAAATTGTATCCCGGATATTTC	Bin1126	4.375	8.46447	3.054	5.795	0.119	0.052	0.2906
AAAAAATTGTGAATAAGACGAATG	Bin989	25.184	14.2536	24.96	25.589	-0.069	-0.019	0.4317
AAAAAATTGTGACGGCTGAAAGAT	Bin1153	11.723	8.31145	10.651	13.482	0.051	0.008	0.3014
AAAAAATTTAAAATAAGACAGACG	Bin473	27.646	15.569	27.402	27.656	0.127	0.014	0.5016
AAAAAATTTAAAATAAGACGGACA	Bin472	27.497	27.7325	27.402	27.646	-1.201	0.121	0.7038
AAAAAATTTAAAATAAGACGGACG	Bin297	18.825	21.7314	18.713	19.163	0.412	0.057	0.6231
AAAAAATTTAAAGCGGACGATTAA	Bin802	2.821	18.4367	2.319	3.082	-0.123	-0.018	0.5739
AAAAAATTTAAATAACACGGACGG	Bin19	2.108	12.3123	1.582	3.156	0.062	-0.019	0.4421
AAAAAATTTAAATAAGACGAGTAG	Bin483	28.485	9.47308	28.456	29.307	0.056	-0.035	0.2627
AAAAAATTTAAATAAGACGAGTGG	Bin758	26.664	5.95003	26.141	27.111	-0.005	0.08	0.0003
AAAAAATTTAAATAAGACGGACGT	Bin699	13.873	5.24703	12.235	14.325	-0.019	-0.028	0.0789
AAAAAATTTAAATAAGACGGATGA	Bin54	6.1	6.1459	5.262	6.287	0.128	-0.017	0.2178
AAAAAATTTAAGTAAGATAGATGA	Bin189	38.775	6.23958	38.498	39.168	-0.024	-0.037	0.1098
AAAAAATTTAATATAAGACGGACA	Bin1167	17.651	8.79661	16.032	18.086	-0.058	-0.022	0.2802
AAAAAATTTAGATAAGACGGATGA	Bin801	2.447	16.7786	2.319	3.082	-0.102	0	0.5486
AAAAAATTTAGGATTGGTTGTCAC	Bin95	18.37	7.92344	18.033	20.18	-0.025	-0.063	0.0716
AAAAAATTTAGTAGGGTCTTCGTG	Bin1184	19	5.22694	18.815	19.078	-0.06	-0.028	0.1377
AAAAAATTTATATAAAACGGACGG	Bin45	5.151	20.5033	5.031	5.362	0.193	-0.006	0.57
AAAAAATTTATATAAGACGGACCA	Bin557	9.03	5.56173	7.628	10.177	-0.1	-0.046	0.1427
AAAAAATTTATATAAGACGGACGG	Bin778	0.153	6.70752	0	0.364	-0.168	0.027	0.2252
AAAAAATTTATATAAGATGGACGG	Bin1433	25.63	7.75683	24.48	26.425	0.067	0.019	0.2571
AAAAAATTTATATATGACGGACAG	Bin211	40.91	5.99526	40.86	41.038	0.007	0.038	0.0052
AAAAAATTTCAAATAAAACGGACG	Bin1385	16.608	5.42136	14.554	17.276	-0.119	0.105	0.1437
AAAAAATTTCAAATAAGACAGACG	Bin1521	15.679	8.45062	15.207	16.69	-0.047	-0.002	0.2484
AAAAAATTTCAAATAAGACGGACA	Bin1530	17.027	8.36917	16.223	17.095	0.181	-0.115	0.1851
AAAAAATTTCAAATAAGACGGACGA	Bin260	6.911	5.65327	6.611	7.948	0.043	-0.047	0.1152
AAAAAATTTCAAATAAGACGGACT	Bin109	21.791	7.47751	21.569	21.876	0.071	-0.031	0.216
AAAAAATTTCAAATATGACGGACG	Bin43	5.031	5.56638	4.483	5.656	0.098	0.007	0.2123
AAAAAATTTCAGTGGGATCTTCGT	Bin1442	26.753	9.24471	25.697	27.23	0.043	-0.013	0.3314
AAAAAATTTCATACAAGACGGACG	Bin284	16.162	33.3444	15.96	16.316	0.587	0.002	0.7814
AAAAAATTTCATATAAGACAGCCA	Bin407	10.022	21.7596	9.978	10.746	-0.218	0.045	0.587
AAAAAATTTCATATAAGACGGACAT	Bin854	19.538	5.49204	18.666	20.323	-0.01	0.034	0.0406
AAAAAATTTCATATAAGGCGGACA	Bin1412	22.33	20.4821	21.48	22.543	0.216	0.006	0.5782
AAAAAATTTCATATAATACGGACA	Bin601	20.867	5.44322	19.646	21.19	0.061	-0.054	0.125
AAAAAATTTCATATAGGACGGACG	Bin1519	15.207	12.4691	14.811	15.502	-0.055	-0.017	0.3923
AAAAAATTTCATATGAGACGGACA	Bin306	19.721	6.022	19.094	21.514	0.04	-0.026	0.166
AAAAAATTTCTTATAAGACGGACA	Bin1119	0.956	6.8626	0	2.302	0.103	-0.009	0.2734
AAAAAATTTCTTTAAAGACGGACA	Bin1454	29.337	10.5562	28.202	29.686	-0.06	-0.005	0.3674
AAAAAATTTGAATCTGAACACGGC	Bin1218	2.827	7.09502	1.238	3.854	-0.059	-0.036	0.2332
AAAAAATTTGATGTATGCGGACAC	Bin1483	6.848	6.18582	5.276	7.367	-0.047	-0.01	0.2208
AAAAAATTTGGGGAACTAAACGGG	Bin809	4.738	16.1644	3.791	5.001	-0.264	-0.032	0.5119
AAAAAATTTGTAGCGGTGATAGTG	Bin1364	8.782	5.68177	7.733	9.804	0.044	-0.005	0.2136
AAAAAATTTTAAATAAAACGGACA	Bin575	15.645	9.3731	15.552	16.128	-0.033	-0.024	0.0744
AAAAAATTTTAAATAAAACGGACG	Bin317	28.023	18.0013	25.348	28.58	-0.153	0.054	0.5057
AAAAAATTTTAAATAAGACGGACC	Bin1542	19.188	6.83143	18.499	19.873	-0.024	-0.037	0.0871
AAAAAATTTTAAATAAGACGGATG	Bin564	12.506	5.26036	11.056	12.986	-0.181	-0.002	0.1462
AAAAAATTTTAAATAAGATGGACG	Bin951	17.042	5.31322	16.035	18.032	0.087	-0.039	0.1676
AAAAAATTTTAAATTAGACGGACG	Bin720	18.346	5.63982	17.379	18.752	-0.009	-0.048	0.0062
AAAAAATTTTAAGAAAGACGAACG	Bin1376	11.612	8.0359	10.228	14.486	0.093	0.019	0.2736
AAAAAATTTTAAGAGCATTTGACG	Bin208	40.777	7.71238	40.117	40.91	-0.045	0.024	0.2288
AAAAAATTTTAAGTAAGACGGACG	Bin1013	2.533	11.7654	1.747	3.348	0.12	-0.021	0.4079
AAAAAATTTTAGAGTTGGACACAG	Bin483	28.485	15.9522	28.456	29.043	0.107	-0.023	0.4805
AAAAAATTTTAGATAAGACGGATG	Bin635	28.599	5.6938	27.873	29.596	-0.002	0.131	0.0026
AAAAAATTTTAGGCTTGGACACGG	Bin811	5.001	10.598	3.791	5.85	0.064	-0.012	0.344
AAAAAATTTTAGGGCTGGATACGG	Bin732	21.097	8.69072	20.347	21.937	0.285	-0.144	0.2474
AAAAAATTTTATATAAGACGGACA	Bin388	5.946	6.54717	5.211	6.28	1.604	0.182	0.2156
AAAAAATTTTATATAAGACGGACG	Bin953	17.244	12.1806	16.921	18.032	0.478	-0.104	0.4092
AAAAAATTTTCAAATAAGACGGACG	Bin702	15.296	5.75914	14.325	15.849	0.079	-0.034	0.1659
AAAAAATTTTCATATAAAACGGAC	Bin599	20.612	9.17422	20.13	21.002	-0.099	-0.071	0.2135
AAAAAATTTTCATATAATACGGAC	Bin1352	5.81	5.04242	4.317	6.06	-0.028	-0.02	0.1188
AAAAAATTTTGAACAAGACGAATG	Bin575	15.645	29.5997	15.306	15.825	-0.381	-0.014	0.7222
AAAAAATTTTGAATAAGACGAGCG	Bin171	33.675	7.54429	32.885	34.69	0.052	0.022	0.227
AAAAAATTTTGATTGGATGGGACA	Bin1156	15.269	7.3929	13.482	15.805	0.053	-0.011	0.2341
AAAAAATTTTGGGAACTAAACGGG	Bin1394	19.134	7.3976	19.026	20.172	-0.103	-0.085	0.1416
AAAAAATTTTGGGGAACTAAACGG	Bin970	21.37	5.36848	21.107	21.9	-0.014	0.101	0.0002
AAAAAATTTTGGTTGGATGTGACA	Bin1210	0	21.8957	0	0.839	-0.093	-0.014	0.6255
AAAAAATTTTTAAAACGGACGGTC	Bin568	14.009	7.68351	13.066	14.962	0.103	0.002	0.2735
AAAAAATTTTTAAATAAGACGGAC	Bin1201	20.86	10.3626	20.734	21.258	-0.199	-0.022	0.3577
AAAAAATTTTTATATAAGACGGAC	Bin102	20.618	6.37811	19.241	20.866	0.174	-0.02	0.2376
AAAAAATTTTTCGTCGGAAAATAT	Bin1457	29.879	5.13149	29.696	29.879	0.011	-0.061	0.0247
AAAAAATTTTTCGTCGGAATATAT	Bin232	1.944	8.90869	1.421	2.79	-0.141	-0.017	0.3432
AAAAAATTTTTGACGTATACGGAT	Bin681	5.226	9.98357	4.144	5.246	-0.051	-0.013	0.339
AAAAAATTTTTGTGGGGTCTTCGT	Bin602	21.002	20.8439	20.867	21.19	-0.239	0.004	0.5941
AAAAACAAAAAATTAGATCGAAGG	Bin159	31.429	6.68271	31.275	31.714	0.137	-0.112	0.1658
AAAAACAAAAAATTAGATCGAAGGG	Bin709	16.024	5.67224	15.56	17.379	0.061	-0.048	0.1516
AAAAACAAAGCGGTCTATTAGCAC	Bin878	24.033	8.17682	23.284	24.424	-0.063	-0.002	0.2792
AAAAACAAAGCTCAGGATCTTCGG	Bin153	30.68	12.2589	29.608	31.429	0.078	-0.019	0.4116
AAAAACAAAGGAATGATCGTCTG	Bin574	15.552	5.41632	15.088	17.098	0.057	0.006	0.1382
AAAAACAAAGGAATGATCGTCTGA	Bin578	16.319	16.4773	15.088	17.098	0.487	0.082	0.4684
AAAAACAAAGTAAGTATTGGATGC	Bin269	9.101	12.1369	8.857	9.551	-0.073	0.005	0.4792
AAAAACAAAGTGGGGACGAGACTG	Bin547	3.797	11.9385	3.311	4.699	0.088	0.002	0.3921
AAAAACAAATAAGACGAACGGCCA	Bin796	1.915	11.3643	1.766	2.03	0.091	0.016	0.3504
AAAAACAAATACGGCTGTGTGCAG	Bin807	3.791	6.16144	3.506	4.869	0.02	0.053	0.0142
AAAAACAAATATAGAACCGGATA	Bin1420	23.122	11.6939	22.871	23.631	0.045	-0.01	0.3707
AAAAACAAATATAGAACCGGATAT	Bin1419	23.021	12.4867	22.871	23.568	0.077	0.014	0.3776
AAAAACAAATCAAATAAGACGGAC	Bin562	11.986	5.17199	11.551	12.506	-0.206	-0.084	0.156
AAAAACAAATCTAAGACTAGGTAT	Bin336	31.487	5.01423	31.1	32.398	0.023	-0.024	0.0992
AAAAACAAATCTAGAATCGGATAC	Bin491	30.036	10.763	29.804	30.303	0.072	0.004	0.3961
AAAAACAAATTGCACGGTTTGCAT	Bin569	14.212	5.81091	14.009	14.962	-0.04	-0.032	0.1103
AAAAACAACCAAGACGAAGATGTG	Bin60	8.561	15.3704	8.307	9.765	-0.112	-0.022	0.4527
AAAAACAACCTAGTATCAGATGCG	Bin570	14.32	6.32003	14.212	15.306	-0.083	-0.059	0.1376
AAAAACAACGAATCTGGACAGAGGA	Bin713	16.585	8.73776	16.024	17.379	0.047	-0.037	0.2354
AAAAACAACTTAGAAGGAAACGTG	Bin151	29.608	7.67331	29.467	30.629	-0.057	0.005	0.3083
AAAAACAACTTTGAAAGGAGACAC	Bin820	6.486	5.15771	6.336	7.096	0.025	-0.011	0.1678
AAAAACAACTTTGAAAGGAGGCACC	Bin714	17.013	7.32412	16.024	17.841	0.081	-0.027	0.2479
AAAAACAAGAACGGACGACGGTAA	Bin1315	23.034	12.2318	22.4	23.252	0.083	-0.002	0.3916
AAAAACAAGACCGAAGACCGAGAC	Bin1453	28.764	11.7942	27.3	29.337	-0.053	-0.007	0.3552
AAAAACAAGAGACCTAATATATAA	Bin1368	9.692	9.67168	9.111	11.16	0.106	0.003	0.2974
AAAAACAAGAGAGTAGAAGAGTAT	Bin442	16.731	12.0845	16.451	18.115	0.057	0.007	0.4297
AAAAACAAGATGGGACGAAGATAT	Bin578	16.319	5.3938	15.088	17.098	-0.048	-0.052	0.0805
AAAAACAAGATTTCGGATGGCTA	Bin59	8.41	8.12985	6.287	9.765	-0.051	0.018	0.2536
AAAAACAAGATTTCGGATGGCTAT	Bin59	8.41	29.8366	8.307	8.561	-0.774	-0.038	0.7405
AAAAACAAGCGGTTGTTAGATCAT	Bin835	12.626	5.63982	10.503	13.077	-0.017	-0.058	0.0185
AAAAACAAGCTCTAACAGACTCTC	Bin1162	17.016	5.24283	16.753	18.451	0.043	0.011	0.1577
AAAAACAAGGAAGAGAGGTTGGGA	Bin1292	19.27	13.6472	19.084	19.573	0.085	0.008	0.4707
AAAAACAAGGAGGTAGGGTTGGAA	Bin734	21.582	10.4841	21.097	21.991	-0.085	0.013	0.3399
AAAAACAAGGGGATATGTGGATAA	Bin105	21.569	5.68019	20.618	21.586	0.018	-0.04	0.063
AAAAACAAGGTGATATGTGGATAA	Bin1020	3.946	18.3439	3.754	4.618	0.159	0.022	0.5488
AAAAACAAGTAGGAAATGAAAGGT	Bin240	3.132	8.87392	2.029	4.027	-0.059	0.009	0.329
AAAAACAAGTAGGACCAGATGTGC	Bin271	9.443	27.1008	9.233	10.168	-0.731	0.08	0.6913
AAAAACAAGTATTGAATATGACAC	Bin171	33.675	22.9822	33.545	34.69	0.589	0.119	0.6336
AAAAACAAGTATTGAATGTGACAC	Bin169	33.412	22.6945	33.38	33.675	-0.171	-0.039	0.6118
AAAAACAAGTATTGTGGGACGGA	Bin1553	21.636	15.9508	21.058	21.854	-0.072	-0.012	0.4777
AAAAACAAGTATTGTGGGACGGAG	Bin1552	21.232	28.3843	21.12	21.854	-0.331	-0.046	0.7061
AAAAACAAGTGCAGATGAGCTCCC	Bin806	3.506	7.12825	2.319	3.791	0.038	-0.004	0.2651
AAAAACAAGTGCAGGAATTCG	Bin1133	7.133	9.0901	6.066	8.345	-0.108	-0.102	0.1536
AAAAACAAGTGCAGGAATTCG	Bin1394	19.134	10.2642	18.246	19.91	0.131	-0.009	0.2638
AAAAACAAGTGCAGGAATTCGT	Bin1396	19.991	8.83523	19.026	20.172	0.05	-0.003	0.2934
AAAAACAAGTGCAGGAATTCGTA	Bin1394	19.134	5.98391	18.942	19.91	0.06	0.003	0.214
AAAAACAAGTGCAGGAATTCGTAT	Bin1394	19.134	25.4396	19.026	19.91	0.408	-0.046	0.6886
AAAAACAAGTGCAGGAATTCGTATC	Bin1395	19.91	5.60124	17.9	20.172	0.054	-0.006	0.2134
AAAAACAAGTTAGAATGTAAGAAA	Bin1180	18.774	7.78588	18.325	18.851	0.074	-0.004	0.2978
AAAAACAAGTTTAGAGATCTCGAT	Bin1114	0.444	10.2035	0	2.302	-0.049	0.014	0.376
AAAAACAATCAGAACTTCGTAGCA	Bin1077	18.805	8.89334	18.484	19.288	0.05	-0.03	0.2323
AAAAACAATCTTTACAAGCGGACG	Bin1041	8.17	14.9835	7.84	8.415	0.08	-0.018	0.4523
AAAAACAATCTTTAGTCCCGGTTC	Bin694	9.936	5.53235	8.49	12.235	-0.024	-0.04	0.0784
AAAAACAATTCAAGGACAGG	Bin359	0	11.1766	0	0.37	0.043	-0.028	0.3112
AAAAACAATTCAAGGACAGGA	Bin359	0	32.3823	0	0.18	1.219	-1.282	0.4897
AAAAACAATTCAAGGACAGGAG	Bin359	0	14.1449	0	0.307	0.337	-0.944	0.0862
AAAAACAATTCAAGGACAGGAG	Bin442	16.731	8.66988	15.67	18.115	0.476	0.243	0.2021
AAAAACAATTCAAGGACAGGAGAT	Bin359	0	28.4403	0	0.18	0.79	-0.878	0.4355
AAAAACAATTTAAATAAGACGGAC	Bin815	5.999	39.0591	5.911	6.025	0.91	0.125	0.8193
AAAAACACAAAAGTCGGACGGCG	Bin849	18.949	5.67335	18.666	20.323	0.041	0.008	0.2207
AAAAACACAAAAGTCGGACGGCGA	Bin852	19.335	26.852	19.044	19.443	0.631	0.03	0.6916
AAAAACACAAAATTTTGACAGGAT	Bin335	31.1	7.92494	30.639	31.487	0.069	0.002	0.2981
AAAAACACAAAGTCGTGATGTCAT	Bin518	35.758	23.7425	35.523	35.955	-0.226	0.006	0.6598
AAAAACACAAGAAAAGAATGGTCG	Bin231	1.633	5.81292	1.421	2.556	0.01	-0.031	0.0415
AAAAACACAAGAATCGGATGAGA	Bin1179	18.689	5.44946	18.483	18.923	-0.032	-0.03	0.094
AAAAACACAAGAATCGGATGAGAG	Bin576	15.825	5.88175	15.645	16.319	-0.057	-0.074	0.0383
AAAAACACAAGAATGATCGTTGA	Bin490	29.979	17.8992	29.307	30.208	0.266	-0.029	0.5702
AAAAACACAAGAATGATCGTTGAT	Bin491	30.036	28.7026	29.307	30.208	1.208	-0.127	0.6877
AAAAACACAAGAGAATGAAGACGA	Bin1283	17.087	10.7256	16.856	17.897	0.078	0.005	0.3584
AAAAACACAAGATTTTGACAGGAT	Bin335	31.1	18.0022	30.639	31.487	-0.151	0.007	0.5127
AAAAACACAATAATGATCGTTTGA	Bin529	36.787	13.8339	36.516	36.787	0.129	0.015	0.4073
AAAAACACAATTGGACTTGTTCGG	Bin915	2.118	8.37194	0.9	2.188	0.099	0.013	0.3045
AAAAACACACACTGGCCTGGGAGA	Bin1041	8.17	5.43105	7.84	8.415	-0.023	-0.069	0.0257
AAAAACACACTCTAGATCGCGCGA	Bin245	4.305	6.6409	3.373	4.72	-0.035	-0.167	0.0095
AAAAACACAGAAATCGGATGAG	Bin104	21.245	6.95844	19.241	21.876	0.069	-0.014	0.2031
AAAAACACAGAAATCGGATGAGA	Bin107	21.651	16.2407	21.569	21.791	0.167	-0.002	0.5458
AAAAACACAGAAATCGGATGAGAG	Bin108	21.689	34.6775	21.586	21.791	0.791	-0.041	0.7731
AAAAACACAGAATTCTAATAGGAA	Bin1109	25.434	5.51226	25.14	25.656	0.019	-0.035	0.0447
AAAAACACAGAGTGATCGTTTGAT	Bin452	21.997	15.8091	20.097	23.605	-0.131	-0.019	0.4872
AAAAACACAGCAATCGGATAAGAG	Bin522	36.171	6.63793	35.523	36.787	0.038	0.003	0.2222
AAAAACACAGCCAGGATAGGACGA	Bin1229	6.1	10.2361	5.422	7.224	0.125	-0.001	0.3824
AAAAACACAGGAACCTTAGACACA	Bin25	3.387	12.7986	3.317	3.424	-0.096	-0.012	0.4097
AAAAACACAGGAATCGGATGA	Bin2	0.153	19.4284	0	0.551	0.358	-0.005	0.5986
AAAAACACAGGAATCGGATGAGAG	Bin2	0.153	23.4077	0	0.518	1.553	0.099	0.6657
AAAAACACAGGAATTGGATGAG	Bin1141	9.415	5.08421	8.361	10.571	0.029	-0.003	0.1472
AAAAACACAGGACTAGGGTATTAC	Bin211	40.91	14.2533	40.86	41.038	-0.057	0.001	0.4267
AAAAACACAGGAGTAGGGTATT	Bin1137	8.361	5.07357	7.371	9.686	0.087	0.055	0.1681
AAAAACACAGGATTATGACAGG	Bin1126	4.375	24.2857	4.295	5.795	0.143	-0.037	0.6383
AAAAACACAGGATTATGACAGGA	Bin1125	4.295	9.99114	3.054	5.795	0.071	-0.007	0.3414
AAAAACACAGGATTATGACAGGAA	Bin1128	5.795	24.6733	4.868	6.066	0.296	-0.033	0.6531
AAAAACACAGGATTCTGATAGAAA	Bin358	34.387	5.14422	34.031	34.387	0.024	-0.008	0.1532
AAAAACACAGGATTTTGGCAG	Bin732	21.097	12.368	20.347	21.435	0.096	-0.031	0.3768
AAAAACACAGGATTTTGGCAGG	Bin732	21.097	9.8731	20.347	21.435	0.064	-0.008	0.3522
AAAAACACAGGATTTTGGCAGGAA	Bin732	21.097	23.6636	20.576	21.435	0.282	-0.088	0.6076
AAAAACACAGTAATCGGATGAGAG	Bin3	0.518	9.79382	0	0.881	-0.072	-0.005	0.368
AAAAACACAGTAGAAGATAGGAATG	Bin1062	15.839	7.07916	14.926	16.021	-0.044	-0.008	0.2308
AAAAACACATGAAACGGATGAGAG	Bin862	20.678	10.9952	20.323	21.179	-0.05	0	0.3676
AAAAACACATGAATGATCGTTTGA	Bin777	0	5.82315	0	1.05	0.19	-0.027	0.1849
AAAAACACATGATTCTGACAGAAA	Bin1554	21.854	5.55394	21.636	22.237	0.043	-0.071	0.0643
AAAAACACCGTTTAGCAGTTTGAA	Bin1115	0.524	6.86914	0	2.302	-0.001	0.055	0.0001
AAAAACACCTAGGGCTTATTCGGA	Bin806	3.506	7.38986	2.319	3.791	-0.188	-0.167	0.1621
AAAAACACGAAGGGGACAAGATA	Bin873	22.914	6.67369	22.569	23.284	-0.008	0.055	0.0124
AAAAACACGCAGAATGAGAGATTG	Bin416	13.45	7.27981	12.596	13.628	-0.038	-0.005	0.2537
AAAAACACGCAGATGTTCCGATCG	Bin1557	22.319	12.4606	21.854	22.593	0.093	-0.013	0.431
AAAAACACGGAAAACGGAGCG	Bin728	19.627	5.47911	19.089	20.347	0.031	-0.01	0.1444
AAAAACACGTAACACGGCTGATGG	Bin1054	14.533	5.52494	13.31	14.664	-0.022	-0.037	0.0767
AAAAACACGTAATTAGCTGAGGAA	Bin1213	0.855	6.42269	0	2.353	0.032	0.002	0.2257
AAAAACACTGTGACGATTGGCTG	Bin801	2.447	6.79526	1.428	3.333	-0.092	-0.04	0.2349
AAAAACACTGTGACGATTGGCTGC	Bin803	2.998	20.9861	2.319	3.082	-0.714	-0.194	0.576
AAAAACACTGTGCACTGGCGG	Bin1409	21.48	5.43074	21.413	22.543	-0.035	-0.025	0.1484
AAAAACACTGTGCACTGGCGGCCT	Bin1483	6.848	5.92904	5.276	7.924	-0.101	-0.017	0.2144
AAAAACACTTATATTTTAGGACGG	Bin254	5.894	10.1077	5.463	6.358	0.072	-0.012	0.3452
AAAAACACTTCATAAACATGGTAA	Bin456	23.775	7.18597	22.116	24.744	-0.036	0.007	0.2146
AAAAACACTTGATAGTCTCATCCC	Bin282	15.934	6.47788	14.212	17.935	0.057	0.002	0.3039
AAAAACAGAAACTATAAACGGACC	Bin1038	7.84	5.49465	6.492	9.315	0.041	0.036	0.1397
AAAAACAGAACGACACATTAACAC	Bin749	24.639	6.05158	24.558	25.642	-0.116	0.018	0.283
AAAAACAGAACGGTCCATTAACGC	Bin1127	4.868	12.0405	3.054	6.066	0.058	-0.002	0.3962
AAAAACAGAACGTGGGTAGGC	Bin359	0	21.7129	0	0.307	-3.472	-0.24	0.4578
AAAAACAGAACGTGGGTAGGC	Bin455	23.605	15.0602	22.116	24.085	2.605	0.069	0.2895
AAAAACAGAACGTGGGTAGGCA	Bin359	0	34.7709	0	0.18	-8.819	-1.213	0.7679
AAAAACAGAACGTGGGTAGGCAA	Bin359	0	16.0761	0	0.37	-0.143	-0.007	0.4912
AAAAACAGAACGTGGGTAGGCAAA	Bin359	0	31.1052	0	0.18	-3.023	-0.187	0.7418
AAAAACAGAACGTGGGTAGGCAAT	Bin361	0.307	11.9696	0	0.37	-0.083	-0.032	0.3901
AAAAACAGAACGTGGGTAGGCT	Bin359	0	11.0401	0	1.177	-0.134	0.016	0.3779
AAAAACAGAAGAACCTATGGATGC	Bin1519	15.207	8.57626	14.123	16.173	-0.077	-0.004	0.2886
AAAAACAGAAGGAGTGGAAGT	Bin546	3.662	22.2984	3.626	3.995	-0.165	-0.013	0.6473
AAAAACAGAAGGAGTGGAAGTGA	Bin546	3.662	24.2601	3.626	3.995	-0.198	-0.037	0.6673
AAAAACAGAAGGAGTGGAAGTGAG	Bin546	3.662	48.8011	3.626	3.995	-1.572	-0.485	0.851
AAAAACAGACGGAATGATGTGGAG	Bin151	29.608	21.583	29.498	30.629	-0.32	0.071	0.6121
AAAAACAGACGGTGTACATGAACA	Bin1129	6.066	14.7479	4.868	6.985	-0.146	-0.042	0.4203
AAAAACAGACGGTGTATATGAACA	Bin1137	8.361	5.71129	7.333	9.415	0.081	-0.004	0.2057
AAAAACAGACTCAGATACGGACG	Bin674	3.147	7.84602	2.143	3.307	-0.055	-0.019	0.2871
AAAAACAGACTCAGATACGGACGA	Bin672	2.912	28.3937	2.582	3.147	-0.52	-0.124	0.6946
AAAAACAGAGCAACGGATTAACAT	Bin900	28.074	6.81139	27.796	28.393	-0.068	0.013	0.2725
AAAAACAGAGCAGTACATTGGCAC	Bin684	6.029	5.67878	5.246	6.384	0.051	-0.235	0.0104
AAAAACAGAGCGACTCATTGGCAC	Bin1445	27.3	11.954	27.151	28.353	-0.07	-0.019	0.3782
AAAAACAGAGCGGTACATTAGCAC	Bin823	6.843	9.44599	6.557	7.363	0.096	-0.004	0.3869
AAAAACAGAGCGGTCCATTAGCAT	Bin507	33.101	12.41	32.614	33.5	0.046	-0.01	0.3677
AAAAACAGAGCGGTGGAATGGGC	Bin1023	4.618	5.00346	4.337	5.048	-0.014	-0.021	0.055
AAAAACAGAGGAATGGTCGTTTGA	Bin222	0.758	6.75655	0.72	1.944	0.061	-0.014	0.2231
AAAAACAGAGTGGATATGGACGGA	Bin943	15.338	21.0493	14.118	16.411	0.276	-0.04	0.5734
AAAAACAGATCTCGGACACACAAG	Bin1070	17.563	5.30685	17.078	17.848	0.001	-0.023	0.0002
AAAAACAGATCTTCGCTACGGCTG	Bin693	9.125	8.36631	7.817	10.508	-0.264	-0.022	0.6612
AAAAACAGCACTTATTATGGGACG	Bin379	3.417	5.13409	2.995	3.617	0.024	0.008	0.0627
AAAAACAGCACTTATTATGGGACG	Bin1270	15.476	12.202	15.446	16.114	-0.067	-0.008	0.4194
AAAAACAGCAGGCTATAAATCTAT	Bin1028	5.211	6.51352	4.363	6.416	-0.043	-0.003	0.3021
AAAAACAGCAGGCTATAGATATGT	Bin732	21.097	7.92709	20.347	21.937	0.134	-0.038	0.2649
AAAAACAGCGAGCTACAGATTTAT	Bin276	11.058	8.50323	10.168	12.347	0.069	-0.012	0.3067
AAAAACAGCGGGCAGGATGTGGTC	Bin668	2.283	5.84586	1.388	2.655	0.052	0.01	0.2128
AAAAACAGCGGGCTACAAATTTA	Bin994	26.371	28.7067	26.357	26.896	-0.41	-0.088	0.7036
AAAAACAGCGGGCTACAAATTTAT	Bin994	26.371	37.7175	26.357	26.659	-2.745	-0.086	0.8174
AAAAACAGCGGGCTACATATTTAT	Bin1192	19.922	13.6901	19.552	20.237	0.117	0.005	0.4449
AAAAACAGCGGGCTATAAATTTGT	Bin609	22.288	5.33059	21.684	22.818	0.01	-0.037	0.0318
AAAAACAGCTTTGAAAGGAGACACC	Bin697	12.235	7.233	10.739	13.247	0.047	-0.052	0.1458
AAAAACAGGAATCAAACGCGGGAG	Bin1486	7.367	8.86751	6.043	8.421	-0.053	-0.006	0.3004
AAAAACAGGAATCGAACGCGGG	Bin567	13.809	5.38801	13.066	14.212	-0.177	-0.296	0.0045
AAAAACAGGAATCGAACGCGGG	Bin1486	7.367	14.5106	6.507	8.421	0.282	0.009	0.5303
AAAAACAGGAATCGAACGCGGGAG	Bin1505	10.486	23.8773	10.044	11.786	0.242	-0.055	0.6479
AAAAACAGGCGAAGTGACTATGAC	Bin1295	19.82	16.7997	19.312	19.94	0.157	-0.052	0.4889
AAAAACAGGCGCTGAAACATATAG	Bin86	15.994	9.65749	14.835	17.228	0.358	-0.124	0.2576
AAAAACAGGGAGTAGATCAGACGT	Bin651	0	6.96117	0	0.154	-0.049	0.013	0.2369
AAAAACAGGGATGGAACCAACC	Bin627	27.873	6.72332	27.132	28.666	0.034	-0.008	0.2327
AAAAACAGGGATGGAACCAACCCA	Bin629	28.196	10.1703	27.765	28.531	0.088	-0.009	0.3714
AAAAACAGGTGGAGTGACTATGAC	Bin1295	19.82	14.2746	19.573	19.94	0.125	-0.019	0.4091
AAAAACAGTACGGTCGGAAACGGT	Bin579	17.098	6.16189	16.319	17.371	-0.013	0.002	0.0259
AAAAACAGTAGAGAACAATAGCAC	Bin243	4.063	11.2722	3.373	4.226	-0.134	-0.103	0.3264
AAAAACAGTAGAGAACAATAGCAC	Bin267	8.757	6.42647	8.056	9.101	-0.126	-0.018	0.1364
AAAAACAGTAGAGATTTCATTTAA	Bin867	22.037	17.2929	21.733	22.684	0.266	-0.163	0.4488
AAAAACAGTAGATATGGCATGTA	Bin408	10.164	5.35364	9.831	10.843	-0.018	-0.022	0.1074
AAAAACAGTAGATATGGCATGTAA	Bin1517	14.811	5.84567	13.478	15.502	-0.373	-0.168	0.1805
AAAAACAGTAGCTTTAAACGGGAT	Bin457	24.085	7.70373	22.116	24.846	0.049	-0.01	0.2731
AAAAACAGTAGTGGATTTAGTGGC	Bin1245	10.522	12.7198	8.831	11.078	0.099	-0.025	0.4076
AAAAACAGTATAGAAGGGGATGTG	Bin1155	14.577	10.1136	13.482	15.805	0.089	-0.03	0.3218
AAAAACAGTCCGACGATCAA	Bin942	14.118	6.10542	12.061	15.338	0.065	-0.104	0.0335
AAAAACAGTCCGACGATCAA	Bin952	17.199	5.24784	16.921	18.032	0.011	0.098	0.0336
AAAAACAGTCGTCGGCCTAGGTGC	Bin1066	16.928	5.0675	16.021	17.563	0.039	-0.008	0.1744
AAAAACAGTGCTGAGGGTTTGTAT	Bin912	1.648	16.2673	1.279	2.118	0.107	-0.007	0.4847
AAAAACAGTGGAACGATGTGACGGA	Bin699	13.873	5.63896	12.235	15.128	0.02	-0.041	0.0713
AAAAACAGTGGGCTACAGATTTAT	Bin1205	21.797	5.1383	20.734	22.208	-0.053	0.008	0.1889
AAAAACAGTGGTAGATCAGGTGGT	Bin640	29.224	8.13406	29.105	29.596	0.045	0	0.2891
AAAAACAGTGGTAGATCGAGCAAG	Bin1155	14.577	13.4499	13.482	15.805	0.097	-0.018	0.4303
AAAAACATAAAAGTCGGACGGCGA	Bin856	19.8	22.1197	19.538	19.995	-0.257	0.004	0.5934
AAAAACATAAATGGATCAAACGGA	Bin1169	17.823	11.1744	17.62	18.558	0.133	-0.022	0.3695
AAAAACATAAATTGGCTATAGGAT	Bin576	15.825	6.89408	15.088	17.098	0.099	0.002	0.2564
AAAAACATAAATTGGTTGTAGGAC	Bin714	17.013	6.64047	16.024	17.841	0.054	-0.087	0.1186
AAAAACATAAGAATCGGATAAGAG	Bin61	9.339	5.955	8.307	9.765	0.029	-0.029	0.1474
AAAAACATAAGAATCGGATGAGAG	Bin1187	19.164	7.49718	18.815	20.152	0.096	0.005	0.2923
AAAAACATAAGACGCTGTTTAGGA	Bin335	31.1	10.3551	29.875	31.487	0.08	-0.019	0.3154
AAAAACATAAGGCAGATGCAGACT	Bin888	26.883	11.0269	26.74	27.371	-0.072	-0.026	0.3562
AAAAACATAAGGCAGATGCGGACT	Bin892	27.4	18.7607	26.883	27.604	0.523	1.989	0.0765
AAAAACATAAGTCAGGACTAAAGT	Bin1537	17.949	18.2782	17.872	18.212	-0.097	-0.021	0.521
AAAAACATAGAACCGATACCTTAA	Bin1163	17.209	15.4946	16.314	17.505	-0.141	0.024	0.5594
AAAAACATAGGAATCGGATAAGA	Bin933	7.089	5.68411	6.063	7.566	-0.034	-0.032	0.1265
AAAAACATAGGAATCGGATGAG	Bin1146	10.571	5.05428	8.604	11.027	0.028	0.007	0.17
AAAAACATAGGAATGACCGTTT	Bin1134	7.333	5.81866	7.058	7.371	0.016	0.015	0.0589
AAAAACATAGGAATGACCGTTTGA	Bin578	16.319	8.46101	16.128	17.098	-0.04	-0.036	0.0235
AAAAACATAGGAATGATCGTTTGAT	Bin712	16.497	7.29519	15.787	17.841	0.042	-0.02	0.2004
AAAAACATAGGAATGGTCGTT	Bin21	2.647	9.94178	1.929	3.238	0.041	-0.012	0.3188
AAAAACATAGGAATGGTCGTTTG	Bin571	14.962	5.31151	13.066	15.306	-0.159	-0.135	0.0854
AAAAACATAGGATCGGATGGG	Bin800	2.319	6.00882	2.001	2.447	-0.044	-0.046	0.0856
AAAAACATAGGATTCTGATAGGAA	Bin371	2.3	6.63047	1.854	2.762	0.05	-0.055	0.1221
AAAAACATAGGATTTTGATAGGAA	Bin393	8.451	5.0422	6.28	9.052	-0.076	0.033	0.1146
AAAAACATAGTCTAGGTTGCTCGT	Bin1283	17.087	8.87687	16.417	18.318	-0.041	0.002	0.2769
AAAAACATATTGTCGATCTCGCAC	Bin784	0.651	18.5484	0.44	0.908	-0.125	-0.013	0.5452
AAAAACATCATATCGAATCGTTGG	Bin698	13.247	5.86746	12.235	14.325	-0.041	-0.03	0.195
AAAAACATCATTGAATCTTTGGAC	Bin1404	20.807	15.0045	20.603	21.241	-0.088	0.012	0.4992
AAAAACATCTAACTTTTACGGACG	Bin350	33.649	11.6167	33.289	33.833	0.274	0.422	0.158
AAAAACATCTTATAACCAGAAACG	Bin701	15.128	12.198	14.325	15.787	0.153	-0.043	0.4179
AAAAACATCTTCCAACATTCGGTC	Bin1096	24.077	12.9105	23.773	24.332	-0.082	-0.024	0.3961
AAAAACATCTTTGATCGATCGGCC	Bin1286	18.318	7.6325	17.087	18.78	-0.108	-0.02	0.3251
AAAAACATGAATTTGCTGAAGGAC	Bin1438	26.393	5.20206	25.667	27.528	-0.075	-0.08	0.0905
AAAAACATGACACGACTGGCGGGC	Bin472	27.497	9.68913	27.402	27.656	0.126	0.014	0.3632
AAAAACATGACACGGCTGATGGA	Bin1247	11.763	5.65522	11.078	12.456	0.092	0.023	0.1702
AAAAACATGACACGGCTGATGGAC	Bin1243	9.908	6.16667	7.224	11.763	0.181	-0.011	0.2955
AAAAACATGCAGGACTAAATTTGAT	Bin709	16.024	5.31828	15.56	17.013	0.022	-0.012	0.1515
AAAAACATGCGCGCGGAAAACGAG	Bin448	19.652	16.3689	18.519	21.293	-0.166	0.029	0.4813
AAAAACATGCGGGCGGAAAACGAG	Bin861	20.478	19.38	20.225	20.678	-0.115	-0.009	0.565
AAAAACATGGAGATTGTTCGGTAT	Bin1557	22.319	10.0735	21.636	22.593	0.099	-0.006	0.3686
AAAAACATGTAATTAGCTCGTGGA	Bin1173	18.24	5.30166	17.209	18.815	0.06	0.004	0.228
AAAAACATGTAATTAGCTGGAGGA	Bin1166	17.62	7.33776	17.505	17.823	-0.122	-0.039	0.2761
AAAAACATGTACGCTGAAGATTAA	Bin803	2.998	5.34461	2.319	3.333	-0.185	-0.161	0.1895
AAAAACATGTACGCTGAAGATTAA	Bin827	7.363	9.08484	6.992	8.459	-0.207	0.005	0.2212
AAAAACATGTAGGAGTAAGCC	Bin857	19.865	8.37559	19.044	20.323	0.042	-0.01	0.2884
AAAAACATGTAGTGGTATAATAT	Bin268	8.857	12.9223	8.056	9.551	0.141	0.013	0.4363
AAAAACATGTAGTGGTATAATATA	Bin269	9.101	31.8442	8.857	9.443	0.756	-0.045	0.7578
AAAAACATGTCCAGATTCGTTGTA	Bin684	6.029	27.1667	5.246	6.384	1.032	0.005	0.6796
AAAAACATGTGGAAGCGCTAGCCT	Bin1105	25.008	5.12834	24.656	25.189	-0.012	-0.042	0.0386
AAAAACATGTTGCAACGCACGGAC	Bin752	26.11	5.19546	24.896	27.111	0.032	0.013	0.183
AAAAACATTAAATAAGTCGGACGA	Bin1412	22.33	6.30617	21.48	23.021	0.054	-0.007	0.2466
AAAAACATTCTTAGATCGTCACGT	Bin1357	6.87	20.01	5.85	7.493	0.372	0.033	0.594
AAAAACATTCTTAGATCGTCACGTG	Bin1352	5.81	10.873	5.457	6.06	0.082	-0.025	0.3432
AAAAACATTGGAGGATGAAGTTGC	Bin312	20.119	5.5369	19.835	21.514	-0.025	-0.035	0.0985
AAAAACATTTAGGGCTTATTCGGT	Bin1283	17.087	5.33769	15.564	18.318	-0.003	-0.053	0.0024
AAAAACATTTCAAATAAGACGGAC	Bin1548	20.281	29.7482	19.873	21.058	-0.694	-0.125	0.7167
AAAAACATTTCAAATAAGACGGAT	Bin1551	21.12	7.08021	20.547	21.854	0.039	0.003	0.241
AAAAACATTTCAAATCGGACGATC	Bin949	16.882	31.0081	16.868	16.921	-0.561	0.091	0.744
AAAAACATTTGCTAATGACGGACT	Bin1121	2.302	5.67827	1.021	4.295	-0.011	-0.05	0.0182
AAAAACATTTTTGACGACGTAGGC	Bin595	19.646	6.64882	18.798	20.116	-0.033	-0.034	0.1261
AAAAACCAAACTAGTATCGGATGT	Bin1268	15.365	6.48457	14.728	15.476	0.057	0.021	0.2403
AAAAACCAAACTCGCACTAGGACG	Bin1027	5.048	10.8304	4.976	7.173	0.35	-0.108	0.3453
AAAAACCAAATCTAGGACCGGATG	Bin637	28.966	9.18353	28.422	29.465	0.104	0.025	0.3273
AAAAACCAAATCTAGGACCGGCA	Bin638	29.105	20.6666	28.666	29.189	-0.357	0.014	0.604
AAAAACCAAATCTAGGACCGGCAC	Bin638	29.105	40.6392	28.966	29.189	-5.412	-0.001	0.8339
AAAAACCAACATAGTAACGGACGT	Bin1285	17.897	26.1383	17.408	18.78	0.255	-0.002	0.6665
AAAAACCAACATAGTAGACTAGTA	Bin350	33.649	7.31367	33.289	33.914	0.046	0.011	0.268
AAAAACCAACCTAGTAGAGAATGT	Bin1214	0.977	27.0638	0.855	2.353	0.482	0.011	0.6952
AAAAACCAAGCATCTATACTGTAT	Bin988	24.96	6.61997	24.123	25.589	-0.026	-0.015	0.2048
AAAAACCAAGCTAGTACTGGATAT	Bin1403	20.691	9.24368	20.293	21.413	0.154	0.037	0.3876
AAAAACCAAGTTAGTACTGGATGT	Bin991	25.589	10.6961	25.225	26.371	-0.075	0.114	0.1551
AAAAACCAATCACACAGTCTGCAT	Bin513	34.316	14.009	34.303	35.497	0.089	-0.013	0.4534
AAAAACCAATCAGTATCAGACGTG	Bin808	4.221	9.63576	3.506	5.85	0.074	0.026	0.3083
AAAAACCAATCTAGAACCGGATG	Bin955	18.032	10.6711	17.042	18.251	-0.044	-0.008	0.3353
AAAAACCAATCTAGAACCGGATGT	Bin955	18.032	19.9301	17.244	18.464	-0.183	0.032	0.5359
AAAAACCAATCTAGAAGGAGATGT	Bin875	23.666	6.27353	22.914	24.786	0.038	0.001	0.229
AAAAACCAATCTAGAATGAGGCAA	Bin1196	20.488	12.2573	20.201	20.734	0.107	0.007	0.3929
AAAAACCAATCTAGAATGAGGCCA	Bin1198	20.734	10.3858	20.237	21.258	-0.032	0.036	0.2614
AAAAACCAATCTAGGATCGGATGT	Bin680	4.454	10.2572	3.374	5.226	-0.046	0.027	0.2944
AAAAACCACCAAAGGATCTCGGG	Bin865	21.179	10.9493	21.072	22.203	0.081	0.002	0.3435
AAAAACCACCAAAGGATCTCGGGT	Bin865	21.179	17.1737	21.072	21.733	0.211	-0.012	0.5198
AAAAACCACCTAGGAGGAGATGTA	Bin1213	0.855	6.12102	0	2.353	0.036	0	0.2364
AAAAACCACGAACGCCGACCGACA	Bin908	0.9	7.80479	0.754	1.153	-0.034	-0.061	0.072
AAAAACCACGGACGCCAGCCAGCA	Bin1330	1.939	8.07182	1.178	2.891	0.042	-0.005	0.2771
AAAAACCACGGACGCCGACCGGCA	Bin774	28.233	5.61538	27.257	28.587	-0.118	-0.001	0.2031
AAAAACCACGGACGCCGGCCGGCA	Bin913	1.995	7.58425	0.9	2.058	-0.05	-0.003	0.2856
AAAAACCACGGGCGTAGACCGGCA	Bin1318	23.252	22.3208	23.225	23.252	-0.462	0.046	0.6292
AAAAACCACGGGCGTGGACCGGCA	Bin876	23.849	6.04002	22.914	24.424	0.057	0.008	0.2259
AAAAACCACGGGCTCCGACAGGCA	Bin1454	29.337	14.2329	28.764	29.879	0.135	-0.021	0.432
AAAAACCACTGAAAGACCTCGGAT	Bin486	29.198	5.56811	28.768	29.695	0.025	-0.032	0.0823
AAAAACCACTGTATAACTCACGGTA	Bin564	12.506	5.33057	11.551	12.986	-0.058	-0.067	0.0834
AAAAACCACTTTCAGCATTCGGTC	Bin549	4.123	6.41381	2.332	4.699	-0.084	-0.026	0.2126
AAAAACCAGATATCGGACATCCCT	Bin1319	0	5.19604	0	0.647	-0.063	0.004	0.1827
AAAAACCAGGACTAAAGAGGGTTA	Bin848	18.666	24.0207	18.555	18.949	2.035	-0.23	0.7014
AAAAACCAGGACTAAAGGGGGTTA	Bin848	18.666	8.01212	16.952	19.044	-0.135	0.018	0.2768
AAAAACCAGGACTATAGTGGGTTA	Bin663	1.388	33.1172	1.132	1.973	2.087	-1.251	0.6723
AAAAACCAGGGACAATACTGTTGA	Bin1322	0.36	7.89102	0	0.647	0.07	-0.027	0.2409
AAAAACCAGGGCTAAAGATGATAT	Bin1023	4.618	12.4105	4.337	5.013	0.206	-0.05	0.4195
AAAAACCAGGGCTAAAGATGATAT	Bin1373	10.734	11.1923	10.228	11.944	-0.205	-0.056	0.2368
AAAAACCATACGAATTCTAGAGGA	Bin469	26.684	6.6833	25.288	27.037	-0.062	0.001	0.267
AAAAACCATAGACGCTGACCGGCA	Bin1216	2.353	26.8943	1.238	2.55	-0.428	0.022	0.6561
AAAAACCATAGATTGTAGAGTGTA	Bin161	31.714	22.4472	31.429	32.358	-0.232	0.014	0.6093
AAAAACCATAGGCGTCGACTGGCA	Bin617	25.614	5.78164	23.903	26.562	-0.025	-0.001	0.1848
AAAAACCATCATCTTTGTCGGGCC	Bin841	14.494	5.50672	13.077	16.952	0.023	0.008	0.0478
AAAAACCATCTTTAGTCGGTCC	Bin1139	8.604	17.7887	8.483	9.686	0.343	0.031	0.5179
AAAAACCATCTTTCGTCGGT	Bin702	15.296	7.01477	15.128	15.787	0.02	-0.033	0.1194
AAAAACCATCTTTCGTCGGTCC	Bin1137	8.361	5.41726	7.058	8.483	0.049	-0.013	0.1994
AAAAACCATCTTTCGTCGGTCCGG	Bin819	6.336	5.36816	6.025	6.843	-0.027	-0.024	0.0914
AAAAACCATGAACGCTGACCGACA	Bin408	10.164	5.75595	9.414	10.843	-0.03	-0.023	0.1505
AAAAACCATGGATTGTATAGTGTA	Bin296	18.713	5.6843	18.677	19.065	-0.019	-0.06	0.0463
AAAAACCATGGCTGCACTTAAAAT	Bin179	36.535	5.51097	36.06	36.795	-0.015	-0.048	0.0171
AAAAACCATGTAGATCGAGCCAGA	Bin589	18.798	13.3466	18.046	19.441	-0.122	-0.007	0.4566
AAAAACCATGTTTCGTCGGTC	Bin1483	6.848	8.78751	5.276	7.924	-0.061	0.004	0.2709
AAAAACCCACCGTTTAGCAGTTTG	Bin263	7.948	5.71649	7.45	8.526	0.004	0.058	0.0012
AAAAACCCAGGACCGGACATGGCA	Bin910	1.279	24.8838	0.9	1.648	-0.284	-0.009	0.6476
AAAAACCCGGATATGACGCATTGT	Bin1080	18.953	19.2075	18.484	19.288	-0.187	-0.04	0.5615
AAAAACCCTCATAGAGACTGGCCA	Bin1058	14.872	25.0704	14.674	15.502	-0.892	-0.267	0.6262
AAAAACCCTGAACACTTGTGGTGA	Bin1247	11.763	19.8555	10.522	11.916	0.177	-0.058	0.5298
AAAAACCCTTTCGATATCCGGTCA	Bin446	19.084	5.75155	16.848	20.097	0.04	-0.03	0.1565
AAAAACCGAACCGAAAAGACTGAG	Bin1181	18.815	7.43777	18.24	18.851	-0.064	-0.015	0.24
AAAAACCGAACGGAGACGAATGAA	Bin215	0.141	9.73764	0	0.571	0.053	-0.011	0.2916
AAAAACCGACACCTATACTATATG	Bin1050	13.31	6.90688	9.645	13.758	-0.044	0	0.2471
AAAAACCGACTCAAATACGAATAA	Bin944	15.625	8.15755	14.118	16.868	0.04	-0.007	0.3013
AAAAACCGACTGAAATACGGATAT	Bin212	40.985	5.13987	40.777	41.038	0.004	0.006	0.0019
AAAAACCGACTGAATTACGGATAT	Bin903	0	12.9874	0	0.55	0.059	-0.014	0.4028
AAAAACCGAGCCGAGCATAGATCT	Bin463	24.942	5.36215	24.723	25.932	-0.039	0.004	0.1845
AAAAACCGAGTAGAGCCAAGCGGG	Bin1153	11.723	16.907	11.027	13.482	0.072	0.003	0.497
AAAAACCGATCGTCACATACGGCT	Bin1457	29.879	9.8884	29.696	29.879	0.07	-0.008	0.3176
AAAAACCGGAACCAGAGATAGGCT	Bin264	8.056	14.8688	7.356	8.638	-0.098	-0.003	0.4667
AAAAACCGGAACCAGAGGTCAGCG	Bin250	4.984	5.34848	4.305	5.867	-0.02	-0.023	0.0864
AAAAACCGGAACCGGCAACCTTGG	Bin1285	17.897	6.2646	17.087	19.241	0.048	-0.027	0.1671
AAAAACCGGACAGAGGAAAGGTGG	Bin1153	11.723	14.8753	11.111	13.482	0.08	0.006	0.4533
AAAAACCGGACGAAAAAAAGGCAG	Bin1323	0.647	27.3327	0.36	0.831	-0.339	-0.09	0.6923
AAAAACCGGACGGAAAAAAGGCAG	Bin1323	0.647	33.0373	0.36	0.752	0.68	-0.057	0.7536
AAAAACCGGACGGCCATCTCCTAT	Bin186	38.169	5.27797	37.899	38.563	0.003	0.051	0.0004
AAAAACCGGAGCCAGTGCATTGCC	Bin170	33.545	15.0499	33.412	34.056	-0.087	-0.021	0.4345
AAAAACCGGAGCTAAAGATGATCT	Bin122	23.08	5.14212	22.696	23.132	0.041	-0.063	0.0504
AAAAACCGGATATATGACGTC	Bin1174	18.271	9.51248	17.823	18.689	-0.042	0.03	0.3004
AAAAACCGGATATATGACGTCATC	Bin1174	18.271	12.949	17.946	18.815	-0.1	0.015	0.4216
AAAAACCGGCACAAAATAGAATAT	Bin1516	14.123	13.095	12.837	15.09	-0.128	-0.019	0.4373
AAAAACCGGCACATATACTAT	Bin1272	16.114	8.80903	15.564	16.535	-0.057	-0.014	0.3259
AAAAACCGGCACCTATATATATGT	Bin1503	10.184	12.9802	9.737	11.306	-0.212	-0.097	0.3647
AAAAACCGGCACCTTTAAGTAATA	Bin1516	14.123	12.1872	12.837	15.207	-0.141	-0.008	0.4066
AAAAACCGGCGCAGATGACATCCCT	Bin693	9.125	6.79018	8.273	10.508	0.043	-0.031	0.1713
AAAAACCGGCTTAAATACATATAT	Bin355	34.031	5.45281	33.833	34.084	0.006	-0.032	0.0186
AAAAACCGGGACTAAAGAACAGGC	Bin954	17.571	6.18011	16.411	18.251	0.041	0.008	0.2539
AAAAACCGGGACTAAAGAGGGTTA	Bin164	32.803	13.6229	32.102	33.545	0.133	0.028	0.3889
AAAAACCGGGACTAAGGAAGGTTA	Bin198	39.858	21.5358	39.693	39.972	0.16	-0.031	0.6071
AAAAACCGGGACTACAGAGGGTTA	Bin1210	0	5.31185	0	0.977	0.163	0.014	0.2122
AAAAACCGGGACTATACGACTAAA	Bin1064	16.021	9.3978	14.926	17.078	-0.045	-0.002	0.2889
AAAAACCGGGACTATAGAGGGGGT	Bin1394	19.134	5.55136	18.942	19.91	0.024	-0.005	0.2348
AAAAACCGGGACTATAGAGGGGTT	Bin99	20.18	5.64643	19.069	20.246	0.046	-0.032	0.1694
AAAAACCGGGACTATAGAGGGT	Bin985	24.569	14.9422	24.271	24.781	0.072	-0.005	0.4757
AAAAACCGGGACTATAGAGGGTT	Bin985	24.569	25.1917	24.271	24.781	0.164	-0.016	0.6725
AAAAACCGGGACTATAGAGGGTTA	Bin985	24.569	44.6209	24.303	24.781	9.494	0.125	0.8633
AAAAACCGGGACTATAGAGGGTTAC	Bin985	24.569	26.7413	24.271	24.781	0.209	0.056	0.6622
AAAAACCGGGACTATAGAGGGTTT	Bin984	24.303	17.8961	24.271	24.781	0.171	0	0.5573
AAAAACCGGGACTATAGGAGGGTT	Bin1486	7.367	8.9943	6.901	9.009	0.046	0.022	0.2803
AAAAACCGGGACTATAGGAGGGTTA	Bin1485	6.901	6.2845	5.276	7.924	0.056	0.012	0.2442
AAAAACCGGGACTATAGGGGGTTA	Bin663	1.388	6.7041	1.132	1.973	-0.146	0.401	0.0351
AAAAACCGGGACTATAGGGGGTTG	Bin389	6.28	5.78853	5.946	7.599	-0.064	0.002	0.2478
AAAAACCGGGCAGATAAAAAACGA	Bin1359	7.451	5.65242	6.06	7.493	0.032	-0.007	0.2299
AAAAACCGGGGCTAAAGATGACCT	Bin349	33.565	5.61109	33.289	33.833	-0.019	-0.028	0.0649
AAAAACCGGTACCACAAAAAATAG	Bin1	0	7.48774	0	0.783	0.04	0.004	0.2959
AAAAACCGGTGTAGATAAGGCC	Bin886	26.688	10.6734	26.252	26.941	0.061	-0.018	0.3877
AAAAACCGTAGAACCCACACGGCC	Bin641	29.392	23.8623	29.189	29.596	0.414	-0.068	0.6258
AAAAACCGTAGAACCCACATGGCT	Bin640	29.224	7.90133	29.105	29.596	-0.04	0.006	0.2746
AAAAACCGTAGGCAATACAGAT	Bin567	13.809	5.87836	12.506	14.32	-0.047	-0.027	0.1682
AAAAACCGTAGTCGTGACATCA	Bin1139	8.604	5.24226	7.371	9.686	0.041	-0.009	0.1758
AAAAACCGTAGTCGTGACATCA	Bin1226	5.556	7.03291	2.827	5.641	0.045	-0.017	0.221
AAAAACCGTCCGGCGTACATTTAC	Bin1270	15.476	24.3973	15.446	16.114	-0.276	0.021	0.6533
AAAAACCGTGAACCGAAGACCGAA	Bin294	18.597	6.14783	16.63	19.721	0.117	-0.021	0.2127
AAAAACCTAGAATTAGATGTGACA	Bin1029	5.62	9.08401	5.048	7.173	0.055	-0.008	0.3207
AAAAACCTAGACCAAGAAATTCGG	Bin1192	19.922	5.50872	19	20.237	-0.085	-0.051	0.1778
AAAAACCTAGGACTGGATGG	Bin156	31.168	5.96151	30.629	31.429	-0.084	0.03	0.0601
AAAAACCTAGGACTGGATGG	Bin711	16.289	23.1728	16.119	17.013	0.214	-0.161	0.508
AAAAACCTAGGACTGGATGGT	Bin159	31.429	19.1463	31.275	31.688	-0.196	-0.016	0.6093
AAAAACCTAGGACTGGATGGTA	Bin159	31.429	26.3577	31.302	31.688	-1.055	0.001	0.7073
AAAAACCTAGGACTGGATGGTAC	Bin159	31.429	7.10909	31.302	32.803	-0.098	-0.008	0.3654
AAAAACCTAGGACTGGATGGTACG	Bin159	31.429	18.4279	31.302	31.688	-0.22	-0.015	0.5491
AAAAACCTAGGCAAGGATGGAACA	Bin490	29.979	8.93686	29.307	30.421	0.04	0.023	0.2623
AAAAACCTAGTAGCTTGACG	Bin715	17.379	6.2123	16.585	17.841	0.039	-0.033	0.1705
AAAAACCTAGTATCGGATGTGACA	Bin17	1.582	7.12086	1.463	2.647	-0.082	-0.005	0.2635
AAAAACCTCGAATCGGATGTTA	Bin289	17.935	8.07147	16.63	18.329	-0.049	0.01	0.2923
AAAAACCTCGTAGAGATCGGCACT	Bin1018	3.533	23.6757	3.389	3.946	-0.609	-0.045	0.6694
AAAAACCTCTGTTTGAATGGGCCT	Bin753	26.141	5.94202	24.896	27.158	0.048	-0.002	0.2214
AAAAACCTGGAATTAGATGTGACG	Bin1035	7.236	26.3774	6.492	7.541	-0.289	-0.056	0.6831
AAAAACCTGTAGCAAGAACAAGAC	Bin1443	27.151	9.97825	26.072	27.906	0.049	-0.009	0.3407
AAAAACCTGTAGCAGATAGGACA	Bin715	17.379	6.73484	16.585	17.841	0.046	-0.045	0.191
AAAAACCTGTAGCAGGACAAGACA	Bin146	29.103	12.8302	27.814	30.629	-0.204	0.038	0.4149
AAAAACCTGTCCAGATTCGTTGTA	Bin1479	5.276	5.2354	3.952	6.043	0.036	-0.034	0.1336
AAAAACCTGTCTAGATTCGTTGTA	Bin637	28.966	10.1009	28.422	29.189	0.057	0	0.3502
AAAAACCTTAACAAATTTTGGCAT	Bin657	0.528	9.51924	0.466	1.019	-0.111	-0.004	0.3631
AAAAACCTTACCAAAATTTGGCAT	Bin569	14.212	5.13057	13.066	14.32	-0.083	-0.066	0.1215
AAAAACCTTACCAACTTTTGGCAT	Bin1426	24.034	15.1287	23.568	24.756	-0.059	0.017	0.4586
AAAAACCTTACTAAATTTTGGCAT	Bin665	1.973	8.72249	1.185	2.655	0.095	-0.012	0.277
AAAAACCTTAGAGCTAGAAATGCA	Bin1298	20.426	15.9953	19.94	20.473	-0.137	0.003	0.5096
AAAAACCTTGGACTGGATGGG	Bin632	28.422	8.42405	27.873	29.224	0.042	0.011	0.2799
AAAAACCTTGGACTGGATGGGA	Bin638	29.105	8.42363	28.45	29.189	0.076	0.021	0.3194
AAAAACGAAACAGTAGATTAGTGC	Bin821	6.506	9.15269	6.187	6.992	-0.053	-0.009	0.3116
AAAAACGAAACGGTCCATTAGCAC	Bin1419	23.021	6.82693	22.871	23.631	0.064	-0.003	0.2329
AAAAACGAACATAGGATGCAACAC	Bin646	30.434	29.5665	30.079	30.62	-0.348	0.016	0.726
AAAAACGAACTCAAATACGGATAT	Bin1050	13.31	6.41376	9.645	13.758	-0.036	0.003	0.1803
AAAAACGAAGCGGTCCATTAGCAC	Bin102	20.618	6.44421	19.241	20.866	-0.056	0.022	0.204
AAAAACGAAGGGGACAAGATACAG	Bin1409	21.48	6.04185	21.447	21.866	-0.044	-0.026	0.1999
AAAAACGAATACGGATACCTCTC	Bin600	20.736	5.37786	19.646	21.19	-0.028	-0.021	0.1658
AAAAACGAATACGGATACTCTCGG	Bin54	6.1	5.7262	4.638	6.287	0.044	0.018	0.2034
AAAAACGAATATAAGACTGGATGT	Bin210	40.89	12.8106	40.418	41.038	0.231	0.014	0.4647
AAAAACGAATCAAGAACCAGATGT	Bin1035	7.236	19.9908	6.073	7.84	-0.123	-0.012	0.5733
AAAAACGAATCTAAGATCGGATGT	Bin588	18.046	6.00312	17.882	19.031	-0.004	0.059	0.0129
AAAAACGAATCTACGACTGGACGC	Bin50	5.416	6.04365	4.815	6.133	0.042	0.017	0.1996
AAAAACGAATCTAGAACCGGATGT	Bin811	5.001	5.56561	3.791	5.85	-0.035	-0.064	0.0409
AAAAACGAATCTAGAACGGGTATA	Bin266	8.638	13.2124	7.45	8.857	0.067	0.013	0.4183
AAAAACGAATCTAGAACTGGACGG	Bin1073	18.328	25.3765	17.848	18.805	0.454	0.033	0.6669
AAAAACGAATCTAGAATCGGATGT	Bin158	31.302	7.19786	29.608	32.102	-0.034	-0.006	0.2706
AAAAACGAATCTAGGACCAGATGT	Bin162	32.102	18.1553	31.429	33.201	-0.142	0.001	0.5312
AAAAACGAATCTAGGACGGGTATA	Bin266	8.638	28.3262	8.056	8.757	-0.655	-0.07	0.7074
AAAAACGAATCTAGGACTGGATGT	Bin286	16.316	17.4075	15.96	17.935	-0.201	-0.019	0.4943
AAAAACGAATCTAGGATGGGACGA	Bin887	26.74	8.49516	26.252	26.941	0.093	0.003	0.3073
AAAAACGAATGTAGAATCGGATG	Bin1011	1.747	5.50469	0.941	2.579	-0.031	-0.022	0.119
AAAAACGAATGTAGGAACGGATA	Bin865	21.179	8.39149	21.072	22.203	0.057	-0.006	0.3209
AAAAACGAATGTAGGAACGGATAT	Bin865	21.179	7.24229	21.072	22.097	0.07	0.014	0.2894
AAAAACGAATTTAGGATCGGATGT	Bin270	9.233	7.38819	8.056	11.058	0.057	-0.011	0.277
AAAAACGACAAGAACTATTCGGAT	Bin429	15.082	5.09568	14.046	15.644	-0.034	-0.007	0.2103
AAAAACGACACATATAGAATAGG	Bin1505	10.486	23.6564	10.184	11.306	0.297	0.031	0.6585
AAAAACGACACATATAGAATAGGT	Bin1508	11.786	39.5749	11.306	12.837	0.586	-0.091	0.8026
AAAAACGACTGTAGCATATGGCGC	Bin974	22.849	24.5064	21.9	23.3	0.162	-0.015	0.7412
AAAAACGAGAAAATGCTGACCGGA	Bin848	18.666	5.01261	16.952	19.747	-0.028	-0.017	0.1328
AAAAACGAGAAAGCTGAAGAATAG	Bin905	0.624	7.3421	0	0.9	0.041	-0.023	0.2442
AAAAACGAGAAAGTAGAATACGGG	Bin1444	27.23	24.3163	27.151	28.764	0.487	-0.02	0.6486
AAAAACGAGACAATGGATTAGAGA	Bin1543	19.298	6.17704	18.499	19.744	-0.02	-0.059	0.0266
AAAAACGAGACACAGCAAATGGAC	Bin332	30.592	17.9238	30.329	30.705	-0.224	-0.027	0.5334
AAAAACGAGACACGACTGATGGA	Bin465	25.151	8.50498	24.723	25.932	-0.051	0.005	0.2778
AAAAACGAGACACGACTGATGGAC	Bin462	24.846	9.13146	24.085	25.288	-0.073	0.007	0.2716
AAAAACGAGACACGGCAAATGGAC	Bin333	30.639	18.0123	30.007	30.705	0.169	0.011	0.529
AAAAACGAGACACGGCTAATGGAC	Bin1419	23.021	25.4684	22.871	23.122	-0.175	-0.021	0.6425
AAAAACGAGACATGGCTGATGGA	Bin465	25.151	19.0492	24.942	25.932	0.106	0.019	0.556
AAAAACGAGACATGGCTGATGGAC	Bin465	25.151	26.7382	24.942	25.288	0.352	-0.039	0.6743
AAAAACGAGACATGTGAGTTGGGA	Bin1062	15.839	6.62722	14.714	16.928	-0.033	0.012	0.199
AAAAACGAGAGAGCTCAGATGGA	Bin1400	20.293	17.3802	20.19	20.451	-0.093	-0.019	0.4987
AAAAACGAGAGAGCTGAATTGGGA	Bin143	28.223	12.4144	27.539	28.979	0.059	-0.034	0.439
AAAAACGAGAGAGCTGAGATGGG	Bin1400	20.293	9.72238	20.172	20.451	0.064	-0.009	0.3272
AAAAACGAGAGAGCTGAGATGGGA	Bin1404	20.807	6.35954	20.19	21.472	0.044	-0.007	0.258
AAAAACGAGCGGTCAAATGTTGCA	Bin1448	27.791	5.35469	27.3	29.337	-0.019	-0.016	0.102
AAAAACGAGGACAGCTAGGGGACG	Bin1459	0.484	14.0704	0	0.544	-0.093	-0.044	0.392
AAAAACGAGGCAATGGATTAGAGA	Bin977	23.704	5.14167	22.411	23.821	-0.099	-0.066	0.1636
AAAAACGAGGTGAGCTATTAGGCG	Bin64	9.926	6.45306	9.339	10.759	-0.028	-0.011	0.1825
AAAAACGAGTAGAGTGAGCTGGCA	Bin1525	16.316	5.51537	15.207	17.492	-0.029	-0.005	0.166
AAAAACGAGTCTAGGACCGGATGT	Bin1182	18.851	6.13815	18.774	19.164	0.073	0.013	0.1925
AAAAACGATACGGTCGGAAACGGT	Bin1029	5.62	13.5491	5.048	7.173	0.164	0.026	0.4601
AAAAACGATATCGGAAAACCGGAA	Bin167	33.37	9.00068	32.102	33.545	0.054	0.003	0.2947
AAAAACGATATGACGAGCAGAACG	Bin83	13.927	12.2032	13.858	15.994	0.078	-0.032	0.3707
AAAAACGATCGAGAATTGACGGA	Bin697	12.235	5.22426	10.739	13.247	-0.033	-0.078	0.0502
AAAAACGATCTAGTACCGGATGTG	Bin1478	3.952	5.81619	3.674	5.276	-0.045	0.025	0.1466
AAAAACGATGTGGCAAGTGAATAA	Bin359	0	5.1578	0	1.177	0.157	-0.238	0.0856
AAAAACGATTGAGAATTGACGGAA	Bin846	16.952	8.47397	15.316	18.555	0.055	-0.015	0.2905
AAAAACGATTGTTAGTCCCGGTT	Bin931	6.638	8.24669	6.063	7.755	0.047	0.001	0.2838
AAAAACGATTGTTAGTCCCGGTTT	Bin931	6.638	13.1584	6.063	7.566	0.122	0.014	0.4214
AAAAACGATTTGTAGTCCCGGTT	Bin912	1.648	14.404	1.634	2.058	0.1	-0.01	0.4899
AAAAACGATTTGTAGTCCCGGTTT	Bin912	1.648	18.5549	1.634	2.118	0.193	-0.001	0.538
AAAAACGCAGAAATCGGATGAGAG	Bin108	21.689	7.23897	21.569	22.549	-0.402	-0.003	0.2854
AAAAACGCAGAATTTTGATAGGA	Bin183	37.363	8.01197	36.795	38.498	-0.054	0.039	0.2082
AAAAACGCAGAATTTTGATAGGAA	Bin187	38.498	9.2801	37.363	38.563	-0.176	-0.022	0.2786
AAAAACGCAGACGCTCATAACACA	Bin903	0	13.8587	0	1.153	0.124	-0.003	0.4505
AAAAACGCAGGAATCGGATGAG	Bin1141	9.415	6.29395	8.361	9.686	0.129	0.106	0.1753
AAAAACGCAGGAATCGGATGAGAA	Bin903	0	12.5893	0	0.694	0.241	-0.022	0.3738
AAAAACGCAGGAATCGGATGAGAG	Bin391	8.071	12.0995	6.28	8.519	1.66	-0.208	0.3969
AAAAACGCAGGAATCGGATGATAG	Bin1236	8.234	14.863	7.224	9.908	-0.074	-0.021	0.4621
AAAAACGCAGGATTTTGATAGGAA	Bin183	37.363	9.20173	36.961	37.899	0.041	-0.017	0.2423
AAAAACGCGTCGCTGCCCACGGAC	Bin882	24.917	5.04091	24.033	25.319	-0.027	-0.036	0.0895
AAAAACGCGTGTAGAAAAAGAGGG	Bin732	21.097	5.49605	20.347	21.937	0.221	-0.027	0.2071
AAAAACGGAAAAGGAATACACGGA	Bin684	6.029	5.31026	5.246	6.712	-0.059	-0.034	0.135
AAAAACGGAAATAGAAATATGGTT	Bin1528	16.838	9.58678	15.679	17.095	0.045	0.031	0.289
AAAAACGGAACCGGCATAAATTCA	Bin361	0.307	5.04445	0	1.177	0.045	-0.031	0.1504
AAAAACGGAACGGTCCATTAACGC	Bin1370	9.878	6.60007	9.007	10.807	-0.037	0.025	0.198
AAAAACGGAACGGTTCATTAACAC	Bin809	4.738	11.1103	3.791	5.108	-0.096	0.006	0.3787
AAAAACGGAACGGTTCATTACTAC	Bin920	3.082	6.94756	2.188	3.193	-0.056	-0.01	0.2736
AAAAACGGAAGAATAGGAAAAACA	Bin94	18.26	8.0291	17.228	20.18	0.056	-0.001	0.2886
AAAAACGGAAGAGACAATTAGCAC	Bin1425	23.829	18.3956	23.568	24.329	-0.126	0.002	0.5405
AAAAACGGAATCTATCGGTCGGA	Bin1249	12.186	5.56576	11.078	12.456	0.029	0.009	0.1609
AAAAACGGAATCTATCGGTCGGAA	Bin1221	4.469	11.1367	2.827	5.372	0.091	0.007	0.4082
AAAAACGGAATGTACTTGGCGGTC	Bin1159	16.314	8.40393	15.805	17.423	0.049	0.008	0.2421
AAAAACGGACAGACGGAATCCTAT	Bin708	15.967	5.88568	15.538	17.013	0.036	-0.104	0.0475
AAAAACGGACAGAGAAAAGGTGGG	Bin862	20.678	15.4791	20.478	21.733	-0.14	0.001	0.4893
AAAAACGGACCAGATCGACGGTT	Bin1285	17.897	17.0483	17.408	18.475	0.111	-0.013	0.5144
AAAAACGGACCAGATCGACGGTTG	Bin1285	17.897	23.8099	17.408	18.475	0.247	-0.026	0.6384
AAAAACGGACCAGATCGGCGGTTG	Bin1286	18.318	10.4664	17.087	18.985	-0.06	0.001	0.3399
AAAAACGGACGATCAAAGTTGGG	Bin318	28.37	5.04724	25.348	29.619	0.028	-0.016	0.1454
AAAAACGGACGATCAAAGTTGGGC	Bin575	15.645	5.48313	14.962	17.098	-0.164	-0.034	0.1736
AAAAACGGACGCTGACGTCATGAC	Bin1480	6.043	9.13479	5.276	7.367	-0.067	-0.015	0.3132
AAAAACGGACGGAATGACGTGGAG	Bin577	16.128	5.05751	15.645	16.319	-0.054	-0.032	0.1221
AAAAACGGACGGAGGAAAGGTGGG	Bin863	21.058	8.84303	20.478	21.179	0.066	0.008	0.318
AAAAACGGACGGGTCAAACGGTAC	Bin282	15.934	13.7471	14.212	16.316	0.069	-0.002	0.5026
AAAAACGGACGGTCAAAATTGGGC	Bin233	2.029	9.5236	1.524	2.743	0.057	0.018	0.313
AAAAACGGACGGTCAAAGTTGGAC	Bin567	13.809	5.5682	13.066	14.32	0.048	0.001	0.2088
AAAAACGGACGGTCAAAGTTGGGT	Bin685	6.329	12.58	5.226	6.712	0.084	0.005	0.4092
AAAAACGGACGGTCAAATATTAGG	Bin1318	23.252	17.2325	23.049	23.252	0.161	-0.014	0.4958
AAAAACGGACGGTCAAATGTTGGA	Bin568	14.009	6.51879	13.066	14.32	-1.155	-0.519	0.1884
AAAAACGGACGGTCAAGTGTTAGA	Bin1200	20.812	13.6771	20.734	21.258	-0.163	0.019	0.4713
AAAAACGGACGGTTAAATGTTGGA	Bin528	36.688	7.19471	36.391	36.787	0.061	0.022	0.2255
AAAAACGGACTTTTGCTAGCGGGT	Bin845	16.026	23.9167	14.877	16.952	0.31	-0.075	0.6282
AAAAACGGAGAGGAGGAATGATGG	Bin825	7.096	5.68986	6.557	7.363	-0.03	-0.069	0.036
AAAAACGGAGCAGACCATTAGTAC	Bin573	15.306	5.89151	15.088	16.319	-0.101	-0.042	0.1696
AAAAACGGAGCAGGCCATTAGCGC	Bin881	24.786	10.0532	24.033	25.319	0.057	-0.003	0.324
AAAAACGGAGCGATAGATTAATAC	Bin803	2.998	7.56366	2.319	3.791	-0.038	0.002	0.2806
AAAAACGGAGCGGATATAGACGGA	Bin444	18.115	8.10069	16.848	19.198	-0.032	-0.002	0.2892
AAAAACGGAGCGGTACATTAGCAC	Bin827	7.363	7.35227	6.557	8.459	-0.054	0.004	0.2685
AAAAACGGAGCGGTCCATTAGCAC	Bin152	30.629	15.519	29.608	31.168	-0.564	-0.078	0.4906
AAAAACGGAGCGGTCCATTAGCAT	Bin1385	16.608	5.07918	14.554	17.276	-0.004	0.109	0.034
AAAAACGGAGCGGTCTATTAGCAC	Bin153	30.68	20.4532	29.608	31.168	0.471	0.02	0.6466
AAAAACGGAGCGGTTCATTAACAC	Bin1426	24.034	5.05871	23.568	24.756	-0.049	0.054	0.1526
AAAAACGGAGCTCCAAAGATTGGT	Bin1063	15.874	5.21478	14.674	16.928	0.016	-0.024	0.0745
AAAAACGGAGGAAGAACTGGCT	Bin509	33.5	5.39924	32.987	34.316	-0.024	-0.033	0.1004
AAAAACGGAGGAATAGGAAAAACGG	Bin109	21.791	13.5304	21.586	22.002	-0.137	0.01	0.409
AAAAACGGAGGAATAGGAAAAACGGT	Bin109	21.791	10.2699	21.569	22.002	-0.068	-0.01	0.3298
AAAAACGGAGGCAGACAAAATAAG	Bin765	27.257	13.2604	27.195	27.479	-0.122	0.002	0.4709
AAAAACGGAGGTAGTGTCAGGTAA	Bin162	32.102	13.7439	31.429	33.201	0.065	-0.016	0.3809
AAAAACGGAGTAGAAAACGACATG	Bin1498	9.616	24.7928	9.586	9.737	0.385	-0.037	0.6501
AAAAACGGAGTAGCGATTAACGGG	Bin857	19.865	11.1334	19.044	20.323	0.059	-0.004	0.3731
AAAAACGGAGTGATACATTAGCA	Bin477	28.076	6.67782	27.646	28.485	-0.03	0.001	0.2395
AAAAACGGAGTGATACATTAGCAC	Bin474	27.656	18.8808	27.646	28.182	-0.204	-0.004	0.5073
AAAAACGGAGTGATGCATTAACG	Bin60	8.561	9.83462	7.755	9.765	-0.045	-0.005	0.2975
AAAAACGGATAACAGACGAGATGG	Bin817	6.147	11.5656	6.025	6.557	0.041	-0.005	0.3651
AAAAACGGATAACTGAGATGTGCT	Bin112	21.922	21.1513	21.819	22.002	0.155	-0.006	0.6057
AAAAACGGATGACGTACCAAAATT	Bin296	18.713	5.20959	18.677	18.825	-0.027	-0.017	0.1659
AAAAACGGATGATCAAAGTTGGAC	Bin518	35.758	21.9174	35.523	35.955	-0.265	-0.022	0.6007
AAAAACGGATGATCAAAGTTGGGC	Bin1072	17.911	10.3374	17.563	18.88	-0.085	0.002	0.3858
AAAAACGGATGGAATGGTATGGAG	Bin1547	19.873	14.1011	19.769	21.058	0.116	-0.034	0.4671
AAAAACGGATGGTCGGGCACGGAA	Bin271	9.443	14.3459	9.101	10.168	-0.119	-0.006	0.45
AAAAACGGATGGTTAAAGTTGGAC	Bin1157	15.805	8.5073	14.577	16.032	-0.062	0.004	0.3124
AAAAACGGCACATATACTATAGGT	Bin1163	17.209	30.198	16.982	17.423	-0.503	-0.036	0.7632
AAAAACGGCACATATACTATAGGT	Bin1388	17.81	5.23085	17.276	17.9	0.025	0.126	0.0002
AAAAACGGCATCAAAGTGAACAGG	Bin1437	26.357	16.8712	25.667	26.489	0.209	-0.03	0.5143
AAAAACGGCCCAACAACTTAAAGG	Bin444	18.115	5.96194	16.848	19.198	0.023	-0.02	0.1337
AAAAACGGCGCAAAATGGACGGAA	Bin663	1.388	8.6502	1.185	2.306	-0.153	0.026	0.3121
AAAAACGGCGTCAAGGAACAATAG	Bin877	23.866	24.7864	23.666	24.033	-0.482	0.061	0.5897
AAAAACGGCGTCAAGGAACAATAG	Bin1376	11.612	7.43841	10.807	14.486	0.049	0.267	0.0148
AAAAACGGCTGGTTCGGATT	Bin701	15.128	5.18195	13.873	15.359	0.028	-0.018	0.1578
AAAAACGGCTTATTAGAAAATAA	Bin710	16.119	5.94135	15.787	17.013	0.044	-0.043	0.1637
AAAAACGGCTTATTAGGAAATA	Bin173	34.489	5.58457	33.412	35.548	-0.1	-0.026	0.1933
AAAAACGGCTTATTAGGAAATAA	Bin711	16.289	6.22856	15.128	17.379	0.038	0.006	0.2079
AAAAACGGGACGGTGCATTAACGC	Bin395	9.052	10.0361	8.331	9.385	0.056	0	0.3501
AAAAACGGGACTAAAGATGAGTAT	Bin1135	7.371	24.1766	7.333	8.345	0.241	0.037	0.613
AAAAACGGGCCAGTGGTAGGCAAA	Bin859	20.225	5.96688	19.044	20.323	0.045	-0.016	0.2076
AAAAACGGGCTAGTGTGGCAAGAA	Bin862	20.678	7.8434	20.225	21.733	0.054	0.002	0.2764
AAAAACGGGGATAGAGCAGGAGAA	Bin483	28.485	6.0354	27.914	29.695	0.063	-0.018	0.1873
AAAAACGGGGATAGAGCAGGAGAA	Bin732	21.097	5.20246	20.347	22.232	0.052	-0.023	0.1772
AAAAACGGGGCATGCGTAGTTCAC	Bin557	9.03	7.23806	9.022	10.177	-0.027	-0.038	0.0317
AAAAACGGGGCTAAAGACGATCTT	Bin846	16.952	10.049	16.026	18.555	0.062	-0.001	0.3168
AAAAACGGGGGCCTAATACATTAA	Bin753	26.141	6.15208	24.896	26.22	0.029	-0.036	0.0941
AAAAACGGGTGGAGATATTGGGAT	Bin167	33.37	12.6773	32.358	34.056	-0.072	0.02	0.4373
AAAAACGGTACAGTTGAAAACGGT	Bin454	22.116	25.8123	20.097	23.605	-0.667	0.047	0.6397
AAAAACGGTACGATCGGAAACGGG	Bin312	20.119	20.7766	19.872	21.514	0.27	-0.016	0.597
AAAAACGGTACGGTCGGAAACGGT	Bin864	21.072	7.19097	20.225	22.037	-0.174	0.08	0.254
AAAAACGGTACGGTCGGAAATGGT	Bin457	24.085	5.13005	22.116	25.092	-0.168	0.046	0.1569
AAAAACGGTAGAACGGTCATTCCT	Bin1022	4.363	32.3352	3.946	4.684	0.62	-0.123	0.7348
AAAAACGGTATACTGTCAGCACAA	Bin294	18.597	5.9939	16.63	18.825	-0.045	-0.004	0.2494
AAAAACGGTCAGAAATAGTCGGAA	Bin1483	6.848	7.44834	6.043	7.367	-0.04	-0.002	0.3011
AAAAACGGTCCGGTCGGAAACGGT	Bin312	20.119	14.7909	19.872	21.514	-0.094	0.011	0.4742
AAAAACGTAACACGGCTGATGAAC	Bin279	12.974	6.58341	11.058	14.212	0.066	-0.023	0.2228
AAAAACGTAACACGGCTGATGGAC	Bin681	5.226	5.51923	4.454	5.517	-0.043	-0.181	0.0192
AAAAACGTAAGATTTTGATAGGAA	Bin1210	0	5.06674	0	1.238	0.028	-0.013	0.1517
AAAAACGTAGAAATAAAATGTCAT	Bin420	14.046	9.61268	13.77	14.204	0.051	-0.02	0.285
AAAAACGTAGCGGGCAACAGTTGG	Bin1134	7.333	5.36755	7.058	8.483	-0.049	-0.009	0.1842
AAAAACGTAGGAATAGGATAGGAA	Bin83	13.927	5.09582	12.428	14.835	-0.034	0.006	0.1597
AAAAACGTAGGAATTAGATGAGAG	Bin557	9.03	6.50443	9.022	10.177	-0.01	0.002	0.0126
AAAAACGTAGGAATTGATGTGGCA	Bin919	3.067	18.1111	2.149	3.082	-0.164	-0.035	0.5395
AAAAACGTAGGATTTCCGGTGGTA	Bin1054	14.533	5.10595	13.31	15.502	0.038	-0.018	0.1506
AAAAACGTAGGATTTTGATAGAAA	Bin99	20.18	5.28843	19.069	20.866	0.04	-0.014	0.1879
AAAAACGTAGGGCTTGTTTGGTTT	Bin996	26.896	10.0481	26.371	27.15	0.051	0.005	0.364
AAAAACGTAGTATTTTGATAGGAA	Bin790	1.356	7.28253	0.908	1.557	-0.066	-0.017	0.2203
AAAAACGTATCGGTCTCAACGGAG	Bin925	4.628	15.0842	3.763	6.063	-0.366	-0.122	0.4059
AAAAACGTCGGACGCCTACGGCAG	Bin1426	24.034	5.10855	23.568	24.756	0.053	-0.034	0.1173
AAAAACGTCGGGAGAGCACAGCGG	Bin1426	24.034	12.318	23.568	24.756	0.156	-0.017	0.4353
AAAAACGTGAATTAGCTGTAAGAC	Bin427	14.749	6.83872	14.614	15.237	-0.042	0.004	0.2548
AAAAACGTGAATTTGCCTGAAGAC	Bin677	3.617	21.6476	3.307	3.882	-1.277	-0.31	0.6012
AAAAACGTGACACAGCTAACGGA	Bin1536	17.872	6.90186	17.027	18.212	-0.052	-0.01	0.263
AAAAACGTGACACAGCTAACGGAC	Bin1535	17.762	34.567	17.628	17.872	-2.065	-0.188	0.7792
AAAAACGTGACACAGCTGACGGA	Bin1535	17.762	38.0438	17.628	17.872	2.091	-0.028	0.8187
AAAAACGTGACACAGCTGACGGAA	Bin1532	17.492	13.8008	17.027	17.872	0.098	0.002	0.4403
AAAAACGTGACACAGCTGACGGAC	Bin1535	17.762	39.331	17.628	17.872	17.95	-0.437	0.8287
AAAAACGTGACACAGCTGACGGAT	Bin1531	17.095	10.2577	17.027	17.872	0.045	0	0.3434
AAAAACGTGACACAGCTGATGGAT	Bin1146	10.571	14.0551	9.415	10.636	-0.128	-0.004	0.4938
AAAAACGTGACACGGCTAATGGAC	Bin94	18.26	10.2094	17.228	18.919	0.129	-0.03	0.3282
AAAAACGTGACACGGCTGATACA	Bin1215	1.238	14.992	0.855	2.353	0.129	0.008	0.4743
AAAAACGTGACACGGCTGATACAC	Bin1215	1.238	31.2874	0.855	2.353	1.122	0.033	0.7453
AAAAACGTGACACGGCTGATTGA	Bin1179	18.689	6.40383	17.62	18.851	-0.031	0.022	0.2137
AAAAACGTGACACGGCTGATTGAC	Bin1177	18.483	12.0859	18.24	18.774	-0.219	0.011	0.4328
AAAAACGTGACACGGGTGATGGAC	Bin1447	27.592	9.68982	26.357	27.791	-0.111	-0.018	0.3248
AAAAACGTGACATGGCTGATGGA	Bin567	13.809	6.27476	13.066	14.962	-0.08	-0.064	0.0789
AAAAACGTGACATGGCTGATGGA	Bin1325	0.831	13.1667	0.36	1.261	-0.08	-0.012	0.3882
AAAAACGTGACATGGCTGATGGAT	Bin1325	0.831	37.3042	0.752	1.178	-0.963	-0.083	0.8065
AAAAACGTGACGGCGATTACATGG	Bin1116	0.639	14.249	0	2.302	-0.114	-0.036	0.441
AAAAACGTGACGGTGATTACATGG	Bin1125	4.295	9.53665	3.054	6.066	0.049	-0.006	0.3285
AAAAACGTGCACGTAGAAAACGGG	Bin563	12.147	5.58611	11.551	12.986	-0.128	-0.055	0.1738
AAAAACGTGCACGTGGAAAACGAG	Bin1310	22.624	8.93257	22.339	23.252	-0.107	0.021	0.3587
AAAAACGTGCGTGCAGAAAACGAG	Bin492	30.103	5.35214	29.307	31.075	0.031	-0.021	0.1555
AAAAACGTGCGTGCTGGAGAGGGA	Bin255	6.028	19.3022	5.894	6.358	-0.099	-0.005	0.5545
AAAAACGTGTAATTAGCTGGAGGA	Bin1159	16.314	10.0704	15.805	16.982	0.083	-0.001	0.3595
AAAAACGTGTAATTGGCCGTAGGA	Bin410	10.843	5.11638	10.164	11.921	-0.052	0.082	0.0729
AAAAACGTGTGTGCTGGAGAGGGA	Bin253	5.867	18.7822	5.463	6.358	0.171	-0.015	0.5677
AAAAACGTTGGGCACGGATATCCA	Bin1284	17.408	7.5391	16.856	17.897	0.038	-0.001	0.2764
AAAAACTAACATGATCGTTGGACA	Bin1565	24.15	6.29102	23.665	24.55	-0.048	0.003	0.2862
AAAAACTAACTGTACAGATTGCG	Bin435	15.427	5.02259	14.614	15.644	-0.017	-0.018	0.1222
AAAAACTAAGGGTCTGTTTGGTAT	Bin1024	4.684	9.99119	4.363	5.048	0.047	-0.001	0.3487
AAAAACTAAGTAGAGTGAATGGTG	Bin719	18.274	9.76135	17.841	18.93	-0.065	-0.009	0.3997
AAAAACTAATATCATAACTCGTC	Bin677	3.617	11.8582	3.307	4.454	0.052	0.006	0.4108
AAAAACTAATCTAATATCGGACCA	Bin322	29.071	9.4824	28.023	29.8	-0.056	0.004	0.2946
AAAAACTAATTATACAGACTGCGT	Bin735	21.937	22.983	21.582	22.328	0.251	0.007	0.6403
AAAAACTAATTATACAGATTACGT	Bin560	11.551	5.41073	10.177	11.663	-0.032	-0.059	0.0098
AAAAACTAATTCGGCAAAATCCTT	Bin121	22.74	5.00179	22.143	23.252	0.041	-0.026	0.139
AAAAACTAATTTATAACTCGTCTG	Bin177	36.06	6.74892	35.548	36.961	0.048	-0.038	0.183
AAAAACTAATTTATATCGTCAGGA	Bin551	4.288	5.3156	3.797	4.699	-0.065	-0.042	0.1439
AAAAACTAATTTTATAACTCGTCT	Bin1012	2.056	7.91999	0.941	3.348	0.224	0.029	0.2524
AAAAACTAATTTTATAACTCGTCT	Bin1404	20.807	5.08994	20.293	21.866	0.004	-0.212	0.0414
AAAAACTACAACCGAGATCGTCC	Bin797	2.001	21.7574	1.506	2.03	-0.1	-0.048	0.5466
AAAAACTACAACCGAGATCGTCCA	Bin796	1.915	23.6318	1.766	2.03	-1.897	-0.756	0.6127
AAAAACTACAAGGACTATTCGGAT	Bin1144	9.942	27.1917	9.879	10.571	0.335	-0.004	0.686
AAAAACTACACTTATTTTCGGACG	Bin1312	22.728	5.2126	22.138	23.252	0.056	0.016	0.1894
AAAAACTACAGCTAGGACAAGCTC	Bin517	35.555	17.4239	35.523	35.758	-0.075	-0.017	0.517
AAAAACTACATAGCAACTACGACA	Bin1400	20.293	17.305	20.19	20.451	-0.093	0.009	0.5317
AAAAACTACGGCAGCTAAACACAA	Bin201	40.117	6.77205	39.032	40.266	0.036	-0.003	0.2326
AAAAACTACTGTGGCAGCTAAACGG	Bin715	17.379	5.99765	15.967	17.841	0.032	-0.039	0.1388
AAAAACTACTTTAGGACGGAAGGA	Bin869	22.097	13.7875	21.733	22.684	-0.091	0.003	0.4327
AAAAACTAGAACTGGATGGGA	Bin669	2.306	5.29297	1.185	2.655	-0.036	-0.063	0.0675
AAAAACTAGAAGAGAAAGTCGGCC	Bin373	2.385	9.22652	2.3	2.875	0.057	-0.015	0.3229
AAAAACTAGACCTAAGAAGACTTC	Bin875	23.666	5.47216	22.569	24.033	-0.261	-0.093	0.2151
AAAAACTAGATCGCCATATCCAAC	Bin155	31.015	6.7844	29.608	31.429	0.069	-0.011	0.2686
AAAAACTAGCATATTGGACCGCAC	Bin757	26.564	8.53917	26.141	27.257	-0.051	-0.003	0.2875
AAAAACTAGCTTAAATACGGACGA	Bin101	20.607	10.9259	19.241	20.866	0.054	-0.009	0.3632
AAAAACTAGGACTAAAAGGGGTT	Bin82	13.858	12.4919	12.428	14.658	0.049	-0.018	0.378
AAAAACTAGGACTAAAAGGGGTTA	Bin89	16.573	9.74779	16.55	17.228	0.044	-0.002	0.3134
AAAAACTAGGAGTGGAATTGGGTG	Bin1340	3.19	6.25407	2.756	4.164	0.045	0.025	0.1604
AAAAACTAGGAGTGGAATTGGGTGG	Bin1347	4.317	5.84575	3.849	5.457	0.043	-0.015	0.1304
AAAAACTAGGGAAGTGAGTTCGGA	Bin528	36.688	5.01591	36.516	36.787	-0.026	-0.013	0.1435
AAAAACTAGTACGGAAGATGGCAC	Bin908	0.9	12.1179	0	1.153	0.142	0.003	0.416
AAAAACTAGTAGCATACCAAACAT	Bin1196	20.488	5.55928	20.201	20.802	0.01	0.061	0.001
AAAAACTAGTAGTAGAATAAACGG	Bin389	6.28	14.8008	5.946	7.599	-0.261	0.039	0.4834
AAAAACTAGTAGTAGGCACCACTC	Bin424	14.537	27.5667	14.204	14.749	0.235	0.02	0.7095
AAAAACTAGTCTGAAGGGTAATGA	Bin1070	17.563	11.7225	17.078	18.507	-0.091	-0.019	0.3772
AAAAACTAGTGATCGTCATTTCC	Bin254	5.894	12.778	5.463	6.358	-0.144	0.055	0.4224
AAAAACTAGTGATCGTCATTTCCC	Bin256	6.228	7.40655	5.463	6.665	-1.595	0.473	0.2508
AAAAACTAGTGGAGGACATGACAA	Bin1511	12.837	17.0952	11.786	13.952	-0.23	-0.075	0.5283
AAAAACTAGTGGCATGCTTCTGAC	Bin869	22.097	7.08068	21.733	22.684	-0.021	-0.025	0.069
AAAAACTATCAAAGGATCTCGGG	Bin791	1.428	6.07632	0.908	1.557	0.051	0.024	0.1786
AAAAACTATCAAAGGATCTCGGGT	Bin790	1.356	21.7732	1.267	1.506	0.335	0.049	0.6047
AAAAACTATCATAGCTCGTCCTTC	Bin488	29.695	14.6552	28.768	30.208	0.059	-0.01	0.4611
AAAAACTATCGGATACTCGGACGG	Bin683	5.517	8.56764	5.226	6.712	-0.068	-0.007	0.3208
AAAAACTATCTAAGGACGTCGGGT	Bin1404	20.807	7.27595	20.227	21.866	0.068	0.003	0.2725
AAAAACTATCTTTCGTGACGGCTA	Bin238	3.068	5.44704	2.029	4.027	0.055	0.029	0.1716
AAAAACTATGGACTTCTAGGTGTG	Bin933	7.089	6.71781	6.063	7.566	-0.048	-0.052	0.1324
AAAAACTATGGCGGCTAAACACAA	Bin793	1.557	17.0816	1.506	1.71	-0.08	0.004	0.5646
AAAAACTATGGTACCGGATGTCT	Bin570	14.32	6.72043	14.212	15.306	0.073	0	0.2265
AAAAACTATGTAAGAGGACAGTGG	Bin1177	18.483	5.75142	18.086	18.815	0.056	-0.007	0.2242
AAAAACTATTTTTGGTCGGTCGGC	Bin915	2.118	7.94365	1.995	2.188	0.118	0.035	0.2459
AAAAACTCAAAAACTATGGGACGG	Bin1058	14.872	12.3968	14.674	15.874	-0.073	-0.027	0.3861
[truncated: 515,497+ more rows]
