# Supplementary material for: Features of sRNA biogenesis in rice revealed by genetic dissection of sRNA expression level
Source: Comput Struct Biotechnol J. 2020 Oct 23;18:3207–16. doi: 10.1016/j.csbj.2020.10.012 (PMC7649420; doi:10.1016/j.csbj.2020.10.012)
Supplement: Supplementary data 5 [file mmc5.zip › Supplementary file 4.fasta]

>sRNA.cluster.1
CTCTGGTTCAAGTCCAGGATGGCCCAGCTGCGCCAGGGAAAAGAATAGAAGAAGCATCTGACTCTTTCATGCATACTCCA
CTTGGCTCGGGGGGATATAGCTCAGTTGGTAGAGCTCCGCTCTTGCAAGGCGGATGCCAGCGGTTCGAGTCCGCTTATCT
CCAGCCCGTGAACTTAGCGGATACTATGATAGCACCGAATTTTGCCAATTCGGCAGTTCGATCTATGATTTCGCATTCAT
GGACGTTGATAAGATCCTTCCATTTAGTAGCACCTTAGGATGGCATAGCCTTAACGTTAATGGCGAGGTTCAAAAGAGGA
AAGGCTTGCGGTGGATACCTAGGTACCCAGAGACGAGGAAGGGCGTAGCAAGCGACGAAATGCTTCGGGGAGTTGAAAAT
AAGCATAGATCCGGAGATTCCCAAATAGGTCAACCTTTTGAACTGCCTGCTGAATCCATGAGCAGGCAAGAGACAACCTG
GCGAACTGAAACATCTTAGTAGCCAGAGGAAAAGAAAGCAAAAGCGATTCCCGTAGTAGCGGCGAGCGAAATGGGAGCAG
CCTAAACCGTGAAAACGGGGTTGTGGGAGAGCAATACAAGCGTTGTGCTGCTAGGCGAAGCGGTTGAGTGCCGCACCCTA
GATGGCTAAAGTCCAGTAGCCGAAAGCATCACTAGATTACGCTCTGACCCGAGAAGCATGGGGCACGTGGAATCCCGTGT
GAATCAGCAAGGACCACCTTGCAAGGCTAAATACTCCTGGGTGACCGATAGCGAAGTAGTACCGTGAGGGAAAGGTGAAA
AGAACCCCCAGTGGGTAGTGAAATAGAACGTGAAACCGTGCTGAGCTCCCAAGCAGTGGGAGGGGAAAGTGATCTCTGAC
CGCGTGCCTGTTGAAGAATGAGCCGGCGACTCATAGGCAGTGGCTTGGTTAAGGGAACGGAACCCACCGGAGCCGTAGCG
AAAGCGAGTCTTCATAGGGCGATTGTCACTGCTTATGGACCCGAACCTGGGTGATCTATCCATGACCAGGATGAAGCTTG
GATGAAACTAAGCAGAGGTCCGAACCGACTGATGTTGAAGAATCAGCGGATGAGTTGTGGTTAGGGGTGAAATGCCACTC
GAACCCAGAGCTAGCTGGTTCTCCCCGAAATGCGTTGAGGCGCAGCAGTTGACTGGACATCTAGGGGTAAAGCACTGTTT
CGGTGCGGGCTGCGCGAGCGGTACCAAATCGAGGCAAACTCTGAATACTAGATATGACCCAAAAATAACAGGGGTCAAGG
TCGGCCAGTGAGACGATGGGGGATAAGCTTCATCGTCGAGAGGGAAACAGCCCGGATCACCAGCTAAGGCCCCTAAATGA
CCGCTCAGTGATAAAGGAGGTGGGGGTGCAAAGACAGCCAGGAGGTTTGCCTAGAAGCAGCCACCCTTTAAAGAGTGCGT
AATAGCTCACTGATCGAGCGCCCTTGCGCTGAAGATGAACGGGGCTAAGCGATCTGCCGAAGCTGTGGGATGTCAAAATG
CATCGGTAGGGGAGCGTTCCGCCTTAGAGGGAAGCAACCGCGAAAGCGGGGGTCGACGAAGCGGAAGCGAGAATGTCGGC
TTGAGTAACGAAAACATTGGTGAGAATCCAATGCCCCGAAAACCCAAGGTTTCCTCCGCAAGGTTCGTCCACGGAGGGTG
AGTCAGGGCCTAAGATCAGGCCGAAAGGCGTAGTCGATGGACAACAGGTCAATATTCCTGTACTACCCCTTGTTGGTACG
GAGGGACGGAGGAGGCTAGGTTAGCCGAAAGATGGTTATAGGTTTAAGGACACAAGGTGACCCTGCTTTTTCAGGGTAAG
AAGGGGTAGAGAAAATGCCTCGAGCCGAGGTCCGAGTACCAAGCGCTGCAGCGCTGAAGTATGAGCCCCGTGGACTAGCC
ATTGCTTCTCCACGAGGCTCATACCAGGCGCTACGGCGCTGAAGTATGTAACCCATGCCATACTCCCAGGAAAAGCTCGA
ACGACCTTCAACAAAGGGGTACCTGTACCCGAAACCGACACAGGTGGGTAGGTAGAGAATACCTAGGGGCGCGAGACAAC
TCTCTCTAAGGAACTCGGCAAAATAGCCCCGTAACTTCGGGAGAAGGGGTGCCCCCTCGCAAAAGGGGGTCGCAGTGACC
AGGCCCGGGCGACTGTTTACCAAAAACACAGGTCTCCGCAAAGTCGTAAGACCATGTATGGGGGCTGACGCCTGCCCAGT
GCCGGAAGGTCAAGGAAGTTGGTGAACTGATGACAGGGAAGCCGGCGACCGAAGCCCCGGTGAACGGCGGCCGTAACAAT
AACGGTCCTAAGGTAGCGAAATTCCTTGTCGGGTAAGTTCCGACCCGCACGAAAGGCGTAACGATCTGGGCACTGTCTCG
GAGAGAGACTCGGTGAAATAGACATGTCTGTGAAGATGCGGACTACCTGCACCTGGACAGAAAGACCCTATGAAGCTTTA
CTGTTCCCTGGGATTGGCTTTGGGCCTTTCCTGCGCAGCTTAGGTGGAAGGCGAAGAAGGCCCCCTTCCGGGGGGGCCCG
AGCCATCAGTGAGATACCACTCTGGAAGAGCTCGGATTCTAACCTTGTGTCAGACCCGCGGGCCAAGGGACAGTCTCAGG
TAGACAGTTTCTATGGGGCGTAGGCCTCCCAAAAGGTAACGGAGGCGTGCAAAGGTTTCCTCGGGCCAGACGGACATTGG
TCCTCGAGTGCAAAGGCAGAAGGGAGCTTGACTGCAAGACTCACCCGTCGAGCAGAGACGAAAGTCGGCCTTAGTGATCC
GACGGTGCCGAGTGGAAGGGCCGTCGCTCAACGGATAAAAGTTACTCTAGGGATAACAGGCTGATCTTCCCCAAGAGTCC
ACATCGACGGGAAGGTTTGGCACCTCGATGTCGGCTCTTCGCCACCTGGAGCTGTAGGTGGTTCCAAGGGTTGGGCTGTT
CGCCCATTAATGCGGTACGTGAGCTGGGTTCAGAACGTCGTGAGACAGTTCGGTCCATATCCGGTGTGGGCGTTAGAGCA
TTGAGAGGACCTTTCCCTAGTACGAGAGGACCGGGAAGGACGCACCTCTGGTGTACCAGTTATCGTGCCTACGGTAAACG
CTGGGTAGCCAAGTGCGGAGAGGATAACTGCTGAAAGCATATAAGTAGTAAGCCCACCCCAAGATGAGTGCTCTCTCCTC
CGACTTCCCTAGAGCCTCCGGTAGCACAGCCGAGACAGCGACGGGTTCTCCACCCATACGGGGATGGAGCGACAGAAGCA
TGGAAATAGGATAAGGTAGCGGCGAGACGAGCCGTTTAAATAGGTGTCAAGTGGAAGTGCAGTGATGTATGCAGCTGAGG
CATCCTAACGAACGAACGATTTGAACGTTAGTTTG
>sRNA.cluster.2
CACGTCCGCCGCGCCGCGGGCGCCCCACCGGGCGTCCCGCGGCGGCTCGACGGCGCGAGCGGCGTGGCCTCGCGGCGCCC
GGCACCCAAGCGTGCCGGCGCTGCCAAGGCCACCTCGCGCGTGCCATTGGTCCCGGATGCCGCCCACGATACAGGCTCAC
GGCGGCCCCGCCCCGTGCCTACCCATAAGCGAGATGCTCTCGGAAGACGACAGCCCGCCCGGCCGCCGCCGTGTCCGCCG
CTCCCGACCCGGGGGCGGCGGCGACGCGCGTCGGACGGCGCGGGCTCGTCGCGGAGGACGTGCTACCTGGTTGATCCTGC
CAGTAGTCATATGCTTGTCTCAAAGATTAAGCCATGCATGTGCAAGTATGAACCAATTCGAACTGTGAAACTGCGAATGG
CTCATTAAATCAGTTATAGTTTGTTTGATGGTACGTGCTACTCGGATAACCGTAGTAATTCTAGAGCTAATACGTGCAAC
AAACCCCGACTTCCGGGAGGGGCGCATTTATTAGATAAAAGGCTGACGCGGGCTCCGCCCGCTGATCCGATGATTCATGA
TAACTCGACGGATCGCACGGCCCTCGTGCCGGCGACGCATCATTCAAATTTCTGCCCTATCAACTTTCGATGGTAGGATA
GGGGCCTACCATGGTGGTGACGGGTGACGGAGAATTAGGGTTCGATTCCGGAGAGGGAGCCTGAGAAACGGCTACCACAT
CCAAGGAAGGCAGCAGGCGCGCAAATTACCCAATCCTGACACGGGGAGGTAGTGACAATAAATAACAATACCGGGCGCTT
TAGTGTCTGGTAATTGGAATGAGTACAATCTAAATCCCTTAACGAGGATCCATTGGAGGGCAAGTCTGGTGCCAGCAGCC
GCGGTAATTCCAGCTCCAATAGCGTATATTTAAGTTGTTGCAGTTAAAAAGCTCGTAGTTGGACCTTGGGCCGGGCCGGC
CGGTCCGCCTCACGGCGAGCACCGACCTGCTCGACCCTTCTGCCGGCGATGCGCTCCTGGCCTTAACTGGCCGGGTCGTG
CCTCCGGCGCCGTTACTTTGAAGAAATTAGAGTGCTCAAAGCAAGCCATCGCTCTGGATACATTAGCATGGGATAACATC
ATAGGATTCCGGTCCTATTGTGTTGGCCTTCGGGATCGGAGTAATGATTAATAGGGACAGTCGGGGGCATTCGTATTTCA
TAGTCAGAGGTGAAATTCTTGGATTTATGAAAGACGAACAACTGCGAAAGCATTTGCCAAGGATGTTTTCATTAATCAAG
AACGAAAGTTGGGGGCTCGAAGACGATCAGATACCGTCCTAGTCTCAACCATAAACGATGCCGACCAGGGATCGGCGGAT
GTTGCTTATAGGACTCCGCCGGCACCTTATGAGAAATCAAAGTCTTTGGGTTCCGGGGGGAGTATGGTCGCAAGGCTGAA
ACTTAAAGGAATTGACGGAAGGGCACCACCAGGCGTGGAGCCTGCGGCTTAATTTGACCCAACACGGGGAAACTTACCAG
GTCCAGACATAGCAAGGATTGACAGACTGAGAGCTCTTTCTTGATTCTATGGGTGGTGGTGCATGGCCGTTCTTAGTTGG
TGGAGCGATTTGTCTGGTTAATTCCGTTAACGAACGAGACCTCAGCCTGCTAACTAGCTATGCGGAGCCATCCCTCCGCA
GCTAGCTTCTTAGAGGGACTATGGCCGTTTAGGCCACGGAAGTTTGAGGCAATAACAGGTCTGTGATGCCCTTAGATGTT
CTGGGCCGCACGCGCGCTACACTGATGTATTCAACGAGTATATAGCCTTGGCCGACAGGCCCGGGTAATCTTGGGAAATT
TCATCGTGATGGGGATAGATCATTGCAACTGTTGGTCTTCAACGAGGAATGCCTAGTAAGCGCGAGTCATCAGCTCGCGT
TGACTACGTCCCTGCCCTTTGTACACACCGCCCGTCGCTCCTACCGATTGAATGGTCCGGTGAAGTGTTCGGATCGCGGC
GACGGGGGCGGTTCGCCGCCCCCGACGTCGCGAGAAGTCCATTGAACCTTATCATTTAGAGGAAGGAGAAGTCGTAACAA
GGTTTCCGTAGGTGAACCTGCGGAAGGATCATTGTCGTGACCCTGACCAAAACAGACCGCGAACGCGTCACCCCTGCCCG
CCGAGCGCTCGCGCGCGAGGCGACCGAGGC
>sRNA.cluster.3
ACGCTGGCTCTAGGCCGCAGTGCACCCCGGCGCGCGGCCGGCGCGATGGCCCCTCAGGACCCAAACGCACCGAGAGCGAA
CGCCTCGGACCGCGACCCCAGGTCAGGCGGGACTACCCGCTGAGTTTAAGCATATAAATAAGCGGAGGAGAAGAAACTTA
CGAGGATTCCCCTAGTAACGGCGAGCGAACCGGGAGATGCCCAGCTTGAGAATCGGGCGGCCGCGCCGTCCGAATTGTAG
TCTGGAGAGGCGTCCTCAGCGACGGACCGGGCCCAAGTCCCCTGGAAAGGGGCGCCTGGGAGGGTGAGAGCCCCGTCCGG
CCCGGACCCTGTCGCCCCACGAGGCGCCGTCAACGAGTCGGGTTGTTTGGGAATGCAGCCCAAATCGGGCGGTAAACTCC
GTCCAAGGCTAAATACAGGCGAGAGACCGATAGCGAACAAGTACCGCGAGGGAAAGATGAAAAGGACTTTGAAAAGAGAG
TCAAAGAGTGCTTGAAATTGCCGGGAGGGAAGCGGATGCGGGCCGGCGATGCGCCCCGGCCGTATGCGGAACGGCTTCGG
CTGGTCCGCCGATCGGCTCGGGGCGTGGACTGTTGTCGGCCGCGCCGGCGGCCAAAGCCCGGGGGCTCCGCGCCCCCGGC
AGCCGTCGTCGGCGCAGCCGGTCACCGCGCGCCTCTGGCGCGCCCCTCGGGGCGCCGCGCTGCAACGGCCTGCGGGCTCC
CCATCCGACCCGTCTTGAAACACGGACCAAGGAGTCTGACATGCGTGCGAGTCGACGGGTTCTGAAACCTGGGATGCGCA
AGGAAGCTGACGAGCGGGAGGCCCTCACGGGCCGCACCGCTGGCCGACCCTGATCTTCTGTGAAGGGTTCGAGTTGGAGC
ACGCCTGTCGGGACCCGAAAGATGGTGAACTATGCCTGAGCGGGGCGAAGCCAGAGGAAACTCTGGTGGAGGCTCGAAGC
GATACTGACGTGCAAATCGTTCGTCTGACTTGGGTATAGGGGCGAAAGACTAATCGAACCATCTAGTAGCTGGTTCCCTC
CGAAGTTTCCCTCAGGATAGCTGGAGCCCATTACGAGTTCTATCGGGTAAAGCCAATGATTAGAGGCATCGGGGGCGCAA
CGCCCTCGACCTATTCTCAAACTTTAAATAGGTAGGACGGCGCGGCTGCTCCGGTGAGCCGCGCCACGGAATCGGGAGCT
CCAAGTGGGCCATTTTTGGTAAGCAGAACTGGCGATGCGGGATGAACCGGAAGCCTGGTTACGGTGCCGAACTGCGCGCT
AACCTAGAACCCACAAAGAGTGTTGGTCGATTAAGACAGCAGGACGGTGGTCATGGAAGTCGAAATCCGCTAAGGAGTGT
GTAACAACTCACCTGCCGAATCAACTAGCCCCGAAAATGGATGGCGCTGAAGCGCGCGACCCACACCAGGCCATCTGGGC
GAGCGCCATGCCCCGATGAGTAGGAGGGCGCGGCGGCCGCCGCAAAACCCGGGGCGCGAGCCCGGGCGGAGCGGCCGTCG
GTGCAGATCTTGGTGGTAGTAGCAAATATTCAAATGAGAACTTTGAAGGCCGAAGAGGAGAAAGGTTCCATGTGAACGGC
ACTTGCACATGGGTAAGCCGATCCTAAGGGACGGGGTAACCCCGGCAGAGAGCGCGACCACGCGCGTGCCCCGAAAGGGA
ATCGGGTTAAGATTTCCCGAGCCGGGACGTGGCGGTTGACGGCGACGTTAGGAAGTCCGGAGACGCCGGCGGGGGCCTCG
GGAAGAGTTATCTTTTCTGCTTAACGGCCCGCCAACCCTGGAAACGGTTCAGCCGGAGGTAGGGTCCAGCGGCCGGAAGA
GCACCGCACGTCGCGCGGTGTCCGGTGCGCCCCCGGCGGCCCTTGAAAATCCGGAGGACCGAGTACCGTCCACGCCCGGT
CGTACTCATAACCGCATCAGGTCTCCAAGGTGAACAGCCTCTGGCCAATGGAACAATGTAGGCAAGGGAAGTCGGCAAAA
CGGATCCGTAACTTCGGGAAAAGGATTGGCTCTGAGGGCTGGGCTCGGGGGTCCCGGCCCCGAACCCGTCGGCTGCCGGC
GGACTGCTCGAGCTGCTCGCGCGGCGAGAGCGGGCCGCCGCGTGCCGGCCGGGGGACGGACCGGGAACGGCCCCCTCGGG
GGCCTTCCCCGGGCGTCGAACAGCCGACTCAGAACTGGTACGGACAAGGGGAATCCGACTGTTTAATTAAAACAAAGCAT
TGCGATGGTCCTCGCGGATGCTGACGCAATGTGATTTCTGCCCAGTGCTCTGAATGTCAAAGTGAAGAAATTCAACCAAG
CGCGGGTAAACGGCGGGAGTAACTATGACTCTCTTAAGGTAGCCAAATGCCTCGTCATCTAATTAGTGACGCGCATGAAT
GGATTAACGAGATTCCCACTGTCCCTGTCTACTATCCAGCGAAACCACAGCCAAGGGAACGGGCTTGGCGGAATCAGCGG
GGAAAGAAGACCCTGTTGAGCTTGACTCTAGTCCGACTTTGTGAAATGACTTGAGAGGTGTAGGATAAGTGGGAGCCCTC
GGGCGCAAGTGAAATACCACTACTTTTAACGTTATTTTACTTATTCCGTGAGTCGGAAGCGGGGCCTGGCCCCTCCTTTT
GGCTCTAAGGCCCGAGTCCCTCGGGCCGATCCGGGCGGAAGACATTGTCAGGTGGGGAGTTTGGCTGGGGCGGCACATCT
GTTAAAAGATAACGCAGGTGTCCTAAGATGAGCTCAACGAGAACAGAAATCTCGTGTGGAACAAAAGGGTAAAAGCTCGT
TTGATTCTGATTGCCAGTACGAATACGAACCGTGAAAGCGTGGCCTATCGATCCTTTAGACCTTCGGAGTTTGAAGCTAG
AGGTGTCAGAAAAGTTACCACAGGGATAACTGGCTTGTGGCAGCCAAGCGTTCATAGCGACGTTGCTTTTTGATCCTTCG
ATGTCGGCTCTTCCTATCATTGTGAAGCAGAATTCACCAAGTGTTGGATTGTTCACCCACCAATAGGGAACGTGAGCTGG
GTTTAGACCGTCGTGAGACAGGTTAGTTTTACCCTACTGATGACCGTGCCGCGATAGTAATTCAACCTAGTACGAGAGGA
ACCGTTGATTCACACAATTGGTCATCGCGCTTGGTTGAAAAGCCAGTGGCGCGAAGCTACCGTGTGCCGGATTATGACTG
AACGCCTCTAAGTCAGAATCCAAGCTAGCAAGCGGCGCCTGCGCCCGCCGCCCGCCCCGACCCACGTTAGGGGCGCAAGC
CCCCAAGGGCCCGTGCCACCGGCCAAGCCGGCCCGGCCGACGCGCCGCGGCCGGCCGCCTCGAAGCTCCCTTCCCAACGG
GCGGCGGGCTGAATCCTTTGCAGACGACTTAAATACGCGACGGGGCATTGTAAGTGGCAGAGTGGCCTTGCTGCCACGAT
CCACTGAGATCCAGCCCCGCGTCGCACGGATTCGTAAAAAAAAAGAG
>sRNA.cluster.4
GCCGCTTTGTCTACGAATAAGGAAGCTATAAGTAATGCAACTATGAATCTCATGGAGAGTTCGATCCTGGCTCAGGATGA
ACGCTGGCGGCATGCTTAACACATGCAAGTCGAACGGGAAGTGGTGTTTCCAGTGGCGAACGGGTGAGTAACGCGTAAGA
ACCTGCCCTTGGGAGGGGAACAACAACTGGAAACGGTTGCTAATACCCCGTAGGCTGAGGAGCAAAAGGAGAAATCCGCC
CAAGGAGGGGCTCGCGTCTGATTAGCTAGTTGGTGAGGCAATAGCTTACCAAGGCGATGATCAGTAGCTGGTCCGAGAGG
ATGATCAGCCACACTGGGACTGAGACACGGCCCAGACTCCTACGGGAGGCAGCAGTGGGGAATTTTCCGCAATGGGCGAA
AGCCTGACGGAGCAATGCCGCGTGGAGGTGGAAGGCCCACGGGTCGTCAACTTCTTTTCTCGGAGAAGAAACAATGACGG
TATCTAAGGAATAAGCATCGGCTAACTCTGTGCCAGCAGCCGCGGTAAGACAGAGGATGCAAGCGTTATCCGGAATGATT
GGGCGTAAAGCGTCTGTAGGTGGCTTTTCAAGTCCGCCGTCAAATCCCAGGGCTCAACCCTGGACAGGCGGTGGAAACTA
CCAAGCTGGAGTACGGTAGGGGCAGAGGGAATTTCCGGTGGAGCGGTGAAATGCATTGAGATCGGAAAGAACACCAACGG
CGAAAGCACTCTGCTGGGCCGACACTGACACTGAGAGACGAAAGCTAGGGGAGCAAATGAGATTAGAGACCCCAGTAGTC
CTAGCCGTAAACGATGGATACTAGGTGCTGTGCGACTCGACCCGTGCAGTGCTGTAGCTAACGCGTTAAGTATCCCGCCT
GGGGAGTACGTTCGCAAGAATGAAACTCAAAGGAATTGACGGGGGCCCGCACAAGCGGTGGAGCATGTGGTTTAATTCGA
TACAAAGCGAAGAACCTTACCAGGGCTTGACATGCCGCGAATCCTCTTGAAAGAGAGGGGTGCCCTCGGGAACGCGGACA
CAGGTGGTGCATGGCTGTCGTCAGCTCGTGCCGTAAGGTGTTGGGTTAAGTCTCGCAACGAGCGCAACCCTCGTGTTTAG
TTGCCACTATGAGTTTGGAACCCTGAACAGACCGCCGGTGTTAAGCCGGAGGAAGGAGAGGATGAGGCCAAGTCATCATG
CCCCTTATGCCCTGGGCGACACACGTGCTACAATGGGCGGGACAAAGGGTCGCGATCTCGCGAGGGTGAGCTAACTCCAA
AAACCCGTCCTCAGTTCGGATTGCAGGCTGCAACTCGCCTGCATGAAGCAGGAATCGCTAGTAATCGCCGGTCAGCCATA
CGGCGGTGAATCCGTTCCCGGGCCTTGTACACACCGCCCGTCACACTATAGGAGCTGGCCATGTTTGAAGTCATTACCCT
TAACCGTAAGGAGGGGGATGCCTAAGGCTAGGCTTGCGACTGGAGTGAAGTCGGAACAAGGTAGCCGTACTGGAAGGTGC
GGCTGGATCACCTCCTTTTCAGGGAGAGCTAATGCTTATGCTTATTGGGTATTTTGGTTTGACACTGCTTCACGCCCAAA
AAGAAGGCAGCTACGTCTGAGCTAAACTTGGATATGGAAGTCTTCTTTCGTTTAGGGTGAAGTAAGACCAAGCTCATGAG
CTTATTATCCTAGGTCGGAACAAATTAGTTGATAGTGATAGGATCCCCTTTTTGACGTCCCCATGCCCCCCCCCCGTGTG
GTGTGGCGGCATGGGGATGTCAAAAGGAAAGGGATGGAGTTTTTCTCGCTTTTGGCGTAGCAGGCCTCCCTTTGGGAGGA
>sRNA.cluster.5
ATTTTTGCAAAGGTTTCATTTACGCCTAATCCATATCGAGTAGACCCTGTCGTTGTGAGAATTCTTAATTCATGAGTTGT
AGGGAGGGACGTATGTCACCACAAACAGAAACTAAAGCAAGTGTTGGATTTAAAGCTGGTGTTAAGGATTATAAATTGAC
TTACTACACCCCGGAGTACGAAACCAAGGACACTGATATCTTGGCAGCATTCCGAGTAACTCCTCAGCCGGGGGTTCCGC
CCGAAGAAGCAGGGGCTGCAGTAGCTGCCGAATCTTCTACTGGTACATGGACAACTGTTTGGACTGATGGACTTACCAGT
CTTGATCGTTACAAAGGCCGATGCTATCACATCGAGCCCGTTGTTGGGGAGGATAATCAATATATCGCTTATGTAGCTTA
TCCATTAGACCTATTTGAAGAGGGTTCTGTTACTAACATGTTTACTTCCATTGTGGGTAACGTATTTGGTTTCAAAGCCC
TACGCGCTCTACGTCTGGAGGATCTGCGAATTCCCCCTACTTATTCAAAAACTTTCCAAGGTCCGCCTCATGGTATCCAA
GTTGAAAGGGATAAGTTGAACAAATACGGTCGTCCTTTATTGGGATGTACTATTAAACCAAAATTGGGATTATCTGCAAA
AAATTATGGTAGAGCATGTTATGAGTGTCTACGCGGTGGACTTGATTTTACCAAAGATGATGAAAACGTAAACTCACAAC
CATTTATGCGTTGGAGGGACCGTTTTGTCTTTTGTGCCGAAGCTATTTATAAATCACAGGCCGAAACCGGTGAAATTAAG
GGGCATTACTTGAATGCGACTGCAGGTACATGCGAAGAAATGATTAAAAGAGCTGTATTTGCGAGGGAATTAGGGGTTCC
TATTGTAATGCATGACTACTTAACCGGGGGATTCACCGCAAATACTAGTTTGGCTCATTATTGCCGCGACAACGGCCTAC
TTCTTCACATTCACCGAGCAATGCATGCAGTTATTGATAGACAGAAAAATCATGGTATGCATTTCCGTGTATTAGCTAAA
GCATTGCGTATGTCTGGGGGAGATCATATCCACGCTGGTACAGTAGTAGGTAAGTTAGAAGGGGAACGCGAAATGACTTT
AGGTTTTGTTGATTTATTGCGCGATGATTTTATTGAAAAAGATCGTGCTCGCGGTATCTTTTTCACTCAGGACTGGGTAT
CCATGCCAGGTGTTATACCGGTGGCTTCAGGGGGTATTCATGTTTGGCATATGCCAGCTCTGACCGAAATCTTTGGAGAT
GATTCTGTATTGCAATTTGGTGGAGGAACTTTAGGACATCCTTGGGGTAATGCACCTGGTGCAGCAGCTAATCGGGTGGC
TTTAGAAGCCTGTGTACAAGCTCGTAACGAAGGGCGCGATCTTGCTCGTGAAGGTAATGAAATTATCCGATCAGCTTGCA
AATGGAGTCCTGAACTAGCCGCAGCTTGTGAAATATGGAAAGCGATCAAATTCGAGTTCGAGCCGGTAGATAAACTAGAT
AGCTAGACTAAGTGGATAAAATTAGATAGAAAAAAGGTCTAAATAAAAAAGAAGAGAAATAGAAAGATCAAAAATCAGTT
ACGAAAATGCAGTAATTCTTCTTTTTTCTTCTAATTGATTGCAATTAAACTCGGCTCAATCTGAAAAAAAGATTGAGCCG
AGTTTAAAAAGAA
>sRNA.cluster.6
TTTAACAAGCCTTCTATTATCTTTCTAGTTAATACGTGTGCTTGGGAGTCCTTGCAATTTGAATAAACCAAGATCTTACC
ATGACTGCAATTTTAGAGAGACGCGAAAGTACAAGCCTGTGGGGTCGCTTCTGCAACTGGATAACTAGCACCGAAAACCG
TCTTTACATCGGATGGTTCGGTGTTTTGATGATCCCTACCTTATTGACCGCAACTTCTGTATTTATTATCGCCTTCATCG
CTGCCCCTCCAGTAGATATTGATGGTATTCGTGAGCCTGTTTCTGGTTCTTTACTTTACGGAAACAATATTATCTCTGGT
GCCATTATTCCTACTTCTGCGGCGATCGGATTGCACTTTTACCCAATTTGGGAAGCTGCATCTGTTGATGAGTGGTTATA
CAATGGTGGTCCTTATGAGCTAATTGTTCTACACTTCTTACTTGGTGTAGCTTGTTATATGGGTCGTGAGTGGGAACTGA
GTTTCCGTCTGGGTATGCGTCCTTGGATTGCTGTTGCATATTCAGCTCCTGTTGCAGCTGCTACTGCTGTTTTCTTGATT
TACCCTATTGGTCAAGGAAGTTTCTCTGATGGTATGCCTTTAGGAATATCTGGTACTTTCAACTTTATGATTGTATTCCA
GGCAGAGCATAACATCCTTATGCATCCATTTCACATGTTAGGTGTAGCTGGTGTATTCGGCGGTTCCCTATTCAGTGCTA
TGCATGGTTCCTTGGTAACCTCTAGTTTGATCAGGGAAACCACTGAAAACGAATCTGCTAATGAGGGTTACAGATTTGGT
CAAGAGGAAGAGACTTATAATATTGTGGCCGCTCATGGTTATTTTGGCCGATTAATCTTCCAATATGCTAGTTTTAACAA
CTCTCGTTCTTTACACTTCTTCTTGGCTGCTTGGCCTGTAGTAGGGATTTGGTTCACTGCTTTAGGTATTAGTACTATGG
CTTTCAATCTAAACGGATTCAATTTCAACCAATCTGTAGTTGATAGCCAAGGTCGCGTTATTAATACTTGGGCTGATATC
ATCAACCGTGCTAATCTTGGTATGGAAGTAATGCACGAACGTAATGCTCACAACTTCCCTCTAGACCTAGCTGCTCTTGA
AGTTCCATCTCTTAATGGATAAGGCTTTTCTGCTAACATATAGCAATTTTTGAAGAAAGGAAAGCTAGAAATACCCAATA
TCTTGCTGAAGCAAGATATTGGGTATTTCTTT
>sRNA.cluster.7
CCCTCCCTGGCATGGCAGACCCAAACTTTTAGGCGTCGATATAGTCATTGGCATAATAGTGGAGCAAACTATGGAATAAA
GAATTTTACCGAAGCTTCAAAACCCGATGAACTTGACAATCACTTCAGCGTAAACACCATCGCCCTGAGCACTGTACAGG
CTGGGAATAGGATTTCTTTCCCTAATTTGCAGATCTTCATATAGATTGTCCATCTTGAATTCCTTAAATATCGTGTTGAG
ATATTCTGGGAAAATGCGACGGACGAGCGCGAGTACCTCCATGCGCGTGAACTTATCACCAGAGAAACCGGGGAAATTGG
AAGTCACAATAGCATCAACAACTACTTCGACCGAATGGACAGATCCATGCCGGTGAATCTCAATAACTATTTCTCCAGCC
TCTTTTTGTGAGATAATCAATTGGGGCTTAGGTATCCATGGATATTTGTTAGCTGGGTATATCTTCTGCCATTTCAGACG
TAAGAATTTTGGCAATAATCCACTGTCAAGAGACACAGTCAGTGCATCCTTGAATTTTACACCAACAGCCTCAATAATGC
GATGCGCTAAAATTTCCTTCCCATTCTTTACTACAGGATATTGCTTGCGCAGTAGTCGATAGGCTTCAACAGAAACATCC
CCAAATACCCTTCCTGGTAGTGCTATGGGATGGTCCACAATATTATCCTCCTTAACATTCGGATCTGTCAAATCTTTAAG
GTATATATCCATTTCCACTGGAAGGGCATTGAGGGACTCAGACCCATGAAGCCTTTGTATGGTCTCTGTCAAGAAACTGC
TGTAGTGTTGGTAGTTTTCGCTCGAATCAGATATGCCCTCTCTTTTTTGGCACATCTTTGAACACCACCAAGCCAAAATC
CTTATACACCCCCACATTTTCCTTAGTGAGGATGTGGCTCGGGGACATTTTCACTTTGTTGGCTATATAAGGTGCAAGGG
ATCCAGACCATACTGCCCGACGAATAGGGTCCTCTAGCATATAAGGCTTTGCTGGATCAATGTTTTCATAGAGCCTTCCT
AATGGAATAGGTGACAGAAAAGGATTCTCAGACAAAAAATCATCCAAAGGTTGAAACCTATCGCTTAGGAGCGCAACAAC
ACCGCTGAAACCACTGCAATTAATTAAATGGACTAGAATTAGCTACAGCTAGGGATTTTACTTTTCCAATGCCCCTAAGA
GATGTGGCAAAAAAAACAGAACACCCCTAAGAGATGTGGCAAAAAACAGAACGTGGGTAGGCAAAGAAATCACTATAAAG
AGGAACAAGAGAATTCAAAACAACAGAAAACAAATAGATTTTATACATCACAGGAATCAAAGACTTGACAGACTCATATC
ACAAGAAAAATCAAGATCTTCTTTTACTCATTCTCATCAATCCATAGTTGTAATAATCTTTACATAATTCAAGAACCAGG
AGATAGACCAGGTTTAATCTTATCGAATATGGGCTGAACCCAGAGTTCTGAGATAGCTAAACATACAGATTGAGAAATTT
TCTGCCGGATAGCAATTTAAAAAGAGGAATGAACTAGATTCGGTACATCTAAGCCTGCTAATGGACTGAGATCCAGACCA
AAACCGCCCCAGTTCACTTGTCTCTATAGTACACTTCTAAACCAATCCAATTCAATTCATAGTTTGCAGAAACCAAACCA
ATCCAATCCACTCATAGAGCAAGCCCAAACCAATCCAAACCAAGTGCAGACAAATGGATTCAACCCATTCTCAACCCATT
TCCAACCGAAAGGAAATCCACAATATTACTCTGAACACCAACAGGCATCGTCATCTTCTTCCTCCTCCCTCCTTCGGTCA
GCTCCGGGAGGATGAGCAGCTTGCAAAGGGCATCAATGGAGGATGAGCAGCTTGCAGAGCTCGTACAGGGTCGTGGGAGC
ATCTGGCGCTCCCGTGCGCCACATCGTCGTCGCCGCCGCAGCGAAGGAGCCTCACCAGCGCTGGGATGCCGCGACCACCG
CGAGCGCGTTCACCGACTCACCATCGCGAGGCTCGTGAGCACTACAGCCGCGACCACCACGGCTGCACCGCCGTAGGACT
TCTCCCCCAAGTCCGCACCACCGCACCGCCATTGTCCGCCACAAGCCCCACGTTGCCCCGCCCTTCTCCCCCATGATGGC
GGCCACGGCCACGGCCTTCGATGCCGCCGCTGTTGCTGCGGGCAGCCAGAAGATCCGAAGCCATGGTTGATTTTTTGGGG
ACTTTGTGAAGGGAGAAGGTTTGCTGGAGGAGGGAGAGGAAGGTAGCAAGCCACCTGCGACGAAGTTGAGCTAGCGATGG
CGGCGATGTGGTTGTCGACTTCTCAGGGAGACGATGGGATTGGGGCCAATCCAGTGGATACCCATCGGTTGAATCCAATC
TGGGACCAAACTTTTGCAGCCAAAACTAAACCAATCTAAACCATTTCCCATCTCCATCCAAACCAGTCCAATCCATCAGG
TGCAGCAACCCATTTCCACCCGCCCAAAGCTAACCCACACTGAAATCCAACCCACTATATCCACTTAAACCCAGTCCATC
AGCAGGCTTAGGTACATCATCATAAAGAAATCATGTAGTTCTTTTTATTTTTCCTCATTCTCAATCCATACTTGTAATAA
TCTTTAAAAACAATTCAAGGACTG
>sRNA.cluster.8
AAGCGTGCCGGCGCTGCCAAGGCCACCTCGCGCGTGCCATTGGTCCCGGATGCCGCCCACGATACAGGCTCACGGCGGCC
CCGCCCCGTGCCTACCCATAAGCGAGATGCTCTCGGAAGACGACAGCCCGCCCGGCCGCCGCCGTGTCCGCCGCTCCCGA
CCCGGGGGCGGCGGCGACGCGCGTCGGACGGCGCGGGCTCGTCGCGGAGGACGTGCTACCTGGTTGATCCTGCCAGTAGT
CATATGCTTGTCTCAAAGATTAAGCCATGCATGTGCAAGTATGAACTAATTCGAACTGTGAAACTGCGAATGGCTCATTA
AATCAGTTATAGTTTGTTTGATGGTACGTGCTACTCGGATAACCGTAGTAATTCTAGAGCTAATACGTGCAACAAACCCC
GACTTCCGGGAGGGGCGCATTTATTAGATAAAAGGCTGACGCGGGCTCCGCCCGCTGATCCGATGATTCATGATAACTCG
ACGGATCGCACGGCCCTCGTGCCGCCGACGCATCATTCAAATTTCTGCCCTATCAACTTTCGATGGTAGGATAGGGGCCT
ACCATGGTGGTGACGGGTGACGGAGAATTAGGGTTCGATTCCGGAGAGGGAGCCTGAGAAACGGCTACCACATCCAAGGA
AGGCAGCAGGCGCGCAAATTACCCAATCCTGACACGGGGAGGTAGTGACAATAAATAACAATACCGGGCGCTTTAGTGTC
TGGTAATTGGAATGAGTACAATCTAAATCCCTTAACGAGGATCCATTGGAGGGCAAGTCTGGTGCCAGCAGCCGCGGTAA
GAAAGAGGATGCAAGCGTTATCCGGAATGATTGGGCGTAAAGCGTCTGTAGGTGGCTTTTCAAGTCCGCCGTCAAATCCC
AGGGCTCAACCCTGGACAGGCGGTGGAAACTACCAAGCTGGAGTACGGTAGGGGCAGAGGGAATTTCCGGTGGAGCGGTG
AAATGCATTGAGATCGGAAAGAACACCAACGGCGAAAGCACTCTGCTGGGCCGACACTGACACTGAGAGACGAAAGCTAG
GGGAGCAAATGGGATTAGAGACCCCAGTAGTCCTAGCCGTAAACGATGGATACTAGGTGCTGTGCGACTCGACCCGTGCA
GTGCTGTAGCTAACGCGTTAAGTATCCCGCCTGGGGAGTACGTTCGCAAGAATGAAACTCAAAGGAATTGACGGGGGCCC
GCACAAGCGGTGGAGCATGTGGTTTAATTCGATGCAAAGCGAAGAACCTTACCAGGGCTTGACATGCCGCGAATCCTCTT
GAAAGAGAGGGGTGCCCTCGGGAACGCGGACACAGGTGGTGCATGGCTGTCGTCAGCTCGTGCCGTAAGGTGTTGGGTTA
AGTCTCGCAACGAGCGCAACCCTCGTGTTTAGTTGCCACTATGAGTTTGGAACCCTGAACAGACCGCCGGTGTTAAGCCG
GAGGAAGGAGAGGATGAGGCCAAGTCATCATGCCCCTTATGCCCTGGGCGACACACGTGCTACAATGGGCGGGACAAAGG
GTCGCGATCTCGCGAGGGTGAGCTAACTCCAAAAACCCGTCCTCAGTTCGGATTGCAGGCTGCAACTCGCCTGCATGAAG
CAGGAATCGCTAGTAATCGCCGGTCAGCCATACGGCGGTGAATCCGTTCCCGGGCCTTGTACACACCGCCCGTCACACTA
TAGGAGCTGGCCATGTTTGAAGTCATTACCCTTAACCGTAAGGAGGGGGATGCCTAAGGCTAGGCTTGCGACTGGAGTGA
AGTCGTAACAAGGTAGCCGTACTGGAAGGTGCGGCTGGATCACCTCCTTTCTTCAGTATCAGGTCATCAGGTATTTCTAT
CCATTCCTCTCCACCCGCTGATGTTGTTTTGCCATC
>sRNA.cluster.9
CGGTCCTAAGGTAGCGAAATTCCTTGTCGCATAAGTAGCGACCTGCACGAATGGTGTAACGACTGCCCCGCTGTCTCCGA
CATGGACCCGGTGAAATTGAATTCTCCGTGAAGATGCGGAGTACCAACGGCTAGACGGTAAGACCCCGTGCACCTTGACT
ATAGCTTCGCAGTGACAACCTTGATCGAATGTGTAGGATAGGTGGGAGGTGGTGACACACAACGACCAATCCTGAAAGAC
CACTCTTTCGTCTAAGGATGCCTAACCGCCGCACCGATCATTCGGGGGGGGCGGGACACTGCGAGGTGGGTAGTTTATCT
GGGGCGGATGCCTCCTAAAGAGTAACGGAGGTGTGCGAAGGTAGGCTCAAGCGTTGATTCTGCTCGTGAGCGTAATGGTA
TAAGCCTGCCTGACTGTGAGACCGACTGGTCGAACAGAGACGAAAGTCGGCCATAGTGATCCGGGAGTCCCGTGTGGAAG
GGCTCTCGCTCAACGGATCAAAGGTACGCCGGGGATAACAGGCTGATGACTCCCAAGAGCTCTTATCGACGGAGTCGTTT
GGCACCTCGATGTCGACTCATCACATCCTGGGGTTGAAGAAGGTCCCAAGGGTTCGGTTGTTCGCCGATGAAAGTGGTAC
GTGAGTTGGGTTTAGAACGTCGTGAGACAGTTCGGTTCCTATCTACCGTTGGTGTTAAAGGGAGAACTGCGAGGAGCCAA
CCCTAGTACGAGAGGACTGGGTTGGGTCAACCTATGGTGTACCGGT
>sRNA.cluster.10
ATACAAAGGGAGTAACTAGTTAGAGAATGTGTGCCTTGCCAACAATGTACTAAAATCCCCTTTTGGGGGAGAGGGTTGGA
TTGTTAGTGTGGATGATTTAGAAGATATAATTGGGGGACATGTATGGTTGGGTTTCATTTGTGTATTTGGCGGAATTTGG
CATATCTTAACCAAACCCTTCGCATGGGCTCGCCGTGCATTTGTATGGTCTGGAGAAGCTTACTTGTCTTATAGTTTAGG
CGCTTTATCTGTCTTTGGTTTTATCGCTTGTTGTCTTGTCTGGTTCAATAATACAGCTTATCCGAGTGAGTTTTATGGAC
CTACTGGGCCAGAAGCTTCTCAAGCTCAAGCATTTACTTTTCTAGTTAGAGATCAGCGTCTTGGAGCTAATGTAGGATCT
GCCCAAGGACCCACAGGTTTAGGTAAATATCTAATGCGTTCCCCAACGGGAGAGGTTATTTTTGGAGGGGAAACTATGCG
TTTTTTGGGACCTTCGTGCTCCATGGTTAGAACCTCTAAGGGGCCCCAACGGTTTGGACTTGAGTAGGTTGAAAAAAGAC
ATACAACCTTGGCAAGAACGACGTTCGGCAGAATATATGACCCATGCTCCTTTAGGCTCTTTAAATTCTGTGGGTGGCGT
AGCTACCGAGATCAATGCAGTTAATTATGTTTCTCCTAGAAGTTGGTTAGCGACTTCCCATTTTGTTCTAGGATTCTTCT
TTTTTGTGGACCATTTGTGGCATGCAGGAAGAGCCCGGGCTGCTGCAGCAGGATTTGAAAAGGGAATCGATCGTGATTTG
GAGCCTGTTCTTTACATGACCCCTCTTAACTAAGATTTTCTTATTTATACCTGTTCTACTGTTTTTTTCTGTTCTGGCTC
GGTTATTCTATCTAGCCGAGCCATTCATTCCTTTCTATGAAAGAAAGATAAGGGGACAGAACAAAAAAAACAAAA
>sRNA.cluster.11
CAGCCACACTGGAACTGAGACACGGCCCGGACTCCCACGGGGGGCAGCAGTGGGGAATCTTGGACAATGGGCGAAAGCCC
GATCCAGCAATATCGCGTGAGTGAAGAAGGGCAATGCCGCTTGTAAAGCTCTTTCGTCGAGTGCGCGATCATGACAGGAC
TCGAGGAAGAAGCACCGGCTAACTCCGTGCCAGCAGCCGCGGTAAGACGGGGGGGGCAAGTGTTCTTCGGAATGACTAGG
CGTAAAGGGCACGTAGGCGGTGAATCGGGTTGAAAGTGAAAGTCGCCAAAAAGTGGCGGAATGCTCTCAAAACCAATTCA
CTTGAGTGAGACAGAGGAGAGTGGAATTTCGTGTGTAGGGGTGAAATCCGTAGATCTACGAAGGAACGCCAAAAGCGAAG
GCAGCTCTCTGGGTCCCTACCGACGCTGGGGTGCGAAAGCATGGGGAGCGAACAGGATTAGATACCCTGGTAGTCCATGC
CGTAAACGATGAGTGTTCGCCCTTGGTCTACGCGGATCAGGGGCCCAGCTAACGCGTGAAACACTCCGCCTGGGGAGTAC
GGTCGCAAGACCGAAACTCAAAGGAATTGACGGGGGCC
>sRNA.cluster.12
TGAGGGAAAGGTGAAAAGAACCCCAATCGGGGAGTGCAATAGAGAACCTGAGATCCGATGCGAACAATCAGTCGAAGGAG
CGGAGCGCGGGCGCACTCACTCTAACGGCGTACCTTTCGCATGATGGGTCAGCGAGGAAATGGGAACAGCGGCTTAAGCC
ATTAGGTGTAGGCGCTTTCCAGAGGTGGAAGATTTACGTTCTTCCTATTTGACCCGAAACCGATCGATCTAGCCATGAGC
AGGTTGAAGAGAGCTCTAACAGGCCTTGGAGGACCGAACCCACGTATGTGGCAAAATACGGGGATGACTTGTGGCTAGGG
GTGAAAGGCCAACCAAGATCGGATATAGCTGGTTTTCCGCGAAATCTATTTCAGTAGAGCGTATGATGTCGATGGCCCGA
GGTAGAGCACTCAATGGGCTAGGGTGGCCCCCATTTCGCTTTACCAACCCCAGGGAAACTCCGAATACAGGCCGTCATCC
TTAGTACAGACAGACTGATTGGGTGCTAAGATCCAAAGTCGAGAGGGAAACAGCCCAGATCGTACGCTAAGGTCCCTAAG
CAATCACTTAGTGGAAAAGGAAGTGATCGAGCGATGACAACCAGGAGGTGGGCTTGGAAGCAGCCATCCTTTGAAGAAAG
CGTAATAGCTCACTGGTC
>sRNA.cluster.13
GACGAGAGCTGAGAAGAGGTGGGTGGTGGGAGGAGTTAGCAGGTGGTTTGTCCACGGTTTGACTGACGTGGGATGCCTTT
GATCGACCTTTGACTGAGATGGGAGGTGGGTTTGGCCATGGGGAGAGAGAGCGTCTGTGATCCATGGATCTCCGATCGGG
AAACCGTATCCAAGCTCCGTGGCTAGTCTGCGCTCTTTGGACTTTTCAAACTTAGCGAACTAAAACATCTGAGTAGCTAA
AGGAAGGAAAATCAACCGAGACCCCGTTAGTAGCGGCGAGCGAGAGCGGAACAAGGGTTTTCATCAAAAGAAATCCGAAG
CGGTTTCATTCGATTTGTTGTGGATTGGATGATGGAAAAACCAGCAAGCAGCAAGCGTAGGCTGTGTTGCCGTAGCGCGC
CCTACGGAGTTGTACAAAGTCAGCAACCGTTTTGGGGCGCAAGCATAGGCAACACAGGACTGATGACGGGGTGGGGCGCG
CAGTGAACTGGTTTTCTAAAAAGATTGGAAGATCCGGCCAAAGAAGGTGATAGCCCTGTTCATTCGTTCCCATGGTTCGA
TCCTTCCCAGTAAAACGCGGCGTGTTCGAATGATGATCGCTTTTACGCGAGAAAGGGGGACCACCCTCTAAGCCTAAGTA
TTCCTCAATGACCGATAGCGAACAAGTACCGTGAGGGAAAGGTGAAAAGAACTTTGAAGAGAGAGTTCAAGAGTACGTGA
AACTGAGCTGATCTAAACGGACAGAATCGAAAAGTGCGAACTGCCCTGGTACAGGCGATCCTGAAGTCGAGGCCGAAAAT
AGCTTGGGAAGACAAAGTCATGGAAACGGATGGCTAGTAGGCTGAGACGACGGGAGAAGCTGCAATCCAGACTTAGTAGC
ATGTCGCGGCTCGGTGGGAGGCCGGTCTTAAGGCCC
>sRNA.cluster.14
CCACAACCTCAGCAGCAGTCTCCACATTTCGAGCCGTCTCATCTTCAACATGTGTGTCTTTTTTTCCTTTACACCTACTC
CATCCGTTCCGAAAAAACGAACCTAGACACGGATGTAACATTTTCTGCAGATGTCCGTGGATATATCATTTGCCTGATTC
CGAGTCCGTATGAGAAAGTTACGCCTATTTTAAGAAATGACACCCGAATGACGCCAAAGCATGCCGGACGCGATCATACC
AGCACTAAAGCACCGGATCCCATCAGAACTCCGAAGTTAAGCGTGCTTGGGCGAGAGTAGTACTAGGATGGGTGACCTCC
TGGGAAGTCCTCGTGTTGCATCCCTCCTCTTTGTCTCTCTCTCCCCCCTTTTGACTCGCGCCGCTGCGTCCCTCGTGTAG
CTGGGGAGAATCGGATGTAACATTTTCTGTAGATGTCCGTGGATATATCATTTGCCTGATTCCGAGTCCGTATGAGAAAG
TTACGCCTATTTTAAGAAATGACACCCGAATGACGCCAAAGCATGTCGGATGCGATCATACCAGCACTAAAGCACCGGAT
CCCATCAGAACTCCGAAGTTAAGCGTGCTTGGGCGAGAGTAGTACTAGGATGGGTGACCTCCTGGGAAGTCCTCGTGTTG
CATCCCTCCTTTTTGTCTCTCTCTCCCCCCTTTTGACTCGCGCCGCTGCGTCCCTCGTGTTGTGTCGCCCCTTGGGCGAG
AGCTGGGGAGAATCGGATGTAACATTTTCTGTAGATGTCCGTGGATATATCATTTGCCTGATTCCGAGTCCGTATGAGAA
AGTTACGCCTATTTTAAGAAATGACACCCGAATGACGCCAAAGCATGTCGGATGCGATCATACCAGCACTAAAGCACCGG
ATCCCATCAGAACTCCGAAGTTAAGCGTGCTTGGGCGAGAGTAGTACTAGGATGGGTGACCTCCTGGGAAGTCCTCGTGT
TGCATCCCTCCTTTTTGTCTCTCTCTCCCCCCTTTTGACTCGCGCCGCTGCGTCCCTCGTGTTGTGTCGCCCCTTGGGCG
AGAGCTGGGGAGAATCGGATGTAACATTTTCTAA
>sRNA.cluster.15
TGGGCTTAATTCGATACAACGCGCAAAACCTTACCAGCCCTTGACATATGAACAACAAAACCTGTCCTTAACGGGATGGT
ACTGACTTTCATACAGGTGCTGCATGGCTGTCGTCAGCTCGTGTCGTGAGATGTTTGGTCAAGTCCTATAACGAGCGAAA
CCCTCGTTTTGTGTTCCTGAGACATGCGCCTAAGGAGAAATTGTGGTACGTAGTGGTAATAGTACGCGCCCCGCTCCGAA
ACAAAGAAAAAGGTGCGTGCCGCACTCACGAGGGACTGCCAGTGAGATACTGGAGGAAGGTGGGGATGACGTCAAGTCCG
CATGGCCCTTATGGGCTGGGCCACACACGTGCTACAATGGCAATGACAATGGGAAGCAAGGCTGTAAGGCGGAGCGAATC
CGGAAAGATTGCCTCAGTTCGGATTGTTCTCTGCAACTCGGGAACATGAAGTTGAAATCGCTAGTAATCGCGGATCAGCA
TGCCACGGTGAATATGTACCCGGGCCCTGTACACACCGCCCGTCACACCCTGGGAATTGGTTTCGCCCGAAGCATCGGAC
CAATGATCACCCATGACTTCTGTGTACCACTAGTGCCACAAAGGCCTTTGGTGGTCTTATTGGCGCATACCACGGTGGGG
TCTTCGACTGGGGTGAAGTCGTAACAAGGTAGCCGTAGGGGAACCTGTGGCTGGATTGAATCCAAAA
>sRNA.cluster.16
TGCAAGGAGAGAGAATCAATGTTTAGTAGTAGGCCCGGTTCACCAGGTTCTACCACTGTTCGGCCCAATCATAGTCAAAA
TCTGAGTTTGATCCTGGCTCAGAAGGAACGCTAGCTATATGCTTAACACATGCAAGTCGAACGTTGTTTTCGGGGAGCTG
GGCAGAAGGAAAAGAGGCTCCTAGCTAAAGTAGTCTCGCCCTGCTTCAAAACTACAGGGCGCGCGCTACGGCTTTGACCT
AACGGCCTCCGTTTGCTGGAATCGGAATAGTTGAGAACAAAGTGGCGAACGGGTGCGTAACGCGTGGGAATCTGCCGAAC
AGTTCGGGCCAAATCCTGAAGAAAGCTCAAAAGCGCTGTTTGATGAGCCTGCGTAGTATTAGGTAGTTGGTCGGGTAAAG
GCTGACCAAGCCAATGATGCTTAGCTGGTCTTTTCGGATGATCAGCCACACTGGGACTGAGACACGGCCCAGACTCCTAC
G
>sRNA.cluster.17
AATTCGGTCCTCATTGGCGATCGGATTATCCGAACACTATTTGATATATTTTCTATGCTCAAAACTAGATGTCCGGCCCT
CATTGGAGATTGGATCATCTATTTGTTACTATGATATCGATAACAACGGCGCTAGATATGTCCAACTTTCATTGGTGATT
GGACAATCTAACCGATGTTTTACAAAATATATTTTGATACCATGCATACACATGGGAGCTATTCGTGATCTTTGGAAGTT
AAAAATTATGGCCGAGTATTTACGAGGCCGGTGTCACGATATTATTAACATGTCCAAACAGATAGGAACGGATACACGTT
ACTAGGTTCCGACGAGGCAAAAGTAACGATATATCCACATCTAATAAAGGCTGGCATATATGACTGGGCACCGACGAGGC
AAAAGTCATCCCCTTTATTATGATACCTGACTCATGTATGGACGTGGTGATAATATATTGTGACCACGTTTCGGCAAAAC
AAAGCCACCTATATCACAGTTATCATTAAATCTC
>sRNA.cluster.18
GAGATTACCTATCCTTAAAAGAAACAATTGACCAAGTGACTTTCCAATCAGCCATACACAAAGTTAACGAGAGAAGAAGA
GTTAGGGCAGATGTGCACTTAACAGGGACAGAAGGATTTTCTAAGTTGCCAATGTATACGGCAGCTGTCTGGGCCTGGTT
TGATGTGAAGACTATTCCTGCACATGACAGCATTTATAGAACTATCTGGAAAGTCTACAAAGAACAATACTCCTGGTTGT
CAGATACATTGAAAGAGACAGTGGAGAAGGGACCATTCAAAACAGTACAAGGTGTGGTTAACTTCATTTCAAGGGCTGGT
GTGAGATCGAGAGTCGTCCATCTAGTAGGGTCATTTGGTAAGAATGTCAGGGGTAGCATAAATCTGGTGACGGCAATAAA
AGATAACTTTAGCAATGGACTAGTCTTCAAAGGGAATATATTCGATATCAAGGCAAAGAAGACTAGAGAGAGTTTGGATA
ACTACTTGTCAATCTGCACCACTCTGTCTCAGGCACCTATCACTAAGCATGAT
>sRNA.cluster.19
ATGCTCTAATAGAGAGATACCATGTAGACCCTAAAGCAAACTGGATTCAAATGTTAATGAATGGTGAGATAGAAACAGTT
GAAGAGTTGAACAAGCTTGACAAGGGGTTTGAGAGCCACAGACTTGCTCTAGTCGAAAGAATTAGGGTGGGGAAACTTGG
AATTTTAGGTAGTTACACCAAGTGTCAACAGAGAATTGAGGAGCTAGATGGTGAAGGTAATAAGACTCATAGATACACAG
GAGAAGGTATATGGAGAGGTTCATTCGATGATTCCGATGTTTGCATTGTTGTCCAAGACCTGAAGAAGACAAGAGAGAGT
TATGAAAAGAGGATTCGGAT
>sRNA.cluster.20
TGGTCGGTCCGTGACCCCTGGACGCCGAAGGCGTCCTTGGGGTGATCTCGTAGTTCCTACGGGGTGGAGATAATGGGGTC
GGTCCATGGATTTTCCTTCCTTTTGCCACATTTCGCTCAAAGGGTTGAAGGGAGATAGTGCATCAAGCTATTCGCAAGGG
CCAACTTGATCCTCTTCCCCAGGGATCCCAGATGAGGGAAGCCTAGAAGAGCCGCCGACTCCAACTATCGTCCATGTACG
ATCCATACTAGATCTGACCAACTGCCCATCCTACCTCCTCTACCTTTTTGACAGCCCATCTTTTTGTCTCAGTAGAGTCT
TTCAGTGGCATGTTTCAGTCCTCTTCCCCATTACTTAGAAAAAGTGAGCCACCGGTTCAGGTACAAGATACTACCATTAC
CGCCTGGACAATTAGACAGCCAACCCGTAATCGCAACGACCCAATTGCAAGAGCGGAGCTCTACCAACTGAGCTATATCC
CC
>sRNA.cluster.21
TTCGTTAGTACAATAACGCGCAGCCGTTTTCTTGCTGGGGCGGACACGGATTTCTCTCTAAAGGCGAAGACTCAGAAGTG
GGCGAACACTCGGCCCAGCGGGCGAACATGCCGGCTCCGGCTCCGCGCACCTGCTGACACCTTTCGAAGCACTTTCACGT
GTGAACCGAAGTCGTCTTGCCGAACTCCTTCCTTTCTCATTTCAGTCCTCGCCTTTTTCATCTTCCGTAGGGGCCTTTAG
TCTTTTGATTAGAGTAGAGGTCGCGAGAGAGCAGAGCGTACCGCCCTGCCATAGTCGCGAGGATCTTAATAGTCGGTCGC
GACTGTTGTCATAGTCAACGACGGTTGAAACTTCCAGGAAAAAACTTCGAATTGGGAGGGCGATCCTCCCGGTGAGCTGA
CCGTACCCCAAACCGACACAGGTGAACAAGTAGAGTATACTAGGGCGCGTCGAGAGAACCATGTCGAAGGAACTCGGCAA
AATGACCCCGTAACTTCGGGAGAAGGGGAGCCCCCTCG
>sRNA.cluster.22
TTGGTCCCTAAGCAATCACTTAGTGGAAAAGGAAGTGATCGAGCGATGACAACCAGGAGGTGGGCTTGGAAGCAGCCATC
CTTTGAAGAAAGCGTAATAGCTCACTGGTCTAGCTCCATGGCACCGAAAATGTCTCAGGGCTCAAGTGATTCACCGAAGC
GACGAGACCTTGAAAGCTGCTTTTTCAAGTGTCAGTAGCGGGACGTTCTGTCAATCGGGGAAGGTTTTTGGTGACAAGAC
CTGGAGATATCAGAAGTGAGAATGCTGACATGAGTAACGAGAAATCCTGTGAAAAACACGATCGCCTGCCAGTGGAAGGC
TTTCTGCGTTCAGTCAATCTACGCAGAGTGAATCGGTCCCTAAGGAACCCCCGAAAGGGCTGCCGTCCGATGGGTACACG
AAAGTGACGAAGTTGCTTTGACTACTGAACCATGCCTGGATCGTCGGAGCGAATTGGATGATCGGGCCGAGGGCA
>sRNA.cluster.23
AAAAAATAGTAAAGAAACACTAATGGCAACCCTTCGAGTCGACGAAATTCATAAAATTCTCCGCGAACGTATTGAACAAT
ATAATAGAAAAGTAGGGATTGAGAATATCGGTCGCGTAGTTCAAGTGGGGGATGGGATTGCTCGTATTATAGGTCTTGGT
GAAATAATGTCAGGCGAATTAGTCGAATTTGCAGAAGGGACTAGGGGTATTGCTCTGAATTTGGAATCCAAAAATGTTGG
GATTGTATTAATGGGCGATGGGTTGATGATACAAGAGGGCAGTTTTGTAAAAGCAACAGGAAGAATTGCTCAGATACCCG
TGAGCGAGGCTTACTTGGGTCGTGTTATAAATGCTCTGGCTAAACCTATT
>sRNA.cluster.24
ATGAAACCAATATGGATCAACAAGTATGTTGAAAGTTGCTTTCCTATGGGCCTTCACAGAATAGTCCTGTTTGGCTATGA
ACATATCATACTTGTTCACCTTGACATCTGAGAAGCTGAAGGGTTCCAATCCAAGCATTGTGGCAGCCTGGTCAATCGTA
ACCCTACCCTGGTTCAGAGGCCTCTTGGAGAGAGCTAGAGATTTTCTATTCTTATTATCAACTCTCTTTTGGGACTCCTC
ACTAAGGTCATCATAGAGTACCTTACTTTTTGAAGTGGACAAAAGTCGAGACAAAGCCATAATTAAAGTA
>sRNA.cluster.25
TTATTAAGTACCACTACTACAGATCCGGGCTTCAGTGACGGGTCATCTGTGACGGGCCAACGCAACTCGTCAAAGATGAG
TCATCTCTGACGGGCCGAAAAAATATCCTCTTCAATATATGGCTACCAGGGAGGACCCGTCACAGATGTGAAGTCATCTG
TGACGGCTTGCACTTGTAACCCATCACAGATCGTCTGTGACGGGTCACAACCATAGCTCGTTACAGATGACATCACATCT
CTGACGGGTCTTTAACTAACACACGTCACAGATAACGTTATCTCTGACGGGTGGTAGTTATGACCCGTCAGTGATGAGTG
AAAATTCAAT
>sRNA.cluster.26
AGGGACGACACGCAGTCGTGCATGGACCCCAACGTGATGGAGTCCAGGGTGGTGGTGAGCTCCTGCGGCCACGACGGGCC
GTTCGGCGCCACGGGCGTCAAGCGGCTGCAGGACATCGGCATGATCGACGCCGTGCCCGGCATGCGCGCCCTCGACATGA
ACACCGCCGAGGACGAGATCGTCCGCCTCACCCGCGAGGTCGTCCCCGGCATGATCGTCACCGGCATGGAGGTCGCCGAG
ATCGACGGCGCCCCGAGAATGGGCCCGACGTTCGGAGCCATGATGATCTTTA
>sRNA.cluster.27
TGATAATCATTTACCTGATCTACTCTCGCGATTGCCTATTTTGCAGGAACGAAGAAGTCCATGAATTATAATGGAGTTGA
GTTCTTCACGTTTGGAGAAGACAATAAGCTCAAAGTATTCCCACCGAATACCTATAAGTTTAAGCCAAAAACCCACATAA
TATTAGATGAAGTCCAAGAATGCATTTTTGATAATTTCTGGTATCAATACAATAATAAGAGGGAAGAAAAAGGCTATATG
CTATCAATATTAAACAGTCTTGCTGAATATTTCCATCTAATAAATGATATAATGCCAACATCAGAAAATAATGAAGTAAT
ACAGCAAAAACCCATATATGTTGTTTTTGACGGAAAGCTTCCTGGAGTGTACATATCATTTGAAGAGATAGTAGCCCAAA
AAATAGATGCAAAATTAATGGGTGGATTGTCATGGAAAAAATATATAGATATTGATGAAGCTTTAACTCAAGCCAGAAAA
ATATTAGGAATAAACTACTACTTGGAACCAGCAGCAAAAGAATATATACAAAAATGCAAAAAAGCCAAAAATAAGAAAGC
TCCAGAGAACCCATATTGTTCAAATATTAAGAATGAAGGATCATCCCAAAAACCTACGTATAAGGAATGCTTGACTAAGG
AAGTAGATCCTTTGGATGGCGAATATATCGATTGGAAAATAATTGAAAAATTTGAAGAAGCATCCCCCCAAATTAAAAAA
GAATTGAAAGAAGAAATACTTAAAGAATTAAAGAAAGAAATGAATGATAAATTTGAAGAAATGAAAAAAGCATATGATGA
AAAATTTGAAGTCTCCTTTTCTGATGTAGATACTATGGATTTAGGTGGTCATGGGCAGCCTGACCAATAAAGCAATATAA
TATAAATTGATAATAAATATCCATTCTTTGGGCGTGGGAAGACTATATTTGCGAATGACCAAAGTATGAATTGAATTTGA
ATCAATCCAAAATGCAAGGACAGTGAATGACATTTGACTGTTAAAAATACTGTGGAGAATATTGCTTTCGGCGGAAAAGA
AAGGCGCAGGTACAGAGGTGTCTCCACCTTGGCCAATTCAAGGACAAAGTAAAGCCAAAAAGAAGAAAAGCATCTCCATG
GTGCGAGCCAGCTCGTGAAAATACAGTATCTAGAAGATAAGCTTGAAGCACAGTCGAGCCTCCCGAGCTCCTATAAAAGG
AGGGGTTTGCCCAGCTGAGAACAACACAACAACGAAGACACCATTCAGAGCAAAGCTTCCAAGCGCGCTCTCACCCTCCA
TTCCACCGTTCTTAGTAGTAGTGACTTTAGCCTACCTTGCATAGTATATTGAAGCAAGGAGGTGTGTTATAACGCTGTGT
AAGGTAAGAACAGCTTGCTTGTACCTACCTTCGGGTTTCCCGAAAGGGAAAACCGTATGTAAGCTTATCTGTTTAATATG
AAGTAATTTTCCTTAAGTATTCCTGCACGTTTGTTCTAGACAAGTGTTTATGCTAGGGACCCTATAGGAGAAACCTCTTC
GGTTTGTTCTCGTTTTTAGCCTGCATCTTGCATAGGCGTCTGGAGAATCGGTATCCGTAGAGAAGTGTTCCCTTCGGGTG
GAACTGCCTGGGGAGACGATAAACTCTTAGCTAGAACAAGTGTGACTTGGTTTATCTTTTTAAGTTGCTTCTAAAAAGAC
AGATAGGTGAGGCATACGGTGAGTACCGAGTAGGACTTTACATCATCTGAAACAAGCTTCTGAGGCTGTCTAAATAGGAT
TCGCCACCCTGCAAAGATCCTAAAGTTAAAATATCTCTCGAAGTGAACAGCATTGAACAGTAATTTAAACAGTAAACTGA
ATAGTGTTTTTGAATAGTAATCT
>sRNA.cluster.28
TTTTAATATAAGATTGTTAAAACATAAATGTCTCATGACTTAGCAGATGTTTCTTGTATGAACAGATGGCTGACCGCGAT
GAGGAACAGATATTGTACGATACAATCGCGGAGGGAAGCAGCCAGTACTGGAACGAAGAAGAGGGGAACGAGGATCCAAA
CCAGTACTTGAACGAGGAAGGGAACGTGGAGAGGGATGCGGAGGGGAACCAGCAGGGGCACGTGGAAAGGGATGTGGAGG
GGAACCAGGAGGAGGAGGCTAGTGGAAGTCAACCCTCCGTTGGACAGAAGAGGGCACGCGGGCAACGAGGTGCCGCGAAG
AAGATAGAGGGTCGGCACATCATAACTGAAGTGGAAGAAGATGGACGTCCTAGTGCCCCGGCCGAAGCCGCCAAGAACTA
TGTACGTCACAGCGGTTGGGTTGTGCGGGATAACGTGCCTGTCAGTACGGTGTACTGGCGAAGAACAAGGGCACGCGGAG
ATCATGAGAGCTTTGTCCCAGATTCGGAGAAAGAGATGCTGTGGACCACAATGCTCGAGACATTCACCCTTCCCGCGGGT
ACAGAGGACAAAGTGAAAAGGTGGACTCTGAAGAAAATGGCAGAACAGTTTCAGAGCTTCAAGGGAGATCTGTACCAGAA
GTATATACTGAAGGGGCAGACACCGAACTTCGACACATTCCCAAAGCTAAGGGATCACTGGGACGAGTTCGTTGCATATA
AGACAGGTGAACAAGGGCAGGCGATGATGGAAAGAAACAAAGAAAATGCCGCCAAGAAGAAGTACCATCACCACTTGGGG
TCAGGCGGCTATAGCGTCGCGATGCCGAAGTGGGAGGAGATGGAGGCTAGCTTGATTGAGAGGGGTATCGAACCGGCAAC
AGCCAATTGGCCGGAACGATCGAAGTTCTGGTACTATGCTCACGGTGGAACGCTCAACCCAGCTGATGGCTCACTGGTCT
TCGGCGATCAGATACGAGAGGCTGCGCGACGACTAACAGATGCAGTGGAAGCCTCCTCTCAGGGCACGTTCCGACCAGAC
AGAGAGAGGGACGAGCTGACACTCGCCCTGCAGACTCCAGAGCATCCAGGACGAACACGAGGGAAAGGGGTGATTCCTTG
>sRNA.cluster.29
GAATACGGCACGAAAATTTATCGGAATAATGGGTGCCTCACGAAACGAAGTTGACCTTCCTGTAGCCCGACCATCATTGG
ATCGTCGCGCGGAGGCTGAAGGGTGGGCTAAGGTGGACGGCCGGGAAGAGGTAGAGGGACGCTCCGGAATTGGCTCGAAC
GTCCTTGATGTTGCCGAGTATAGACGTCCGAGGAATGTCGGCACGACGCGAGCTGCATGATTCGCTTACCTTTTCTACGG
AGGGAGTCAACCGCGGCCATAACTTCCTGGTTAGTACCCGCGATACCATCTCTAAGCTTCTCCCACAAAGTTTTCGCATC
CCTTACTAACTCCCCTGCAATATCGGTCTGCATGGAAGGTAGCCACAATGTAAGAAAGTGCAAGCCCATGTATAACGACA
AACCGATGCAACAAAATATTTCAATGCGAGTAGTACCGTCAAGTGAGTCAAGGGTGCTAGCTGCATATCATATATTTACT
CAATAGTGGGTGGTCCTCGCTCGTCTGGATCCTCGGGTGCAAGCAGCCAGATGCCTTACACAGCATCGTACGACGACATG
TCCAGCTTCGGTGGAGGGTTGTCATCGGTATCCAATGAGCTTCGGGCTTCGCAAATTGTTGATGCGCCCCAGGTGACAGC
CCACACAACCAGAGGTTAGTGATTTAGAAGGAAACAACAATGACCCGCGTCGATCTAACCGTGAGCGCCATGAGCTAAAC
CGTCTGTCAATCTCAGGCCCTCGACATGCCGCAGGAGCAAGGAAAAAGACTACAAAAAAGCGAGCTGGAACATCTAGAAC
TATGACTAACAATGATGACGAGTAGAAGTGAACATTATGTCTTTAAGTTCGCTGGCAAACCTAACTGGACCTTGTTATGC
TTTTGGCTTTCTATTACTAGCAGTGAACATTATTTCTTTGTACCGGTTATTCTTCATGTTATGTACGATGTTTCGTAGTT
CCGAAATATATCATATTTTTACGCCCTATTTTGCAGGCAGTTAACACATGATTTTTGGTTAACTAATAATTTTTCGTACG
ACAGCTAACACAAATTATAGTCTCACTAATTAAATTAATAGTGCAGTTTCGATGTTACTCGTGCGATTCAAATTGGATAT
TACTTTTATTTTTTACTACTATGACTTACATTACACACTAATTTATTTTCACAGAGATACAATCATACGCACCTAAAATG
GCATCCTCTCTTTCCAATCACGGGACATTTCACAGAGAATCAATCATTCACATTTAACAGTGAAGATTCCGCCGCGCCGA
AAGTGCCGTCGTCGCTTTGTAATAACTAAAGAAAACAAAGAAGCAGCATGTGCCGCCGAAAGTGACAGTGTCCAATCACT
TTTCTCGATAGGCATGGCGTGACTGAAGAAACCTGTGTCCCTTTGTAATTAGTAACTTCACGAGTGAAACAGTCTGATGC
GCCGAAAGTGCGTCCTCTCTTTGTAATTATTGGATTGATTAGTGAAGCAGTCCGACGCGTCGTCATCTCTTTCTAATAAT
TGAGACTACGCGCAGCTTCTTCCCATCCCCTATAAATAACCAAACCTATG
>sRNA.cluster.30
TCTAGACATATAGTCTTCACAATGTCAGCTTATTATGATGCAGACCCTGAGACAAGGAAAACATCACTGCTGAAGGAGTT
GATTAACAGCTCTAAAATACCTCAGAGACATGACTATCTGCAGGAACCGCACACATTGAAGCCAACCAAGGTTGAAGTTG
ATGAAGACAGCTGGGAATTCAAGTCAGCAAAAGAGGAATGCATTAGAGTGCTAAAACAGAGAATTAAGATACACACTGGG
AGAGAAGAGAGATCTATTAGCCTTTTT
>sRNA.cluster.31
TCGCCGCCGGGACGCTCCGCTGAGCCCGCCTCGGGGTCGTCCGCCGCTAACGCCCTTCGCCGAGATCGCCTCAGGGTCGT
CCGCCTCCGGCTCCCGTGCCGTGTCACCGCCGGCGGGCCGCCAGATCCGGAGGGGGAGAGGGACGCCGACGGAGGGGGAG
AGGGGCGACGGCGGTGTGTGGGAGGCGCCGGCGGCGCACTAGAGGAGGGAGCAGTTTTGTGGCCTGGTTGGGGAAGGCAG
GGAGAGAGAGGAGAGGAGACAGGGATGAGGCAGAGCATGGGATGGGGCTATCAACAGAAAGGAA
>sRNA.cluster.32
TTTCACGGCGATGGCGCCCGTGCCCCTAGATTGGCAAAGCAGCGGCGACGATGGCTCCAGCTCCGTGCAGCGGCGCCATC
ACCACCATGGGCGGCCTGAGCACCGACGCCCTATCCCTCTCCTTCTCTACTGTTGCTCGACCTGGAGAAGAAGAAACAGA
AAGAGAGAAGGAAGAAGGAAGAAAGAGAAACAGAAAAGAGGACAGCAGCAGAGGAGTTCGCAAGCCTTCTGACAGGTGGG
CCACTAGCCCAAATTGCAAAGGATTGGTAACAATAGCTGGCTTTAAGTGAAAAGATTGAATTGGAGGTAGCCCAAAGTGA
CACTTTGGTAATAAAAACAGGACCAATCTGCAATTTACTCAATAAAAAAACATCCAAAATGCAATCAAGATGTACCCAAA
GCTAAAAGAAAGCATTAAACATACCTTCGTTAAGATTGTGCGCAAGTATCGTATCCACATTAATTGCCATCTGATTTCAG
CTTCCTTGTCACTGAGAGCCTGTTTGCTTCGTGTCCTGGAAAACTCGCCTGACTCAGGCGCAACTCTCAGGCGTCCGATT
TTGTACGCCTACGGCTGGACCGACATGCCTGAGCGACAGCCCCCAGGCCAGCGCAGCAACCAAACAAGCTCTGAATGCCC
ATAAAAGTTTTTAGTGCAAGCAAATTAGTTACAAGGCCTAACTAGAGCTTTAGATAAGAGGAAGTTCTTGATGCTACTGT
CTACGGTCCAATTAATAATCTGATTATCTTGATCTTTACAACAAGACTATATATCTTTGCATCACATGCTGATACATAAT
GAGAAGGCTGCTCTCCATTCACCCTGTTCCTCAGTCGTTGGATTTGCCCCCTTACATCTCTAGAAATAAACAAAAAACAA
ATAGTGAGTGAGCCAACTCTTTGTCCAAGTTTAGCTATAAATCTCAATTGCAAAATTAGTCATGGCCCTACTCTACAACA
ATTAATGAGTATATATACTTGACAACCCTGAAATTAGATATCACTAAAATCCTAGTTGAAGGAAAGTGCTGTATGAAAAG
CCTAGGTTTCCAACTGTTGATTGCATTTTGGATGTTTTTTTTATTGAGTA
>sRNA.cluster.33
GGACTCGCTCCCGACACCTCTCCCACGCGTGGTGGCCCTCCGGTAGGCCGTCCTCCCAGCAGACCAGCCGTGCTCCGCGC
GGCAGGATGCTTGGGCGGCCTTGCCGCCGTGGCTGCGTAGCGTATGAGCTGCTTTGGACCGGTGTATGCTCGCAGGACCC
CCGCCCTCGTGCGGCCGACTGCCGGCTCCCGGGCCCCGTCACTCCACGGCCGTCCACGCGCCGTGCCGCCCCAGGCTTCA
AGAGATGCTTG
>sRNA.cluster.34
CCGTAACTTCGGGAGAAGGGGTGCTCTCCTATCTTTTGATTAGGAAAGCGGCACATACCAGGGGGTAGCGACTGTTTATT
AAAAACACAGGACTCTGCTAAGTGGTAACACGATGTATAGAGTCTGACACCTGCCCGGTGCTGGAAGGTCGGAAGGAGAA
GTGTGATAAGCTTTGAATGGAAGCCCCGGTAAACGGCGGCAGTAACTCTAACTGTCCTAAGGTAGCGAAATTCCTTGTCG
GTCA
>sRNA.cluster.35
ATCCCATATATGTGGGGGGAAACCGAGGAAGGGGACAGATCTATCCTGATGGTAGCAAGAGTAACAATACGGTCTATAAT
GCAACGTCAACAGGTGTAGTAAGAAAAATACTGCGTAAAGAAAAGGGGGGATATGAAATATCCATAGTCGATGCATCGGA
TGGACGCCAAGTGATTGATCTTATACCTCCCGGTCCAGAACTTCTTGTTTCAGAGGGGGAATCGATCAAGCTTGATCAAC
CATTAACAAGTAATCCTAATGTGGGAGGGTTTGGTCAGGGGGATGCAGAAATAGTGCTTCAGGATCCATTACGCGTTCAA
GGCCTTTTGTTCTTCTTCGCATCCGTTATTTTGGCACAAGTTTTTTTGGTTCTCAAAAAGAAACAGTTTGAAAAGGT
>sRNA.cluster.36
TTAAAAGGGATCTATAACTTCGATCCAAGCGGTTTATGTACCTGCGGACGATTTGACCGACCCTGCTCCTGCTACAACAT
TTGCACATTTGGATGCTACTACCGTACTTTCCAGAGGATTAGCTTCCAAAGGGATTTATCCTGCAGTAGATCCTTTAGAT
TCAACCTCAACTATGTTACAACCTCGGATCGTTGGCAACGAACATTATGAAACTGCACAAAGAGTTAAGCAAACTTTACA
ACGTTACAAAGAACTTCAGGACACTATCGCAATTCTTGGGTTGGATGAATTATCGGAGGAGGATCGTTTAACTGTAGCAA
GAGCACGAAAAATTGAGCGCTTCTTATCACAACCGTTTTTTGT
>sRNA.cluster.37
ACCAATTGGGAGAGAATCAATAGACTCCTTTTCGGGAGCGATTCATCCTTCCCGAACGCAGCATACAACTCTCCGTTGTA
CTGCGCTCTTCAAGTGTGCTTCTTCCCCTTCTCCCCCTTACCATGGCAAGTCCTTGGGAAATAACTCCGATGGGCAGAAA
AAGGAAGGCGTTAAGAGACCCTCCTGGCCCAACCCTAGACACTCTAAGATCCTTTTTCAAACCTGCTCTGCTCCCATTTC
GAGTCAAGAGATAGATAAATAGCCACATCCCATTGCACTGATCGAGGGCGCTCGTAGTGACTTAGGGAGTCGAAGACCAA
GAAGTGGCTTATTTATACCAAGCATTCCTCTTATGGCTAGATCCAACCTCCTGGTCCCTGCGGAAAGGAAAAAGAATTTC
ACGTTCTTCCTTTCAG
>sRNA.cluster.38
GCGTTCGGTCGCCTCAAGCACTCGGCGTCAGCAGGACGCCGAGCTCGCCGCAGCAAAAGAGCGCAGGCGAGCAACGGCTC
AGACCGCTGCAGCAGCAGCGAGGACAGCCAGACTGGCGGCAGCGGAGATGGCAGCAGCCAGGGCGGAGGCGAAGGCGGAG
GCGGCGGAAGATGCGGCACGTGCGGCGGAGGTAGAGGTTGAGACCTTGCGCAGCAGCATCAACGGCTCCATCGCCGGCGA
CATCACCGCCGACAGGGAGCTTGAGGAGCTGGCAAGAGGAAGGGCACGGGAGCGAGCAGAGCGGTGGGCAGCAGCCCACC
CCCACGGCGGCGGCGGCGGCG
>sRNA.cluster.39
AGAAATATGAATTTCTTGGTTGATTGTATCCTTAACCATTTCTTTTTTTTGACACGAGGAACTCATCATGAATCCACTAA
TTGCTGCTGCTTCCGTTATTGCTGCTGGATTGGCCGTAGGTCTTGCTTCTATTGGGCCTGGAGTTGGTCAAGGTACTGCT
GCAGGACAAGCTGTAGAAGGTATTGCGAGACAGCCAGAAGCAGAAGGTAAAATACGAGGTACTTTATTGCTTAGTCTAGC
TTTTATGGAAGCTTTAACAATTTATGGACTAGTTGTGACACTGGCGCTTTTATTTGCGAACCCTTTTGTTTAATCCTAAA
AAAGAAAACGAGTCCTTTAGATTAGATACTTTCTTCTTTTTTTAGTA
>sRNA.cluster.40
AAGACTATAAATGACATCTCTTATGTCAATAAGACCAAAGGGATGGATATTAAATGATAGGAAGTGCTAGGAAGTGAAAT
AGAATGAAATAGAGCCACTCTGGGCTTACCTATGAAATGAGGCATGGAACGGAGCCACTACGAAGAAATTCCGGGAGTTA
CGAAAGAAGCTTCGGACTCATATTGTTCATGGGTTGAGAGCGGGAGTTGAACTCTAGGAGGTCGAATCCCCCTTGTTCCT
CAGTAGCTCAGTGGTAGAGCGGTCGGCTGTTAACTGACTGGTCGTAGGTTCGAATCCTACTTGGGGAGCCAAA
>sRNA.cluster.41
ACTTGTAATAATCTTTAAAAACAATTCAAGGACAGGAGATAGACCAGGTCTAATCCTACAAAATATGAATTAAATAAAAG
GTTCTGAGATAGCTGAACATACAGAAGATAGCAAAACTCTGGAGTTTTTCTGCCAGTCTCCACTGCCGTGCAGAAAGCTC
TCTTCCCAGACATCTCCTCTCAGGAAAAAACCAAAGCCTTTGCAGTGAGAAACCCTGGGTTCCTGATCTGAGATGATAAA
AAAAAAAGCGGGCCTTAGAGCCACCGCGAACACGGAAATGATCCAAGTGAAGTGACGAGGGAATGCAATTTACCTTAACG
CGGGGAAGTTGGGGCAAGGGGGCAGGCGTCGGGGCCGGCTGAGGTTGACGTCCTTGGCCGGAGTAGCCGAGCGCGAGCAG
CAGCCGCCGCCCCCCCTTCTCGAGCTCGAGGCGAGGGTATGGAGGAGGCAAGCACAGGGTACTGATGGAGACCTAGCAGC
TCGAGTTAGCAGATCCGCAGGCCCACGAAACAGCTTATTCGGCCCACATCCCCAACTAAATAGATCCATGGGCCCAGTAT
GCTCCACATGGACAAAAAAAAATCCTTCTTTGTTATTATTTACTACTATATATACTACTATTACTTTCTGGAATTTTTAC
TACCACGAAATTTTCTGTCACAAAATAAACCTAACAACAGTTGGGCCAGATTTTTATTATTATTATTTTTGGGCAGGCAA
GTTTATACATCATTACAGAGGAGACTTGCAACCTCATCTCACAAGAACAAAAATCAAGTACTCCCTCCATTTCAAAATGT
ATGACGTCATTGATTTTTAGCATAATGTTTGACCATTTGCCTTATATCATTTAATTATATTAAATTTCTACAATAAAATC
TTAGCTTATACAATTACATATTTATATTAAATTTTTGAATAAGACGAACGGT
>sRNA.cluster.42
GCTGACTCTCCAGAGAGCGCCTGTTATCTATTATCTCCTCAATCACAAAATTTCTTGTTTCAGTTATTCTGCTCCCTCCT
GGTTTCAGGACCCAGGTAGATCTGGTTGGCTCAGAAACTTCATACACCTCAATCAGCTTCACTCCCAGATTAGTATGATC
ACTCTCAAGTTTTGCTGTCAATTTCTCAGCTCTTTTCCTCACATGATAGAACTTAAGATTGAATCCCAAAAACACTGCAA
GGGCATATAGTTTCTCAGAGGGCCTGGCTATCATTCTCATTGCACTCCAGAGAAAACATTGATCACCATTATCCATGATC
TTAT
>sRNA.cluster.43
CAATAATACATAGATTGAAAGATTATACATATAAGTAGGATAAAGACAGATTGAATAAAGAAAAAAGAATGGGTGATTCG
AATACTAAACAAAAAGAGATAGGGATCTATTCTTCGTTTTTTCCAAATAAGCCAAGCTGCCCATTGCATATTGGCACTTA
TCGAGTATAGAATAGATCTGCTTCTCTTTCTTCTTACGAACAGAATTGGCTTCTTATTTTTAATGGAATGAAATAAATAT
TCACGCTTTCTGACACAGAATCCCCTAGAAGGGTTAGGTACATAGGATATGGATAGTCTTTGCCAATGCGATAAAATAAA
GTGACATCGTGTCTATTTTTCTTTGCTAAAGGGGTATTTCCATGGGTTTGCCTTGGTATCGTGTTCATACTGTCGTATTG
AATGATCCGGGTCGATTGCTTTCGGTGCATATAATGCACACAGCTCTAGTTTCTGGTTGGGCTGGCTCGATGGCTTTATA
CGAATTAGCGGTTTTTGATCCCTCTGATCCTGTTCTGGATCCAATGTGGAAGACAAGGTATGTTCGTCATTCCTTTCATG
ACTCGTTTAGGAATAACCAATTCGTGGGGTGGTTGGAGTATTTCAGGAGGAACTGTAACGAATCCGGGTATTTGGAGTTA
TGAAGGCGTGGCAGGGGCGCATATTGTGTTTTCTGGCTTGTGTTTCTTGGCAGCTATCTGGCATTGGGTATATTGGGACC
TCGAAATATTCTGTGATGAGCGGACGGGAAAACCTTCTTTGGATTTGCCCAAGATCTTTGGAATTCATTTATTTCTTGCA
GGGGTGGCTTGCTTTGGCTTTGGCGCATTTCATGTAACGGGTTTGTATGGTCCTGGGATATGGGTGTCTGATCCTTATGG
ACTAACTGGAAAAGTACAAGCTGTAAATCCGGTGTGGGGTGCAGAAGGTTTTGATCCTTTTGTTCCGGGGG
>sRNA.cluster.44
GCCCGCGCGACGGGCTATTAGCTCAGTGGTAGAGCGCGCCCCTGATAATTGCGTCGTTGTGCCTGGGCTGTGAGGGCTCT
CAGCCACATGGATAGTTCAATGTGCTCATCAGCGCCTGACCCGAAGATGTGGATCATCCAAGGCACATTAGCATGGCGTA
CTCCTCCTGTTTGAATCGGAGTTTGAAACCAAACAAACTTCTCCTCAGGAGGATAGATGGGGCAAAAATAGAAACAAA
>sRNA.cluster.45
TTGAAAATTTAAATTTTGGCTGATTAGTATAAGAAAAACTAATTGAATCAAATTCATGGATTTACCACGACCTCGGCTGT
GACCCCATAGATAAAAATGCAAAATTTCTATCTTCGAGACCATTGAAAAAAGGCATTGAACGAGAAAAAATCGTCCACAG
ATAATCTATCGTATGCCTTGGAAGTGATATAAGGTGCTCGGAAATGGTTGAAGTAATTGAATAGGAGGATCACTATGACT
ATAGCCCTTGGTAGAGTTACTAAAGAAGAAAATGATTTATTTGATATTATGGACGACTGGTTACGAAGGGACCGTTTTGT
TTTTGTAGGATGGTCTGGCCTATTGCTTTTTCCTTGTGCTTATTTCGCTTTAGGAGGTTGGTTTACAGAGACAACTTTTG
TAACTTCTTGGTATACCCATGCTCCT
>sRNA.cluster.46
TAGACAGATTAAAAAAGACACACGGAATCAAGGATCCAATTACTTATTTGGGCGACAAGATAGCTAAATTCCTTAGCACT
CAGTTTATTGAGACAATGGCATCCCTGAAGGCATCATCTAACTTCTCAGAAGACTACTATTTATACACACCCAGTAGAAG
ACTAAAAAACCAGGAGCAATCTAGAAGTAAACATGTAATGGACGCCGGTGGAAATATATCTGCTAGTGTCAAAGGTAAGC
TGTATCATAGAAGCAAAGTAATTGAGAAGCTCACAACCCTAATTAAAGACGAAACACCAGGGAAAGAACTGAAAATAGTG
GTGGATCTCTTACCGAAGGCTATGT
>sRNA.cluster.47
TGTGGCCTTCAAGCCAGGTGAGGATGTTGATGACTTTGCTCTCCGTCTCAACACTCTCTTGCAGAAAATGGTGCAGTACG
GCGACGACACCTACGACGAGGAGAGAGCTGTCGAGAAGCTCTTCCGCTGCGTCCCTGAGAAGTACAGGCAGATCGCTCGC
TCGATCGAATCTCTGCTGGACCTCTCCACGATGTCGATCGAGGAGGCGTTAGGTCGCCTCAAGGTCGTCGATGGTGATGA
GCCACAACCTCTCTCGGGGCCCATCACCATCGGCGGGAATATTAT
>sRNA.cluster.48
GAATTTCACGTTCTTCCTTTCAGGAAGGGAGGATTAGGGAAGTCCTATTGATTGCTGCTTTCTCCAGACCGCCGGGAAAA
GCATGAAAAAAAGGCTCGAATGGTACGATCCCTCCGTCACCCCAGAATGAAAGGGTGATCTCGTAGTTCTTGGTCTGTGA
AGATGCGTTGTTAGGTGCTCCATTTTCCCATTGAGGACGAACCTCAACCTGTGCTCGAGAGATAGCTCTCCATACACTGA
TAAAAAA
>sRNA.cluster.49
AAAGTTACTCGGATTTAGAGAGATAGCGGTGAGTGGCGGTAGCCTGGTAGTGGGCGGTGAGACGGCGGTGATGATTAAGC
CAAAGAGTCGACTGCGGGTGGTGTTATAGTGGGTCAGTATTGATGATAGGGATAAAATAGAGTGAGTGGTTAGCAGGTAG
AGACAGTGATGATGCAACAAGCGAGGGGAGCCGTCAAAGATGAGGAAGACAACAGGAATGCACCACCGGGTTAAGGAGGA
TAGGCGGGGACGAGGGAGAGAATGTATGATGGGCTTTGCTAACACTGGCGAGGCTACACATAAGCTTTGTTAACACTAGC
GAGGCCACACACAATGACCTAGTGAGGAAGCGGAGGTGGAGATGTGGCAGCATGTGGGACTGTGAGAGTTAGGAGGGAGG
AGATAAGAAATTAAGATTGTGGTACTGTATAAAC
>sRNA.cluster.50
TCTACACCAAGAAATATGTGATCAGAAAACGAATAAAATCAAAAAGGCCATCATTAGGGCAAACAATGCAATAGCTTCGG
TGAGAGCAAAGCCCAAAATGGCATAACCAAATAATTGTTTAGCCAATGAAGGATTTCGCGCCACGGAATGAATCAAAGAA
CTGAAGACGTTTCCAATACCGACAGCAGCTCCCGCTAAAGCAATTGTAGCAGCTCCGGCACCTATTAATTTAGCTCCTTC
TAACATGTCGAGTCGTGGAGACTTGACTTTGCTCGTCACGCTTTTCTTTCGCAGCTCTTTCCTGGGTTTTTCGTTGATTC
CTCTTCTCGGTCCATAATAGCGTCGAACATGAGCGGTAGACTGAACACCGCAGGCGACTTGAACATAGATTCTTTCACCC
AGGTGATCAGGACTCGTAGAAGTATCTGACGTGATTAGGCGGGGACAGGACAACGTGAACATGAGCGGTAGACTGAACAC
CCACACAATCTTGATTTGATCACATCCGGCATGCAGATGTACAGTGTGGAAGAAAAGTGGGTAGTAATATGG
>sRNA.cluster.51
TCTTTCCTCCCAGGAACCACCAAGGAGATGTCAATACAGAGAATGGATAGACACCAGAAGGGTTCTAACTCCACCTAGCC
GTGTTGTGCAGCTTGAACTACCAGAGCAATACAGGGTTACTAAAACGCGGTTTGAGAGAGGAGAGGGATCCTCACGTAGG
GGTTAGCTATTATCGGACAACTTGGCATATTGAAATTTCTACTGTCATGCTTCCTTGTCCCATTACTACATCGTCGTTGT
GTTCAACTATTGCACTACCTCCCTCCTAGTTCGAATCTAATATCATCTATGTAACCGCAATGCAAATAGTCGTATCATGT
TCAAATTGTACTATTAT
>sRNA.cluster.52
ATGTTTTAATTTGCACAGAATTCTCCATCTGCATTCCACAGTGTCGCGCCCGCCAGCCTACCTTAACGGCGCGGTTAGTC
GACGCGCTTGACACCGACATCGTCTAAGCTATCCACCCTAACGTCCTATGTGCCATCCCTATACTAACCACCTCGTTGAA
AACCAGTTGTGGACCCTCAGATATTCGACGTTTCGTCGAAACAACCGCTGCTTCGTGGCCTATGGTAAGTAATTTCTAGA
AAAATCTCTGGGGGTCCAACTCTCCAAATCCAGTCTCTCTACGGTGAGGCCCGTGATTCTGCAGCCGTCAAAAAAAACCT
AGCTCGATTCCATGACCGGAAGGCAAAGTTATCAAGGTTTTAATTTGCACAGAATTCTCCATCTGCATTCCACAGTGTCG
CGCCCGCCAGCCTACCTTAACGGCGCGGTTAGTCGACGC
>sRNA.cluster.53
TTTGCGCCGAGTTTTGGCGTAGCAGCGATATTTCGATTCATCCTCTTCTTCCAAGGATTTCATAATTGGACGTTGAACCC
ATTTCATATGATGGGAGTTGCCGGAGTATTAGGCGCGGCTCTGCTATGCGCTATTCATGGGGCAACCGTGGAAAACACTC
TATTTGAGGACGGTGATGGTGCAAATACCTTCCGCGCTTTTAACCCAACTCAAGCTGAAGAAACTTATTCAATGGTCACC
GCTAATCGCTTTTGGTCCCAAATCTTTGGTGTTGCTTTTTCCAATAAACGTTGGTTACATTTCTTTATGCTATTTGTACC
GGTCACCGGTTTATGGATGAGTGCTATTGGCGTAGTCGGCCTGGCTCTGAACCTACGTGCCTATGACTTCGTTTCCCAGG
AAATCCGTGCAGCGGAAGATCCTGAATTTGAGACTTTCTACACCAAAAATATTCTTTTAAACGAGGGTATTCGTGCGTGG
ATGGCAGCTCAGGATCAGCCTCATGAAAATCTTATATTCCCTGAGGAAGGTTCTACCACGTGGAAACGCTCTTTAATGGA
ACTTTTGTTTTAGCTGGTCGTGACCAAGAAACCACCGGTTTTGCTTGGTGGGCCGGGAATGCCAGACTTATCAATTTGTC
GGGTAAACTACTTGGAGCTCACGTAGCCCATGCAGGATTAATCGTATTCTGGGCCGGAGCAATGAACCTATTTGAAGTGG
CCCATTTCGTACCAGAAAAACCCATGTATGAACAAGGGTTGATTTTACTTCCGCACTTAGCTACTCTAGGTTGGGGAGTA
GGGCCCGGGGGAGAAGTTCTAGATACTTTTCCGTACTTTGTATCTGGAGTACTTCATCTAATTTCCTCCGCAGTCTTAGG
CTTCGGTGGCATTTATCACGCGCTTCTGGGACCGGAGACTCTTGAAGAATCTTTTCCATTCTTTGGTTATGTGTGGAAAG
ATAGAAATAAAATGACTACAATTTTGGGTATTCACCTAATTTTGTTAGGTATAGGTGCTTTTCTTCTAGTACTCAAAGCT
CTTTATTTTGGCGGTATATATGATACCTGGGCTCCTGGGGGAGGAGATGTAAGAAAAATTACCAATTTGACCCTTAGCCC
CGGTGTTATATTTGGTTATTTACTAAAATCCAATT
>sRNA.cluster.54
AAGCCAAGGAGCGGCTCGAGCTCGTGCACGGGGACTTGTGTGGCCCAGTGACACCGGCCACACCAGGAGGACGACGTTAC
TTCCTGCTGCTCGTCGACGACCTCTCCCGCTACATGTGGGTGATGGTCCTCGGCAGCAAGGGAGAGGCTGCGGACGCCAT
CAGGCATGCGCAGGCTGCAGAGGCGGAGTGCGGCCGCAAGCTGCGCACCGACAACGGCGGC
>sRNA.cluster.55
ACGAGTGTCAGGCCGCCTGTTGCCACCTAACCCGCGATCTGACCAGTCACAGACCGATCAGATCGCGGGTTAGGTGGCAA
CAGGCGGTCTGACACACGCCTCGCCCCATCCCGTCAGGATGAGAGCCTCCAAGCACTCGTCCCTAGCCGGAGCCGGCGTG
TTAGCTCCTGGAGATGGCACGTTGGTCCCGGTCAGATATACACCAGGCTTCATCCCAACCATTACAAGCAAGATATTGTA
TGAAGAAGGGCGAACATGCAGATTGTTAAACTGACGCGTGGTGGACAAGAATGACCGATTTGTGACCGGTCTGACACTGG
TCATGTCGTCAGCAGACAGCCATGTTCCCACGTCGCGCCTGCTTCCGGCGGAAGTGGAGGTAGGTATGGGCCGTCCCATC
AGAAGGTCATTCGGACGGCAACCATACAAATCTCCGTCCATTTATGAAGAGAAGGCAAGTCCAGTTTGAAAAGAGAGATG
GTGCATGTGGGATCCCCTTGAGATATAAAAGGAGGACCTTGCCCACCGAGAAAAGGGACGACGCTCAGTAGACCTGAACT
CTAGGAGAAGAAGAGCGAGAGTGCT
>sRNA.cluster.56
TAGGACCTGGAGATTTCTTGGTTCATCATGCTATTGCTTTAGGTTTGCATACAACTACATTGATTTTAGTAAAGGGTGCT
TTAGATGCACGCGGTTCCAAATTAATGCCGGACAAAAAAGATTTTGGATATAGTTTTCCTTGCGACGGCCCTGGTCGCGG
CGGTACTTGTGATATTTCTGCTTGGGACGCGTTTTATTTGGCAGTTTTCTGGATGTTAAATACCATTGGATGGGTTACTT
TTTATTGGCATTGGAAACACATCACATTATGGCAGGGCAACGTTTCACAATTTAATGAATCCTCCACTTATTTGATGGGA
TGGTTAAGAGATTACCTATGGTTAAACTCTTCACAACTTATCAATGGATATAATCCTTTTGGGATGAAT
>sRNA.cluster.57
ACTACATCATTGATTTTCCTGGACGCCCCCTCATTTTGTTTCCGTGCGGTCCGTAAGTGAAACCGGACGGAAAAATAAAA
AAATGGCGCTGTGTGTCGCCCGCACGGAAAAATCGATTTTGCCGTGCGGACGTCCTAACCCAACCGCATGGGATATTCCT
ACCTCCTTTCCCTCCCAACCACTTCAAAATTTCCATATCTCTCTCCTCCTTTTTCCCGTACAACCTCAACCACTCCCAAC
TCCACATCTCTCTCTCTACCTTATCACTT
>sRNA.cluster.58
GCGACTGGACGCAGGGAAGCTGACATCAAGAACAGGTTCGTTCTGCCACCATACTTGACACTGAAGAATTTCGAAGGCCT
GGACCTCGCAGAGATGGACAAGAGCAACGATTCCGGGCTGGCCTCCTACGTCGCCGGGCAGATCGATCGCACGCTCAGCT
GGAAGGATGTGAAGTGGCTGCAGAGCATCACGTCGCTGCCGATCCTCGTCAAGGGCGTCATCACCGCGGAGGATGCGAGG
CTGGCCGTGCACTCCGGCGCG
>sRNA.cluster.59
GACCCGGTCCGACGATCAGGGATGTAGCGCAGCTTGGTAGCGCTTTTGTTTTGGGTACAAAATGTCACAGGTTCAAATCC
TGTCATCCCTACCTATTACTTCTTTCTTCTTTATAGGCAGTAGTGAGGAGGTCGATTAAAGCGGGTATAACTTTAATTTG
TGGATACTATACGTACGTGAGACACATTAGGAGTAGAAAAGGATTTGATTTTTGAAAGCGCTCTTAGTTCAGTTCGGTAG
AACGCGGGTCTCCAAAACCCGATGTCGTAGGTTCAAATCCTACAGAGCGTGCCAAAAAAAA
>sRNA.cluster.60
GTGAATAGGACAATAGACATCACGAGATGGAGAGGTACGCTGAATTCCACGCTCTTTGCAGGCACGAATTTCAGCATGGA
CGTTGAGAAAGACCCAGCAGGCTTGCAGGGTGTATTTCCTGGTTTTGTGGATAGGACACCAGGACCTTGTCACCTCGGAA
GTAATCCTCGTCGGCTCGTGATTCCTGTCGGAAAGACAAGGCTTGGCCGCACTAGGATCCTTCTCGGGCTCGGATGTTGT
CGACGTTCCTATCTCCACTTCGACGGGAGGATCCTTCGACATGGATA
>sRNA.cluster.61
AACCATTCATCCATCCATCCATCAGAGATCAGGTAGAACAGTGAGAGTGAGGTGCAGAAAAATTTGAACTGAAGCTGAGG
ATGGCAACATCCATGATCACCTCGCCGCTGGTGGCGCCGGCCCGGGCCAAGGGCCTTCCGTCCATCTCCCGCCGGGGATC
CTCCTTCGCCATCGTCTGCAGCGGTGGGAAGAAGATCAAGACCGACAAGCCCTACGGGATTGGAGGTGGCATGTCAGTCG
ATATTGATGCATCTGGCAGGAAGAGCACGGGGAAGGGTGTGTACCAATTCGTTGACAAGTACGGCGCAAACGTCGACGGC
TACAGCCCAATCTACTCGCCGGAGGAATGGTCTCCCACCGGTGACACCTACGTTGGTGGAACCACCGGGCTTCTGATCTG
GGCCGTGACCCTCGCCGGGCTCCTCGGCGGCGGCGCCCTCCTCGTCTACAACACCAGCGCCCTCGCCGGCTAAATTTCAC
CCAAATCCAGTCTATGTATGTAACACCAAGCTGGGTGTCTGCATATTCATCTGTAATCTAAGATAGCCTTCCTCTGAATG
CGATGTGATGATGCCCACTGCTTAATCAAACTGCATTGTGATTAATCTATGTAACAC
>sRNA.cluster.62
ATATACCTTTCTCGGCCTTTTGGCTAAGATCAAGTGTAGTATCTGTTCTTATCAGTTTAATATCTGATATGTGGGCCATG
TGTCCACTTCGATATTAAATTTATTTTTTGTGGGGGAGGGTCCACTACAGTGGCTTGCCACTGGGGCCCTCGCGTGTCGC
CCAGGCGTTGCACTACAGCCCGGGCCTGGCGCACCCCAACCTTTC
>sRNA.cluster.63
ACCCACATTGGCCCTAAGCGCATGCCCTAGAGCCGACCCCATCACCGCCCTTGCCCGAGCCGCATCTACCCGCATCGGCC
CTACGCCGCCAAGCCCATGTTGCCCCTATGCCACCTGCATCGAGCCGCGCCGGCCTCTCCCTTCCCCTCATTCTCCCTAT
CCTCTCGGAGTACAAGTAGAAGAGAGGAGGAGAAATTGGTAAAAGGAGCTAGATGAGAGAGGAAGAGAGATG
>sRNA.cluster.64
CTAGCCGGGCTCGGTCGCGCGTGCCTGTTACTCCAGCTTTCGGAGGGCTAAAGAGTTGGTTGTTGGGGTTTGTGGGCTCG
AGCCCATGGCAAATCGCCGGGGTCGAGGTCGCCGAAACGAAACTCTCCCTCCCTAAATCGGACGCGCGCCGGCGTGCCCT
GGAAGGGGGGAAGTCGCCAGGCCGCCGCCGTCAGATAGTTGCATGGGAAGAAAAGGCGTGGGGGCGCTCGCGCTCTTGTT
GGACCGAGGTCACCTGCTGTGTTGCAGGCCGGGCGTTGAAAAAGAGGCCCATAAGAGAAAATGGGTACTCACTCACTGAT
GGGGTCGCGGGCCAAGAGAGAAGAGGCCCCCCGCGAGAGAAATTTACCAGCCAGCTGGAGTTGGGTCGGTGTTAGGTCGG
TGCGTCGAGCCGGTAGAGGAGATTGGGGCTTTCGGAGTAGGGGACTTGGCGTATTTGGTCCAGGCTGGTCGGCCTGTATA
GGCTGTCGG
>sRNA.cluster.65
ATCCAAACTTCAGTCCTTTTTTTATCACACATCATCTTCAATTTTAATCAAAATGCTATGCTAAATACCATGGACACAAC
CCTCATGAAAGTCTTTCAAGCCTACAAAGGGGAGATTCAAGTGCCCTGGATGAAGGCAGGTAGATCCTACATAGAGACTG
AGACAGGTATGATGCAAGGAATTCTCCACTATACTAGCTCTCTATTTCATGCTATCTTCTTGGACCAACTGGCTGAAGAG
TGTAGAAGAGATATAAATAGAGCAATTAAGACAATAAATAATAAAGAAAATGAGAAGGTGTCATGTATAGTGAACAATAT
GGAAAGTTCTGACGATAGTAGCTTCATCATTAGTATTCCCAATTTCAAAGAGA
>sRNA.cluster.66
TTTCAAATAAGACGAACGGTCAAATGTTAGTACGAAAAGTCAAAGGTATCCTAGATTTTGAAAAGGAAGTAATTTGCCTT
ATATTATTCCCTTGAACCCACTAATAGAATAAAAAAGAGTAAATTGCAGATTGGTCCAGCTTTTATTACCAAAGTGTCAC
TTTGGGCCACCTCCAATTCAATCTTTTCACTTAAAGCCAGCTATTGTTACCAATCCTTTGCAATTTGGGCTAGTGGCCCA
CCTGTCAGAAGGCTTGCGAACTCCTCTGCTGCTGTCCTCTTTTCTGTTTCTCTTTCTTCCTTCTTCCTTCTCTCTTTCTG
TTTCTTCTTCTCCAGGTCGAGCAACAGTAGAGAAGGAGAGGGATAGGGCGTCGGTGCTCAGGCCGCCCATGGTGGTGATG
GCGCCGCTGCACGGAGCTGGAGCCATCGTCGCCGCTGCTTTGCCAATCTAGGGGCACGGGCGCCATCGCCGTGCCGTGCT
CCTCTTCCTCCTCCACCGCCTACTGACAGGTGGGCCACTAGCCCAAATTGCAAAGGATTGGTAACAATAGCTGGCTTTAA
GTGAAAGATTGAATTAGAGGTAGCCCAAAGTGACACTTTGGTAATAAAAGCTGGACCAATCTGCAATTTACTCTTTTTTA
TTCTATTAGTGGGTTCAAGGGAATAATATAAGGCAAATTACTTCCTTTTCAAAATCTAGGATACCGTTGACTTTTCGTAC
TAACATTTGACCGTTCGTCTTATTCAAAAA
>sRNA.cluster.67
ATTTTACGTTTATATAGATAAAGATTTACACAAATATACCTCCACCACATAACAGGGGCATGGGACCGCCTTGGGACTTT
TTCGGCCCACGTGCCACCTCGGTGCCGCTCTCCGGGCTGTAAGAGCGAGGCGGTGCCGCACGGCCATCCTGCGTGACCGC
TGGTCCCGCGGAATGGAAGTGCGGTCCAGCGCCCCCGTTATACGGTGGAGGTAGTTATGCCAATCTTTTTCACACATGTA
TATAAACCTAAAATATTTTTCGGGATTCTCCGGCGTCCTCCCCGGCCATGCGGC
>sRNA.cluster.68
CTTCCACCGTTGGAAGCGGACAGTATTCGCTGCTCTGTGAAGCCAGCCTCACGCAATGCCTGCCACTCTAGGGAAACGTG
AGGCCAGAGCTTTCGCTCAAGCCCCGCCGGCCCAAACTACGCAACTTGGAACGGGCGGGCCGCATAGAGCAAACCACAGG
CCCAGACCCAAGCGCAAACGACCAGGCATCCAACACCACCTTATTGCCCCCGCTCGGGTGACAAGCCATCG
>sRNA.cluster.69
TATCAAACTATAATAGTGCCAGAATGCCTAGAGAATATGCAGAGTGTGATGGGAAAGCTTATTTAAGGACTGCAAATGAT
TTAGGGTCTTTTGACAAAGAGTTACTAGGCAACATACAGTGTCCAACTAAAGAAGATGCTGTTGTTCTTAGCAGTAAGTG
TAAAACTAAGATACTTTCAAATGAAGATTTGCCAGTTATCAGGTATATAGAGAGGGATGGAGTGGACATGCTAGAGCATG
>sRNA.cluster.70
TTGATATCACTTCAAAGCTCAAGAAGATGGACTTGGTGCTCCCTGATAAGTTTCTAGTTCACCTTATTTTTGCCTCCTTG
CTTTCAGATTTTGAGGCTTTTGTTGTCAACTACAACTCACAGCCAGAAAACTGGGACATTGAGAAGCTCATTGCCATATG
TGTGCAAGAAGAGGATAGACCCAAGGCTCGTGGTGATTCCGCCAACTATGTGAAGCACAACAAGAAGAGGAACAACTACA
ACCAGAATGCTGCCTCTCCTAAGGC
>sRNA.cluster.71
AATTGAGAGAAAGAAAGAGAGTAGTAAGAATTCTCTTATCCCCATTTGGAAGGATACCATCCTTATAACTATCCATGACT
GTTTTTGTCTCTAGCATGACCACTTGATAAAATGTGGAGGAAAGTAGGGGAAATGGCCGATACTACTGGAAGAATTCCTC
TTTGGCTGATAGGTACTGTAACCGGTATTGCTGTGATTGGTTTAATAGGTGTTTTCTTTTACGGTTCATATTCTGGATTG
GGTTCATCTCTATAGTAATTGA
>sRNA.cluster.72
TATATTTTAGCATATCTGTAGCACACAGCACATATGTGTAGATCCAGAGCATAGAATATAATAGTATGAATTGAGACATA
GACAGTAGTGTTAATTGTAAGATGTAGTTTAGTTTGATCTGGAGAATGTAACGTACTTTTAGAAATTTAGAGGACAATAT
TGTAGAGAATGTAACTTAAGGCGTAGTACAGAAATGCGAGGTTAACGCAGTTAATGTTTTCA
>sRNA.cluster.73
GTCATCAGTGATCTCATTGAGTGTTGGTGTTGAATCCTTAGACCTGAGATTATCATGGTTCCCAACATGTGTAGTAGCTT
ACTTAGGGACTGCTAAACGCTACTCCGTAATTGGGTAGTTATAAAAGTAGTTTTCGGGTATGCTATGAAACATGTAGTGG
GATATGAATAATCAAGATGGGATTTGCCCCTCCTATGGAGAGATATCTCTGGGCCCCTCGATGTTGTAGATTATGGAAGT
GCATGGCCATGCCAAAGGTGATTGAGGAGTCAATCACAAGTTATATAATCTATCAACAGGTTCGAGTGAATGATTGAGCT
ATTAGAGGATGGCACATATCTAGCCTTGAGCTTAATCGATATCGTGAGGCAAAGGGGTTCATACAAGTATACACTAGAGG
TTCAGCCGATATGATCTTTATGTATGCCCGGTGGGTCAATACGTTCTGCTAGGGGCCGCTGTTGACGCGTGGACCGAAAA
GGAGTTTTCGGGTTACAGCCGAGTATACATGAACCTACAGGGTCGCACGCTTAATGGGCCGGAATAAGGGGATTGGATGG
AGATCCAATAT
>sRNA.cluster.74
CCTTCGGCCAAACGAGTATTTCACAGAAAGCCGACAAGGAATTCCGTTAATAACCGACCGTTTTGATTCTTTAGAACAAC
TCGATGAATTTAGTAGATCCTTTTAGGAGGCCCTCAATGACCATAGATCGAACCTATCCTATTTTTACAGTGCGATGGCT
GGCTGTTCACGGACTAGCTGTACCTACTGTTTTTTTCTTGGGATCAATATCAGCAATGCAGTTCATCCAACGATAAACCA
AATTCCAACTATAGAACTATGACACAATCAAACCCGAATGAACAAAATGTTGAATTGAATCGTACCAGTCTATACTGGGG
TTTATTACTCATTTTTGTACTTGCTGTTTTATTTTCCAATTACTTCTTTAATTGAGAGAAAGAAAGAGAGTA
>sRNA.cluster.75
AATTCTTTTTTTCTTGGTCATTGAGATTCGTGGATAATTTAGACTACTATTTAGGGATAAATCGTACCTCTTTTTTTTAT
CCCCTCGAACAAATCGAAATGATTGAAGTTTTTCTATTTGGAATCGTCTTAGGCCTAATTCCTATTACTTTAGCGGGATT
ATTCGTGACTGCGTATTTGCAATACAGACGTGGGGATCAGTTGGATCTTTGATTGAGTAATATTTCTTTTTTGATTGCCC
TCCTCTCTGGTCTGGAGGAAGTCAAATTGGAATTGCAATTTGTTTTGTTAAGTTATTTTGCCCTGCTTCGACATAAGATA
GATGGAATCACGCTCTGTAGGATTTGAACCTACGGG
>sRNA.cluster.76
TCATAACAATGTATTTCTATATCATTTGCTCTTGCAAGCACATATGGGGTTTTGCTAGCATCAACATCTCTACCACCTAA
ATGAGTGTTCTCCTTCATTAGCTGCTCTATCTTTTCCAGATAGTCGTGAAATACCTTCTCTGTTAGAAATGGGAGCTCCT
TGTGTGCTAGTTCTCTAAATTTGTCTTCCAGCTGTTTCTGACTTGTGTCTTGGTCAGGCCAATGTAGAGTTGGATCATCT
GCCACGACTTCTTGTAATATTGACATCCTGTTCCTTCTTGAACCAAACTGTGATGACACATACTGGATTCTTGGACCACT
GACGAAAAGAGAGCGCAAAATCTGGA
>sRNA.cluster.77
CCGCCGCCGCCCGCAACCCCACCGTCTCCGTCGCGCCGCGCACCGGAGGCGCCATCTGCAACTCCATCTCGTCGTCGTCG
TCCACTCCCCCCTACGACCTCAACGCCATCAGGTTCAGCCCCATCAAGGAGTCCATCGTGTCCCGCGAGATGACCCGGCG
GTACATGACCGACATGATCACCTACGCCGACACCGACGTCGTCGTCGTCGGCGCCGGCTCCGCGGGGCTCTCCTGCGC
>sRNA.cluster.78
AATGGCCCTCTGCCACCATCCTCACCAGGGACAAGCGATGGTAACAAGAATCTGGAAGATGCCCAACCCCAAGAGGAGGC
TGACAGATCCAGTGTGGGAATAGCAGAAAATGCCGAGGCAGGCAACCAGGCGAATCATGCGAGGACAAGCGATGGTAACC
AGAAGGTGGACGATGCCCAAGCTCAAGGGAAGGCCAACAGATCCAGTGAGGGAAGTTCCCTGGATACAAGAACAGACAAT
GAACGCTCAAGGACAAGCGATGATGAGGCTGGAGGCAACAAGGTGGAA
>sRNA.cluster.79
TCTACAGCGGCTGATAGCATATCGAAGTTAATTAAAGTCGCCGCAATCGGCATTGGTGTTGGATTAAGATTCCGAGAGGA
GGCATTATGCGCCGCTATCGTCGACTGGTGTATAAGTGGCTTTTCTCTTGCGTCACTCACCAATTCTCTGGTTGTGGGCG
TGAATTCGCCACCACCATCTAGAAGAGCAGTACCCCAATGCAAGGGCGAAATAGAGCTATGCTATTGCGGACAAGATTTT
TTTCAATGTTGTTTACCCTATCATCTTGAAATTGGTGAAAATAAAAGATAAACTGTATATTAAAGATATACTTACCAGTA
GATAGTATATATAGCGAACACCGATATACGTCGTCATCAAGTGATCTAATTATGCCGTTAGTTATTTAAGCATGCGAGCC
ACATGTGGTGGGCTTATGATGGCAACCATAGTGA
>sRNA.cluster.80
ACATTGTACCGTCTAGGGATCTCGGTTCATACGCCTTATATCTTATCTTACAGAAGGCTCATTTGAATAATAGGAATGGA
AAAATAAAAGAATATGTCGGAATCCTAGTGCCCACAAATATTACACACATGTAGATGGGCTTTCAACAGAACTTTAGTAA
GATCATGGATGTTTTGTTGGTTTTCGTCTCTTATAACATGTGTTAGGGGACGTATTT
>sRNA.cluster.81
ATTTTTAAATACACAATCTCAAATTCTAAGCCCACCCCTACGAGTCGGGATGAGCAAAGGAGAAAGGGTGAGTGGGTGCG
ATTTGGGGGGACGCAAAGGGGGAGACGTGATGGGAAAAGAGATCACAATGGAAGGGATGGACCAAGGCCAAGTGAGGTGT
AGGAAGATGACATGTGTATATGATAGGTATAGCGTGGGTGGCTAGAGAGAAAAGGAACCAAGTGAGATGAGAGGGGCCGC
TGGGCCGGGGTGGGATGTGAACAACTGGTTAATTTTGTCTCGTTTAGAATGCCTATCCTTGCTTCGCTCCCTCTCCCTAG
GG
>sRNA.cluster.82
AAAAAGGTTCTCTGGCTGTCTATTTGTTGGGATTTCTCGCTTCTAGATCGCCGGCGATAAGGGGCTATCTGACCGGAGAT
GGAGACGGAGACGGAGAAGAGTGACAATGGCAGCGGACGCAACGCAAGTGGAGAAAGCAACCCTCCCTCGACCTCTACTA
GGAAAGGAAAGGAAACAAACACAAAAGGGGAAGTATATGGGCCTCAGCTTGGCCC
>sRNA.cluster.83
AAATCAAATTTTCTTGCCAGTAATTTCTCTTTTGTACTCCCTCCGTCCTAATACAAGTACACCTGAACCGGATGTGGCAT
TTCATAGTATAACCAATATCTCGTTGTACTATGAAATGCTATATCCGGTCCTAAGTGCATTTATATTAGGACGAAAGGAG
TAGACTTACATGCATAGGACAAAAGGATATCTC
>sRNA.cluster.84
ACCTGGATAATGGTGGGTTGTGAGCACATGGTTTTGATGGTCGTGCTCATGACAATTAAGGACCGGTTCGCGAGCTACTG
TTGTGAAACATTAACCGTGCCAACCACAAGCCAGCGTGGGCAACGGCTTTATCTTTTGTATAGCATGATTCATTATAGTG
CGCCAGACTGAGAAGTGGCGAGAAGTCCATGGGGGTCGCTGGGGAGTCCATGCCTCTGGTTGTAGAGGGGGTGATTATGA
TCCAGGAACGGTGCACTGTGTTGAGTTGTGTTATGCAAGGGATATTGTCACGACTCCTTTCCGAGGTATCGTGGTGATAT
CGAGGCACATGGTAACATGATGTGGGGTTGTGTCTTGTGGGTACAGTGGTACACCTCTGATCAGAGTATAATCTATTCGA
ATAGCCGCGCCCTCAGTTATGGGCAAGCCGAGCAATGTACCCAAGTCAGTGTTTTAATTCTTAAAACCTGCTTAACAACT
AAAAGATGGAATGGTTGGCCTGGGTTGGCTTGGGACGAGCTGGGACCCAGGGTCGGGTTGCCAGTTCGGTCTGAATCATC
GTAGGCCTTGGGTTAAGGCAGGTTCGTGTGGGTTCACGGCCTTGATTAATAATCTTGTATAGCTCTAGGATCGTGTTTAC
AAAATAGCTTTGAGCAACTAAATGTCTTTAAATGCTGTTTACTGCAACCCTAACCCTTTATATTATAACCCCCTTGTACT
CCCTTGCATTTATTCTGCATTTGTGGGTGTGTCTTGTTGAGTACGGTGGTTGTACTCAGTCTTGCTCAATTTTTCCCAAA
CCCAGAAGAGGAGTTCCTGGAAGATGAAGGCTTTGGTGTCTAGCTCGTGCCTGCCGTCAAGCGCCTGTGGTCGTCGCCCT
AGTCTTCCGCTGTTTCTCGTTTGTCTTTGTGTGTGCTGGGCCTTCGCTGCCCATGTAATAAATTAACTATT
>sRNA.cluster.85
AAAATGCTCTGGCTAAACCTATTGATGGGAGAGGCGAAATTGTAGCTTCGGAATCTCGCTTAATTGAATCTCCTGCTCCG
GGTATAATTTCCAGGCGTTCTGTATATGAACCCCTTCAAACGGGGCTTATTGCTATCGATTCGATGATTCCTATTGGGCG
CGGTCAGCGAGAGTTAATTATTGGGGACAGACAAACCGGCAAAACAGCAGTAGCTACAGATACAATTCTCAATCAAAAAG
GGCAAAGATGTAATATGTGTTTATGTAGCTATCGGTCAAAGAGCATCCTCCGTAGCTCAAGTAGTAACTACTTTCCATGA
AGAGGGGGCCATGGAATACACTATTGTAGTAGCTGAAATGGCGGATTCCCCTGCTACATTACAATACCTCGCTCCTTATA
CGGCCCTGGCTG
>sRNA.cluster.86
ATCACTCAAATTTTTCAAAATTTTCAAATTGTGAGTATATACCTAGTTATAAGAATTCGATTCATACCTATACCTATCAA
CAAAACAACTCAAATTCAACTTTATTTCACAATCCATGATTACATACCTAACTAATTATATGTATGGATGCTATATACCT
AGAATCAAAATCTAACAAAAACAAGTTCAAATTCAGTTCAAACTTGCTTTAAACTAGTTAGTAAAGTAGTTAATGTTAAT
ACCTAAGTAATTGAAAAAGCTTT
>sRNA.cluster.87
GAGGATGCGGCAATTTGCAGCCCCCAAGCAAGCGACGAAGACCAACCCTCACCGTGGTCACTGTCATCGTCGTCATCTTC
ATGAGCTACTGTCCTCATCACGGTCGCCGTCGTCTTTCTGAGCTACCGTCCACATTGCAGTCGTCGTCGAGCCCTTCACT
GGACCGTCCTGCTGTCACCGTTGACCTCACCGCTGCCGCCATCGTCGCCACCTTCGCCTTCACCTCCGCTGCTAGGGTTA
GGTCGAGAGGACAATGGTTTGGCTCGACCTGGTTCAGC
>sRNA.cluster.88
TTTCGGTTCCTATCTACCGTTGGTGTTAAAGGGAGAACTGCGAGGAGCCAACCCTAGTACGAGAGGACTGGGTTGGGTCA
ACCTATGGTGTACCGGTTGTTATGCCAATAGCAGCGCCGGGCAGCTAAGTTGGTATGGAAGAACTGCTGCGCCGCGGGAA
ATCCTTCTCTATACAAGTTCTCGTACGAGGTTTTTGAACAGAACTTCGATAGGCGAGAGGTGTAAGCACCGCGAGGTGTG
AAGCGATCTCGTACTAAACGAAAAAAAA
>sRNA.cluster.89
GACTATATGTCTAGATATGAAGAATACACTGGACGCTATCTTCCTTGCCAGCATGTTTCCTTTAGACAGTGACTGTATCA
CACCGGGACTCTTCATTTTAATAGCAATTTTCTGAATGATTTGTTCAGCTGTTGCTGCGTGGAAGAAGTACACTCTAGGC
TCCTCTTCTATTTTCTCATATAGTCCTCTTAAGGGA
>sRNA.cluster.90
CATCACGGAGAGATCCCACAGCAGTGAGCGTGGGGGAGATGGTCAAGGATTCTACAATGAAGACACGAGGGGATGCCAGC
GCAACAGAGACACATACATCACCATAAACCACATCCGCCGTTCTAGGGACGACACTGAGGTTAGGGCCCCAATTTCACTT
TCAGCCGCGCAGAAGCAAAAGCCCAAGAGGGGGGGGGATCCCTC
>sRNA.cluster.91
AAGCATAACGAGAGAAATAAGGCAATCTCACTCAATTTCCTGCACATTTCTATGTTGAATCATTAGTCGCCATTGATTAC
ATGTCAAGCTCAACATATATTTGATGTTATGTTACTCAAACACTACACACCACAGTTACATGCCAACAAAATAATAAAGA
AGATATATAGCCACATATCTGTGGTGCAAATTGTAAGGTTGTGTGCATATTGCTATTGCTCGATGGATCGCTTTCGTGTT
CCTTGTGATGTGTTGCTTTATCTTTTCTCCTTTCCAGTGTGTGCCAGAAAGAGGACACCTTTCTCTTCTTGGCTTTTGGA
TCTTGTTTCTTGCCTTGCAAT
>sRNA.cluster.92
TGGTCGGCTTGCCGTTCCTCGTCAATGCGTACCTAATCTTGCTGGAGGTGGTGCCGCGGACGAGCGAGTCATCGATGATG
CAGTAGATGTGCTCGAAGACATAGGAATTTGCGTAGGCGGTGCGGGACAAGGTAGGCGAAGGACACTGACATGTTGCGGC
GGTCGACGACGATGACCTCCCGGGCTCCACGTTGCGCTCATTAGACGGAATGGCAATTGTGTTGATAAGGGCAATTCCGT
CTCATCAC
>sRNA.cluster.93
ACTACACAAATGATTTTCCTGGACAGGGAGCCTTTTAGATTGCGTGTGGACGATAACTCGATCCGCACGGAAAAATCGGC
TCATTTTCCCATACGGTCCATTTAAGAGGACCGCACGAAAAGTTTTCCCGTAAAATGAGCTGATTTTCCCGTACAGCCCT
ATTAAGAAAGCCGCCTATAAACATACCCATCCCATTTTTCCCTCCTACTACTTCAAAATTTTCCAAAG
>sRNA.cluster.94
ATGCAGTGCGCATTCACGAATCCTAATTTGTGTACACGCGCGAGGGGGAAAGTTGCGCACGTTTTTCCAACCACGTCACG
ACAAGATCAGGATAGGGGGTTACAGTTAGAGTTAGATTTTCGGTGATGGGGTGAGAGGAGTGGGAAGTAGAAGATCGGGG
TTTAGAGGGATGGTCTGAGAGACGGCGAACCGACCGTGGGTGACGAACAAAGGTGGGCGACGAGGCGGCGACGGCGGCAC
TGAAGTGGATGGTGGGCCAGTGTTGGTGGTAGAGGCAAAGTTGGGGAAGGGGAGAAGGCCAGCCAG
>sRNA.cluster.95
AAAACCTTCTTGGCTTCCTAGGTGTATACGGAAAGTCGAAAGATACACTGGAAGCACGTAATGATCTGAAGCATATGGAA
CAACGCGGCGACCTTCACCCGGAACCAAAGGAGAAAGGAAGCCATTACTTGAGTCCAGCCAGCTACACTCTTAGCAAGGC
AGAGAAGGAAAGTATGTTTGAATGCTTGGAGAGCATAAAGGTACCGTCTGGATACTCCACGAATATCAAGCGAATAATAA
GCACGAAGGAGAAGAAGTTCACAAACCTAAAGTCTCATGACTGTCACGTGTTGATGACACAACTGCTACCAGTTGTAATA
AGGGGTATCCTTCCAGACAATGTCCGGGCAACAATAACAAAGCTATGTGCATTCATGAACGCAAA
>sRNA.cluster.96
TTATTTTTGAAAGACAAAGGGCGATGAATCAGGTCCGACAACGGGTTTTCCAACAAGCCGTACAAGGAGCTCTAGGAACT
CTGAATAGTTGTTTGAATACCGAGGTACATTTCCGTACGATTCGTGCTAATATTAGCATTCTCGGGGCCATGGAATGGAA
GAGTTAAATTAATTAGGCCTTGAACTTCTACTTTCCTTTAGAATTTAGGCATTATTTTTCCCCTTGCTTCCGAAAAAAAA
ATAGTAA
>sRNA.cluster.97
ATGTTAACGCAGTTATTGTTTTCATCAGGCACAATGTCAAATAAGGTCACATTTCAGATAGTTCACGGTGAAGGAAATAT
TAGATTTGGTCCAGATGGTGTTGATCTGTCAGATTTTGTAATGACATCTAAGGGCATCGATAGGCCTGCGGAGAGAACAT
TTCAGTCAATTTATAGTTGGTTGTTGAGAGGATTTAGAATAGACCAAGAAGTATACACAATGTCAGTATCAGTTGTA
>sRNA.cluster.98
AGCACAAATATACCTCTAACACATAATGGAGACACGGGAGAGCAACATAATTACGGCGTGGACGTGCGGGACAGGCGGGC
GGGCCGGTTAAGCATGACACCCGAGCAGCGCCAGGTCCCACGGCTCAGAAGAGCAGCACTGATACAGTCCCGCGTCCCCA
TTGCACAAAACCGAGGCGGTCCTGCTACCACATGCCCGTTGTGCAGCACCGCACTCTCCCCGTCACGTGGTAGTGTTTTG
GAACCCGCAATCCCGTGGCGCGCAACTAATTTGATCCAAATAGTCCACGCCGAAAGTTATTTTCACGCTGCAACAATGTC
GCAATCACGCACTACCAGAGAAAAGAGTAATT
>sRNA.cluster.99
TTTGAATCTTTATGCCCAAAACCCCAATTCGAGTAATCATTTATTTGGTACCACTCAAGGAGCGGGAACTGCTATTCTAA
CTCTTCTTGGGGGATTCCATCCACAAACACAAAGTTTGTGGCTGACCGATATTGCTCATCATCATTTTAGCTATTGCATT
TATTTTTCTCATTGCCGGTCATATGTATCGAACTAACTTCGGAATTGGGCACAGTATCAAAGATCTTTTTAGAAGCACAT
ACTCCTCCGGGGGGTCGATTAGGGCGTGGGCATAAGGGCCTTTACGACACAATCAATAATTCGATTCATTTTCAATTAGG
TCTTTGCTCTAGCTTCTTTAGGGGTTATTACT
>sRNA.cluster.100
CGAACATGGGCAGCTTCCACATGGTCCAGTACCTGCCATCCTAGTATCCGGGGGACCTGTGGTTCTCACGGTAGACGAAC
CCAACCTTGCTGAACTCGAGACAAGGCACCCACTTGGAACGGAGCAGGTACTCGATCTGCTTCAAGAGGTCCTCCACCGT
GAGCGGTGGCAAGTACGACAGAGTCTCGAACTTCTTAATGCCTTCAATCGGCCACACCTGCATACAGCTGATCCTTCCAC
CGTTGCTGACGCTGCCGAGGCCGGCGCTGTTGGAGCGGCGGCTGACGGGGAGGCCGGCGGTGGACTTGAGCCCTTGGAAT
GGAGCCACGGAGGTGGCCGAGGAGGCCATCACGGTGGGGGCCATAGCCACGTAGTTAGTTAGCTAGCTTGCTG
>sRNA.cluster.101
GTGTAACAGATTATCCCAAGTTCCCAACAGCATGGCAAGGAACAGATTATCCCAACAGCATGGCAAGGATCTCCCTTCTC
TAAAGTGGAAGTCCTTGCTAGTATTATGTGGAGAGGAAAGGATGAGTTGAGGTGACAATGAAGACGGAGAGGGACGGAGA
GGGTGGATCCCCCT
>sRNA.cluster.102
CTATTACATGTGCTTAAATTGATACTTACCACAGCAGATTGACTAAGGATTATTTTGTCTTTCCATTCTTCCTCCTCCCT
CCATATGGAGCATTGCACGTCCACAATGAAGTTACTTATCCATCCATTCAGTTTCATGCTTTTTACAAAATCATGTTCTG
AAATGGTAATGCCATTAATATCCACCGCAGCCTTATTGCCGAAATGTTTCTGTTCCCAATCGGCTTTTGACATAATGTGT
TTTGAATAGAACTCATCCAAATCTTTATATCTGAAAAAAAACCAAGCCTTTATTAAGAAAACTGTGTTATAGTAAAGGGG
AAAAAACGAAAAGGATAATCCCTCACGGCATGCTTAGTCAGATCTGACCCATTCTCACTACTGCCCCACACTTCATTCTT
GCCAACCCAGACCCAGCCAACATACTCTCTCCAATCAGTCCCCCGATATGGCAAAGCTCTGGGAGGACCTATTCCTTATC
CACTGAAGAAACTAATCAAGACATGGCACTGGAGAGATGGAAGTGTGCTCGTGGGTTGAACAACAGAAATCAGAGAGGAG
CCTAAAATGGTTTTGGAACTTTAAGGACC
>sRNA.cluster.103
TTAGTCCGTGCGACTCCTTCTTGCGCTGGCTGCTCAGGAAGGCTGGGGCGTCCATCACATGGACGTCAAGTCGGCGTTTC
TGAACGGCGACTTGAAGGAGGAGGTCTACGTGCACCAGCCGCCGGGATTTGTGATCCCCGGCAAGGAGGGCAAGGTGCTA
CGCCTGCACAAGGCCCTCTACGGCTTGCGACAGGCACCGAGGGCGTGGAATGCCAAGTTGGATTCCACACTCAAGGGGAT
GGGCTTCGAGCAAAGCCCGCACGAGGCGGCCATCTACCGGCGGGGCAATGGAGGAAATGCCTTGCTGGTGGGTGTCTACG
TCGACGACTTGGTAATCACCGGCACCAAGGATGCGGAGGTCGCGGCGTTCAAGGAGGAGATGAAGGCCACCTTCCAGATG
AGTGATCTAGGGCCTCTCTCCTTCTACCTGGGGATCGAAGTGCACCAGGACGACTCCGGGATCACGCTTCGACAGACCGC
CTACGCCAAGCGCGTCGTTGAGCTGGCTGGGCTCACCGATTGCAACCCAGCTCTCACTCCGATGGAGGAGAGACTGAAGC
TGAGCCGCGACAGCACAGCGGAGGAAGTGGATGCTACACAGTACCGACGTCTTGTGGGGAGCCTTCGCTACCTCACCCAC
ACACGGCCGGACTTGGCCTTCTCCGTCGGCTACGTCAGTCGGTTCATGCAGCGACCGACGACGGAGCACCAGCAGGCTGT
GAAGAGGATCATCCGCTACGTTGCGGGGACTCTCGACCACGGTCTCTACTACCCGAGGTGTCCTGGCAAGGCACACTTCG
TCGGGTACAGCGACAGCGACCACGCCGGCGACATCGACACCAGCAAGAGCACGAGCGGGATTCTCTTCTTCCTCGGCAAG
TGCCTCGTTAGCTGGCAGTCGGTCAAGCAGCAGGTGGTGGCCCTGTCCAGCTGCGAGGCCGAGTACATGGCGGCCTCCGC
CGCTTCGACCCAGGCGCTCTGGCTTGCTCGACTGCTTAGTGATCTCCTCGGCAGAGACACTGGAGCGGTGGAGCTCAGGG
TGGATAGCAAGTCCGCTCTGGCCCTGGCAAAGAACCCCGTTTTTCACGAACGGAGCAAGCACATCCGGGTGAGGTACCAC
TTCATCCGAGGCTACTTGGAGGAAGGGAGCATCAAGGCGAGCTACATCAACACCAAGGACCAGCTTGCAGACTTGCTCAC
CAAACCCCTTGGGAGGATCAAGTTCCTCGAGCTCTGCTCCAGGATCGGGATGGCCCAACTTTCCCACAAGACGACGCACA
AGACTTAGGGGGAGAATGATGGATAAGTCTTTGTGGTCCTTGGTCGTGATTCTTCTTTTTGCTTTTGGGTAGTTTCACCT
TTTTCAGGACAGCATCTACTCCTTTAGCATATTTTTCAGTTGCTAGGACAGCTGCGGTTAGTAGGACAGCAGCAGTTAGC
ATCTCCTTTATGCCTCCTTTATGCTTTATTCAGTTTGGATGCTCTCTAGGACAGCATTGCGTTCAAATTTTAGACTAGTG
TGGGCAGCAATTAGCTAGCAGCCATCCAGCCAGCTATGGCTATATATATGTATCCAACCTCCCTTAGGATGGTATGGCTT
TTATAAGAAAATAGACAGAAAATGCAAA
>sRNA.cluster.104
TGCTTGTATGTGCCTGTATTGGATTAGCCATAGAAGATCCGGCTGCTGTATACTTTTAGTGGAGGCAAATGATTGGGATG
GTACAATAATAGCTAAATAGCCTTTGGATCCAAACAGCAAGAGGGCTATTTTGTTAGGGGGCTATTTTGGTGGGATAATC
TTTAGCCCAAAAAATATCCCTAGGATAGTTCTCTAAATAGGCCT
>sRNA.cluster.105
GTGGTATTTCATTGCTACAAACATGGGTTATTCTAAAATAAGACATGTCATTTAGATACTTCTCTTCAACTCCGAACTAT
TGTGATACAAATAATACAAATAGTTGAAGTTAATTTTACGAAAGAAAAGAAGGCGGATTATGGGAGTAACAAAGAAACCT
GACTTAAACGATCCTGTATTAAGAGCAAAATTAGCTAAAGGGATGGGACATAATTATTACGGGGAACCCGCGTGGCCCAA
CGATCTTTTATATATTTTTCCAGTAGTAATTCTAGGTACTATTGCATGTAATGTAGGTTCAGCGGTTCTCGAGCCGTCAA
TGATTGGTGAACCGGCGGATA
>sRNA.cluster.106
GGGATTGATCTGATCTAAGGTTTTAGATGGTTGTCACGTGGGATCTGAGAGACGGCGTGACACTTAGATGGTAGGGACGG
CAGCTAACAAGGCGATGACATGGCAACCACACAGGATCGACGCCGGCGGCTCTATTCGGTGGTGAGGACGGAAAACGGCG
GCACAACGGCGGAAACCGAGAGCACGGGGATGAAGAGGAGGACACGATGATCA
>sRNA.cluster.107
GTATGGTAGTCATCGTGGTTGTCCAGGAGCAGGCCGTGCGCGGCGAGGCAATCGTGGAACACGGCGACGACGCGTTCCTC
GTCGGGATCACAGACTTCCTCGATTGACATGGCCGCCGGGTACCGGAAGTCGACATGCTGCCGCCTGCCACGCTTCTGGA
CAATGTGGAAGGCCTTCTGCCCTGACGACCCCATCCTCCGCCGCCGCTAGTCGTCCTCAGAGTTGGGGGGTCACACGGTG
CTAAGGTGGTCCATGCAGGGAGGGAGAAAATTGCATATCTACCATCGCATAAGATTGGCTT
>sRNA.cluster.108
ATCTTAATCCATTGGATCCACATGTCATAACAAAAGCATAGAAACTTTAAATGTAGAGGATCTAAATTTATCGGATCCAC
ATGCAAAAGCATAGTAACTTTAAACGTAGAGGATCTAAATTCATCGGATCCACATGCAGTAACAAAAGCGATCTAAATCC
ATCGGATGTCAGCAACAAAAGCACAGTGACTTTAAACGTACAGGATCTTAAT
>sRNA.cluster.109
TAACCCTTTTGATGACTGGGCTGTCACATCAGTATGTTTGGACCAAGTCAACCTGTCATATCAGTATAAACCGCTTTCCA
ATCCATTAAAGAAGGCGATTTGCACCGGTTTTTAAAGATGGAGGAGATGTTATATACATGGTTGCAACGATAAAGTTGGA
CTCACAGTGCCCACTACATGGTGACGAAGGACGGATATGGGAGGATATATAAGAGTCGGATGATAG
>sRNA.cluster.110
GTAGGGAATTGAGGGGGCAATAGATCCACTTTTGCATGGTCAAGTGGTTCGTGAGGTTTCACGGTGTATCCGGATCCTAC
GTCGAGAAGGTCGGGCTTTCCCCGTATCAGAGGATAAGAATGATAGATGATAGAGAGAGATAGAGTAGAGAGAGGATAGG
AATGAGTGGTAGAGGATGGATTGATGTATTAAGGGGCATTTTTGTCATTTGGGCTTGTAAATATATG
>sRNA.cluster.111
TCATGGCGTCCACGCTGACCAACGTCGGCCTGTCTACCCCGGCGGCGGCGGCGTCGTCCCTCGTTAGGCCGGTCGCCGGA
GCTGGACGCGTGGTGTTTCCCCGTGTTGGCCGCGGCGGGTTCGCGGCGGTGAGGGCGAGCGGGCCGGCGACGCCGCCGGA
CATCTCGGACAAGATCTCGGAGAGCATCGACAAGGCGAAGGAGGCGTGCGCGGAGGACACGGCGAGCGGCAAGTGCGCGG
CGGCGTGGGACGAGGTGGAGGAGCTGAGCGCGGCGGCAGTGGAGGCGCTACCGGAGTTCCTGCTGGAGCAACGGCGG
>sRNA.cluster.112
AAGATTATAATTTGCTTCATGTACCACATCACCGTCATGTAGGACGCGGACCAAGTCAAAGCAGCCACGTGGGTGCCACA
TCAGCCAAAACAACTATCCAAACCACCTTAGAACGTTATTTGCACTGGTTTCGGAAGTTGAAGGACGCATCATATCTGGT
ATTGCGGTTTAAGGATGAATTTCAAACTCGTCGACTAATTTT
>sRNA.cluster.113
TTACCAAGAAATCTCCAGGTCCTATTGTTAAGAAAAGCGAATTACTATTCTCGTTAACAGCATTCAACCATCCGGGTAAC
CATAGGGTTCGACCCGCATTGAAAGCGGGACCGCTCGTTGAAGATAAGAGTATATCGAACCCATATGTCGTCTTACCATG
AGCCGATTGTATCCATTGAGCAAATATAGGTTCGATCAAGATTTGCTTTTCTGGAGTACCAAAAGCAAGCATGACGTCAA
TTATGAACATAAAGGCCCAAGGTATGGAATCCTAGGAAGAGACTAGCCCAACTTAAATGAGATATGATAGCTTCTTTATG
GTCTAACATTCTTGCCAATACATTATCCTCATTCTGTTCCGGATTGTAATCTCTAATGAAAAAAATAGCTCCATGAGCAA
AAGCCCCTGTCATGATGAACCCTGCAATGTATTGGTGATGAGTATATAAAGCTGCTTGAGTAGTAAAGTCTTGTGCTATG
AATGCATAAGAAGGTAAAGAGTACATATGTTGAGCTACTAAGGAAGTAATAACCCCTAAAGAAGC
>sRNA.cluster.114
GGCGGCCCGACCAGCTAGAGTGCTGAGTTAAGGTAAGAGTGGAAAGGGGTCATGGGAAGGGGAAGAGGGTTGCAGGCTTA
GAGAGTGATGGTTGTGGAACACGGCGGAACGGGCGAGCGGTGAGGTGGATGCTACCGAAACCACAGGGTCGACAGCATGC
GTGGATCAATGTTGACATCAGGGGCAAAGCAAAGTGAGTAGTTAAGAAGTGGGAGAAACGGTGGCATCTCCGGCGGTGGG
AATCCACCA
>sRNA.cluster.115
GATTGTAAGAATAATTATTTGTGTACGGTTTTTTTGACTCATGTAGATGGATCGGCAATGGATGTACGCTGACCGGCGGT
CCAAAGAGTTTATTGACGGCGTGCACTATTTTTTGAGAGTGGCCGAAGCTAACAGGCAAAGGGGTTTTATTTGTTGTCCA
TGCAATAAGTGTAAGAATCAGAAGGAGTATTCTGCATCCAGGACTATTCATTTCCACTTGTTTGAGTCGGGGTTCATGCC
AAGCTATAATTGTTGGACATCCCACGGAGAGCAAGGTGTTGAAATGGAAGAAGATGAAGTGGAAGACGACAATATTCCGG
ACTTTGCTCAGTACGTTGGATTTGAAGGAAATCAAACGGGCGAGGAGGAAATAGCTGCTGATGGTAACGACGTTGCGGAT
GATCTTGGTCAGATGTTGCAGGACGCCAGGGAGGACTGCGAAAGTGAAAAGGAGGCCCATAAATTGGACAAGATGTTAGA
GGACCACAGAACGTCGTTGTACCCAGGTTGCGAGCAGGGGCACAAAAAGTTGGATACCACTCTGGAGTTCTTGCAATGGA
AGGCAAAAAATGGGGTTAGTGACAAGGCATTTGGCGATTTATTGAAACTCGTCAAGAACATTCTTCCGGAGGGAAACAAA
TTGCCCGAGACAACGTACGAGGCTAAGAAGAT
>sRNA.cluster.116
AAAAATTGAGCGCTTCCTATCACAACCGTTCTTTGTGGCAGAAGTTTTTACCGGTTCTCCAGGAAAGTATGTTGGTCTTG
CAGAAACTATTAGGGGATTTCAACTAATCCTTTCCGGAGAATTAGACGACCTACCCGAACAAGCTTTTTATTTGGTGGGT
AACATCGATGAAGCTAGCACGAAAGCTATAAACTTAGAAGAGGAGAACAAATTGAAGAAATGAAATTAAATCTTTATGTA
CTGACTCCTAAGCGAATTATTGGGGATTGTGAAGTGAAAGAAATCATTTTATCTACTAATAGTGGCCAAATTGGCGTATT
ACCAAACCACGCCCCCATTAACACAGCTGTAGATATGGGTCCCTTGAGAATACGCCTCCTCAACGATCAATGGTTAACGG
CGGTTCTGTGGAGCGGTTTTGCCAGAATAGTTAATAATGAGATCATCATTTTAGGAAATGATGCGGAACTGGGTAGTGAC
ATTGATCCGGAAGAAGCTCAACAGGCACTTGAAATAGCCGAAGCTAACGTGAGTAGAGCTGAGGGTACGAAAGAATTGGT
TGAAGCGAAGGTAGCTCTCAGACGAGCTAGGATACGAGTCGAGGCTGTTAATTGGATTCCCCCATCTAATTGAAGACAAC
CCAACGGTTTAGTTGATACAAAGAAAAAGGGAAGAGGGGTAGAAAAATTTATTAGATAGCGAAGCGAAGTAGGGCCAATG
CTATCTAGTAATTTTTCTACCTACCTACCTACTATTGGATTTGAACCAAAGACT
>sRNA.cluster.117
TTCCTCTCTATGCTCAACTAGGTGTGGGAAGAAGAAGTACGTGGGCTCAGGCTAGAGTGTGGTCACGACGGGCGGCGCGA
CTGCAGATGGTCACCATCGAGGAGGATACGCCGGCGTCGTCAATCTTGCTGACGGTGGCTAGTTCTCCCCCTCCTCTTTC
TGCTCAACTAGGTGTGA
>sRNA.cluster.118
TAGTTTGCACTTGTAGTTCTTCCTTTAATTTTATCTTCAAATTAAGATAAGTCGTTGTTATCCTTGTTGTCTTTCTCATC
CTCCTCGAAATATTTCTTGAGCTTGGGACACGTAGAATTGATGCGAATGTGGTTCAACTCACTATATTCTGAACATTAAA
TTGGACCACCTTGAAACGACAACGACAAATAATTCGAAAGGACAATAACATATAATTCTAAACGACAATGACAAATAGTT
AGGGAGTACTCCCTCCGT
>sRNA.cluster.119
TGTGTTGTACTTATGTTTGAAGTTTGCTCTATACAGGTTGCGTGCGGCAGGCCTTCTACCACTGTGTAGGCTTGTTGAGG
CGGCGGCGGACGACCGTGACCCAGCGAAGCGGTGGGATGCAGACCGGTCACTCCTTGCCGCTCTTGTAGACCGCTGGAGA
CCTGAGACGCACACGTTCCACCTTCCCTGTGGGGAGATGGCTCCGACACTGCAGGACGTGTCA
>sRNA.cluster.120
TATAATTAGTAATGATGGTATCGCACCTTTTGATACTAGCAGATCCACAGTTTACCCACAAAACACCAAACACCATCTCT
ATTCCAGTAAGGCATCGTCACGATAGCAGCTTTTTACTTGGTAGTTAGACATTCCTTACCCGCTCGACACGTAGAATCGG
TCCATAATATATTGTTATACG
>sRNA.cluster.121
ATACCCCACCTCCTCCGTCTCCAGCAACTCCCACCACTAGATCTACCATCCCCACCACCTAACTACTTGACCAAGATTCT
TCTATTGTTATTACCACCTACCACCCTCCATCTCCACAACTCTAGCGAAGCATCATCGTCTCACTGTACTTCCATTGCCA
ATGCCGACAATGTGGTGAAAGAGAAAAGCATGGACATTTCTTTAGAGTAAAAGCGGACAGTTTATTCAT
>sRNA.cluster.122
GCAGGCGTGAAATTTAAACTCTTGCGCGGGCTCGGACGACGCTCCATATCCAAGCTGCACAGTAGTACACAAGCAGAGAT
TCCCATTTATTGGCATCCACCTACCGCTCATCATCTTCTCTAGCCACAGGCCACAACCTATAGCTCCTCCAATCCCGAGC
TAGAAGACACAGGAGCCCATCTTGCCATCCATAGTCATCTTCTCAAACAATCAAACCCATAAGAGCTGATCAAATGGGGT
AGAAATTTTGGAGTAAATCTGCTGGGGAGGGGACGAGAGTGAGGCGGAAGGGTTCTGCTCAGGCGACAGAGGACGGCATA
CGGGCGCCGCGATTTCAGCTGCAGCTCTACTGACTCCGCCGCGCTCAAGTGCCATCACACAAAGGTAACCATTCCTTCCA
>sRNA.cluster.123
TATCATTTGTATTCAATTCATATCTGCAATTCAGATTGCTTTTATCTTGTTCTTACTTGTTTCTTCGATTTGCTTGCAGG
AATAAGGTTGATCTGCACCGGCAAGATCAACAACCCACGGAGAGGTGTATCGATCGCTAAGGCGCAACACAACGTCTAGT
ACGGTTGTAGTCGGGTCGTCAACGTTTCTCCCAAATCGTAGTTATCACAACTCACCGAAAGATCGGGCCAACAACAGCCT
TGAGTGCCGAGAGGAACTCAGGGTTCATCACGG
>sRNA.cluster.124
ACCAACAGCCATGCTGCAAGCGCCGACGACGAGTCCTGCCGGCCCCGACCGAAGGTGATAGAGCAGATTTGGGGATCGAC
TTGGATCGAGGAGGTTTGGACGAGAGAAGACGAAGGGAAGTGAGGGGTTTTCTGCAAACATACACAGGTGCTGCGGGCGG
CTTTCTGCAAAAACGCCGCACCTGCGTTTTTAGCCTTTGGATTAGAATCGAAGGGCCGACAGTGGCCGAGTGCATGAGTG
CACCAAGATAGGTGTGTGCATAGGATACGCTC
>sRNA.cluster.125
TAATTAATTATAAGTTACTGGGTTGAAAAGATTATTTGTCGTAGAAGACAGAGGGGAGTTTGGTGGAATGGTGGTATTTA
CGGATAGTTCAAGGGGGAAATGGGAAAAAAAAGGTTTTTTACACTTGTTTGTCTGGATGAATTTGTATGGAACTTTTCTG
CTTGATAATTTTCGCATGTGTTAGTATTTGTATATGTGTCGTGGATGGATGGATGGATGG
>sRNA.cluster.126
CGTCGCGGCGACGGCCGAGCGGAGGCGGCGCACGGGGGCGGGCGACGAGGTGCCTCTCCGCGTACCGCTCCGCGCGTCCC
GTGGCGAGATCGACGGCGTCGACAAGAACGGCAAGCCCCACAAGCTCCGCCTCTACTCCATCGCCAGCAGCGCCATCGGG
GATTTCGCCGACTCCAAGACGGTATCGCTGTGCGTGAAGAGGCTGGTGTACACCAACGATAAGGGAGAGATCGTCAAAGG
AGTCTGCTCCAACTTCCTCTGTGACCTGAAGCCTGGTTCGGACGTGAAGATCACGGGGCCAGTGGGGAAGGAGATGCTGA
TGCCCAAGGACCCCAACGCCACCATCATCATGCTGGGCACCGGCACCGGCATCGCGCCCTTCAGGTCCTTCCTGTGGAAG
ATGTTCTTCGAGGAGCACGACGACTACAGGTTCAACGGCCTGGCGTGGCTCTTCCTCGGGGTGCCCACCAGCAGCACGCT
GCTGTACAGGGAGGAGTTCGAGCGGATGAAGGAGATCGCGCCGGAGAGGTTCCGGCTGGACTTCGCGGTGAGCCGGGAGC
AGACGAACGCGGCGGGGGAGAAGATGTACATCCAGACGCGGATGGCGGAGTACAAGGACGAGCTGTGGGAGCTGCTCAAG
AAGGACAACACCTACGTCTACATGTGCGGTCTCAAGGGCATGGAGAAAGGCATCGACGACATCATGATCGACCTCGCTGC
AAAAGACGGTACTGTACTAGTACT
>sRNA.cluster.127
CCCCACTCCCGTGGACCCGGTCCGCGCGCCCCTCCCCTCGGCTGACGCAATAAATCCGATTTTTAAATTAAAATTTAGTG
AGATCAAGGATGTGTGTCAGTTTCGTCTCTTTGAACGTGTGTAGGTGTGATGTTATGAGATATGGATCGTCTGCAGTACT
GCATTTATACTAGCAGTGGCTGACAGGTGGATCCGATCCCATATATATGTGAGCGGCTGCTATTGCAGGTGTACAGTGAT
GTGGTCTACCATGTAATAAAAAGTTCAATAAAT
>sRNA.cluster.128
CTACGAGTGTCCTCAGTTAACGAGGACACTCTAGAAGTGTCTTACATTGTGGATGCCTTAAGAGGATTAGCAGTGAGCCA
CCTATTTTTCTCAGCCTGGGGCTGTCACATAGGACGAAGACACAAGAAGAATAATACTTGCCACAAGTCTCACAGTACTA
CATAGCCTCAAAGAGTAGCCACACAAATAAAAAAAA
>sRNA.cluster.129
CGCCCATAACCGCGGGCACGGCTATTCGAATAGATTATACTCTGATCAGAGGTGTACATCTTTACCCACAAGACACATCT
TCCTCACGTGTAACCACGTGCCACATACCACCACGGTATACGGACGGAAGACGTGACATAGTTTCCAACCCATCCTAGCC
ATAGACAAGAGTACCGACCCAATCCCACCTACGGCCGGAACCCCCGGGACAGGCAGACGGAACTGAGCCCCTAGCAGCAG
GACACCGGCCCTGTGCCATGACATCTCGACTACCGGGCCGCAGCTCGTGTAGCCTTCATTTGCCCTGGAGAATGTCCATC
GACCCCCGACTTCATCCATCTCCATCCGTGTACTTTTGTTTATGACTAGACTGAGCCACAAACTAAGCCTTACCCACTAG
ACATGTGGAAGTACGGTAGTGCTTTGCAACAGAGGCCCGAGCTTAATCCTTATAGTGGCCGGGGTGCTACTTCCCACAAC
TGGCATGCACCCAAACCCCACCGAAAACAGGCTTTAGGGGTTTTTGAAAGAGGAAGAGAGGTGTATGTCCAATTCCAACA
TAAGCCAACCATTCCATAGTGTCCAAATGATATGA
>sRNA.cluster.130
CCATTTTCTTTTTCCCTCCACTAGTTGGGGAACCACCAGATCCAGTAAAAAGGAGCCTAGATCTAGCGTGTTCGCTCTCC
ATCGTGTCGGCTCCTGCCTCTTCGAGTTCTTGCAAGCCCGACACCTTTGGCCTCAACGACGATCATGACAATAGCATATA
TAACGAACAAGGAGGAGAAGACAAATATTGATGGCTAGAGGATATGACTGTGCATGCGAAGGCGGAGAGGAGGAACGATG
GTGGCTCATGGAGAAAGAGCGGTGCGTAGAGAGGCAGTTAGCGGTTGCTGGTAGTATGAGGAATTTGTTGTT
>sRNA.cluster.131
GGAATATAGTGATTCTAACTGGATCTCTGATGTGGATGAGATCAAAGCCACTAGTGGATATGTCTTCACACTGGGTGGTG
GTGCTGTTTCGTGGAGGTCTTGCAAACAGACTATTTTGACGAGGTCAACCATGGAAGCAGAACTGACGGCACTGGATACT
GCTACTGTTGAGGCAGAATGGCTGCGTGATCTATTAATGGATCTGCCTATTGTTGAAAAACCGGTGCCGGCTATCCTTAT
GAACTGTGACAATCAAACGGTAATTCGAC
>sRNA.cluster.132
GATATAAAAGACTCATACACTTAGACGAATTGAAGATATGAAATTGACTTGGATAGATTTGACGGATAACAGAAGACTTG
AACTGAACTGAAGGACAGATATATACTATAGCAGCAACAACCTTTTTCTCCAAACAGCAAGCAAAAGCAACAAGTAGGAG
ATGGCAG
>sRNA.cluster.133
TTATCAGCACCTAGTTCATTACTCTTGATGGAGGGGGAGGATCCGCCTTCTTAGATTTCTTTTTCTATTTATTTTTCCAT
CTAGGATTAGAACCGTATACTTGGTAGATAGTAGGAACGGCACATTATGGCAAAAAAAAGTTTGATTCAGAGAGAGAGGA
AGCGGCAGAAATTAGAACAGAAATATCATTTGATTCGTCGATCTTTAAAAAAAAAGATAAGAAGCAAAGTTT
>sRNA.cluster.134
AGAAATAGTTGGCCACAAGTGTGGCTAAGTTTGGCAAGAATTTGAGTCTATGACGCATAGGCCCAATGACTAGGAAAGTG
AGGCATGACACAAGTGTGACAACCAACCAAACAATATACTAACAAATTGTGACATGTCTAAGGTTTGGCATGGCAACATT
TGAGAGCCAACCATACAGCCCCATAATACATCGCAGCAAATCAAATGAAGAAGTTT
>sRNA.cluster.135
GAATTCGTGCTTCCAATGGCATATTCTGAAAGTCACGCGAATTGAGTGGCATATCCTGAAAACGGTGCGAATTGGATGGC
ATATACTGAAAAATCTCGATCAAGGCTACTCAAAAGAATCCAAACAGAACGACGCGACGAGCCCCATTTTTCCTCCGTGC
GTATGGTGAACAGTACTCTACGACGACAGATCAGAAAAATGGGACTACT
>sRNA.cluster.136
GATGGATAATGGCAGGCGATGAGAACAAAGGTGGTGCAACTGAAGTCGCGGTGATGAAGGAGGAGGATGGACAGGGTCAG
TGGTAGGCTAGTAGGAGAATCAGATCTGGAGCGGTTGGGGCAACAGGTATGTCTTGGCAGCATGAGCCGTTGGAAACAAG
GAATACAAGCAAAGGCGACGACATTGCGCCCCCTATAAATTAGGGAGTAGGAGCAAGGTGATTGGAAAGGAGGGAGGCCA
AT
>sRNA.cluster.137
GAATCCAAGCTAAATATAGCCGAACAATGGAGAGACAACGATAACGGACGTACGGTGATGTGATGGATATGTGAACGTGG
CGACTGAATCCAAGTCAGATCTAGCCAGACAGTGAAGAGACAATGATAATAGGTGTACGGTGATAAATATGTGACGGCGG
TCACCGAGCGCTGATGATGGTAACTATAGTAATCAAGCTAA
>sRNA.cluster.138
GGCGGCGGAGGGCAGAGCAGCGACATCGACAAGAGAAGCAGTGCGGACGGCAAGGGGAGGGGCGGCTACCGCCGGCGGTA
GGACCATGGGGGGCGGGAGTGGGGGAGGCCGCGCCGTCCTTATCTCCGCCGGCGAGAGGAGGGAGGAGATGGGAGAGAGA
TGAAGACGGAAGATGGGGAGAGAGGAGGAAGAAGATGATGATGCCTGTTGGTGTTCAGAGTAATATTGTGGATTTCCTTT
GGGTTGGAAATGGGTTGAGAATGGGTTGAATCCATTTGTCTGCACTTGGTTTGGATTGGTTTGGGCTTGCTCTATGAGTG
GATTGGATTGGTTTGGTTTCTGCAAACTATGAATTGAATTGGATTGGTTTAGAAGTGTACTATAGAGACAAGTGAACTGG
GGCGGTTTTGGTCTGGATCTCAGTCCATTAGCAGGCTTAGATGTACCGAATCTAGTTCATTCCTCTTTTTAAATTGCTAT
CCGGCAGAAAATTTCTCAATCTGTATGTTTAGCTATCTCAGAACTCTGGGTTCAGCCCATATTCAATAAGATTAAACCTG
GTCTATCTCCTGGTTCTTGAATTATGTAAAGATTATTACAACTATGGATTGATGAGAATGAGTAAAAGAAGATCTTGATT
TTTCTTGTGATATGAGTCTGTCAAGTCTTTGATTCCTGTGATGTATAAAATCTATTTGTTTTCTGTTGTTTTGAATTCTC
TTGTTCCTCTTTATAGTGATTTCTTTGCCTACCCACGTTCTGTTTTTTTGCCACATCTCTTAGGGGCATTGGAAAAGTAA
AATCCCTAGCTGTAGCTAATTCTAGTCCATTTAATTAATTGCAGTGGTTTCAGCGGTGTTGTTGCGCTCCCAGGCGATAG
GATTCAACCTTTGGATGATTTTTTGTCTGAGAATCCTTTTTTT
>sRNA.cluster.139
TTTGGGGATTTTGAATAGAAAGAGCGGTGAGAGCAATTCATAATCGCTACTAGAAGCGACCCATGGTTAAAAAAAGTTCT
ATACATAAGAACTTTAGATTTTCTTCCGCGGAGCTATTCCCAACATATCGCACATTTTCCATTTGTTTTATACTCTTTTC
TTATTCTTAGTTCTTAAAATAAATTTTATGCTCTTTTGAAACATTTCGCGACATGTTTAAGCATGAAAGATTCGCTGGTT
TTTTCCTTTTACTTTTTTTCTTTTACTATAGTCTATTCTCATATTATTTTTCTCTCCCTCCATGGATTTTTTCATTTTGA
CTTGATTGAAAT
>sRNA.cluster.140
AAAGCTCGCGAGCTTTATCGAGTCTAGACGAGCTTGACTGTGTATAGTTTGTATTGCATGTTCACCTTATTAATATAATA
AACCCAGAATATATTATTAAGACTAGCCCAATAGAAGCAACTCCGAAAGACATAGAAGAATTTAAGATGCATATAGAAGA
ACTGTTGAAACTAGGAGCCATAAGAGAAAGCAGAAGTCCACACAGGTCTGCAGCTTTCATAGTAAGAAATCATGCAGAAG
AAGTTAGAGGTAAATCTAGGATGGTCATAAATTATAAAAGACTAAATGATAATACTATAGAAGATGCCTATAATATCCCA
AATAAGCAAGAATGGATTAATAGAATACAAGGTAGTAAATATTTCTCAAAATTTGACTTGAAAGCTGG
>sRNA.cluster.141
ATTCTTTCCTGGGAGAACACAAAGAAAGCAAACATAGAAGCTCAACTGAAGAAGATTGAGGAGCAACTGGAAAAGAAGAA
GGCTGAATATGCAGAGAAGATGAAGAACAAAGTCGCAATCGTCCACAAGGAAGCTGAGGAGAAGAGAGCAATGGTCGAGG
CAAAGCGCGGCGAGGAAGTCCTAAAGGCCGAGGAGATGGCAGCCAAGTACCGTGCCACCGGCCAAGCCGGCA
>sRNA.cluster.142
GGAGCGAATTGGATGATCGGGCCGAGGGCTGCCCCCTCTTCCCCTCGCTCTCCTTTCCTTAATATTCACCGTCGAGTCAT
CAAAGCCGTCAACTAATTCAGAGGGGCTCGGCTGGCCCGGTCGCCCTACGCTACTGGCGCTTCCAAAGGCGAAGCTCTCG
TCTTTGGCGACCAGCAAACTCTGGGCTAAAACCTGTAGTTTTGAAGCAAGGGATGAGCGCGAAAGCCGTTGCGCTTCCGT
ACACGCGCATACGTTTTCTTGCTCCGTCGCGCGTTAGTACAATAACGCGCAGCCGTTTTCTTGCTGGGGCGGACACGGAT
TTCTCTCTAAAGGCGAAGACTCAGAAGTGGGCGAACACTCGGCCCAGCGGGCGAACATGCCGGCTCCGGCTCCGCGCACC
TGCTGACACCTTTCGAAGCACTTTCACGTGTGAACCGAAGTCGTCTTGCCGAACTCCTTCCTTTCTCATTTCAGTCCTCG
CCTTTTTCATCTTCCGTAG
>sRNA.cluster.143
CGGAGTGCGGCCGCAAGCTGCGCACCGACAACGGCGGCGAATTCACAGCGGCTGAATTCACGTCGTACTGCGCTGATAAG
GGCATTCAGCGCCACTACACCACGCCGTACAGCCCGCAGCAGAACGGCGTCGTCGAGCGGCGCAACCAGACGGTTGTGGG
GATGGCTCGGGCTCTCCTCAAGCAGAGGGGGATGCCGGCCATCTTCTGGGGGGAGGCGGTGGTGACGGCCGCCTACATCC
TCAACCGCTCGCCTACCAAGGCCCTCGATGGCAGGACACCGTACGAGGCTTGGCATGGGCGCAAGCCGGCGGTCTCCCAC
CTACGGGTCTTCGGCTGCCTCGCGTTCGTCAAGGAGCTTGGCCCCATCGGCAAGCTCGATGACAGGAGCACCCCAGGGGT
GTTCATCGGCTACGCGGAGGGCTCGAAGGCCTACCGCATCCTCGACCCGGAGACACAGCGTGTGCGCACTGTGCGCGATG
TTGTGTTCGACGAAGGGCGAGGGTGGGTATGGGACAAGGCGGTGGACGATGGTTCGACTCCGACGTACGACGACTTCACC
ATCGAGTACGTCCACTTCAAGGGAGCTGGGGGAGTAGGCAGCTCTTCTTCATCTAGCGTGTCTACCCCAGCCCCCGAATC
TCCACCGACTCCGACACCAACACACCCTCGGGCCACGACTTCGACTACGACGAGCTCTTCGTCGACACCACCCCAGCCAG
TGACTCCACATGCTCCAGCACCAACAGCCACTCCTCCAAGCACGTCTACTCCGACGCCAGCTCGTGTTGAGCGCAGCCCG
GTGGAGTTCGCTACTCCGCTCTCCCACGACGGGGAGTA
>sRNA.cluster.144
ACGTGAATACTAAAAAAAATGATCGGATGGGACGTTTACTATAAATCTGGATATGGACATGTAGTACTAGGAAACGTCAC
ATCCGGTTATATGTTGTTATATTCTGAGATGGAGGGAGTAATTAGAAGGGGTAAGACTTCGAATATAGACCGGCTAACCT
ACCACCTTTTCACAAGGCTATCCGGAAGACTCTTGAGTGTTTCTCGCCAACGCACGTCTCTATCGCATGAGTTTCTCCCC
ATTCT
>sRNA.cluster.145
ATTTAAGGGAAGTGAATAATGATCGGGACGGGTTCATATATATACCTGAGACAGTGAGACAAGGGATAATCAACATGACA
GGGATGAGAGAGTAATGAGCCACCTACTACATAATGCACCAACTACTCATACTCATACTCATCATTCATCATTGGACAAA
TCGGATGGCCTAAATCGCATACTGAACAATCAATGATCCAGA
>sRNA.cluster.146
AAATTAAAATATGTAAGGCGATCGAGGAGATATTAATTAGGGCGACGGGATCCTCTGACGTACTGCCCTCTAACTTTGAG
AGGATGAAATGTAGGCCCCACAGCTAGCGGACCCACATGTCGGCCACCCACGTCAGAGGGCAGTACGTTAGAGGAGCAGC
TTCCTAATTAGGTCAGTTA
>sRNA.cluster.147
GTGAGTTTTTTCTATTTTGACTTACTCCCCCCGCCACGATCGAACGGGAATGGATAAGAGGCTTGTGGGATTGACGTGAT
AGGGTAGGGTTGGCTATACTGCTGGTGGCGAACTCCAGGCTAATAATCTGAAGCGCATGGATACAAGTTATCCTTGGAAG
GAAAGACAATTCCGAATCCGCTTTGTCTACGAATAAGGAAGCTATAAGTAATGACAA
>sRNA.cluster.148
GCAGGTGCTCACCAAGGCGCGGGAGGCCGTCATGTCGCTCATCGGCAAGAACCGCGTCTCCAACACCATGAAGGCTGTGG
ATCGGGCGTGGAGGGGCCTAATTGCAAACATGTAGCCACGCTAGACTGCCACGTAGGACGGTCAACCCAGTCAGACGTGT
TTTGTACTGCTATGATTCACTTAAACAAGACCGCGGACCCGAATGACGATTTTCCTAGATCATGGA
>sRNA.cluster.149
AGCGCGGGGCCCACTGATGAGAGGGATTTGGGTCACATGAGCCTGGAGAGATTGGGAGTGACCTACTTTTGTGTGGGATC
CACTAGGATGAAAGTTCTCTTGATTTTGGGTCACGCACTGTAGAGAGTATGTCCTTCCTACCAATTTCTTTGTTTCGTTC
ACTTTTTAGGGCTGAAGACACGCTATACGTGC
>sRNA.cluster.150
TAAATTTCTAAAATAATAGATAGGAATACCGCGAATAAAGCCATTGCGACCCCCATAAAAGGAGTAGTCCCCCAACCCGG
AGCTACTTTCCCATATTCCGAATTCAAGGGTTTCAATAAATTACCTACGCGAGTTTGTCTTGGTCCAGGTCTAGAACTAT
CTTCAACGGTTTGTGTAGCCATAAATTCCATTTAATGATTTGTGTTGACTTTGTATACTATTCCGTTGTAGTTGTAAATA
CACGATCTTTTCGTAGATCCATTGTAATCTTGAAATTCTATAAAAATGGAAACAGCAACTTTAGTCGCCATCTCCATATC
TGGTTTACTTGTAAGCTTTACTGGGTATGCCTTATATACCGCGTTTGGGCAACCCTCTCAACAATTAAGAGATCCATTCG
AAGAACACGGGGACTAATTGAAGTAAGAAGTCTCCCAGATGGGGAGACTTCTTACTTCAATTAAATTATTTCACTTTTTT
AGTCGGAACCTTTAGGTGGTTCTCGGAAGAAGATAGCGAAAAAAATTATCCCTAAAGTCGAAACTAAAAGGAACGTATAA
ACCAATGCTTCCATAGATTCGATCGTGGTTTATTTACAATTATAACTTCCACACCTATTCATTTGTCATTTGGGATCATT
TCCCGTATAAAAAAGGAAAAAGAGTCAAAGAAGGGATGGGAGATGTTTCCCATGTCAAATCAAAAAAGAGAGGTGAAAGA
TACCAAAGCAATGCGGCCTCAGACTGGCTGTCTCCTCGTAGTTGGATCTCCGACTTTTTGGAATGTTCCAAATTCCACTT
GAGCATCCAAGTCTGGATCAATACCAGCAAAAACATCTTCGGAACAAGGTTCTAGCCCCATGCCAAATGTGTCCGAAAAA
GAAGAGCAAAGCAAAGGTAGCATGACCAAAAGTGAACCAACCCCTTGGACTGCTGCGAAAAACACCATCTGATTTCAAAG
TAGCCCGATCTAATTCAAAAATTTCCCCTAATTGGGAACGCCTCGCATATTTTTTTACAGTAGCAGGATCAGAATAACTT
ACTCCATTAAGTTCGCCACCATAGAACTCCACCGTTACGCCTACTTGTTCAACACTATATTTGGATTCTGCTCTTCTAAA
AGGAACGTCCGCTCTCACAATTCCCTCTTCATCTACCAAAACAACCGGAAATGTTTCAAAAAAAGTAGGCATACGGCGTA
CAAAAAGTTCGCGCCCTTCTTTATCTCTAAAGATAGGATGTCCTAACCATCCAACAGCTATTCCATCCCCATTGTCCATT
GAGCCTGCTCTGAATAATCCCCCCTTTGCCGGATTATTACCAATATAATCATAAAAGGCTAATTTTTCGGGAATTTTAGA
CCAAGCTTCTGATAAACTGAGATTTTCGGCTAACCCATCACTAACTCTTCGATATATTTCTTGCTGAAAGTATCCCTGAT
CCCACTGATAACGAGTAGGCCCAAACAATTCAATTGGGGTAGTTGCTGACCCATACCACATAGTTCCGGCAACTACGAAA
GCTGCAAAAAAAACAGCAGCGATACTACTGGAAAGTACAGTTTCAATATTGCCCATACGTAATCCTTTGTATAGACGTTG
AGGTGGACGGACACTAAGATGGAATAGGCCCGCTAATATGCCCAATGTACCCGCAGCAATATGATGAGAAGCTATTCCCC
CCGGAACAAAAGGATCAAAACCTTCTGCACCCCACACCGGATTTACAGCTTGTACTTTTCCAGTTAGTCCATAAGGATCA
GACACCCATATCCCAGGACCATACAAACCCGTTACATGAAATGCGCCAAAGCCAAAGCAAGCCACCCCTGCAAGAAATAA
ATGAATTCCAAAGATCTTGGGCAAATCCAAAGAAGGTTTTCCCGTCCGCTCATCACAGAAATAACCAAGCAGCTCTGACT
TCCCATGGAGAACATTAGCCAAAGCC
>sRNA.cluster.151
CCCCCACACCCCCACTCCATTCTCGGCCATCCAAACTTTATCCTCTTTCTCTCAACCTCTCTCCTAAAGAACTCAAGCAT
GGGCTCTCTCCTATAGAGGAGAGGGCCCTTGCCATGCATTTTAGACTTTGTTCCAACAATTTTGAACCATTAGATTTGTC
A
>sRNA.cluster.152
AAAAAGAAAAGAAAACAGCAGCGGAATAACGGTCTAGCGAAGCTCCGGCTCCACTCCCACAGGCAGCTCAACTGGGGTAT
AAGCCAAACGTCTTCTCCTTCTGGATCCTTTATCTTCAACTGAGGTTTGATGATTATTGCAAGAATGAGCATATGACATA
CTCAACAAGCCACACAGCAAATATGCAAGTGCACAGGATACCAAAGGATGGCATAATATAGGGCTCAT
>sRNA.cluster.153
TCCATGTAGTGGATTTTATCATCTAGAAACAACAGAAGTGGGTTGCATGTAAGCATCCGAACAGCCATGTTGAAGCAGCC
TTTGTCCATCGACTTATTTACATCTAGAATGTCTTGAAGATTTCTGAGGCTCAAAGAGATTGGATATGGCTTCATGCTCC
GAATCCATTCTTTCCTGTAAAAATCAAAGAACCAATTAGGCTAAGCG
>sRNA.cluster.154
GTGCCATTGTAATTTTAAAAAATTCCAACCATGCCTCTCAGTCATGATTTATGTCAACCTCTATCCATCAGGAACACTAA
TGCCCGCTCGAAATGGGCGGTAAAAACAGGCCTGGAGGATGTCAGTGATGCTCTTGGAAGGAGCAGTCGGAAAATAGAAG
GGGAGAAGTAAGGCAGCCTGGGTTGTC
>sRNA.cluster.155
AAAAAAATGCTAGCCCTACGTTACAACATAACATTCCACACTTTTTTCAACAAGATCGAGAAAATCCAATAAACAAGTAG
AAAAAAGCCCGCCGCTCAACGCATAAATAGAGCTATAGCCGGTTCTCTTTAGCATAGTCAGCCAATCCTCTTCAGCACAG
TCGGTAACAATATCACGAGGTTTGCTACGACGGTGCGGCCCATTTATACTATACGACTCTCTTCTCTTATAAGGGA
>sRNA.cluster.156
TATTTAGTGCCATATCAAACATTGGTAGTATACTGACAAAATCTAGGCATGTTTAGCACTAACAATATTTTAGTAGGATA
GAATTCTACGCATTCGGCAGCTAGAGATTGGGAGGAGATTTGTCTCGTTTTCTACGTGCACACTTCCTGAACTATTAAAC
GGTGTGTTT
>sRNA.cluster.157
AGGGTTGACCTCTGTGCTTCTCTCATGGTACAATCCTCTTCCTGCTGAGCCCCCTTTCTCCTCGGTCCACAGAGAAAAAA
TGGAGGACTGGTGCCGACAGTTCATCACGGAAGAAAGAACTCACAGAGCCGGGATCGCTAACTAATAGAATAGTACTACT
AACTAATACTAATATATAGAAATAGATATCTAGAAATAGAAACGAACTAATATATAGATAATCG
>sRNA.cluster.158
ATCTCCAAAGAGCACAACTCAGACATTGTTTGTGATGGAATTCAACTCAGAATTCTTCTTTTCTGGTGATGTTCATAGGC
CAACTTTCAGGTGGGTTAATGCAGCAGTGCTTATAGGAGAGCAAGAGACATTGTCTGGTATACAGGAAGAGTTGTCAAAT
ACATTGAAGGATGTAATAGAAGGTGGAGGAACATATGCCCT
>sRNA.cluster.159
TTTTAATGCTGTTTACTGCAAACCCTAACCCTTTATATTATAACCCCCTTGTACTCCCTTGCATTTACTCTGCACTTGTG
GGTGTGGCTTGCTGAGTACGGTGGTTGTACTCAGCCTTGCTATTATTCCCCCTTTTCAGAAGTGTAGTGCTTCTGAGCTG
AAGACGAAGTTAGAGGACCAAGGCTCAGACCCCAGTTGAGTTTTGCCTGTGGAGTGGAGCTGAAGCCCCGCTAGGATCGC
CTTTTTCCGCTGCTGTCGTTCTGTTTCGGTGTGAGGACTAAGTGCCTCTTCTGTAAGTATTTTACGCTTTATTTACGTTT
GGAACTGTATATTACTTGTCGTTTTGTGTACCCTGGCTGGTCCTGGACAGGGATTTAATACACAAAATAGTCTGGAAATT
TGGGCTAAATTTCTGGGCGTGACAC
>sRNA.cluster.160
GGCTCTTTTCTTGCTCAATCAGCTGGGCGGGTGGGATAGCACCTGTATATGTGGTCGACTGATAGGTGCCGGTTCTAGAC
ATAAAACTGGCACCTATTTCTGATAGTACAGAGGTGTCGGTTTATAAGTTGGGCCCCCCAACGGCTAGTTCAGGAGGTGG
AGGGTGAAAGGTGCCGGTTCTATAAATAAAACC
>sRNA.cluster.161
GGGCCTAGCCCATTTATTCTAACACGTTACACTCCCCCTAGAATCGGTGACAGCCCAGTGGGCCCATTAACAGTTGGAAC
GAAGACTTCAGCCACCGTATTCTACATGTCAGCCCATTAGTGAACCCGTCACATCCAGCCGGTCCCCATAGAAGGACAAT
GACAAGACTGAATATCACATATACACTT
>sRNA.cluster.162
TTCAAAAGTTCTACGTTGGCAAGATTTTAGGAGTCGCCATGGAAAAAAGAAGTGAAGATGAATATAGGAAGAAGACGAGT
ACATCTAGGGCTAGGGTTGGTCTTACTATGTAGAGGGGAGGTTGTAGATGTTAGGCCTGATGGAATGAAGTGGCAAAAGA
GGGTATAAGGGTCACTCTACACACGAATTTCATCAGAATACAAA
>sRNA.cluster.163
TAGCTTCGCCTCGGCCCTGGCCCTAGCCCCCGCGGGACTCATCACCGGATCGGGCCTCACACGAGGTGACTCTTGCCTCC
GAGAATGTGAACAGCAACTAGCATTACCTATGCAGGTGGTGGCATGGAAATAGCAACTAGCGCGTGTTGGCACTGTTGGA
GAGGAGAATGCACCGACAGTTAAGGAATCATCAAAGCTACAACGACGGTAACAATGGGGATTGGATGGAGTCGTAAAAGC
GGTTGAGGGGAGAGACATGATGAGAACAGATTATGTGT
>sRNA.cluster.164
AGACTCTAAAGTCTGAACATCGATCGGTACGAGAAAACGGGCACTGCCTAATCTTACTTGGAAACGGGCCAGGCCAGCAA
TGACATGGAGCCTCTTGTCATGTGTTGTCTTGAGCTTGGGCCTGGAGAGATTGAGGTGAGATTTGGCCCATCTCGGAGCC
CATCAAACCAGATGGACTGATACATGAAGATAAAGTACTCACCGGCTCACCCCCTCGGAACTAAGAAAGATATAT
>sRNA.cluster.165
GGGGTAGCGAGTGTAGATTGAGGAACTGGGAATATTAGAAGGGATCGAGGGGGTGGGGCATGTGATCTAGCGGACGAGAC
AGAAGGGATTATACCACGTGATCTAGCGGGCGAGACAGAAGGGATTATACAGGTTCGGGCCGCTATGAAGCGTAATACCC
TACTCCTGTGTTTTTGTGGATCTGTGTATGGACAAGTTACAAAGGAT
>sRNA.cluster.166
TTGTGAGCTGTGTTAAATTTGCACTGGACGGGTAGGGGTATCATTGTCACTTTCTTGATGGTGTCATGAGGTGGCTGCTG
ATGTGGCATCAAGAATGGACCAAAATGGTAGGAAATCAACTAATGTGGGGGGACCAATGGCAATTCAGCTATAATTTTTG
GGAAGATGGCATTTGGGAGCGTGGCATTGGGAAAGATGGCAAATAGTAAATTCTT
>sRNA.cluster.167
TTGGGTGGATTCCTGGGCATCTTTGCAGAAGTTGGAAGCAAATCGAAGAAGACTGCAGTTGGGAGCCAGACTTATAAGAC
AGGTGGCAAGTGACATCTTCTGCTCAAGACATGGATGGAGACCTAGAATCAGGAGGATAGAAGGATGAAGATGTTATTAG
TTTTTTTT
>sRNA.cluster.168
GCCAGTTTTGTAATTCTTTTCACAAGCCTAAGACCTAGCATAGACTGATCAAATTTTAATACCAGTGTTCATATTAAACA
ACGACGGTTCTGTCCACCATCCATTGTGATCCCAAGGATAGCTTCCCGCCATTGAGTCGTCATGGTTTTCTGAGGACGTC
CACATTCCCGCCTCTCAGGAAGTGGCTCCATCAGCATAAAAATCATCATGCAATATCCCATCCCACACAAGTTAAAGAAT
TTAGAGTCTAGCCAAGTGTAATACATGTCCCGGTGCTCAATAACCGCGAGCACGGCTT
>sRNA.cluster.169
TTCAAATCGATCTCGATACATCCTTGCCCTTGCTCTTGCTCTCGATGCAATGTGTGGAGGAAGCTGATAAGAGGTGGATA
GAGATGGGAAAAAATAGAAGAGAGGAGGGTAGAGGAAGAAAATGGATTTAAGGGGCGGGCCCTACGCACGGATAGGGAAG
ATAGAAAACGAGACGACAATGGCATGGTTCCAATTTTATAAAAATTT
>sRNA.cluster.170
TCCATCGTCGCCAGATCTGGTGGTCATGAGCTCGTGCCTGCTTGATTCGGCTGTCCTGCTACTGGAGAGGGTAGCTGGAG
GTGTTGGAGGGCTCTAGCAGGGACAACGACGTGAGGACCAGATGGAGGGCGACAGCGTGGAACTGATGAAGGGCAATGAT
GGCAAACTAACGGCAAGGTTATGTCGACAATGATAGCAATGCCCCTTGAGCCTCCAGATCTAA
>sRNA.cluster.171
TCTCCTTGGAGAGAACTATCCGTTTGAACTCTTGATCCCACTTAATTACGACAAATATAATGGTCATCGATCTGCAGGTA
TATATCACTGTCACGTACGCATAATTATTAATGCAACTGTTTATCATAAATATCTTGCACGCAGGAGCACATGTAGAATG
TGGCACGCAGGAGCACTAGCTAGGACAGGAATCAACTAATCTCAAGCCGGCCATTTTGCCGGATTTGGATTGGACCACGT
GGCAGGGTTGGATATGAAGATAAACTGGAGCTATATATGAGGTAAAAGAAAAATGACGTGTGAGTTGAAAATAATGAAAC
ATCGATAGACTTCCCGTGGCCTCAGCTTCC
>sRNA.cluster.172
AAAAGCCAAGCACCACAGATCAAAATCCTCTGCAGTTAAAATCACATGACGTTATCATTAACATATAGGCCCGATAATCC
CTAGGCCCACCTATCAATGACAAAAGACCGTGTATTTGACTGCAGAGGATCTCAATCGGTCGTGGTGGGGGATGGAATGG
GAAGGGTGAGAGTGTGATATAAACAAGTGGACCCCAT
>sRNA.cluster.173
GCTAACTATTATCTATATATGAAATGTCCGCGAATGTACAAACTATGTTGTACTTTTGTCACCATATTGGTTGAGCGTGT
ACTTAGCTTTATTGGCCGCTCTTCTATAGAAATATGGACCTTGTGGAGAGTTGGAGGGGGCGAATGAGGCGGTTAGGGAT
AGGACATGCAGCGTGGTGTGACTTGGGAGTAGTGGGCACTAGCCAGTA
>sRNA.cluster.174
TAAAAAATACTTACATTTTAGGACGGAGCAGTATATCTTTATAGTCTATCTCTCAGCTCATTCATATTGTGGTTAGCGCT
TCACTATAAATATATGGTCCACCTGTCTGTCTCACAGATTTGCTTGGTTTCTATGTCTAGGCTGGCTGTAAACTTACGGC
CCCGCTTCTCATATATCTTCTCTCATCTCTAGGACACCGTAGCATTCAGCCATCTTATTTCTCTCTATTATGCTTGGTCT
>sRNA.cluster.175
ATAGCACTAGTATTATCACAAAAGAGAGGTACTTTCTCAAAAGTAAGACCATAATCTTTCAAAGTAGATAAAAGCCAAAG
AATCTGTGAACAACAACTAGCAGCAGCAACATATTCAGATTCAGCAGTTGATTGAGCAACACTAGATTGTTTCCTAGAAG
ACCATGCAATCAATGATGTACCAAGAAAATGACATGTTCCACTAGTACTTTTCCTATCAATTCTACAACCACCAAAATCA
GCATCGGAATATCCACTTAAGCATATAGAAGATGAAGTAGAATACCAAATTCCAAACTCAAGTGTATGATTCAAATACCT
CATTATTCGCTTGACCGCTTGACGATGTGAAGCACGAGGAGAAGCTTGAAAGCGTGCACACAAACACACAGCAAACTGTA
T
>sRNA.cluster.176
AGGGCTATAGCTCAGTTCGGTAGAGCAACTCGTTTACACGTGCGCCAATGCTTTTCAAGGGAGCTTATTATGCAATGAAC
ATAGTGGATCTTCTTGCAAAATCAATGTCTTACTTCATGGATTCGAGAGAATAGGAGAACAGTCGCCTGACAAATAGTTG
GTTCAGTCCGATTCAGGTACCAATCCAGGTGCCTAAACAAATAGAACCTTTATTGATTTGCTAGTTGATAAGGTAAATAT
CCAGCCCACTAAATGCTAGGCTTAATGAGGATAAGGGCCTCCAAAAAAATTCTTTTCGTTCTATGAACTTTAAGGTGTAT
GAAGTCTCATAGTCAACTCTTGTAGCGGAACGATAGAGACTCTATTTCACTTAGGTTGATTTAATTTAGGCCGGAGGCAG
ACCTAAGTCAAGGTAATCCTCCTTTGAAACACTTTGGTATTGCTCTTAGATAGATCATAATACAAATAATCAATCAGAGC
GCAGGGAGCCATCTCATTATCTTTCCGTAAAGAAAAACTATGGTGGACTAACTGATCTTTCTATCAGTTGA
>sRNA.cluster.177
GTAGTAAATAGTTACTACCAGGTTACAAGCTTATTGCCGGTAGTAAGGGAATATGATGGGTCCCACCTCACTTTTATAAG
TCAGAACAAGGCTTTGTGATAGGTTGGTTGAAGGTGGACCCAATCTTATTCCTCCCCCCCTCTGTTGCATACACACATTG
CTAGATATTTTCCCTGACAACGGGCCCACCCTTATTGCTTGGTTTGGGAATAAACATTGCTGATGCCTGCT
>sRNA.cluster.178
ATCCAACCCGTCGCCATTTGCTGCCGCGACATTTCTGAATCCCAGGAGGGTCACTCGTGCTGTAGGGCGTGTTTGCTTGC
TGCCCTCAGATTCGCGCCTGGCTCAGGCGTCGATCTCAGGCGTCCGATTTCGGTCGCCTGCGGTCGGATCGACCTGCCTG
AGCAACGGTCTCCAGGCGAGGGCAGCAACCAAACACGCCCTAAAT
>sRNA.cluster.179
AAAACTTTTCTACACATATAAATTTTCAACTTTTCTGTGTCTTGTTGTAGGGATGTCTCTGCTGAGATCATGGACAGAAA
CAACAGATGCCCTGTGCCCAAGATACGTTGGCATTATCCTCACTTCTGCAAGCCACGCAAGTCAGAGAAGTGTGGTTAAT
ATGAAAAGTACTAGATGAGACCCCTGCGTGTTGCAGCGGGAAATCTTGTGTATAATATT
>sRNA.cluster.180
TTGAGAGAAAAGAAGAATCTACTTCAACCGATATGCCCTTAGGCACGGCCATACATAACATAGAAATCACACGTGGAAGG
GGTGGGCAATTAGCTAGAGCAGCAGGTGCTGTAGCGAAACTGATTGCAAAAAGAAGGTAAATCGGCCACTTTAAGATTAC
CATCTGGGGAGGTCCGTTTGGTATCCCAAAACTGCTTAGCAACAGTCGGACAAGTGGGTAATGTTGGGGTGAACCAAAAA
AGTTTGGGTAGAGCCGGGTCTAAGTGTTGGCTAGGTAAACGCCCCGTAGTAAGAGGGGTAGTTATGAACCCTGTGGACCA
CCCCCATGAGGGCGGTGAAGGGAAAGC
>sRNA.cluster.181
GAGGAGGAGCTCGCTGGTGTGGGGAGGACGAGCTCGCTGGCATGGGGAAGGACGAGCTCGTCGGTGGCCAGATGTGTGCG
GAACGGTGCGAGAGGGGTGAACTGACGACGCGTCTTCGGTGGACGGAGTGGTATGGAACGAAGAAAATTCGCACTCCAGT
AGTATATTCTGAAAGCAGTGCGAATTGGACGATTAATCCTTGAAGTAGTATGTATTGGGTGGTACTGTATTCTCAAAA
>sRNA.cluster.182
ACGAAAATATACCATCGATATCGTACAACTGTTGCACAAAAATGCGTGACGTCACGAATGGCATCCTATTTCAAGCATTT
TTCTAAGGAAAAAATTTATAAGTAGTTGTAACCAGGGTTCGACTTACCGTCGGTAACCGCGCGGTTACCGGGCTTACCGC
GGGGTACGGTAATATAAATACCGCGGTAACCTCCTTAAATTCAAATAAATTTTCGAGTAGTAAATAATTTCAA
>sRNA.cluster.183
TGGCATTGAGCCTTCTCATACATGTCATTCACATTCTCATGAGGCAACATGGAGAATGTCTCATATTGGATCTTGAGGAA
ATGAAGCTTGGCATCCTTATACTCACTTGTGCCCTCATGAATCTCCGCCAACTTGTTCCAAATCTCATATGCCGTCTCAA
GGTTGCTCACTCTATCAAACTCCTCTTGGCTCAAAGAGTTGAACAATGCATTCATAGCTTGAGCATTGAGTTTGACGTTG
CGGTGATCAACTTCCGTCAAGGGCGACCCGGTGATAGCAAAGCCTACATCAACAATACTCCAAATGTGGAAT
>sRNA.cluster.184
CACCGGGAAAGCCACCAACGTCGTCGTCGCCACCGGATCCATCCACGAGGCGCCATCGGTGAAGCCGGATCGGCGATGTC
TACGTTGCCGTTGGATCCGCCGCAGGAAGCCGTCGGCACTGGATCTGCCCGAGGGAAACCACCGACGCCGCCGGATCTTG
AGGGTGGAGAGGGTGCCGTCCCTGAGAGGAAGG
>sRNA.cluster.185
TGGGATAGCGTCCACGTTGACCTCCATCGCTCTTTACAACCTAAGGATTAGTTGCGATTGTACAGGCACAGCTTCACCCA
TCACGCGAATCTTCGAAGCTAACTGGAGACGAGGTGGCGGACAGGTTCTCTTTCTTGCAGTGAGGCGAAGCTTGGGTGTT
GGCGGCGGCGTTTCTCCTTTAAGTTCAGCTAATTCCTTCTGTAGACGGTGCACCTTGCTCTTCAACTTGCAAATCTTGCC
TCGATTCCAGTTTTCCCTGTCATGAGCTGCTTTGTCTCGCTCCACACTTACTGCATCCATAGCACTAAGCATATGCACCG
CATGCATCAGAGTAGCACTCTCTTCACCATCAGGACAGGTATAGGTTCCATAGTCTTGACCATGAGGCTTGTGAGGATGA
TACTGGAAAGCTGATGAATCCAACTCTTCTTCAAAGTGTTGACGCAACTCTCCAATGGCCACCAAAGCTACTTCTTGACA
AGCATGGCAGTACGATCTTCCTCCAGCTTCGAACTTAAAAGACGGAAGGTCTTCACTATCACTAGCCAACGTCACACGAA
CACGACACTTCTCCTCGTCGGGGTCATGGGAAATCTGGCGATACTCAGGAGCAACTTCATAGCCTACCTCAAAAGCCATC
AACCTCAGCTCCCTGACGAATCCTAACACCTCGATCAAATTTCTCGGTGAATGGGGCGGCATCTAAAGAAACATAGAAGA
GAAGAATTAAAGCATA
>sRNA.cluster.186
TGCACCAGAACTCCTCTCACTGCTAGAAACATTAGGACGCCTAGAGTGCATGAGGATTTAAGTTCATGGAGCGGGTACTG
CCAATGCGAGGTTATCGAAAAGCTTTGCCGTGACGCGTCTCATGTGTTGGGACGAGGCTCATGTGTTGGGCAGTCGCGGA
GTGCGGGTAAAGTGTACATCCACTGCAGTGTGAGTAAAACAAATCTATTCGAATAGCCGTGTCCACAGTTATAGGACAAT
>sRNA.cluster.187
TTTGATGTGATGGAAAGTTGGAAGTTCATGGGAAGTTTGGTGTGAATGCCTCAATGCAGATTTTGGGGGCTCAACAGCCT
GCTGGACGCCTGGACCACCCATTCCATCGGCAAAAGGCAAATATTCCTCACATGAAAAGCCTGCAGAGAGAAGAGAGAAG
GTCTGGACTACCCCTCCTATTGGCAAAAAGCAAAGACCTGTTTATCTCTCTTTTTATGCGTGCCTTGCACTGTGTAAGGC
CTGATTTTTGGGGCCAGATCTCAATTTCCAGCCACACAAAACATGCGTGTGA
>sRNA.cluster.188
TTGAAGGAGGCGGCAAGTGGAGACGCGGCCGTGTGGCGGTGCGCCGACGGGCAGAGGCGAAGCGGAAATGGCAACGACGA
GCGGAGGCAGTGTAGTGACAGGCGATATCGAGTGGAGGTGGAGGTGGAGTGGCGACGAGTAGAGGCGGAGTGGAAACAAC
GGCGACGAGCGGAGGCGAAGGGGACGAGGAGACGACCGGGCAACGACAGTTGTGGAGGATGGTGAGGGAAGTGGGAGTAG
GGGATGGGGGATTGGTGAATTAGGGTTTAG
>sRNA.cluster.189
CTATGTTCCTTTTTATTTTTGTTTCGAACTGGTCGGGTGCTCTTTTACCTTGGAAAATTATACAGTTACCCCATGGAGAA
TTAGCAGCGCCCACGAATGATATAAATACTACTGTTGCTTTAGCTTTACTCACGTCAGCGGCATATTTTTATGCGGGTCT
TAGCAAAAAAGGATTGAGTTATTTCGAGAAATATATTAAACCAACTCCAATCCTTTTACCAATTAACATATTAGAAGATT
TCACAAAACCATTATCGCTTAGTTTTCGACTTTTCGGGAATATATTGGCGGATGAATTAGTCGTTGTTGTTCTTGTTTCT
TTAGTCCCCCTTAGTAGTTCCTATACCGGTCATGTTTCTTGGATTATTTACAAGCGGAATTCAAGCTCTTATTTTTGCAA
CGTTAGCCGCAGCCTATATAGGTGAATCCATGGAGGGTCATCATTGAATTGACTAGTTTTCAAAATAGTCTTTTTTTTAG
CTTAACTCAATTCATGCATGGTTGCGGAAAATTCGCTTGGTTGGAAAACAAAATAGTTAGAATTGCGTATGAATATACAA
TCTAGAGTTGTAGAAGAGAGAATAGGCAAA
>sRNA.cluster.190
TGAAGTTGAGTGCAACATAGGAACCGGATTGAGGTGGGAGAGAGTGAGGATCAGGGTTGGGGGTGACGGAGGAACCGAAT
CAGGTAGGGAAAGATTGGGGATCGGCGATGGTTGGGGGCGATGGAGATTGGGGATCGGCGCTGGTTGAGGATGACGGAGA
GCGATGGATGGGGGCGACTAGAGAGAGGATAAGATCGGAGTAGTACT
>sRNA.cluster.191
ATGGGGAATAACCTGGTCCGCGGAATACACCGGCCGCGTGGATGTGAGCATGACATGTGGGCCATGCTGGGAGATCATGG
CCCACGTGCCGGGTGTCTCATCGGGTCTTGTTGCGTGACGTGGAAGGTTAGTTTATCCCGCGGAGCACTGTTCGACCCCC
TGTATGCTACGGCAAAGGGTAGGCTTTGAATGGGATA
>sRNA.cluster.192
GGATAAGTAATTTGAGAGAAAACTTTATTTGAAGAGAAAAAAGGCATACATGTCTATCTCAGTCCTTCCTGCTACGTGGG
TGTGTCAGCCTCTCTGCAGTAAAGGACTAGTGGAGAAAGCGATAACGTAAGCCGAAAATGAATAGATAACGAGATCGGAC
GGTCGGAGGTGCGTCGCACGATTAGACTAAAACGAGAGCGCGCACTGTTTAGATTTTACGATAAAG
>sRNA.cluster.193
AAAGAAAAACAAGCTACAACAAGGCACTACTTTCCTAGATCTTTGAAAACCCCAGCTTCTTTCTAGATCACAACCTCCTC
TTTAGTCAAGGCAAAGAGGATACCCGCCACTCGACTCTGACTCTAGAACACACATTGGCGTTTCTCTCCTTCCAAATCAT
CCCGCAGACTAGCAGCACAAGAGTGTCGAAAGTGCCCCTT
>sRNA.cluster.194
AAATAATTAATACTCAACTAATCATGCGCTAATGGCTCACCTCATTTTGCGTATCTTCCCAATCTCCTCAATCCCCTTCT
CCTCAAACACACCCTTACAAAATACTATAGTGGTGGACTGGTGGTGTACTCGTGTTGAGTCTGCCCTCGTAACCACCAAC
TAACATGTAAGCCTGTGAGATTGGTGGATCTGACATAAGCAATTTAATTT
>sRNA.cluster.195
TTCATTTTCGCTAGCGGTGAGTTTAGGACCGCCAGTGAAAATTTGTTTTTGCTGGCGGTTGCTTAAGAAATCTGCTTGCA
AAATAACCCTATTTTTTCTGGCGGGCTTCTTAACATACCACCAGCGAAAAACGGACTTTTGCTAGCGGGTACTAAAGAGC
ACCACCGT
>sRNA.cluster.196
CATGTTTTATTGTGGAATTAGTGGATGGGTATATGTGAAAATTGTACAAATAATGAATGTTGAAATGTTATGAAAATAAT
GTGGGGAGAAGATGTGTCTTGCTTGTGTGAAATTTAAGATGTTAATTGCTAGTGGATGATGAGATGACATACTTGCATTT
CGAGTTTGAGCTTTTAATAATTACTAGTGGGTATCAACTATACAAAGTATACATACAATCAGGGTTTACGATTCT
>sRNA.cluster.197
GGTGGGGGTGGTGGGAGATGGCTAGGTTTGGGGGTTGTGGAGACATAGGGGTTGGATTTGGTTGGGTTTTTCTCCGACGT
TGGATGGGGATCGGACGGTGTAGAGGGGCGTCCAGGGTTGATCGGAGGAGGTATATATAACATCCTCGTGTACCGTTGGA
GAAAACAGGTAGTACGTCGTTTCTTGTCTCTCTGAAACCTAGCACTCTCTGGAATTCAAAAAGAAGGCAT
>sRNA.cluster.198
AAAATTGATTATGACCGCTTCATGAAATCCCAATCCTCTGCTTTTATTTGCAAAGTCTCTATTCCTCGATGATCGAAGCC
CAAAGATCTATGAACCACCTCATGTTTGACTAGCCAATTAGATAACCAACCCTGCTGCATTATCTTGATCTCTCCTCCTT
TGTATAAATATTTCGCAGTTCGAATGCAAGTTTGAAATATTGCCCTGCTCTTTCTTTTTCGGCACAAAGAGCTCCTCCTA
ATTCACTAATTTGTAGGAAGATACTGGACTTTTGGATTTGAAAAAAGTTGAAGAAGATATGTCTAAAGTAGATGGTGATT
GATAGAGCAATTCTTGCTCATAAGTTCCAGTATTAGTACTGCGCCGAACATAAAGCTTGTGGCTGGTAGTAAAACATCGA
TTTTTCTTTTGAGATAGAGTTCGATCCTCAACTATTTCTCGCGATATCTTCTTACGAAGTTTTGTTAGGGCATCTATAAC
AGCCTCTGGTTTAGGTGGGCAACCCGGCAAGTAGACGTCCACAGGAATTAACTTATCAACTCCCCGAACAGTACTATAGG
AATCCGTACTGAACATTCCACCAGTAATAGTACAAGCTCCCATAGCAATGACGTATTTTGGTTCAGGCATTTGCTCATAT
AATCTCACTAAAGAGGGAGCCATTTTCATTGTTACTGTACCGGCTGTTAAAATTAGGTCCGCTTGCCTAGGACTTGATCT
TGGTACCAATCCATAACGATCAAAGTCGAATCGTGAGCCTATTAATGAAGCAAATTCAATGAAACAACAACTGGTACCAT
ATAGAAGGGGCCATAAACTA
>sRNA.cluster.199
TTAGATGTTCTCTTTCCTCATGCTATCCTCCAACTACCCACCTCCCAATCGAACTCGTGCCACCACCTTAACCGTATACT
GGCAGATAGTAGCTGTAGAGATGAGGTGCATACCGGATCTGAAGGTGGAGATCACTGGAGTAGAGCGTGGAGAGGCAGCG
GATCTGGCAGCGAGGAAGGTCCTGAAGGTGGAGATCCCCA
>sRNA.cluster.200
CCTCCAGCCGAGCTCAGCAGCGCGAGCTTGTAACCCGAGCGGGGGCATTAAGGTGGTGTGGACGTTGCGGTACGGGCTGC
GGGCCTGGGTCGGCATTGCTACAGATGGCTCGCCCGTTCCAAGTTGAGTAGTAGTGGGCCGGCGGGGCTTGGGCGAAAGC
TCTGGGGCCCCACGGTTCCTAGAGTGGCAGGCATGGCGTGAGGCTGGTTTCACAGAGCAGCGAGTACCGCCCGCTTCCAA
CGGTGGAAGGATAACGGGC
>sRNA.cluster.201
AGCAGCCCTCCAACAGGGGCGCCGTCTCCCGTCAGATGTGACCACGACGTTGACGACAGTGGTCGAACCGCCGCTGTGGA
TGGCGCGCGGTTGGGCCAGCACTACGGATGGTGATGCTGGTGACGAAGGTCGTGCCGGCGCTGGGGACGGAGGTCGTACG
TGCTGGCGCTAGGGATGACGGTGCTGGGGACAACGAGCGGGCCGACGATAGGGATGGCGACGCTGGCGAGGACATGTGAG
CGGCGGTGGGCAGAGATGCGGCGTGGCGCCATGACGGCACTGGGAAGGGTGGAAATCCGGCGTTGGGAA
>sRNA.cluster.202
CAGTGGCCGCAGCCCACACAATCGGAGCAACACGGAATGGAGATCACTACCCGCCGGCGGAATGGATTGAATCCTCCAAA
GTGGGCGCTGCCAAGAATCTCAGGTCTTGCGCAGGGGCTCCGGCGGAATCGGACGCGCGCGGAAGGCCACTCGCAGCGGA
CAGAAGGCCACGACGGCGAACCAGGATGCCGACGTGGAATACTGGAGAGGAGGAGGAACGGATAGACAGGTGAGAGGTGG
GAGGAGGGGACGCCTGAGGGTTTCGCTGCACCGCGCCACGGCATGCCGGGAGGAGTAGCGATAAGCAACGTGCGTCGGGC
GAGATGCAGTGCTTTTCGTCGGACCTGATGCGATCAAGCCAAGACCGACCGAGACAGAGAAAATAGATCCTGCCAAAATG
A
>sRNA.cluster.203
AAAACAATCTGATATTGCAAATAGGAATTTAATACAAATGATAAGTTGGGGTTCCGAAGAACAAGCAGACGGACGGTCTA
GCCGACACGCGCGCTGCAAGCAAGTAGCAATGGCTAAACTTTAATCTAAACAAAACCCAAGAAACCCTGAAGGGGTACCT
AGCTATATATAGGGGTGGGAGGACGACCTAGGGGTGCCTAGGGA
>sRNA.cluster.204
CCCCGCAACCCAACCAAGAAGGAACAATGCCGATCCTAACACTATTCGTCTTCTTCCTCCCATCCAAGCTTGGGCAAACA
GGAGGAGGAGACTAAGGGCGTCGAGATTCTGGTGGCTGTATGATGATGGCAATGGCGGTAAGACATGTCTCGCGGCTCAG
CACACCCATGGGAAATGGAGGCAGGCACAAAGGACAACCTAAGGGCATGACTCAGGGAAAGAAAGAATGGCATGTAGCAA
GCTTCAGTTGGTATTTGCGGGCACCTAAGGGCATCACCACGCGTCCCAACCGATAGGGATTCCGTTTTCCTGAACTTATT
GACGAAAGTGGTGCGGGAGTGGTTGGAAGCATTGGAGCTTGATGGCAGGGTGGAAGCATGACCATGGACAAGAACGAAGC
GAAGGCCCCCTGTGCTGCGTAACGGATGAGTCAGCCCTGCACCTACTGGCCAAATGTAGAGTCACTAAGAGGATTTGGGC
AGAAAT
>sRNA.cluster.205
AAGACAAGTTCATAGGCCAAGTCAAATATGGCATTGGTAGAGTTTTAGTAGAGGTGTTTGGATTGCTACCCTACCAAATC
GTCGGGACGGCTGATATGCGATCAGCCGCACGGGGAGGCGCGCGCGCAATCAGTCGCCCTCTTTCTCTAGTCTCTCTGTA
TCCAATCTACTACTTATATACGTATGTGGAAGATGAATGATCAAACGTATTTAAAAA
>sRNA.cluster.206
TAAAACTCTATTATATCTAGCTCCTTACCATTTAAAAATCACATAAATAATTCTTACATTCTGGACAGCTCTCATATAAT
ACATATCCATCAGCACGTACAAATATAACCTTTTTAACTCCCGGCCAGACGGCTAGCCCACGAGGATATAGG
>sRNA.cluster.207
GTCGTCTGTATTATGGCGATGCTCCTATACAAATATGTGATAGCGGGGTGGATTTGACTGTATATGCCTTCCATGATACT
AGTCTGAATGCACCGGAGCATATGGGTTTGAACGACGTGTTAGGGTGGTTGTATAATATGTTTGGGGTAGATCCAGTGCA
CGATAAATTTGTCATAAATGCCGTGTGGCCAGTGAGGGGTCC
>sRNA.cluster.208
TTGTTCAAGGGCAAGTGTGGGTGGAGAGAAAGAGAGGGGGCGGAGGGTAGGGGAGGGAGATCAAGGGCGAGTGTGGATGG
AGAGAAAGAGAGGGGGCGGCGGGCAGGGAAGAGAGGGGATGTGAATCAGTAAGGGTTGAGGGAGACTAGGTATTTAACGA
TAGTGTAGGAAAGTGGCTCAATTTGGCCTT
>sRNA.cluster.209
GCGTGTCGGTGCTGCCGGCGAGCAACAAGCTGGGAGACAGGCTGCGGATGCAGGCGACGTACAACGTGAAGCTGATCACA
CCGGACGGCGAGGTGGAGCTGCAGGTGCCGGACGACGTGTACATCCTGGACCAGGCGGAGGAGGAAGGGATCGATCTGAG
GAGAGGAGAGGCCGG
>sRNA.cluster.210
ATGGTGTTTAACCGATCGGAAAGTACACCTTTATCATAGAACATGATTGAAATTATGGGCGAACAGGCTTTCAGGGTGTG
GGCAGTGAGAAATCATATGTTAGTGGGTTTTTCTTAAAGAGATGGTGCTTATACACATGTAAGGACGTACGAAAAGAGTG
CAAACGAACCGGTTCGCTTTTTAAGTAGTAGAGATATCATTTTA
>sRNA.cluster.211
TTCGAATCCCTCCTCGCCCACAGCCTTCCAAAGGGGAAGGGCCTTTACTTTCCCCCTGAGGGTAGGAAAACCATGATCGG
GATAGCGGACGTAAAGCTATTGAACTTGGGTATGCTCTTTCCTTTTGTCGAAGTGGAATCGTAGAACAGAATGTGATACG
ATGAGATAAAATGCAATAGAAACAAGGATAGCGAACGGGTTACCTACTCCTAAGGGTCAAAGCAAGCCCTTTAATTCAAT
TCTTTATTCTTACATTAAAGAATGAATCAAATCTCCCCAAGTAGGATTCGAACCTACGA
>sRNA.cluster.212
GCAAGCGGGCCCCACCGGTCAGCGTCAGCCCCCTCTTTGTGTTCTATACTTCTATTCGGACCCGGTCGGGATGTGTGTGT
GATTGATTATGTGAAGAACACAAAGTTCAGATCCAGCTTGGGCTACCCTGGGTAGGGTTTGCTCTCAAGCTTAAGGAACT
AAAGAACATGGTGATGTGAAAAATTGTGAGTTTGTGAATGTGATGGTAGATAGATGGCCGATGGGGGAGGGGGGAAGGGC
TATGGGGTGGTTTTATAGGCGGCCGCGGCATGGAGGGAGGGACGCGTATTGATATCCTACTAAAGTTAAATTATTAC
>sRNA.cluster.213
GGATATCCCGCATAAGGAATCGAAGGAAGACGCGACGTTTTATTCCAGGGAATCCCCAACGAAAAATGCACACTACTCCC
TCTTTTCTATCGAATCGGTCATAACCACTGCCTACATTCCACAAAATAGTGCACCACAAGTAAGCGCTAATGAATAGGCC
TGCGATTCCGTAGAAAGACATCACGACCCCCTGTGGAAAAAAAAGAATTTGTTGAGATGGAAGTACAGATATAATATTCT
TACCAAGATAACTGGAAGCCCCAACCGCTAAGAATCCTAGTGAACCTAGAAAAAGAATACAGGCCCAGAAAAAATTACCT
CTTTTTCGAGAACCTTTTAGAAGTTCTATCCATATGTGTTCTGATCGCCAATTCATATTAGATATACTAACAGCGGTCGA
TTGAAATTGAGAGAATAAGCTAAATGATTTTGACTTTACTTTACTTTTTTTGATTCTGAAATCGCCTTCGCCAACTAGAT
ACTCCTGTAAAATAATTGGTTAGATACATTGACTTTCTATTCAAAAAGTATTTGTTGATCCACTTAAAAAAACTCGCTAT
ACCCGGTTCCGCATATGCATGCATTTATGCTCGTAGCCTATATCCGCATCCATAATCCCCATCCATAGCGGGTTTGCATT
TGTGTGTAGAAAGAGCCACATAACATACCATATTATATTACTTACACTACAAAAGATCCGTATTATGATCCTGTGTGGAA
ATACATTGAGAAAATTCGGTCCCGTCGGTTCTAGACAATCTTATTTTTCTGCACATAAAGAAATAAAGAAGCCATTGCAA
TTGCCGGAAATACTAAGCCTACTAAAGGCACGAAAATAGAGGGTAAGTTAAAATCCATCATAGAATAGGTGTCTCCATTC
AAATTTACTATTTCTATCTATTCGATTTGATCTATTCAAAAAATATCTTAAGATTCTTATGATATAATTAAGTATAT
>sRNA.cluster.214
TTAGTTAGCTGATTTTCTTCGTGTGAGGCCACCTACCTTTTCTAGCACTACCAACCCAGTAGAAGCAGGTGATTGGCTGC
ACGCTGTTGAGAAGAAGTTGGAATTGCTCCAGTGCACGGATCAGGAGAAAGTTGTGTTCGCTTCACATCAGTTGCAAGGA
TCTGCTTCAGAATGGTGGGATCATTTCCGGATGAACAGAGCAGAAGGACAACCAATCACTTGGGCGGAGTTCACGGAAGC
ATTCAAGAAGACACACATACCTGCAGGAGTTGTTGCTTTGAAGAAGCGTGAGTTCCGGGCACTTAAGCAAAAGGATCGTA
CAGTGACGGAATATCTTCATGAGTTCAATCGTCTGGCACGTTATGCTCCAGAAGATGTGCGTACTGACGAGGACAAA
>sRNA.cluster.215
TCTTGGGAGTCCCAACTAGCAGTTCTTTACTCTACAAGGAGGAGTTTGACAAAATGAAGGCGAAAGCGCCAGAGAACTTC
CGGGTCGATTATGCTGTGAGCAGGGAGCAGACCAATGCTCAAGGAGAGAAGATGTACATTCAGACCAGGATGGCAGAGTA
CAAGGAAGAGCTGTGGGAGCTCCTGAAGAAGGACAACACCTATGTGTACATGTGTGGACTGAAAGGCATGGAGAAGGGTA
TTGATGACATTATGGTGTCATTGGCTGCAAAAGATGGAATCGACTGGGCTGATTACAAGAAGCAACTGAAGAAGGGCGAG
CAATGGAACGTGGAAGTCTACTAATTCTTCCAA
>sRNA.cluster.216
TTAAAATGGAAAAAAAGAAGTAATCAGCTGTGACACGAAAAAAAAACGAATCCTTTTGTAGCTCATCATTTATTGGCAAA
AATAGAAAAGGTCAATATGAAGGAGGAGAAAGAAACAATAGTAACGTGGTCCCGGGCATCTAGCATTCTACCCGCAATGG
TTGGCCATACAATCGCGATTCATAATGGAAAGGAACATATACCTATTTACATAACAAATCCTATGGTAGGTCGCAAATTG
GGGGAATTCGTACCAACTCGGCATTTCACGAGTTATGAAAGTGCAAGAAAGGATACTAAATCTCGTCGTTAACTGAATTC
AGAATAGAAAGATTCAAAATAAAAAA
>sRNA.cluster.217
GTGACCATCTATCTACTGGACTCACATATTAGTGATAAAGGCACGATACAATTTGCTGCAGAGGATCCTGAATTTCTGAT
CACCGCCACGGCGCCACATCGTCCAACAAGAGTAGCAGGGCCGCGCCACAGGCTGCAGAAGAAGGGGGACGAACGGGAAC
GACGGGACGTACTAGTAAAAGTCAGTAACGGAAGGCGGCGGTAGGAGAGGGGTTTCTCGTTTAGATCCGTCTGGTAAGTC
GTACTCGATTGCTTAGGTGTGCCATATTTAGTGGGCCTTCTGAAACAAACACCGGGTTGCAATTACGGCCCATGTAATGG
AG
>sRNA.cluster.218
AATCAGCCAGACCAAATTATGACAAGGGAAGGGGTAGAATTTAAAGGTTGATAGTGACGAGCAGCAAAAGTGGTGGTTTT
GGGAAGGCGGGGTCGGTTGATAAAGGCACCAACATCGAGGAACGACGGATACATGGGAGGTGTAGTCGTGAAGCATAGAG
GCTAAGACCGACACGACTGGGATGTGGTTGAGAGGCACATGAAGATAGAGACCACTTGATA
>sRNA.cluster.219
GAACCCGAGCGGGGGCATTAAGGTGGTGTGGACGTTGCCGTATGGCTGCGGGCCTGGGTTGGCAGTGCCATAGATGGCCC
GCCCGTTCCAAGTTGCGTAGCGTGTGTGGGGCGCCTGGGCGAAGGCTCGAGCGTCCCTGCACCTAGAGTGGCGGGTATTG
CGTGAGGCTGGTTTCACAGAGCAGCGAATACTGTCCGCTTCCAACGGTGGAAGGATAACGGGCCGCTGCAGCCCTGGCCC
GCTTCCGGCCCAAGTGCCTTCCATGGCAGACCACCACCTTTTTATTTATT
>sRNA.cluster.220
ATATAATGATTTAATCTATTCCATAAATAAATCATGACATTACAGATGAAAACTAGCATGAACGCATCATTAGATCTACA
CATGTAAACTACACAGTAAAACATGAACAGATCAAATATGCGCAACATGTCGAACACGTACCGAGGTGGCGGAAAGACCG
GTTGCTCGGCAGGAACTACTCGCGGTTGCGGACATCGACGGAGATTTGCACAGCACGCGAGCGGA
>sRNA.cluster.221
AGAGCAGGTACGATAGTAGGCTATAAGCCAGCTATGAACACGTGTAAAGGAGGTAAGAGAGGAGAGAGAAGGAGAGAGAG
AGCTGCTTTTTGATGGTCCCCACACAAAATTAGCCCCATTAGCACCCCTTGGAGGGGCTAATGTTTTGAGGGGGGCTAAT
TCACATTAGCTCAAAATTAGCCCACCTGTTTGGATTCTTGAGGGCTAATTTGAGGCTAAAAGGTGAGGGCTAAACATTAG
CCTATAATGGTATATTTGGATCTATGGGCTAATTCAAGGCTAAAAGGTGGAGAGAGAGTAGAAAGGGAGGAGAGAGAGGA
GAGAAAAAGAGCAGGGCACGAAGGGCATGCGGTGGAGAAAACCCTGTCTACGAAAATGAGTTTTT
>sRNA.cluster.222
TGGGTGAGGGGGTGTGCGGTTTTTCTGCGCTGGTGGGGTCTCCATGGACGTCTCTTCGGCTCCGGGGAGTAGAAGGGATC
GTGGGGCAGAGATATCATGGGCTCATGGGCTGATGGGCCGGGCTAAATAATGTCAGGCTGCGCCTTGCCGAATTTTTTTT
T
>sRNA.cluster.223
CTTTTTTTTTTAAGAACACATCGGCAGTTTAGGAATTATGCACGTAGAAAACGAGGTGGAGGAAGATCCGGCTCTAAGAT
TTGCCAAGATTCATGCCGGTGGAGGAAGATGGAAAAAGTTTACAAGCACACCATGGGGATCGAACCAAACCCTGCAGTAT
ACACACTTATTCCATTAATTAGTTGCTCCGTTACACTTTTATGAGAGTTACAGATCAGACACGTACTATAATTATACTAT
AATTACATCTGTC
>sRNA.cluster.224
AATCAGCTTGGGGACAAGCTGATTTTCAAGGCGGGGAGAATGTTATGTAACTGGGTCGGATTGGTATGCATATTGAGCTC
AGGGCTGGCTAGGCCCAATCCGCTGCGACTAAGCCGACCACTCCAGCCACTACAAAAGGAGCAGAGCCAACAAATGGAGA
ACAAAACAGATGAAACTTGACTTCTTCCTTC
>sRNA.cluster.225
GGAAAAGGAGGTGGCAAATGTGAGGATAGGGAGGAGGGTGTGGAAGCGGTGCTAGAAAAAGGGGCATGTCGGCTGGACTT
GGGAAAGAGAGGATGCGGCAGTGGGCGAGCAAAATGTAGGTGGTGGGTAAGAGCTAGAGAGATGGGGAATTTGGGAGATA
GCGACTTTTAGATGGGATAAATAGACAGGCACGGTTTATTTATATTTATAGCTGGC
>sRNA.cluster.226
AAAGAAGACACACTTTCATCCATTTTCCAAAGCTGTTGCTGCTACGGTAATCCCATCCCGACGAGTGTGTGCACACGCGT
TGGGAGAGTAGGCCTCCGAAACCACGCGCTGCTGCGACGTTTGCACAGACGGGCGGGCGATCAGGTTTTTGGGGAGCGCA
AGGCGCGACTACTCACTGTTCGTCAACATCTACTTCACCTTCACCAACATGTCGAACACTGGAGACAAGGAGAAGGAGAC
TCCCGTCAACACCAACGGAGGCAATACTGCCTCATCGCGGAT
>sRNA.cluster.227
TATCGCTGCTACGCCAAAACTCGGCGCAAAGAACCAACCGGATTGCCCCAGTGGATAAATCAGGAATACGGAAACAAAAA
CAGCGATTGGGCCAGAGAATGAAATTGCATTATAAGGCCGCAATTGAACAGACCGAGCAAGTTCAAATTGACGTAACATG
AAACCTATTAGTGCAAAAGCCCCATGGAGAGCAACAAAAGTCCACAGACCACCTAATTGACACCAACGAGTAAAATCCCC
TTGTGCTTCCGGGCCCCATAGTAGCAACAAAGAGTGTGCTAAACTATTGGCAGGGGTGGAAACTAAA
>sRNA.cluster.228
ACCGCCGCCACTTGGGTCCCACCACCGACTGTGACCTTATACCCAAGGCGATTAGATGGAACATTGAGACCAAACAGGGA
GCACGAGCATCAGCCAATGTTAGCTGGAACCACAACGCAGCTCACTCTCTGATTCTGGTACACATGGAAAAACTATTCGA
CTACACCGACGAAGACAGTGGCAGTGATAGCGATGGTGAACTTCTTAGACAATATGAGCAGCAAAGGCCTCGCCTACCTG
TTGTCAAGACATTTACCTGGGTATCCTGTCAAATTGACCTAGACAATGGACCAATTGAAAGTGGTTCCCCTTATTGTCTG
ACAGCATTTCTCATTTATTTTATCTCTCTACATATAAGTCATATA
>sRNA.cluster.229
TATTAAAACATATTTGAAAGTAGGCACCTGACGGAGCGTGGGGCTCCTCACCGGGAGACCGCGCAGGCCCCCCTTTGCCG
GTTCGGCCGGGGGCCCTGGGTGAGATTCTAAGCTCTTGGTATGTGGAAGGTTCGCGAGAATGGAAACAGCACAAGACACG
GGCGATGTATACAGGTTCGGGCCGCTGAGAAGCGTAATACCCTACTCCTGTGTTCTGGTGGATCTGTGTATGAAGGAGCT
ACAAAGTATGAACCAGCCTCTCCCTTGTTCTCGGTTCCGAATCTTGAAAAAATC
>sRNA.cluster.230
AAAAATTCTAACCTTGCTACGTCTGTTCCAAAATAAGTTAACCTAGGCCGAGTTTAGTCGAAAATACTTAAAGATCAGTC
GACCAATTTGGGGAGAGTAAATCGGTCGCTCCCCCATCCCCCCATCACGTGCGCATCAGCCCATCTGGGCCTCCCACCAC
ATGTCCCATGTCCCCACCTATCACTTATTCACACACAAACAACTCCATTGCAGCAAAAACCCACATATTTTGAAT
>sRNA.cluster.231
CTTTCTCTTCTCTCTGTGTCACTGCGTGTGAGGAGCGTAGCTTAGAGTGAGAAAATAATGGCGTTGGAGACGTGCTTCAG
AGCCTGGGCGACTCTGCACGCCCCACAGCCACCGTCCTCCGGCGGCAGTAGGGACAGGCTCCTCCTCTCCGGCGCCGGCA
GCAGCCAGTCCAAGCCAAGGTTGTCCGTCGCCTCACCGTCACCGCTCCGGCCTGCCTCCCGCTTCGCCTGCCAGTGCAGC
AACGTCGTCGATGAAGTGGTGGTGGCGGACGAGAAGAACTGGGACAGCATGGTGCTGGGGAGCGAGGCGCCGGTGCTGGT
GGAGTTCTGGGCGCCGTGGTGCGGACCGTGCAGGATGATCGCGCCGGTGATCGACGAGCTGGCCAAGGAGTACGTCGGCA
AGATCAAGTGCTGCAAGGTGAACACGGACGACTCACCAAACATCGCCACCAACTACGGCATCCGGAGCATCCCCACCGTC
CTCATGTTCAAGAACGGCGAGAAGAAGGAGAGCGTCATCGGCGCCGTCCCCAAGACCACCCTCGCCACCATCATCGACAA
GTACGTCAGCAGCTGATTGCATCATCATCGTCGTCTTCTTCCTCTTCTTCT
>sRNA.cluster.232
ACCAATTAGGTTTACGACGAAACCTAGAAAATCGATCACTGATCCAATTTGACTACCTCTACGGGATAGACCTCAACAGA
AAACTGTTGAGTAACGGCAGCAAGTGATTGAGTTCAGTAGTTCCTCATAGAAAATTATTGACTCTAGAGATATGGTAATA
TGGAGAAGACAAAATTGTTTGAAGCACGCACAGAACCGGAAGCGCCCCTTGTTTCAAAGAGAGGAGGACGGGTTATTCAC
ATTTAATTTGATGGTCAGAGGCGAATTGAAAGCTAAGCAGTGGTAATTAAGACCCCCGGGGGAAAATAGGGATGTCTCCT
ACGTTACCCATAATATGTAGAAGTATCGACGTAATTTCATAGAGTCATTCGATCTGAATGCTACATGAAGAACATAAGCC
AGATGACGGAACGCGGAGACCTAGGATGTAGAAGATCATAACATGAGCGATTCGGCAGATTTGGATTCCTTTCCTATATA
TCCACTCATGTGGTACTTC
>sRNA.cluster.233
GCGCGTGGCGCCTGGCGCGGAGACGGAGTAAGTCGACGTCTCGGCTTCTGTCTCTCTCGGCGAGCGGGCGATGCGCGGAG
AAACGAAACGTCGCGCGTGGGGTAGCGAGACAGAAGGTGAATTGGACACTGATGAGCTTTCTACTTATGGGCCAATTTGG
CAATTTGTGAATAGATATGGCCCAAGGGGGGTGT
>sRNA.cluster.234
GTGCAGTACCTCCACCCCAAGGACGGCGTCTACCCGGAGAAGGTCAACGCCGGCAGGCAGGGCGTCGGCCAGAACTTCCG
CAGCATCGGCAAGAACGTCAGCCCCATCGAGGTCAAGTTCACCGGCAAGAACGTCTTCGACATCTAGACTTCTTCTTCTT
CTTCTTCTTCCTC
>sRNA.cluster.235
CATGCACCTGGTACTAGGTTCAACTGTCTCAACCCTCACCCATTTATTTTGTCCTTTTCGGTGTAGCTTTCACAAATACT
AGAAAGTAACCGCGGCTTCGCGTGGAAGTATATGTAGGCCTGCCCAATTGGATGCAGCGTATACCCTATTAATTATTAAG
CCTTAAA
>sRNA.cluster.236
AGTCTTCTTCCTGTTTAACAAAATAGGCATCGTTTATGTCCTGGTATACAAACTTGAACACTTCTTTCAAGTCTAGGATG
CTTAGAGACACACTTTTCAAGGGGTCTTTCTGATTAAAGCTATCAATCAATGATCTGAAGTTGGTCACACCTATCTCTTG
AATCATGTACCTGACATAATTTAGTAGAAGAGGGTGGCTCTTGGCTAAGCTACTCTTGAACACCTCCATTTCTTCAT
>sRNA.cluster.237
GTGCTGGAATCTGGATCAAAGTAGGAATTTGGATGGATCATATATACTACCACTACACCATGTCCCAAAATTGGCAACAA
CTAATCTGTCGGCAAAGACCACCTTTAACATCAATAGTCTGTCAGAAAAGGCCTCTGGCGACAGAAATGGTGTGTCGGTG
GAAAGCCTGTCGGTACACGGCATTACCGACAGATAGAACTTCTACCTAAATAAGTCTATTTTTGTCTTTTTTTGAAAT
>sRNA.cluster.238
ACCCCTATGAACGCACACATGCACATTCTACTCCTATGAACGCATACATGCACACGCTACTCCTATGAGAACCTCTAGAA
GATTGGGCTATGAGAACTTCCGAAAGACTGGATGAGTATATCTTGAGATTATGAAGGCACATAGGCACACCCTACTCCTG
>sRNA.cluster.239
AATTTTTACGTGGAAAACCCTTGCGGGAAAAAACCACGGGCGCCGACCGGCAATGATCACTATAGAGGAATTGGATACAA
ACGCAGGGGATACATTGGGCTGTCGCACCCTCCCCGTGCGGCTTACAAGGGATATATATAGCAGAAATCTAGGAGCCCTA
ATAGGAAACTAATCCTAT
>sRNA.cluster.240
AATCTAAGAATTTAAATATAAAATATAGACGACTGACAGATACTGACTCGTAAAAATAAGATGGAGGTATGGCTTGCACT
GGGTGAGGCATCTCCCTAGCTGGGTCCTGGATCACTAGGGGTGCTCCCTGCGCTGGACATGCCCTAAGGAGTACACGTAA
GGACCCACATGCTATTGATGGGATGGTGATAGCAGATTTGCTGTCACCATCATGGCCTTTCTTTTAAAGTAGTACTAGCC
CAACTTCAACTTCATCTTCCCAAACTGTTAAACTGTGTAACT
>sRNA.cluster.241
GCAAAAGTTTTGCCACGTTTGTATCAATAGAGAATGAGTAGATTCACAGTGCGGATATATATACAGGGTCTATCACAAAA
CAATAGACCCGCAAAAAAACTGAAAGAGGGTTATTTTCCGAAGGGGATGATATCTGTGATCCGGAGGGGAGCCCCTTTAT
TAAGGCGG
>sRNA.cluster.242
GGTGTCTATGCCGTAGATCATTGGGATGCTGAGCCGTGTCGAGAGGGACCCCTTCTGGAAGTCGCTCACCATGCTCACTC
ACTCCGCCGTCGTCACCTACTTCCTTAGCACGCTCCCACCACCGCTAAGCACTTGGGAGATGAAGACGAGAAGGAGATGA
AGGTAGCGTGACAGAAAATATGACGGAGACAACGGAAATCGTGATGGAGTGGCATTGTTCTAATTTCTCCCGTTTTGAGT
GGTACATAGCCAATATGCTGAATAGTAGTGGCATTTTTTCGAATTGGCATATTTGCAG
>sRNA.cluster.243
TAATGGGCCAAAAGAAAGAGGGATCAGAATTAAGAGGTGGGCCAAAATTAGCTAAAACATAGGTATCGGGTCGGGCATGG
GTTACCCACGGGCAAAAAGTATTACTCAATTATTGCCCGCTACATTCTCGGGTCTCGGGCGGGTGTGCCCACAGGACAAA
ATATTACACCCATGCCCATGCCCATCGGATCGGTTATTCACGGATACCCGGACCCACT
>sRNA.cluster.244
TAAACAGTTACTCCAGATGCATATTTCTTCTTTTCGAGAGAGATGTGTGTTACACCAGAGACCCAATTATGTCAGACAAA
ACACTATTAGAGGGAAGATGACGAGTGACGGATCTCGAATTTCTACCGATTAAGCCTCCTGCAGTCCTGCACATTACAGA
TTTGAGACGGCTGATGCGGGGCAACGCTGACGAGGCAGGACAGGCGGGAAAGACTAAGATGTGTATC
>sRNA.cluster.245
CACAACATGGGCATTCTTCTTAGCGAGAATTATTGCAGTAGGATAGTGGCTAGGAGGATTTGAAAGGCATTATGGAATTA
AGATTTCCCAGGTTTAGCCAAGGCTTAGCTCAGGACCCCACTACTCGTCGTATTTGGTTTGGTATTGCTACCGCACATGA
TTTCGAAAGTCATGATGATATTACTGAGGAACGTCTTTATCAGAACATTTTTGCTTCTCACTTTGGGCAATTAGCAATAT
>sRNA.cluster.246
AACAGTATATTTTCAAATTTAATTCGGGAATGACAATGAGTTGAGGTTGTGGCTACTCCCTCCGCTGGACCGGCAAGTTG
ACGACGAGGCACTGCTCTGCTACGCATCATGGAGACGAGACGGCGTGGCGCTCGGCTCGAGTCAGGGAATCGTTTCTACG
CCGCCTGCCTTCTCTCATCGGAATATATAAAGGGGCGCAGGTTGGGCGGGCGAGGAGGTGTGCCACGTAAGGATTTTTCT
ACAGTATAT
>sRNA.cluster.247
GGCGGTTGGGAAATACCCGCCCTATTTTCACCCCTAGCGGTGATGTTGTGGGATATCAACAGACGGCGGTTGTAATGGCG
CGGGGCAGCGATAGGCGACGACCACGACGAGCATGATGGCGTAGGACGGCGGCACGACAATAACACGGAACACCAATAGT
GTGGATGGCGGGTGACGGTCATCGTCTCTAGCGAGGCTATGCCACAAACAGAGAAGGGATGGGGTTGAGTGGTGGTGGCG
GCG
>sRNA.cluster.248
CGCGCTTCGCTCCCTAGCGTTCGCTTTGAAAGAAGAAAATAACTAAGGAGAATGGTGGGAGCATATTTTAGTTGAGTTGA
TAGTGCAGGGTTTGTTTTAGAAGACAGGTTGACAATAAAATGCATATTGGAGCTATAACAGGCAGAGAAACATTAATCAA
TTGTTCACATATTCGGTAAGCATTGAAAGAATATAGTTGGAAAGACTAAGTGTCACAACATTTACATCATTTACACCGTT
TATATTACATATAGTTCTTCTGAAGGTCTTCGTTCCAACATAGGCTAATACAACTTGAATTCT
>sRNA.cluster.249
TGGGAGTGTCTGCCCCATTCGATAATGGCATTTATGATCTAGTGGAGTGAGTGATTGTGTGGTGTTCAGTCTAAGGCTTT
TTGAAAAGCGGATTTCTCCCTTCTCTCATCCATCGTCTTTGTTAAAGTATGGAATTCTCACCCAGAGCTGCGGAACTTAC
GACTCTATTAGAAAGTAGAATGACCAACTTTTACACGAATTTTCAAGTGGATGAGATCGGTCGAGTGGTCTCAGTTGGAG
ATGGGATTGCACGTGTTTATGGATTGAACGAGATTCAAGCTGGAGAAATGGTGGAATTTGCCAGCGGTGTGAAAGGAATA
GCCTTGAATCTTGAGAATGAGAATGTAGGTATTGTTGTCTTTGGTAGTGATACC
>sRNA.cluster.250
CCCCTTTGAGGGGGCTCCGAAGATGTCTGAAGCGTGGACTAACTGGACCTTCGGAGGCCGGACAAGATCGTGGCCAACGG
ATTCTAGTGGGCAGGCGAAGAGTTGAGAAGAAAAGGCCGGAGACAACCTCTGAAGAGAATTAATGTGAGAAGACCCGACC
TACCACAACGCATTCAATACCCCACCAACCAGCTGACACACTCCGCCACAGGGCGCAGGTGGGGCGGATGATGAGGCAAC
TTTAGGGGCATGCATTAGCCTGACTGGTCACACACAGGATCCACGGGTTTCCGAATGCCTGAATTAATTGGGCTTGATCT
CA
>sRNA.cluster.251
CTCCCAATATAGGAGTAAAAACAAGACGTAATAAAAAAGGATCGACGCGGAAAGTTCCGATTGAAATAGGATCTAAACAA
AGGAAGAGCACTTGCCATTCGTTGGTTATTAGAAGCATCCCAAAAGCGTCCGGGTCGAAATATGGCTTTCAAATTAAGTT
CCGAAAAA
>sRNA.cluster.252
TTACAAAATTTGTTACTAGCATGTGAACTCTCTAATCCCACGCTATCCTTATTCTTTTTCAAGAAAAGTACGGTTGGTGG
TGGGGATGGTTGACATATGGATCCTCGGCCTCACATGTCCTTTCCCTGAAAGTTGGTGATGGGATGGTGACAGATTAACC
ACTCACCATCACCATTGTTTTTTTCTTTAAGGAATATAGAT
>sRNA.cluster.253
GCACTCTCAATCTCCCCCTTTTTGGTGATTGATGACAATACGATTAGATACACAAGAGAGAATGAATATAATTTAAGGTT
TTTGGTGCAAAGGTTTAGTGAAAGTTCCCCCTAAGAGCGTGCATTAAAGCAAGTGGAGAGCTCCCCCTAAATCTTTGCAT
CCACATTGAAACTCACAAGACAACAAATATATCGCATTTTGCTAATCACATCTAACACATCACATGCATAATAATAATTA
CATCTCATCACAAGCACCATATAAAGAAGATAAGATATTGCATCACATTAAACATAATAAAATCCATTACATCTCAATCA
TCCATAATTAAACAATAATGTCTTACAAAGCATTAAACTTAACTTAGGAACCACACATAGTCTCATACAAATAAAAGCCA
AATGTGCTCGACCCTGAAGATATGATAGATAATCTCCCCATTTGGCATCAAGACACCAAAAAGAGAGGACGATGAGACGA
TGACTCAAGCAAAGGGCGCCTGAGGAGGATCCTCTGGAGGAGGTGAGGAGGATAGCCATAGCCATGGCCATAACCAAAGA
AATCGAAGTCAGGAGGCAACCCAGCAAACGGATCCTCGATCGCTTCCTCCTCAGGCTCATCGGGCTCGGCCTCAAAACCC
GGAGGGGAAGGAGGGACATCGATGTGGTGATCCTCA
>sRNA.cluster.254
TTATCTAAATTCATGTGTATGCTATTGAGGCTCACTCCAACTTATTATCATGGCTTCTTAGTTCAGGCTCTTCAACTATG
GCATCATAAGAAGATATTCCTAGGAGACCAACTGTTGCAATTATTTAATCAAAATGCTATGCTAAATACCATGGACACAA
CCCTCATGAAAGTCTTTCAAGCCTACAAAGGGGAGATTCAAGTGCCCTGGATGAAGGCAGGTAGATACTACATAGAGACT
GAGACAGGCATGATGCAAGGAATTCTCCACTATACTAGCTCTCTAATTT
>sRNA.cluster.255
TCTGGTCACCACCAGAAATTGTCCAGAATCGTTGTCCTAAGTGGTGTCACATCCTCACTTAAATTAGCCTTTTTAGGACG
AAGGAAGTACACTATACTTACCATGTGAGGCTGCTACTGCTACTCAGTGCTCACTAACAATTCTTAATGTTTCTACTCTC
TGGTTCCATCTTAATGTTTTGGA
>sRNA.cluster.256
GGGGGAACCGATCAAAGATATAGCGGGGGACTCGACGCGTGATCGTGATAAATATACTGTATAGGCGGAGCTCTTAAGAT
GTCCGCCTGAGATAATCCTACATTTTCCCAAGCGGACCGGTCGCCTGCCTGGGAAGATATTCTATTTTT
>sRNA.cluster.257
TACGTGTGTGTGTGTGAGTTCTAAACCCAGCCAAGCACCCAATCCCAGTCCCGAACTGTCTAGCGAGGCACGGTGGTGAC
ACGCTTGACGGTGGGCCAGTTAAGCATGGGGCTGCTGGTAAAGATAACTAGAACTTACGGCGCGCTTCGCGGC
>sRNA.cluster.258
ACCAAATATTTGGTAAGGTAAAATTGCATTTGATCATATTTGGTTTGCTGCCAAAATGTAAAATTGTAGTGAAGAATGTT
GTACATAATCTCAAATCTAGATTACGTATTACCAATGAATAGGCTTCCATTTTCGTGTGTGGTGTGCTAGTGGGAAAGAA
GATATGAAGAGGTTGCCTTCAGATTGTCAATTATATAGCGTCGTTTTCACTGCAATATATGTGAACTCAATGAGATGCAT
TATTCATTAGATGTGACAAGACGATCACGCGTGGGCGTGATTCACTTTATGTCAACAGGCAGCGCCGAAAGTTGATAGTG
ATAACTCGAGCTGCCGCTTTTCATGTGTGCTGTTGTGGACTGTGCGCGCTACTGGATCTGACACTACCGTGAAGCGCCGA
AAGTGTGTTGTCGTGAGCATAAGTTGTTCAAGCACCATATGAATGAAAAGAAGTACGTAGGCAAGACAAACACAAGTAGT
ACTGCAGTAGTAATAGCAAAAGTAGTACTGCTTTACAAGTTTGTAAGCCAAAAGAAACGGTCACATAAGGACTGAAGAGG
TAGAACACTACTGACGAGGCCTCTTACCCCTGTCCCTCCTACCCTGCGCCCTAATGTGCCCCTGGGAGTACGTGAGTCGG
TCCGGGGGTACGGCACGGCCAACCCGTCCTGCCTGTACAGGTGTGACCTCTGGCTGCTCCTGAGTGTGCGCCTCTGGAGC
TCCTCCAAGCTGAGAGGAGCCTAGTACGTCGTGGTGGTGTG
>sRNA.cluster.259
TGCGACATGTCCGACGACGACGCCTCCTCGTCATCGGCGCCGCCGGCCATGGACGACGACGACGGTGGCCCACGCTTACC
GGAGAAGAACCGCCAGAAGTAGAAGAACACGAGGAGGACCATGAGCAAGTTGATCCCGACGACGAACGCCGTCAGCACCG
CGCCGCGCGGCG
>sRNA.cluster.260
AAAGCTCTGATACCAACTGATGAGGATGTTGCGTCTCGATCTTCCGATAGGTATTGATAAACAGTCGCGACACAACTCGA
TCCGGCTTCTGAACGAACACGCTACTGAGCCCCGCAATCGCAGCACCACGTCTCCTCTGGTTATCAACCGTGCCGAAACC
CGGTTGACCTCGCCGAGAAGGCTAATCCCTGCATGCGAATCGAAGAACACAAGAAAGAACAAGATAGATTGCAACACAAT
TGCATATGAATGATTAAGCACTCG
>sRNA.cluster.261
AACAACTAGCGATAGAGACGATGGCACACTTAAGAAAGAGGCGACACGATAGAGGGAGGTGACAACATAAGGGGAGTAGG
TGGTTGAGGAACTAACAGGCTCAGAAGACAGTGCAACAGACACGTAAGGATAAGGGGAACAGGCGCTTGAAGAACTAGCA
GGCTCAGAGGATAACGAAACGGATACCGATGGTGACACCGGGGCTCAGAGGACAATGAAACGGATACTGATGGTGACACC
GGGGTGACAAAGTCTGGGTAGAGACCA
>sRNA.cluster.262
TTTTGTTTTCTCTACGTGTTCTGTCAGTTTTTGTTTTCCTAACAATTGGATTGCTGAGCAAGGCCTAAACTTCCAGTTCA
GCTAAAATATGATTCGTATATTCATCTTAACAATTTACTCCTTTTACATCACTGAATATGAGCTGATAGGGCGCCGCGAA
GCGCGCCGCAAGTTCTAGTATAATAAACTGAGACGCAGCTCGCGACGCCACG
>sRNA.cluster.263
AGAGATGAATTCTGAGAAAGAGGATGCTCGTACCTATGCTCACCGACAACGAGGCGGTGGGAACAACGTGCAAGGACGGT
GGCGCTGGTAGCTCGCGGGAAGCAGGTGACGAAGACCTCGGCGTTGCTCGACGTGGGCAGAGATGAGGAACTTGTGGGGA
GTCGAGACAGAGTTGCCTATGGCGGAGGAGAGAGGGATACAGAGGTGAGTGAGTATGGGAGTGGGGATT
>sRNA.cluster.264
GCACCAAACTTGGTGAGTTTGTTCCTCACTTTAAGCACTTTAATTTGATTAGTTTGTGTGAGGATTGGTTGAGTAGAGCA
CCGGATTTGAGTGGTGGTTTGTCAGCTTGAGTTACTGCAGTTACAGCTTGCGCAACAATTGGTAGAATGTCAGTCTGAGG
GGTCAAACAGTGTCCGGTTGGACTGTTTTTTGGATAGCTTGGAAGGGACT
>sRNA.cluster.265
TGGTACTGGCATAAGTTCCTCTGTTAATTAAGAAAATCTTGTTATGTTAATTGCTACTACGAATCATAGCTTTAAACTCC
ATGTAGGGCTTGGTATCGGTTCCGTCATTTGGTCCGCGGCAAATGGAGAGAAAGACTTAGGCGGAAGTTCAAATTTCCTG
TGAGTACACATGCTCTACATTTATATTTCTCCGATTCAAATACATACAAGTGTATAT
>sRNA.cluster.266
GGTTGTCGCCATGAAAAATGAGGAGTCGAGGTTACACGGGATAGTGTTGATGGCAGTGGATGAGTCCATTGATTCGGATG
GGGGCGGAAGTTCGATCTGTTTTTAGGCAGTTACAGGATGGTATGGAGAGAGAAACGTCAAATTTGGAAGTAGCGATGAC
GTATCTACTAGAGCCCATTTTTCTCCTTCGGTATGCTATTTTCAAGATTGCGTGTGTGACAGATGAGCTATTGGGAATGC
TCTTATGTAAACGTAGATGCAAGCCATAGTG
>sRNA.cluster.267
TGTTTTGGTATTGTATGAAATTATGTGTAATTGTGGTAGTACTTTAGATTAGGTGGTTATTGAATAGCAACCTAACAAGG
TATGTTAAAGTAGGCACCCTTTTGGTATTGTATGAAAGCATGTGTAATTGTGGTACTGGATGAGATTAGGGGATTATGAT
GATGCATGTAATGTTGATTTTTCTAAAGT
>sRNA.cluster.268
ATAAATCCTGGCTTCGCCCCTGGGTTGGGGAAGAGATGGGTCTGGAGAGGAAGAGAAGGGGGCGAGGGAGTCGCCGCCGG
AGATGAGCTCGCAAATCTGCGCCGTCAGTGTGGTGGGGAGGGGGAGAGGAGGGGGCACGTGGGAGCCGAGCGAGAGGAAG
AGAGAGGGGGA
>sRNA.cluster.269
TCCGTCTTCATCTTCTCGTCGTCCTCGTCTCAACGACGGATGGGCAGCTGTAGGACGGCAGCATGACGACAGATGGCAGC
ACGGCGCCGGAGGAGGGTAGCACGTCAGTGGATGGGGAAGGAGCGGCGAGAGGACAAGCTCTTCGC
>sRNA.cluster.270
TTGCAGTGGTGCGTATGAGGCCCAACGTTTGCCTTATACATGATCGTCATGCGGGTATGTTGCGGGCTATTGACTACTTG
CAGAACGGTTGGGATGAGAAGGGACTTCCAGCTAAGTGGCCTGATGTTCGGAGTCGGTGGTGCATGCGTCACATGGGTGC
AAATTTCTACAAGCAATTCAAGAACAAGCATCTCA
>sRNA.cluster.271
CGCGGGGCTCTCCTGCGCGTACGAGCTCTCCAAGGACCCCTCCGTCAGCGTCGCCGTCATCGAGCAGTCGGTGTCCCCCG
GCGGCGGCGCGTGGCTCGGCGGGCAGCTGTTCTCCGCCATGGTGGTGCGCAAGCCGGCGCACCTGTTCCTCGACGAGCTC
GGCGTCGCGTACGACGAGCAGGAGGACTACGTCGTCATCAAGCACGCCGCGCTCTTCACCTCCACCGTCATGAGCCGCCT
CCTGGCGCGCCCCAACGTGAAGCTGTTCAACGCCGTCGCCGTCGAGGACCTCATCGTCAAGGAGGGCCGCGTCGGCGGCG
TGGTCACCAACTGGGCGCTGGTGTCGATGAACCACGACACGCAGTCGTGCATG
>sRNA.cluster.272
TCGCCATCAATCCGCACGCTGGGCCTGTTTGGTTGCTGCCCTCGTGTTCGTGCCTGATCTGAGATGCTTGCCTGAGACAT
GCCTGTACCTTGTTTGGTTGGCGTCCTGGGTGTTCCTGCAGTAGCCTGACCTGACAGCTAGCCGCTTTGATTAGCCTGGC
TCAGGCGACGAAATTCCAACGCCTGACTCAGA
>sRNA.cluster.273
GCGAAAATCGCGAGTTGCAGAGATGAGAACCATGAAAAGCAAGATCCCGAATAAGAAAACAGAAACCGAGGAAACCACAA
GAGTGAAGACTAGTAGAGTCTCGTCTTTTGTCATTCTTTGCTCCTTTTTCACTCAATGATTCATTCGAAAA
>sRNA.cluster.274
ATTATTTTCTCGAAAATGGAATCGGAACGGTATACTCGGAAACGGTAAGGATATCGGTTATATCGGTATCTCGGAAACGG
AACAGTCGGAACGGGAATATACCGATATCGGACGGAAGTCGAAAATTCATGTCGGAATCAGCGGAGTGTGGCATAGCACA
CATTTAACTATGCACGAAGATGAA
>sRNA.cluster.275
CTGTCTATGCATGAAGAGGAAGTACATAATGATGCCGATTATTATTCAAGGCCCCAAGCAACCTGGTAACGACATCGACG
TGTACCTAAGACCACTGGTCGAAGATCTTAAACTGTTGTGGAAGAAGGAAGGTGTCCCCGTGTGGGACGAGGACAAACAG
GAGGAGTTTAACCTACGAGCGCTGCTGTTCGTAACCATCAACGATTGGCCTGCACTTAGCAACCTATCCGGACAGTCCAA
CAAGGGGTACAAGGCTTGCACTCACTGTATGGATGAAACAGAAAGTACGTATCTTAAGCACTGTAGGAAGGTTGTATACA
TGGGTCATCGTCGATTCCTTGCAGCAAACCACCCGGTACGGAAGAAAGGCAAGCACTTT
>sRNA.cluster.276
AGTGACTACCACATCCAATTTCATGCATGACATACATAATTAAATTAAGAGGTGATATGTATAATAGGTTACCTCTACCA
CACAATCCCCAATATCTCTAACACTCTCACATGTTTATTGAAGTTTGTGTAGGGGCTGCCCCTTGCATGAGAGGTGACTA
TTTCTCTCTCATCCTTCTTCTCTCCTCCACCTCACTATTTAGTCCTATGTGGCATCTTGGGGCTTGTGCTTGGATGCCCA
TAGTACTTGCTCTCAGTTATCGATCTGC
>sRNA.cluster.277
GCCATCCTCAGCGTCTGCCTCACCATGTACGGCGTCGCCTCCTTCGGCGAGGGCGAGCCGTCCACGGCGCCGACGCTGAC
GCTCACCGGCCGCAAGAAGGAGGCCGACAAGCTGCAGACCGCCGACGGCTGGGCCAAGTTCACCGGCGGCTTCTTCTTCG
GCGGCATCTCCGGCGTCCTCTGGGCCTACTTCCTCCTCTACGTGCTCGACCTCCCG
>sRNA.cluster.278
TCTGCCACCATTTTTGACACTGAAGAACTTTGAAGGCCTGGAGCTGGGGAAAATGGACCAGGCTAGCGATTCAGGACTGG
CTTCTTACGTCGCCGGGCAAATCGATCGCACCCTGAGCTGGAAGGATGTGAACTGGCTGCAGACCATCACCACGCTGCCG
ATCCTGGTGAAGGGAGTGATCACTGCAGAAGACACGAGGCTCGCCGTGGAGAACGGCGCGGCCGGCATCATCGTGTCCAA
CCACGGCGCCCGCCAGCTGGACTACGTCCCGGCCACCATCAGCGCCCTCGAGGAGG
>sRNA.cluster.279
GCCGAGCGGCCCAAGCGGCGATGGCACCGAGAAAAGTGGCGGTGGGGCCTAGCACTCGTCGATGCATCACCCCTCCCCTA
CCCGCACCCCCAATACAGCGGTGAGGTCGGTGGTTGTTAGTGGGATACAACGAGGTCGGTGACGTGGTACCGGCGGATGG
CATGGTTAGTAGTGGAGGACGGCGAGGGCAACGGTGCGGTAGTGGGGGACGACAGGAGCTCGGCGGTTCTTGGAATTGGA
GGCGTCAGTCGGCAAGGGCACCATCGTCGCTTCACCACCTCCGCACCAA
>sRNA.cluster.280
AGAAGCCACTCGCCCCACAACACGCCTGCCACCCCTTCTCCCAACCGCACGCAGCTTCGATATCGCCCAAGAACGCGTTG
CTTCAGTTGGAAGCGTGGACTTTGTTTTGGTGGGCCCGGCTACAAACATGGCTTCGATTTCTCAGAAATTGTCGACGTAT
ACGGCTCAGGCTGAATGCCACGGCGTATCATTGTAAAGGTCCTGATAGTGCATACGCGGATAAGGGAAACAGATCCCTGA
CTTTGTGCAGTCTACAGTTGTGCCACTAAA
>sRNA.cluster.281
GGGGTTCTTCCTCTATTTCACCTTTTATTATGAATTAGATGATAGGGGAAAAAATAGAAACTCAAGGATATCGAAGAGGA
AAGAAAGAAGGATGGAATGAAAGATCAGTTGGTTGGAAAGAAAGAGAAATAGAATAATGAGTACACAAACCTCTAATGAT
TAGAAACTAAAAAGGAGATCTCGAAGCAGTTCGGAGAATTCAGATTATCGTTTCAATTCGTACTTTTTAGTTACTTCTGT
CCAATAGAGCTTAGAAATATGAATTTCTTGGTTGATTGTATCCTTAACCATTT
>sRNA.cluster.282
AAAGATTTTTTTTTTTCGCGAACACGCAAAAGGATTGCACGTCAATATATTAGAAGAATAGAATGTTTGTTACACGACGC
AATCAGTCAGACCGACTTATGCCAAGAAAGAGGGGAAAAGACTAAAATAAAGAAGAGACGAAAGACTACTGTGACGGCCA
CACACAACTCCAAATAGCTGGGAGGGGGCAGAGCCACTACCTTCCCA
>sRNA.cluster.283
AAGTCAAAGTAGACTTATTCCTTACAATAAACGGGTTGGAATGCGATTTCGATGAATACACTGTGTTTTCACTACTTGGG
TCAGGACGTATCCTACGAAGTATAGGAGGCTCCCATTCCAGCTGGGCCAGCGAACGAGTGAGTAATCTATGGTAGGCCAA
ACCCCATGAATAGTGGCATATTATCCTT
>sRNA.cluster.284
CCCTTCTTTTCTTTTTCTTTTCAATTACACCGTAGACGCATACACACAAACACCACTAACATGTCGCACCATAGTAACGG
TCCCATAAATATGCCCACTCACACACGTTCAACTAGAGCATCACATGCTTGGTCTTACTAAATTTCCGTTGAAAACGT
>sRNA.cluster.285
AGGCATAAAATCCACGATTGGGTTGAAAATAGCGGCGGCAGTCGGACGCGACGACAACGGGACGGCGGTGGTCGGGCGCG
ACAACGACGGAACTGGAGGGAGAAGAGTAGCACGGGTAGAGAAGGGCTGGAGATGGGATAGCCAGCCTAGGAGG
>sRNA.cluster.286
TACTTCGTGCTACTTTCAGAATACGCTATCGGAGTGCAAATTTTCTTCGTTCGGTGCCATTCCGTACCCCCAACGTCAAT
CACACCGTCATCGTCCATCTCCCGGCGCCGCCGACGTCAGTTCGCCACCTCCCGCGCTCGCGTGCGTCACGCCGTCGTCC
GTCCGCCGC
>sRNA.cluster.287
CAACGCCGTGGATGAAGTGTACGACCTCCTTCCGCTGGCCTTCTTCATCTCAATGGTTTGGAGGACGATGACGACGAACA
CACGGATCCGGTTGAGGATGTCGATGAGGTCGCGGATCTGGCGTCGCCACTGATGAGCGCATGGATCTGTCGTCGGCACA
GATGAGCACATAAGTCTACTGTTTGCCGACAAGAGCGTAGTTCTGTCGGCCGCCACCGACGAGCGTGTGGATCCATCGCC
ACCT
>sRNA.cluster.288
TTGCTGGGATCATTTGTACCCAAAATCCTGTGAATGCGGAGGTCGCACGGCGGAGGCGGACGCAAGAGATCCGGTGAATG
AAACGAATCGGCCTCAACGGGGGTTTCACTCTGTTACCGAGGACTTGGAAACGACGCTGACGAGTTTCACCAGGATGAAA
CTCTTTCCTTCTCTCTCATCCCCATTTCATGCAAATAATCATTTTTTATTCAGTCTTACCAGT
>sRNA.cluster.289
CCCGTGGTCACCGCGCGATCACCCTTAAGTGGGTGTTCAAGCTGAAGAGGGATGAAGCCGGAGCCATCGTCAAGCACAAG
GCTCGCTTGGTGGCACGCGGTTTCGTGCAGCAGGAGGGGATCGACTACGACGATGCCTTCGCTCCCGTGGCACGGATGGA
GTCCGTGCGACT
>sRNA.cluster.290
AGATCTCGTCGTTGTCTGTCTTAGCCTAGACTCGACTTCGATGATCTAGGCTTGGCTGGATTTGACGATGGTGGCTACAG
GTAGGTAGGGAGACACTGTCGTCGGATAGAAGGGTAGCCACCGAGTTGGAGAGTCGATCTCTCCCTCTTTCAAATCAAA
>sRNA.cluster.291
CAAACTGACGTGGCAAAACAACATTGTCACGATGGTTTGGCTGACGTGGAAGCATTATTTAGTCACGCCGGTCTGGGCTG
GTATGACAATGTTATTTGACCACTCCGCCCTCGATGACGTAGCAGAATAAATTTGTCATGCCCATTATGTGCGACGTGCC
AGTGTTGTTTTGCCACGCAAG
>sRNA.cluster.292
TCTAAATTATTAAGCCAGATTACTATAAGCTGAATTATAATAAGCCGACATAGAATAAGCTGTGAGCTGTTTGTTTGTCT
GGATTATTGAAGGCATGGATTATTGGGTTTGAAAGGCTAAAGTCTATAATGCCCTCAGCTATCTGTTCGGTTGATGGCAT
AGGTGGGTAATTTTTCTCAAGTATGTAGGGGTAGTGGGTCTTTAGCCACTCAATAATCTGAAAAAAGCTCCTCTAGAGCA
GCTTATTAGATTATAATAATTTGGCTTATAGATTAT
>sRNA.cluster.293
CTCCTAAGTCAATTTCAGAAGCATATGCATCTCCTGATGCAGACTACTGGAAGGAGGCTGTCCGTAGTGAAATGGATTCC
ATTATCGCTAACGGGACTTGGGAGGTGACAGAGCGACCCTATGGGTGTAAACCTGTGGGGTGCAAGTGGGTGTTCAAGAA
GAAGCTCAGGCCTGACGGGAAGACCCAAGTGACTGTTGAGTACCGCATT
>sRNA.cluster.294
CTTTTTACTGGAAAATAGATGGAGAGTGAGAGGTGATGAGGCGCAGTGTGGCCAGAGGATGTAACCGGAGTCCGGCGCTT
AGACTTCAGAGGAGCCCCGCATGATCACCAAAGGAACTGCAGGTAGTGGAAGTAGTGGCACAATGAAGATGAAGAGATAA
GTCATAGGCATGCAC
>sRNA.cluster.295
AATTTTTTTAATTCTGCTGCCACGTAAATGCCACGTCAACGTCACATAGGATCGTAGAGGGGATGTGTCAATTTGAGAAC
TAGATGATATACTTTGACAAGTTATAATATCTGGATATACGTTTTAACAGTTAGAGACATATATGACACAATCCTATAAG
TTTAAGACCGCCAATACACTTTACTCACAAAT
>sRNA.cluster.296
CCACCACCGGGACGGGGGCGTGGGAGAGCGCGCTGACGAACACGCTGTCGCCGGGGGACAAGATCGTGTCGTTCCTGATC
GGGCAGTTCAGCCTGCTGTGGATCGACCAGCAGCAACGCCTCAACTTCAACGTGGACGTGGTGGAGAGCGACTGGGGCTA
CGGCGCCGACCTCGCCGCCCTCGACTACAAGCTCCGCCAGGACCCCTCCCACTCCATCAAGGCCATCTGCATCGTCCACA
ACGAGACCGCCACTGGAGTCACCAACGACCTTTCCGCCGTCCGCAAAATCCTCGACAAGCACAGGCACCCGGCGCTACTA
CTGGTGGACGGGGTGTCATCGATATGTGCGTTGGACTTCCGCATGGATGAGTGGGGAGTGGACGTGGCGCTGACGGGTTC
GCAGAAGGCGCTCTCGCTGCCGACGGGTCTGGGCATCGTGTGCGCGAGCCCCAAGGCGCTGGAGGCGAGCAAGACGGCCA
AGTCGGTGCGGGTCTTCTTCGACTGGAAGGACTACCTCAAGTTCTACAAGATGGGCACCTACTGGCCCTACACCCCATCC
ATCCAGCTCCTCTACGGCCTCCGCACCGCCCTCGACCTCATCTTCGAGGAAG
>sRNA.cluster.297
TATCAGCTGTGCCTCTGAGGTACCTGAAAATCCACTGAACTGCCCTCCAATGTTCTTTGCCAGGATTAAACATATATCTA
CTAACAAGACTCATAGCATATGACAAATCCGGACGAGAGCAAACCATGGCATACATCAAAGAACCAACAGCACTAGAATA
TGGAACTCTAGACATGTATTCTATAT
>sRNA.cluster.298
ATAAAATAGACAAAATATCTCGCCATGGATAAACCGACGACGAGGACAGCGAAAGAAATCAGGCGACAGGAATCAAGGGA
GATGGAGGGTTGCAGCGGCGGCGGAGGGGCGGAGATGAGATGAAGGAGAGGTGTGGATCTGGCGGCTGGGGCGGCTGGGA
TTCCAGTGCTGATGGCGCACATGACAAAGACCTCAT
>sRNA.cluster.299
AAATAGTTATATAATTGAATGCGGCGGCAGAGGAGCGTGGAAAAGGCGGTGGCGACGGCGAACATCCTGGAGAGCTCGGC
GCCGGGGGTGGGAGGGAAGCAGTACTACAGCGTAACGGTGCTGACGAGGACGGCGGACGGCGACGAGGGCGGCAAGCACC
AGCTGATCACGGCCACCGTCAACGACGGCAAGCTGTACATCTGCAAGGCGCAGGCCGGCGACAAGAGGTGGTTCAAGGGC
GCCCG
>sRNA.cluster.300
AGTGACCTCCCCCTGGTGCCGACATTGGCGGCTGGCGGCGCACGGCCTCTCGTTGAGATAGCTAATTTGGGGATCGATCA
AAACATCGGCTACTCATGAGTCGTGACTTCATCTAGAGTTTTCTTTGTTGTACACATCCATTGAATTGGGCTACCAACTG
GGCTAGATGTGGCCTTCTTTATGATGGGCTTGGTGTACACGGAACTAAACAGGCTAGCAACAGATTATTTTTTTAATGGG
CCACCTTCTATGTATTGTATACTTCGGGGCTCACAGGAAATCCGCGGGTAATTTTTAGTCCCCGCCCCCTCCCCCGAAAA
TTAGCGGGGGCCCGCCCTTT
>sRNA.cluster.301
CAAGGTAAAGTCACCTGTGACGGGCCGGAAGTGGAATCTGACAGAGGTGTTCATCTGACGGGTTTCATTTTCGGCCCATA
ACAGCTGACTTGATACCTATGACGGTCTATAGCCGGAGGGCTCACTGATAACGGCATCCTGTAGGACCCATA
>sRNA.cluster.302
CAAAATCCTTCAAATCATCTCATTCATAGGTGATGCAAAATAACCGCTCAACTAGGAGCAAACATACACCATCAGAGGAA
CATTAACACAAACTTAAAATCTCTCGGACAAACACACTCCAAACTAATCCTAATACAAAAGCCTCTCGGACAAACACACT
CCAAACTCACACCGAAACTCTCTCACCGAGCATCTCAAAAGGATTACAAAAGGAGCAACCTCCACCCTTGCATCCATCTC
TCTATTTATAGCCTAAGACCCCTAAGACATTGTCTCCTGT
>sRNA.cluster.303
GGTTTTAACCCAATTTTATCTGACGTGACAGTTAAATCAGTGTGGGACTCATGACGTGACGATTGAGTTAGCGTGGGACC
CATATAAGCCCTACATGTCAGGGTTCCATGTCACACCACTTAATTCCCCTTCTTCTCTCCCTTCCTCCTCTCTCTTT
>sRNA.cluster.304
CGTCCCAAAATAAATCAAATTCTTAAATCTTGAGACTATTTAGTGATGAGGAAAAAAAGACTACAATGCCCCTAGTTAAT
CGGAAACTAGCTAGTATCGGTGGGTGGATAGGTAAAGAGTAGAGGAAGGATAAAATCTCAATTCGTGGACCAAAGGCAGG
TAATTT
>sRNA.cluster.305
CGGAAGATTCGTGCGCTCAACTTCTTCTCTTGCTCGAACAACCACCGGTGGCTTGACGAGTTAGTGTTTAGGATTTTAGG
ACCGGGGTTGGGGCCAAGGTTAGGGTCAAGTGGTGGGGTATGGGTCAATCAGTGGAGTTGGATAGTATTGGGAGGCAGTG
GCTCGGTAGCAGAACAGACAAGAGAGGATGCATCGGGTGGCCGCCGAAGCCATGGGGTTGGCAGCGGTGTAGTCGGCTAG
TTTTGGAACAGGGGCAAAGTGGAGTGATTAGGAGATGTGGTCGATGGTGACAGATCCGACGACAGGGACCACCAGAGACG
GAGAAGACGATGGGATGGGCGCTCGCTTCATAACGAGAGACGGGGTGGATTTGGCATAGCCTTGTCGGCGGTGGGAGCCT
AGGGGCA
>sRNA.cluster.306
GTGTTAATGATATTGGTGTTGCAGCCATGGCTCTATTTGGGGAACATGAGTGGTACTTTTTTACACTACGCGACCACAGG
TACCCCAATAGTGTGCGCCCTAGTCGCTCAGCGGCGTCAGGCTTTTGGAAGGCCACCGGCACTGACAAGCCCGTCCAAGT
TGCTAACATACAAAGCACTCCTGTAGCTATGAAGAAGGCACTTGTATTCTATGTTGGCCGCCCGCCCATGGAAACCAAGA
CTACATGGATCATGCATGAGTACCGTCTCACAAACACGG
>sRNA.cluster.307
CCAGCGCAACGCGGAGCTGGACCCGGAGAAGAGGCTGTACCCGGGGGGGTCCTACTTCGACCCGCTCGGGTTGGCGTCGG
ACCCGGAGAAGAAGGAGCGGCTGCAGCTGGCGGAGATCAAGCACGCCCGCCTCGCCATGG
>sRNA.cluster.308
AAGGACGCCTTCGGCGTCCAGGGGTCACGGACCGACCATAGACCCTGTTCAATAAGTGGAACACATTAGCCGTCCGCTCT
CCGGTTGGGCAGTAAGGGTCGGAGAAGGGCAATCACTCGTTCTTAAAACCAGCATTCTTAAGTTTAAGATCAAAGAGTCG
GGCGGAAAAAGGGGAGAGCTCCCCGTTCCTGGTTCTCCTGTAGCTAGATTCCCCGGAACCACAAGAATCCTTAGAATGGG
ATTCCAACTCAGCACCTTTTGTTTTGAGATTTTGAGAAGAGTTGCTCTTTGGAGAGCACAGTACGATGAAAAGTTGTAAG
CTGTGTTCGGGGGGGAGTTATTGTCTATCGTTGGCCTCTATGGTAGAACCCGTCGGGGAGGCCTGAGAGGCGGTGGTTTA
CCCTGTGGCGGATGTCAGCGGTTCGAGTCCGCTTATCTCCACCC
>sRNA.cluster.309
GGTTTCTCTCACCACATCAAATTGGACAGAAAGGAAACTAAATACATGCGTCCTACGATCCCAATGTCTAACACCAAAAC
TTCACTTGTCGCTCTCCTTTTTTCTGCTCACAGCCCAACTTATTACTGCCGCAAGGGCCCCAATCTTTGTGACTGGTATT
GGTGGTGGAGGTGGTGGGTATGGCAGTGGAGGAGGAGAAGGCAATGGTGGATACGGCCA
>sRNA.cluster.310
ACATTTTTTTAATAAATAAAATGCTGAGTGGATTGTCAAGCATACGTCACGTAGGACAAAACTGCTCTGAATTGGATTGA
GAGGGATAATTTGTCCAGTATTAAAAGTTCAGAGTGAACGATGTCTGGTTTTCGAGTTTAGGGGGGTAATTCGG
>sRNA.cluster.311
AAAAAAAACAAAAACAATCAGGAGCATTAGTGATGGGTGGCAAGTGCAACATCATGGCACATGAACCAAACAAAATTTCA
TGACAAAGAAAGTGAAGTGAAGGCAAGGAAACCATGGTCCCATGGCTCATGCAAAACAAGCAGA
>sRNA.cluster.312
CTAAATTCAAGGATGGGGAGGCATTATGTGGTTATTGCTGGGCTCTTGGTGTGAGAACGCCTGGTAGGGAGCGGGACCAT
GCATCTATGAGAGGGGTAACCGAGTGGAGTGGTGGCTACGAAAGGGAGAGGGGTCTTAGCAGATTGTTGTGGTATCTTTC
ATGTTAGTTTTTAGGATATATTAATGGAAGAT
>sRNA.cluster.313
GAACCCGATCCCATAAGTCAATGGCTGCTACTGTAGATGTAGTCCTGCAGGCAATCCCCACTAGGATCAGTCAGTGCTCA
TCATGAGTGTAATCGGTAAGTGTAACGGGAAACATAATGAAACTAAGCCCCACTATGCTTATCTGAATGCTTATCCGTCA
>sRNA.cluster.314
TTCAGGTCTAAGGATTCAACACCAACACTAAATGAGATCACTGATGACACAACATATATGGCTCTTGCAGTGTCTCATGT
TGGGTCTATCCAACAACATATTCCCCAACATGTGTCCACATTATTAATTTGGTATCTCTATACCATGATCCATGAGACAT
GATCATCAATTAATACATGTGCTGATCATCTAAACATATTTGTTCCACATATGATATTTGATCAGGGATCCTTTAGAATT
A
>sRNA.cluster.315
AATTACTAGTATTTATATACATCGATCAACACAGTGGGGATTATTTGCATTACTACACCTACAGTAGCTGCCATTGACAT
ATGAGATTGGGACCACCCGTCAACTACTGCTACTGCAAGTGCAGTACTGCAGAGGATCCGTGTCCCGATCAACGGGACAC
CAGAAATGTAGAAGCAAGAAAAAAA
>sRNA.cluster.316
GGGAGGGACGAGAGGGGAGGAGGAGAGAGAGGATAAGGCAGCCGCGTGGTGGAGCAGGACGAGGAGGCGGTGGCGAATCC
GGTGGTCGGAGAGGCAGAGTGTGGAGGAGGAGGCAGCTGTGAATCCGATGGTCGTCGAGGTGGGGCAGCATATGAGAAGA
CA
>sRNA.cluster.317
AAAAACCTTTTAGCTACCCTAACCCGCCTGACATGGTAAAATAACACTGACATATGCTACTCACAAATTGGCATGATAGT
TTTGTCTTGCCACATCAGCTAGGGTGGCGTGACTAAATAACGTTGCCACGCCAGTCAGACAGGCATAGTCAACTAACATT
GTCACGCCAAACAAATCGATGTGACAGTGTTGTTTTACTACGCCAGTCTG
>sRNA.cluster.318
AAGGACGAGGGGCCGCCCCTAGTCATCACCATTGTGTTCCACAGGCCATCGCCCTTGTTTGCCGCGTCGCCGTCATCCTT
GTTCTTGTCCGCTTCAACTGCTCTTGTCACCTCCATACACTACCATCGTTGCACTTGTCCATCATGTCCTGCCGCCCCCG
TCATCATACACCGTGACGCAACCGTCGGCGACATCACCGTCTTTTGAACTAGCACCCACCGAAGGCAAAGAAGACAAGGA
AGAACGAAAGAGAAGAGATGGAATGGTGGAGAACAGGATGCATCAGAGAAGAATGGAAGTAGTATATAAGGACGCATTGG
GACTGTTGCTTTC
>sRNA.cluster.319
GACCGTTCTACGAGGAATGAAAGAAAGAGTGACGAGCGAAACCATTTGTTGAGCTATAGGTAGAATCAAGGCCATTAATT
ACGTTGAATTGATTTCTTTGCATGTATATGAATTTAGACGTTTCATTTTTTCTGTGTATATATATAGATATCCAC
>sRNA.cluster.320
GTCGCCGTCCTCCTCTCTTGTCCCCGCCGCCGAGTGCTCGTCCTCCTCGGCAGCGGCCATGACCCTTGTCGCCAGCGTCG
TCAAGTGCTCCTGCTCCTCGTCAGCTATGGCGCCGTCGGCCACCACCACGTCGTTCCTCTTCTGCAAGA
>sRNA.cluster.321
AAGCTCTGATACCAACTTGTCACAACCCAACGCCGGCGGCGAGACTAGTTGGAATCAGTAGGACAGAGTAAAACAGAGGA
GAGAGACATAGAGGGAGACAGAGGAAGAAGACAAAGCAGATTGGGGAGGATTTTTCCTTTTCATTTCATAATTAATTT
>sRNA.cluster.322
TACAGATAGAAGGTTCTGTACTAGTGAGGCGTGGCGGCGGTGAATCCGGCAATGATGACGGGAGTAGCGACCGCGGGAGC
AGGTGGACCAGGCGACGGCGATTATGAGGATGACGGTGACCATGAGGAGGGCAGCGGCAGT
>sRNA.cluster.323
GGAGAGGAGAGGCGAGGTGAGTAGGCTAGGGATTGGGGATATAGGGACCGGATCGAGGTGGGAGAGAGTGGGGATTAGGG
TTGGGAGTGGCAGAGGAACCGGATCACGATGGGGAAGATTGGGGATTGTGTGGGGGGGCGGCGATGGAGGACGACGGAGA
TTGGGGATCGGCGCGGTGGCTTCGGGCA
>sRNA.cluster.324
ATTTTTTACCCCCAATGGAGAGTGAGGGGATGCATCTGAGTTGGGTATTAGGAGTGGGGTGCTTTCCTGTACTTGGCTTA
GTCTTTATCGAGGTGGGCCCCCCTACACGGCATGACCGAGCTGCAGGGGGCCCTATATGGCACGACCCCGTTGCGTTCGA
GGTGGTCCAGGGATTATACCCGCCCGTACAGTATACAACGGTAGCATACCATCTATACAAGAAATACAAATCCCAATATT
CTATTAAAGCAGGACAGATTGAACAATACAGCACAAATCTTCGTGAATGATCCAACGGTGATGCCTGTAGGGGATGTCCC
CTTAGAGGACAA
>sRNA.cluster.325
AATCTTTTTCCCTTCTCTCTCTCCACCATTGCCCATGCCCTCCCTCACTCCACCTATTGCTAGTGGGTCCCATGCAAATT
ATTCCACCATTTTTTTCCATAGACTCAGAGTAGAGAGGGTGAATGGAAAGACTATTGGAGCAAACAACGATTTTGACTTG
ATAAATTAGATGGAGAGTTGGCCAAATAGACATTTGAAGAGTCAAAA
>sRNA.cluster.326
ACCCGAGCAGCCGGAGAGTGAGGCGAGGCGAAGCGAAGGGAAGAGCGCGAGGCAGAGTAAGCAGACGAGAAGAACAGCGC
GCGGCGCGGTAGCTGAGGAGAGTGGTGCGGAGATGGATCACGAGGCGGACGCGTACCGGACGGACCTGATGACGATCACG
CGGTACGTGCTGAACGAGCAGAGCCGCAACCCGGAGGCAC
>sRNA.cluster.327
ATCAGGATACCTGAATCACGCCATGAAGGGAGACTACGGGGAAAGGGAACTCTCGGAAGGAAAGCAATAATGACGGTAGA
CAACAATTTATTCCGTAAAGCCCATTTCACTGTTCTGCAACACTCTTCATTAGTAGCTCCTTACATCGAGGAGCACTTGG
CTCTAGTTCGCGCCAGGAACATCGGTAAGTCCGATGCATGGATTACACGGCATCACATTGATAA
>sRNA.cluster.328
ATCATCTGGCAATGAAAGACAGCGGAACATTGTCAGAGAAAGGCCACGACGACAGCGACGACAACAACAAACGACTTCCC
AATTTCTCCGTTATACCGCCCTTGGTGATGAGAACTACGATATGCCTAATCTTACCTATGGATGGAGAGAGAGCGCCCCA
TCGCCACAGCCCCGTCGGAGGCGGCGACGGAGGCCCACGACGACCGGCG
>sRNA.cluster.329
TGGTGCTCATGGGCGCCGTCGAGGGGTACCGCATCGCCGGCGGCCCGCTCGGCGAGGTCGTCGACCCGCTCTACCCCGGC
GGCAGCCTTCGACCCGCTCGGCCTCGCCGACGACCCCGAGGCGTTCGCCGAGCTCAAGGTGAAGGAGATCAAGAACGGCC
GCCTCGCCATGTTCTCCATGTTCGGCTTCTTCGTCCAGGCCATCGTCACCGGCAAGGGCCCCCTCGAGAACCTCGCCGAC
CACCTCGCCGACCCCGTCAACAACAACGCCTGGGCCTACGCCACCAACTTCGTCCCCGGCAAGTGAAGGGGGGGACCGTA
GCTTAGCAGTGGTTAATTGTGGTTGGATGGATTTGTGGCCAGCGAGTTCGTTGTCTTTGGGTTGGGGAAGATTTTTTGTT
TTGGTCGTCATATCGGATAAAATCAAAAACC
>sRNA.cluster.330
TTTTTTTCGCGAAATGGATCATAATAAAATAGATTATAGGTATCTAGGGAAGATTCACTTGGAAGTAACTATTTCCTAGA
TACCTATGCACGGTACTTCACGATTGAATGAATCAAACTGAAAAATCCCTAAAAAAGACCTAAAGTTAAGGATTTTTCAA
TGGGTAATGTTGCTCCAATACCTAACCAAAGAGCTACTGCAGTACCGATTAAAAAAACGGTTGTAGCTACTGGGCGACGA
AATGGATTTTGGAATTTATTGACATTCTCTAGAAAAGGTACTGTCAATAAGCCCGTCGGCACAGAAACCATTAAGAGAAC
GCCCAATAACTTATTAGGTACTGTACGGAGTATTTGAAACACGGGAAAGAAGTACCACTCGGGTAATATTTCCAGAGGAG
TTGCAAACGGATCCGCCGGTTCACCAATCATTGACGGCTCGAGAACCAATAAAC
>sRNA.cluster.331
GTCCGCATGTGGTAGCGATGGAGGTGGGGATGGATCCAGCAGCATCTCCCCCTCCCTCGCGCACGGATCTGTCAGTGGTG
GAGATAGGGGAGAGGCAGATCAGACGACCTCTCCCCCTCCCACGTGGCTGCAACGGTGGCGGT
>sRNA.cluster.332
CCATGTCCGCGCCGGCCTTCTCCACCGGCTTCACGACGGGCGCCCGGGTGTCGGCGAGGAACCCGCTGATGACGAGGAAC
CTGGAGAGGAACGGCAGGATCACCTGCATGACGTTTCCGCGGGACTGGCTTAGGAGGGACCTGAACGTGATCGGGTTCGG
GCTGATCGGGTGGATCGCGCCGTCGAGCGTCCCGGCGATCAACGGCAACAGCCTCACGGGGCTCTTCTTCTCCAGCATCG
GCCAGGAGCTCTCCCACTTCCCCTCGCCGCCGGCGCTCGACTCGCCGTTCTGGCTGTGGTTGGTGACGTGGCACCTTGGG
CTGTTCCTGGCGCTCACCTTCGGCCAGATCGGGTTCAAGGGCAGGACCGAGGGCTACTTCGACAAGTGAATGAATCCACA
GTGGCTTTTGGTTAGCTTGACTGTACGGACGGATGTGTGCGCTGCATATCCTTT
>sRNA.cluster.333
TTGCCATCAGGCGTGACACCAGCCCATTCCGTGCTACAGACTGCAAAGGAGGACGCCTCAAGCCACGACTGCTCCCATTC
CGTGGTGCGCTGGAGAGTCGAGACGAGACGCGACGCGAGCACCATTGAAGGTACGGTTCTCTTCTTGCATCTTTTT
>sRNA.cluster.334
ACAGATTATTGGGTGAAAAATTACCCACCATGCCACCCCACTCCCTCTTTAGACTTGCAAACCCAATAATCTAGGCTCTA
ATAATCTAGGAAAGAAACAACTAACCGCTTATTCTACTACAGATTATAACAATCTAGCTTATAGTAATCTGACTCAATAA
TCTAGATTATAATAATTCCAAGCTGAAAGAAACAGGGCCTAAATACAATAGATCAAACAAAAAAGAATACTACTATATT
>sRNA.cluster.335
ACCGACCCAACTCCATCACGCCCACCCTCGCCACCGGTGCCTAGGAAAGGGTCGAGCTATACTTCAGATCAAGCAGTTAC
CCACTCCCGCTTGTGGTAAGCACGGTAAGTCTCCCAGGGTTTCCCGTGAACCGGTCCTTAACTGCCATGGA
>sRNA.cluster.336
AAGGAGAAGACACCATCTTGATTACTCCATTCCTGCTTAGCCAAATGGACCAACACAGAGCTGTTGCACCCATCAAAAGC
AGATTCCTCATTTCTTTGGAGACACATGATAGCCAACTCCCAAACATATGACCAACATTGCGAGGAGGTTTCAGATTAGA
AGCCAAATGAATTACAGACCACACCAAGCGAGATAAGCGGCACTGAAAGAATAAATGTTGGATAGTTTCATCCTTGTAAC
AGAAACAACATGTCTTGCTGCCTTTCCAATTTCTCTTAGCAAGGTTGTCCTTG
>sRNA.cluster.337
AAGTACCATTGTTGATAAGGGGAAGCAAGGGAAGTGGGGTACCAGTGATCTATTGAGAGTGGTTTTTGGAGTGCAGAGAA
GATGGTGAACACCGAGGGTACTCAAGAACAAAGAAAGGCTGAGGAGGATGCTGCACTGCAGGCTGGGAAGAAGGAAAGTG
TGGCAGGAGAATCTTCTTTTTTCACT
>sRNA.cluster.338
GTTGGAGGTAAGCCTGCCAATGGGCTGGATTGAAATGGGCCCAATGGATTGGTTTCAGCTTTGGGTGTACTTTGGATGGA
TGGAAATGGATTGAGGAGTTTAATGGGCTGGACTGGTTAGGGTGGAGGTGGAAACGGTTTGGATTGGATTGGTTTTTGGT
TTCTGATTTTTGGATCCAAATT
>sRNA.cluster.339
TAGGGATAGTATTCCAGCGAAACCATCCTTTTACGATAGCAAAATCACAATTTTCTCTTAAAAGGACCATGCCAGAATAT
AGTCCAATTGGAGTCCTGATTAAAAATAGTTAAAAGGACCGAAGACGGAGAAGAAAGGGGATCTAGTGGAGAAAAAGAGG
GGCTGCTCTTTTTCACTCACTGACAGAGGGAGAGGATAAGGTAGGGTTAGCATATT
>sRNA.cluster.340
ATCCGCCAATTTTGGCGTGTGGGTTAGTACATCCGCTGGAGCGCGTTTTTTCACCCCTACACGCCAAAACTGGGATGGAG
GATTGGTTCGATGATCTGCTAGGGATGCTCTTATAAGATTCAAGCTGTCTTTGTGGAAAATGGCTTTTCCAT
>sRNA.cluster.341
TTTCGGTAGTTAGACTAGTAGCATCCTTGCGGTCTGACTGGCGGCGCCACAGCGGTGACACAGGCAACTTTTAGATGGTT
GGACCGGCAGTGTCAGGCGAAGGGAGAAGCAAGGCGATTGGACCGGTGACTCTACACCGGTCAGACCGACAGGACTAGAG
TGGTCAGACCGGTGCACACAAGTTAGTCT
>sRNA.cluster.342
GTAAATTTTTTTTTTCGCCTTCGGTTATTTGCGGCTACATCAACTACCATGACCACGGCTACTACATGAATCGGCTACAT
CGACGAACGTCTACAACAAGAATCATCTACGGCAACTCCAGTCAAAGCGTCCGTGTCATCGCTATCGTCCATGACACTCC
CGCTATGACTGCGGGAGGGAATAGAGGAGAGTCAAGGGACGACACAGAAGGGGACGCAGGCACCAGGTGGAGGACCGTCC
ATCAGAGATGCAATTGATGATGGTGACTCGAAGGAGATGAAGGAATAGAAGATTTCAATAGAGGAGAGTCAATGAACGAC
ACAGAAGGGGACACATGCACCAAGTGGAGGACCGTCCATCAGAGATGCAATCGATGATGGTGA
>sRNA.cluster.343
ACATGAAAAGTCAAAAACAGATCTGACTCGGGAAGATCGATGGGTTCGCGGGGCGCGGCATATATTAGTCTACGGCTCCA
CGCCAGTAGTCTGCACACATCCCGTACGTTCGAGATCAGGCCATGGCCCATGGGAGTGCGTGGGACATGGAGTACATAAT
A
>sRNA.cluster.344
CCCCAAATTGCAGGGCCCCCCATATATAGGTGATGGGCTATGGCCCATGGGACATCCATCACCAGGCCTGAGGAGCAAAG
GAGGAGAAGCGATTCACGAAGCGATCTGACTCCTCCCGTCGCGCGTCACCTCGATCTCTGGGTGTCTACGTCGTCGTCTA
GGGCTAGAGGCCATTAGGATTCAGCCATTCAGATTCACGCCAATCACCCGGTGGCCATGGGCAGGCGCCTGTTGCTCCTC
TACTCCTGTTGCAGCACTGCTCATCGCCTCATCGGCCGATCGGCGCCACCC
>sRNA.cluster.345
ACGGAGAAAAAAAAATATAAGTTCGCCCACGCTAGATCTCCGAGCTCGCCGCCACTCCCTCCTCCCGCCGACCGCAACAC
CTCGTCGTCGTCGTCATCGGGTTAGCATTGGCGTCGTCGTCACCCCTTCTCTCTTCATGGAGGTGATGCAACCACTCATC
CCACTTATCTGTCGCTCGGGCGGCCGCATCCAACCGATTCCCTCCATCCAGCATCTGAGTATAATATTCTTCCTCCGGGC
CACTCTCTCTCT
>sRNA.cluster.346
TCAATGTCCGGCTTCCTCCCAAACACCTTCTCAAACGCACGACATTCCTCTAATGCTAACTTGTCATTATTAGTAAGTGG
AGGGAATGGACGGTCATCATCAGAGTCTTCAGCAAATTCAACATCATATTGCTCAACACTTGCCTCCTCGTCAACATCAT
CTCTATTGACTTCTACTGAGACAGAATCGTGACCACCACTCAATTCGACATCAAAGTAATCATCTGGATTCACATATTGG
CCTGCTACTTCTGTCGGGTATTCAGGGTTGACTCCGTACGACGACCAATGAACACTCGCCGACAAATCTTCACTTAGATC
AAGCCCCTCTTGTT
>sRNA.cluster.347
TTTCCAGTGGAAGAGCAGATAGCTACTATTTATATCGGAACAAGAGGATATCTTGATTCCTTAGAAATTGGACAGGTAAA
GAAATTTCTGGATGAGTTACGTAAACACCTAAAAGATACTAAACCTCAATTCCAAGAAATTATATCTTCTAGCAAGACAT
TCACCGAGGAAGCGGAAATCCTTTTGAAGGAAGCTATTCAGGAACAACTCGAACGGTTTTCCCTTCAGGAACAAACATAA
ATTTTGCACATCTACTCTTGTTAGTAGAAGTAGTAGAGGAGAAATCGTTGAGAAAGATTTTTCATTTGAATCATGCAAAA
AAGTTTTCTTAGTTTTTAGTATAGTTATTTAAAGAATAGATAGAAATAAGATTGCGTCCAATAGGATTTGAACCTATGAC
ATCGGAT
>sRNA.cluster.348
AGTCCCCTACCGTTTGGATCTAGGGACTAAAAGGGAAGTCACGTGGACCGAGGGAGAGAGAAGAGTGAAGCTGTCACTTT
AGTCCTATAAATACCTCCAAGAGAGACTAATGGATTTTAGTCCTATATGCACTTTTTAAGATCCTTTTAGTCGCCTCTGT
TTGGATTCTTAAGGATTAAAAGGGACTAAAATGGAGAGACTAATGGATTAG
>sRNA.cluster.349
TAGCTCTAAATTTGAGATTGTGATGTATGAGTCCCAAGGGTAAGAAAGTGTGGTATGATACAGTTGTGGTAGCGAAATAA
ACACATGCCTGAGAAAATGTAGCATGACTAAAATGTGACGTAGTAAAATGAAGCAATCAACCAGACAACCTCTAATTGTG
CACGTGCAATAGACGTATCCGCATAACACATCACACGAGACATAAATCC
>sRNA.cluster.350
AAGTGGTATATTGGACTAGTGCTAGGTCTCTCATTTCACTTCCGGCCCGTTTACTTGGAGAAAGTTTCTAGGAGGGATTC
GAAATTTAGAGGAATGATGCTATTAAGTATTTTGTTTGGTTGGAAGACATAAAAATTAATTTTGATGGGATGGTGATGGA
GAATTGAGTAAGGAACTCCCTCCTTTTTAATACCTGGGTAGGGGCAGGTAATTGGGAGGGAATTCCTCCTTTACTTCGCC
TAAACAAATCTCAGCCATCCGTTTTCATTAATGACCTAATCTCCAACTAAACTCCCTATCAATTTCCATCACCTCTACCA
AACAAACAAGATATTGAGATTAAAAATTAAATCCCA
>sRNA.cluster.351
ATGTAGTTACTAGTGTGACTGCAACTTAAGCAGTCACACTGGGACCATCCAAGTTACATCTAAGGGCTAAGATTCTCGGA
GCACTGTTCACACGGAAAAAATACTATACATACACTGTAGCAATGGTACTGTAGCAATTTAATCTGTACCCTTGATCTGG
AAAAATGGATGGATGAGATACCATGCAGTCACTAACTTGCAGTCCTAGTAGTGACTGCATGTGATCTCAATCCGAGGAGG
AGATATGACGATGGGACATTTAACTCTTTTTTTTTGCCA
>sRNA.cluster.352
CAACCGGTGACACGTGGCGCCAACTTACCTGAAAGCGGACGAAGATGGCACCATCGGTGATTTGCAGCGACGACACACTA
GGGGCGACTGCGACTAGACGACTTTCACTCGCCGAATCTAGCCATTTCAGGAGAGGATGTCAGGAAGCAGGATGCGCTGA
GGTCATAGGTTTTCCTTTTTATGTTATGTGTTCTCCTCTTTATT
>sRNA.cluster.353
AAAACACTATTCGAGCAAGTTCTTGTTACTAAGCCAAATCATATGTTTTAAGTGTTATCTGAGTTAATGACAGGTGAGCT
ATCTGAGAAGATTCCCAGGGACCACTCAACCACTCCAACTAGCTGGCACCGAAAGACTATAATGACCCCCGAAATATACC
AAAATGCTCTCAGGATTACTGACATGGCAGGGGCACAATTATAATCTTACATGGGCTGAGTGGGGGCACAATTGTAATAT
CATATGTATAGCTATTTCCTTAATGAAACAC
>sRNA.cluster.354
AGGCAGGCTTAACTCCAACCATGGGGCACGACAGAAAAGGCACAAAGCGGACAACAGAAGAAAAGGGGAGAAGGAGTGGA
TGGAATAGGGGAGAAGGATGGGAAAGCAGGGGGACTGGTTGCAGGGTTTCTCCAAAAATGATGCCTTCAAGAAGGTGACG
ACGTCGGAAAGGACGCCACCATCACATAAACAAGAGACTGGAAAGGAC
>sRNA.cluster.355
TTATAATATGTCCAAAATAGTCTTGAGAGTCAATATCAATTAAATGCGGGGAGAAATAATAAGGGAAATAAAAGGGAAAC
CGTAGAAAACAAAGAACGTGGCTTATGTATTCTAGTGGATTTTGCTCCTAGCCTACATGTAAGTTAGATTTCGCGGGTAA
ACGGGCAAAGCGGGCATGGGTAGTGATTACCCATACCCATGCCCATTTACCCATCGGGCATAGCTTTTGAACCAATAAGA
TACCCATGGGTATAT
>sRNA.cluster.356
CCTCGCCCTCTCCCTCTATAACCTTCTATGTCGGTGACGTCCAAGAGACTAGTTGCTTTGCTTGGTTGTTTGGAGTTGGC
ATTGAGTGGTACAGCTAGTGCGGTCCAGCGACGGCTGGGCATGCTTAGTGGTGGTTGGTTCGGTGTTATTTTTTTCTTGG
TTGTATGTAGGCAAGTTCGGTGTTTAGAGGTGGTCTGTTTGTTTTCTTTTTCGTTGACTATAATCTCTCAGGGTT
>sRNA.cluster.357
AGAAAGCTGCACTACTGAAGAAACCATCTTTGTCAGTCGACCAAATTCTACAATAGTTCCGATTCCAATAAAATCAGGAC
TAAAAGGGATCTCGGTTTATAAGCGCAACAGGACTATAGGGGTTGCAAACCGGACCAGAGTAGTGCTAGAACGCATCATT
TGTG
>sRNA.cluster.358
ATCTCTTTGGAAGACTAGTCTAATAGGGGAAGGGTGGCTCTCCCTTTTAAGGTGGCTTCCTCCTCCCAAGCTAAGCAAGG
TGGGATTATTCAGAGGCTCACACGGTCGCCGCCCGACTTTTGCGTCTTTGCCAGCGGGTAATAGTGGAGGATGTCCTCAT
CACCCAGTAGCATTTCCGCCCCGCACGAGTCCAGGACCTGTCGGATTATTCAGATGCTCACACAGTCGCCGTCCAACTTT
ATCGTCTTTGCCAACGGGTAATAGTGTAGGATGTGCTCATCACCCAGTAGCATTTCCGCCCCGCACGAGTCCAGGACCT
>sRNA.cluster.359
TATAAGAAATTGCAACGATTAGTTACAAATAAAACCACGCGCACTTTTACAATAAATGATTGACTTGGATATGCATAAAT
TATAGTGCATCTTTCTTTCTGAATACTGACAAGCAAGAAAAAAGGACAGAAGGGCTAGAAAAGGTGCAAGAAGGCAGGTA
GCAAGTGGCCGGGAGCTACAGTACAGATAGCCT
>sRNA.cluster.360
GTTGAAAAAAAAATCATACAGAACTCAAAAAAATTGGACTGGGAAAATCATACAGGAGTGGTAATGACATGTTTAAAGCC
TTAAAGGTACAAACAGTAGCACAATAGTCAAGATGTCTATCTCCAACTGCACACTTGGGGACATATCACTATCATGGGCA
TTGGGTGCTTCAAGTAGTAGCTGAATAGGACTAGAAGGGGCATTTTCTGGGATCTGAACTTCACTCTCAATGGTTAATGG
TTTTGGATCAGAGGTGGAAGCTACTTTCTGAGACTTGGTTGACCTTTCCCACGAAGACTTCAAATCTATTGTCTTCTTCT
TCTTCATTTTTCAAATTTCAAGACCTACAGTTCAAATTTCTGACTAATTTAACTTCTAAGCAATAG
>sRNA.cluster.361
AAGCTCCCAGTCTTTAACGCTTAGTAGCATTTCGACGTGGTCGCTGCGCAGAGTCGTCCTCCGGTCTTCGATGATTCGGC
CGCATAGACTGAAGGCCGATTCGGAGGACACCGTCGACACGGGCACCGTCAACACATCCCGTGCTAGTTTTGATAGCA
>sRNA.cluster.362
ACAATATAAGAAAGGAAAAAGTACGAAATACCCCTGAACTATCGTAGTCGACCGAATTATCTCTCTGAACTAGAAAACCA
AATATTGATCACCCTAAACTTTTAGTACCAGAAGAATTACCCCCCTCAACTCAATCTAGAGCTGTTTTGTCCTACGCTGC
ATCCGCGTGGCAATCCAGTCAGTATTTTTTTTTT
>sRNA.cluster.363
AAGAATTTACTATTTGCCACTCTCTCAAAATGCCAGTGCTCAAATGCCACTCTCCCAAATTTTCATTCCCAAATGCCACC
CGGGCCCACATGTCAGCCTCACTCTCCATTCAAACAAAAGTGATGCGGGACCCGATGCTGAGTGAGGCTGACATGTGGGC
CCGGGTGGCATTTGGGAATGAAAATTTGGGAGAGTGGCATTTGAGCACTGGCATTTTGAGAGAGTGGCAAT
>sRNA.cluster.364
CACCACATGGTGGGCTGTGGGTGCATGGTTTTGCTAGACGTGCCCATGGCGATTAAGGACCGGTTCGCGGGATGCCCTGG
AAGAACTTATCGTACTTACCACAAGCCAGCGTGGGCAACGGCTGGGCTTGTAGTGTAGCTTTCCTCTAGCCGACGTACCC
AGGCGAGGGTGGGCGTGATGGAGTTGGGTCGGCCGGGGTGTCCGGTTGATCGGCTTCCGGATTCACCGCGGCACGAAAGG
GGGGCTGCCCGTTGCCTGCTGGGGACGGGGGCGAACCCTAAGGTGTGGTGCGATCGGTTAGAGGGGGTTATGCGAAGGGT
CCTGTCACGGCCTCTTTCCGGTATGTCGTGGTGGCATGTCGGCGCACGGAAACGTGTCGTGGGGCTGTGTCTTGTGGGTA
CAGTGGTA
>sRNA.cluster.365
TAAAAAAACCCACAACCCCTTGGGGTTATCCTGCGCTTGGAAGAAGAACTAGGAAAAGGAAAAAATATAGTGATAGTTTT
ATTCTTCGTCGCCATAAGTAAATACGTAACTAGGAATATGGAAAATTGCATTTTTGGAATTTGCAATAATGGGATGGGCG
AACGACGGGAATTGAACCCGCGCATGGTGGATTA
>sRNA.cluster.366
ATCCAATCAGATATATGCAGCTTTTTTTAATCTCATTCACGTAAGCCCCACCTAATGACACTGGACAAAGACCTCGTCAA
AAGGAGCCACGTAGACGCCACCTCAGCCAAAACCGGTCACAATACTACCGAGGGACCTTATTTAAACGGTTTCGTAAGTT
GGGAGACCCATCGTACCTGGTTTTGTGACTAAGGGACAAAAATCGCACTGGGCGACAAATAGAGAGACTAA
>sRNA.cluster.367
GTAACATTGTACAAGTGCAAGCGCTGGTCACATACATGCACGCACAACCTACCCCTACCTCTGTCATGACTCATGAGGAC
ATCCAAGGAAATAGGGTCGTCACATCTCGAGATTAACAAAGTCACTACATATGCCTTATTATTAACGGGTATGTTGTCTA
GCTATCATCGAAAAAATT
>sRNA.cluster.368
GATATCATTTCATCCGTGAGAGGGTTGAAAGAAAGGAGGTCGAAGTGGAGTACACAAGTTCAGCAGAACAACTTGCAGAC
ATACTGACAAAGCCTCTTGGCAAGGTCCGATTTCTGGAGCTGAGGGGAAAGCTGGGTTTGTCTCCAGTGTGATGCGTCAA
GATTAGGGGGAGAAATTGTTGGATATTTTGTAATCTTGAGCATTTTATATTTCTGTTTTGCATTGACGCAT
>sRNA.cluster.369
TTTGTAGGATTTACTCCTTTTTCTCTCAATAGCATATTGAGGAAGAATATGCATTTTCGCGATTTGTACCCAAAGACTAA
TTGAAATTGCATCCAAAAAACAAATAGGATTTGGATTATGAGTACAGAGTCGCGAAGCATAATTTTGCATTGGATTAAGG
ATTCCAATTTTTAAAATATGAGTAAAGGATCTATGGATGAAGATACAAAAAAATTTATTTCCAATCGTAACTAAATCTTC
TTTTGTTAATA
>sRNA.cluster.370
GAGATCCGGCCCTCCCTCTCCCTCCTAATCCAGCCGGAGGGGAAGGGCAGCGATGGTATAGATGGTCAAATGGGCCGTCC
GGCCAGGCACGGCTCAACCAACACGCCAGACCGGCCCAGACTTGTCCACACGCTGCACCCCTAGCCCAGACACGCCAATA
AGACTCATGCCGCATGTCGGGTCGGTTTAAAGGCACGATAGTCCATCGT
>sRNA.cluster.371
TCTGATTTTCAACTCTCCTCTCTCTTCGCCGGCCAACCTTATATTCTCCTCTCTCTGACACGCCTCTTCACCTCCTATCC
TTTCTTCTCGATCTCAGCCGGCGGTGGGCAGTGGGGCGCAACAGCGGGCAGTAGTGGCTGCGAGCGACGGCTGTACCCCA
CACGGAGGCCGGTGGAAGAGGTGCCCGACGACTCCCCCGCGCGGATCTGGGGACGACGGCCCTTCCCAGCGCGGATTCGG
GGACGACCACTCTCCCCCCACGCGGATCCGGCGG
>sRNA.cluster.372
TACGGTTGGTACTCACCCTTGCTATTTATATAACTTTTAGGAGAGTGTTGAAGAGAAGCCCTTGTCGGTACGCTTGCGTA
TCCAACAAGATGATCGGAGTGCGGTCTTGTTCTAGGTCTCGTTCCCCAGTCGACTGCCTGTGGCATGTTAACCGGGCCCT
TATATTATTTTGTCTTCCGCTGTTGTTCTCTGATAGCTGTTGGCCTACCTAGCCCTAATGTAAGCATTTAACTCTCTTAG
CCTGAATTCATTCGTGATATGTTGTGAT
>sRNA.cluster.373
GTCGTCTCCAAATCGACCATGGCAATCCAATCCTATTCTTACTCGGGTCAGGGGTCAGAGCGCACCGCATATCGCATCAT
TTTTTTCGGGCAATCCAATCGTATAGGTTTCCACTACATACTTTCCCATTTTTTTCTTACACTTTGGTTCTATAAAA
>sRNA.cluster.374
CCGTCATGCCAACTCTATCAATTGTTTCGGGCACCGGCTTACCCTCGTCTACCAAGGAGACTCCGGCCTATAGCTCTATG
ATATACCTGAACGTGGAGGATTACGAAGGACGGACAAGGCTGCCACTACCTGCCACCTACCTCTACAACCCTGGAGCACA
CAACAAACC
>sRNA.cluster.375
ATCACCGTTGTCAGGTGAGCCCGGTGATCCGATCCTTCCCTCATGTTATCCTTGTTTTTCCCCGTCAGATTTGGCCGATC
CGTGTGTGCCCGATCTACCGCGCCACGGGAGAATGGGGGCGGGGCGCGGTGTTGCGGTCGCGCGATCTAGAGTGTGTTTT
TTTTTTCTCAATCTTCTT
>sRNA.cluster.376
ACTATTGGAACTAAGCATGGCTAAGCATAAAGTTCTAGCTAAGTCACATAAGTAACATGAGCTAGTCGATTTATTACCCA
AGGTTGACAAAGGACAGATATCAAGTAAACATGGCACAAGCGAGCAGATAGGTAAACCCTGATCCCATGTAATTAGCAAA
ACATGCATATTTATTTGCAAACAGTAAAACAA
>sRNA.cluster.377
TAGTGTGCTAGTTGTTGAATCCTTCGTGTAGCATTAGAACCAGATGGGGGTTTAACCAACTTCTTCTTTGAAGTCTGTAC
AAAAAATTTAGGCATAAAAATTAACAACAGAGTGAACCTGGTGTTTGCAACTAAGTAATATGTACAATGAAGTCAGTATT
AAATATAGCAGGCGCATTATCTGACGATCAATAACAAAAAATGTAGAACAGTTGTAAGATAAGATTCAGGAAGTATTGTT
GACATCAGAAATAAAGCATCTTGAGAAAAAAAGGGAATCTGCTGAACCTC
>sRNA.cluster.378
CCTTTTAAAAAAAAGGAGGAGCGGTGCCAACCGACGACACTGAAGGGTAGCGACCGGCTGGCAAGCAGACGACTGGGAGT
AGCGGCGAGACTCATGTTGTGTGCCCCGTCCATGTTGGTTGAGATGGTCCGCTTGATTTTGTTGGCTGATTTAGATCCGG
ATCTAAATGGAATATGTCCAT
>sRNA.cluster.379
ACGCGTACATGTGTGTGGGGCTTGGGGGTGCGGGAGATATGTGTGTGGGAGGGGAGGGGGGTATGTATAGAAAATTAATA
AGGCGAATACTTTGACGGTTCCATAGAAGTTTATTGGTTCAAAATTTGATTGTTTTTATAAGAAAAAGGTAAATGTATAT
ATTTCAGTGC
>sRNA.cluster.380
GTACCTCACAAGTTACATTAATTTGCTTACCGTCAGTGTCTCGACTCTTGACTACCAAAGCATTATAAATATAAGGTAAC
TTGCCCGGGGGAAAAGTGACATCCAGCACGGGTCCAATAATTTGATCGATACGCCCTGTACTTTTTTCTTCAATTGTAGA
AACCCCGGGACGAGAAGTAGTAGGATTGGTTCTCATAATTATCACATAATTTTC
>sRNA.cluster.381
TTCGTCTCGCAATTTACACAATCTATAGTTCTTTTTATACTGAGGTTAGACGTAAATTATATGAGGTTTTTGGAAGATAT
GAAGTAAAGTTTCAGGAAGTTCGCCAGCAGAGACCCCCTCCTATCCCCACTACAGGTAAGAAGAAGATACAGTGGGGTAG
GATTTGGGGTGGATCGTCTTCAAGTTCAATCCAAGGTGGTGGCAGTTCGTCGGCTACAAGTGGAGACGCCTCTTCGCATG
TTGTGGCCGAAGAGTTGTCCGGTTATTTGGACAGCGACGCCATCCACCACGAAGCACAAGATTTCAACGTCCTCGGGTGG
TGGAATGACCACAAGATAACATATCCTGTGAT
>sRNA.cluster.382
TATTTTGTGATTTACTAATGTAGGAGATAAGGAAGGTGTTACACGAAGTACGCCCTCAACATGTCGTGTAGATTATCATC
GACAATAGGTCAATTTACAAGAAGGCTTCCATACTACTGCAGCAAGAGGACCCAACTATTGTGTGACAACCTTGCGTGGC
TCACACAATTAATTTGATGCTTAAGGATGTTGAAAAAAAATCGGACGGTCAAATGTTGCAGTT
>sRNA.cluster.383
CGCCGACGAGGTATCGCGCGCGATGCCGAGGAGGAACCTGGTTTTGCGCCTTGATTTTTGGATCTGGGATATTTAGGACA
TATCACCGTAAATCGCAGGGACCGAATCATAACTACCATATTAATGTTGTCCCGTTCAAACAACATTCCGTTTTGTAGCG
TCTCTCTTTTGATACTGAAGTTGAAGGTAAGTCTATAACCGTTTGTTACCCGGATTGGGACGCAAAACCGCTCCACATAA
AAGACTCCCTCCT
>sRNA.cluster.384
AACGAACAGGTTAGGGTGCCCCAAATTGATACCGGTTGAGAACCCTACAAAGATATCGGATTTTCCAATCGACACCTAAA
AGACGACACTGATGTGGAGGGGAAATAGGTGCCGATTTAGGAACCGACATATTTGAGGCCAACCACCATGCACCGTCATT
AGGACCCACATGACAGTGACTCAGGCGAAAATGGGGGATAATGGCAGTGAAAGTGGTTTGGCCGATCCTCCAGAGCAGTC
AATCACCCCCAACATCCACATGTCACTTCCTCGAGCTTCCCCAATGGCAGTTATGCTTGGT
>sRNA.cluster.385
AAATGGACTTTCCAACTTCACGGCTGGGGGCTAGGATCAGTGCTTGTTCAACCGAGGCAGGTCAAAGGTCCAAGAGCCTT
ATCTTCTAGTGGTTCAAATTCAAACATCACAGTGTCACTGGTCTTCATGGACACTGGCAGATCAGTCCTTTCAACCCCCC
AGAACCAAAGAGTTCTAGAGATGACACAGTTCTGCACTGAGCTATCATCAACAGATACGGACACTTGAAGATTATGCTTA
TCCTCCAAAGCCAGAAAATTCGCTAGAGAACCCAAGACAGCAAAATTCTTGCTAATTGGGT
>sRNA.cluster.386
AATAGGAGCACTATGGTGGAACATGTGATACCTAAAGTAGTTGCAGACATCCTCTTTGCTAAAAATGGAATCAGGCGGGA
AGGTCAAGTAGATCTGTCGTGCACTGCAGTTGTTGGTTAGGTCACTTTGGTCTATCTGAGGTGGTCGAGAAGAGTACTCT
TGCATGTCGTCGCTACCAAGATGGGTGGTCATTCCGCTGGTACAATAGAGATTAGTGTGTGGATCTAAGAAATGTGATAT
TATAGGGTTGAAGATGGAACCTTTGGGAGTATAGACATGGCTTCCACCCAAGGGTGTCGACGGTGCTTGACAAAAAGCTC
CGATGGTGATTGCCACCGATGGGTAACCTCCAATCATACTCCTTAGAGGAGAA
>sRNA.cluster.387
AAATGCTAGCAACATCCAAACTTCAACAGGTTTCCTTCGTCCAGATTAGAGTTTTGCGGTTGGAGTTGGTGACGGGGTAA
GGCAAGAGCGATGAGGACAACTTTATAGCAATGATTGGGGTGGTTAAAGATCAGTGATGGTCGATGAGGCGTGACAATGA
GGGAGCACGGCATTAAGGCAGCCGACGATGAAGGGCGCGCGGCACCGAGGTAGCCAGTGAGCGGCGATGATGAGGCGCGA
CATATATTGAGGTGGCTGGCAAGGAGGGGCATTGCACCGAGGCGGCCGGCGACGAGGGGCGTAGCGTTGAGGTGGTCGAC
AAACGGCATTGAGGAGGCACGGCCGGTGAGCAGCGACAACGAGGTGTAAGGGCTGAGGACCAACGGCTATAGGGATTGGG
TGAGGGTGAGGGTAGATGGAGATTAGGGTTAGGTTTAT
>sRNA.cluster.388
TAGCATATAAACTTCAAATGGCCATAACTTGGCCATTTGAACTCGGAATTGGACCGTTCAAGTCTCTAATTTTTCCTTAA
GAAGTCAAGAACCCATTTTTGTGCTTTGTTCCTGCTTGTTATATGGAGTTTATTAGAGTAAAAGCCTTTTCTTTTCCGTT
GGTCGTGTAGACGCTGCAGCTTCGGAAGATCCGCTCTTCGTGGAAGTTGAAGCCGACGTTTGGGAAAGCGAGCAAGGCAA
GACACATCATCTTGAACATATTGAATCCCAGTTTGTAAAATTATGTTGATT
>sRNA.cluster.389
GAAGAGAAAACCAGCTTTCAGATCTACAATAGAAGATAAGATTGAGACAAATTCGAGAGATAGGTGTGAATAGAACGGGA
GGGATGAAGAAGAAAGATGATGTGCGTCGGCACGGGTGCTCACCGGAGGCGGAAGGGAAAGCAGCGAGAGCGGGACAACG
ACACCCACCCACTGCTCGCGGAGTGGATGGAGAACCGTGCAGGCGGGCGATGTAATTTCAGTG
>sRNA.cluster.390
TTAAGTTGCATTAACACTACCTCACCAACTATCTTACACTCTGACAAGCAAAGAACTAGACTCATGCTGTTACATCCCAC
CCATGATGTAAGCAACAACTAAAACCCACACACTCACAAGCAAACTTAAACAAGCAATCTAACACAACGAACTATGGCAA
CGATCTAACTAAGCGTCTACTTCCGCCTTGCGTCGGAACGAAGCGATGGATCTTCTTCCTCTGGAGTAGCTGGCTCTCTT
TCTTCAGGATCTTCCTCTTCTTCCTCATCACTTACGAT
>sRNA.cluster.391
AATGAATGGATTCATGAAGAAATATACCTGCTGGACCAAGCATGGAGAGCAAGAGGCGCCTGATGTCGCAGCTGAAGAAG
TGTTGGATCAGGATGTAGAGAACACCGCCGGCGCCACAGCTCGAGAAGGCATGTTCGTACCTTCTCCTTTAGGTT
>sRNA.cluster.392
ATTGCTAAACTAATAAGGTGGTACTAAACATGCACACAGCTCTCATAGACCACATATGCTATATCTTAATTAGGCCAGAA
TGTCACATAATGGGTTAGGTCGAGCGGAAGGAGGTAGGAAGCAACGGATTAGGCTAGGGGGCGGGGGGTTGAAA
>sRNA.cluster.393
TCACTCTAAACCCTAGCCACAATGAAATAAGGTGTGATTACGTGGAAGTCAGACCTGAGGACGACAATGACATCCTGCTA
GTTGGGTTGGTTGGTGATGGGTCCTGTACCGGCTTGGGCCCTAGGCTGTCACACAACTGGCTTAGGGCCCAAGACGGCC
>sRNA.cluster.394
TTGACGGCTATATATATATATATAGTGGCAGTATCCTATGCACATAGGGAGCGTATCCTATGTACATAGGGAGCGTACAT
AGGGAGCGTATCCTATGCACACAGGCCCTCGCGTGTACACACCGTGTACACCAACTAAAAATTATCACAAAAAATTCTAG
GAAAATTCATACATGTACTTTCAATAGTATTACATCTACGTGCAAAGTCGCATCTTCAAATTCATTCTACATAGAGAATA
ACAAAAAAGATAAAATTCTGACAAAATTGCAACCTTAAAACTGTCAGATTTTTTGTTTTTTTGTTACAGCTAAAATATAA
TGAATT
>sRNA.cluster.395
AAACCCTCCCTCCTGACTGCCTATAAATTGCCCTCTTTCTCCGTCCGGATCACCAAGAAACAGATCAGTAGTCGGCCATC
CCTGAAGAGCAAAGCGGTTACTGCCCTCGAATTGTCAGAGGTACGAGTTATCATCCATTCTTCCGCACACGTTAGCTTCC
CAAGATCTCTATAAAGTTTCTC
>sRNA.cluster.396
TAGTTCGGTAGTTCCATAGGCATACAGGAGCGGCCGACGCGTGTTGGGGAGAGCAAAAGACTGAGGAGGAGCGGCCGCCA
TGCTGGGTCACCGTCGCGCCGCCACTCTCAGACTCCTCGACCTCGTGACGGCTGAGGGCTGACGGCAGAGAGAGAGAGGG
ATCTGGGGGAGGAGAGGAAATATTAGGTTACGGTTAAACACG
>sRNA.cluster.397
TGTTCTCCAGTTCGCAAGAGAATGTGGTGTGGTTCGCCTCTAGCTTTGGCTCAGAGGCAGAGCACGGAAATCTAAGGGAA
CACACTGGCGGCAAATCGAACTCTGGTTTTGATTTTCGTCCGACTCCGCGCACCAAGGACTGGTGGTGGTCGACGTCCTG
GTCCTGTTGGAGAAAGCCGTGCAGAAAATCGGGCGGCGGCCGCCTAAGGATACTCACCAAGTATGGTAGA
>sRNA.cluster.398
GACCTCCGGCGGCTGCGGCGGCGACTCCTTTCCACCCGTCACTGGCCGATTTCACCGTTCTCCCGCTGCCTGCCGCTGGA
GGACGCCGACGCCGCTCCCTTGGCCGCCCGTTCCCAGATCCTAAAAATTCGGGGTATAACCGTACAAAGCAGGTGTAAAG
AAAATGGCTAATATGTGCGGGAAGTAACAATATTACTATAGGATAAATGTATATTCGTACAGTAATCATTTTACTATCAG
TACTACAAGAAATGTGTGGGGGAGCGGGGTGGGGGTGGGTTGTG
>sRNA.cluster.399
CGCGGTGGCGCCGGCAGCTGGCAGTGGAGGTGCGGCGGAGCCAACGGTTGCACGAGGATGGTGTCGATGGCCGGAAGTGG
AGGTGTCGGTGGCACATGAACTCACCTCGCGAGCGTCGCCTGCCCTCCCACTATTCCCATCCTGATGAGGCCCCAAAACT
GGATCCTGGATTGTAGCCTCCTCTATAACCATTGGCGGTGTGCTTCAGATCTCAACAGTGTGTCGCGGAGCTGTAGAGTG
GAACGGAATTGTTTGGGACGGCTGGACAGCACGATGCGGAGGTAGAAGAAGATGGAGGCGATGTAGGTGTAGGAGCGGAG
GGGTAGAAACACGCTATTC
>sRNA.cluster.400
CGATCTTTAAAAAAAAAGATAAGAAGCAAAGTTTACCCTTTGAGTTTGAGTGAAAAAACGAAAATGCGAGAAAAATTGCA
ATCCCTGCCACGTAATAGTGCACCGACACGCCTTCATCGACGTTGTTTTTTGACCGGAAGACCTAGAGCTAACTATCGAG
ACTTTGGGCTATCCGGACACATACTTCGAGAAATGGTTTATGCATGTTTGTTACCGGGTGCAACAAGATCCAGTTGATAA
GGATAAAATACCCTTTCGTATTTGTATGGATTTCTGGAATTGATGATCGTAGAAGAGCCCTCTTTACCATTCTGTATAAA
TGGACTATTCTATTTGTATAGATATGGTAGAGGGGCGTATTCAACCCCT
>sRNA.cluster.401
AAGTGCAAGTGAGCACGCTTAAATGCATTGTACTTCCTTCGTAAAAAAACATCTAACTTTTACGGACGAATATGGATAAA
TGCATATCTAAATTCATCCTCAATAATTGATTCTTTTTGGAGGAGTACAATTGGTTGGTGCGCTTTGTCCTTGGACCCTA
CAATAATGATGATTGT
>sRNA.cluster.402
AACGGGATACTTTATATTAATGACGTTGGTCCCGCCTCAGCTTTATCCACTTATGAGTCCACGTCTTAGCGCCACCCTAC
ACGCTCACGCCACAGCCGGTGGAAGAGCACGCGTGAGGCGTTAGGAGAAGGACACGACACCAGTAGTGGCTTAGGTAGCA
AAGTTGGTCCCTGCAAT
>sRNA.cluster.403
TGGTAAAATATTACCTACAGTTCTCTCTGTTTTTCATTCACCTGATTGGTGGGTTGATACTGGTGCTAATATTCATGTAT
GTGCTGACATTTCTCTGTTTTCTTCTTATCAAGTCGGGAGAGGTTCCTACTTGTTGACGGGAAACGGATCACTTGCGACT
GTTTATGGTGTTGGTACGATCGATCTGAAGTTTACTTCGGGAAAAATCGTGCAGCTGAAGAACGTACAGCATGTCCCTTC
TATCGACAGGAATCTTGTTAGTGGCTCCCGTCTGACTACAGATACTTTGTATAATATAT
>sRNA.cluster.404
GTGGGGAAGCTCGCCACTGAGCGGCAGAACGGTCGAGTACTCCGGCGCGTTGGGGTAGCCCACCACCAGTGTCATGCGTG
CCAACTCTGCCACAAAGTCGATCATGCCTTCTCCGCGGTGGTTGGGTGGGTGACCGGCCATCTAGAGAAGACAAAGGAGT
AGGATCAATGCATGCTCAAATCCAAATTTAAATAAAGCAATAA
>sRNA.cluster.405
CTCTGTTGGGCTGGCTATGTTGGTGTCATGTGTATTTATTTGGTTTATTGTCACAGTTTTTCATAGCATTCTGTATGTAT
TTTATGGGTATTCAGTGGGCGCTAGCTGAAAAGATAGGTGGTATTGTATTTATTAAATGGTATAGAAAGATCTAGTATGA
CTATTTTGGAAATTCACAAATGTATTCCTAATCTTTTTCATTTACTACATATCAAAATCTA
>sRNA.cluster.406
AAAAAATGATAGCAAGAAATGTAAGGCACACCGCTGCAGCGTCACTCTTCCTTCCTCTAGATATGTCATTGGATATTGTC
GAGGAGGATGGATTGGGAGTGGAGGTAACATCCAATGCCATATCTAGAGGAAGGAAGGGCGATGTCGTAGCGGTGTGTGT
TCGGGCAAATGGGGAGGCTGCAGCTGTGATCAGATGTGAATGGGGGACGGAGGATGGCAATTGCAACATCAGGAATAATC
GCCCAAAAAGCTCGGCCAGCAC
>sRNA.cluster.407
ACCCTAAACACATCAGAAAAAGGATAAACACAGTCGAAGGATGAACACAGTCGAAGGATAAACCAAATCTTGACTTACCA
AAGTGATCACAGTTTCCCGTGCGCTCGGGGAAGGAGAGCCGGAGGTAATCGTGGAGGAACGTCGGGGCACGGAGCGTCGG
GTGAGGATCGTCGGGTGAGGCTTCTGGCAAGAAGGTGAGGAAGCAAAGAGGTGAGGAAGCTTCGAAATTTTGGGTGGGGA
ACTGGCGGTTTTGTTTAAATGGAATCGGAATGGTTTTCTGTTTCGCAAAA
>sRNA.cluster.408
CGGATAAATTCACCGGTGTGCACTTTAAGAGATGGCAGATCAGGGTCACTCTGTGGCTGACGGCTATGAAATGCTTCTGG
GTGAGTACTGGCAAACCTGAAGGAGTTCTTACTGCTGAACAGCAGAAGCAATTCGAGGAAGCCACTACTCTCTTTGTGGG
ATGCATTCTTAGCGTGCTTGGCGATCGTCTGGTCGAGGTGTATATGCATATGACCGACGCTAAGGAGTTGTGGGATGCAC
TGAATACTAAATTCGGTGCTACTGATGCTAGCAATGATCTGTATATCATGGAGCAGTTTCATGACTACAAGATGGCTGAC
AACCGTTCTGTAGTCGAACAGGCTCATGAGATACAAACCATGGCTAAGGAACTCGAACTTCTTAAGTGTGTCTTAC
>sRNA.cluster.409
TAAGAACATTAGCACTAAAGAAGCAAGATTTATGTGGCTGAGGAGATGGTGCCAGCAGAAGAATTTGTATTAGATGATCC
CTTTCTTTAGCTGCATATCATGGGTCTGGTCTGCATTAGTTGTGTCCTAGCTGCATTAGTTATGATCTACTTTTGTGTTG
AACTATCAACTTCCTTGATGTGATCTGACGTAATGAACATGTGATGTGTGGACCTATTTAAACCTTCCCTTCTTTTCTTC
TTGAAC
>sRNA.cluster.410
TCAGCTATTGACTAAAATTCTGGGCTTTGAAAGTGCAATGCCAAAAACAAGAGACTTCTTGGGCATGAAAGATCCTGAGT
ATGGTACAATCAAGAAGCATGAGTTCTCCATAAGCTATGTGAAGGACCTCTGTGATAAATTCTTAGACAGATTAAAAA
>sRNA.cluster.411
ACCTGTGACGGGTGAAATTTTACGATCTGTCGCATGTGACGGGTGAAATTTTACGACCCGTCACATATGATAGTCACCAC
TAAAGGACGCCTCCACCCGTTAGAGGCGAGAGGAGACATCACTGACCACTCATCTCTGACGGGTCTTTAACTAACACACG
TCACAGATAACGTTATCT
>sRNA.cluster.412
ATATTTTGAGATTTCACAAAATCACTGTAAGCGTATCAGGTATTATTATTTTTCTTCAACAACCAGTCCAATTCTAAAGA
GTGTGTCTTACTGTTGACGTGCACATCGTCTATCATAGAAAGAATAATTAGCTACAAAT
>sRNA.cluster.413
ATTCTTGATCTAGAAAGAACGAGGTAGCAGTTGACTGGCAGTAGGTAACAGTGAAGACAATGCAACGAGAATGTGGCGCC
ACCACCAGAGTCATGAGTAGGAGGCATGGGGTGGGCGGGATATGTAAGCCAAGAAATCAAGT
>sRNA.cluster.414
TAGGGGACCGGAAGTGTACTCGTTGCATGTTACAATTACTCCATCCGTACTATAACGTAGCAATCGAAGATGGATAAGCA
CCGAAAAAATAAGGGGACCAGAAGTGTACTTGTTTAGGATGGACATTATTTATTTTAAATTGTTATATTCTGAGACGGAG
GGAGTA
>sRNA.cluster.415
AAAAAGATTTGCAATCTGACCGCTTTGCCGCTGCCTACCTACACTTCCCAGTTCCACTGCTTCGAGCCCAGATCATATAT
ATCTTGCTGCAACCGGGACGCGCACCAGTACCCGCACACCATATGACACGGCACGATGGACTTCTCGTAACCACGCCGGA
CGA
>sRNA.cluster.416
AGCTGATATGTGGGGTCCACGTGGATCCTACGCTGACTCAGCTGCCACGTTGAATAAAGCGGGGTCAAAAACCATTGAAG
GACCTAAAACGAACGGTTTTGTAAGTTAAGGGACGTTGTATATCTGGTTTTGTGGTTGGGGACGGTTTTGTA
>sRNA.cluster.417
GTCCCATGAGTTTTATTATTTTTTCGGATCAAGTTGCCAGGTAAGCGCCATGTCAATGCCACGTCAGATGAAGACCGAGT
CAAATTAGCCACGTAGACGCCACATCAGCTGAAACGAAGATGAAACAAGTTGAAACGTACAATGAAACAGACCTTCTCAA
TGCTGTGTTTCACTCTAGCGTTTCCAATGCAAATTCAAGGCATTTAATTCCAGCCA
>sRNA.cluster.418
TAGGAGGAGAGGAGGGACAATCAACACACCCACCATAGAAGACACGGAACAACAGAAGCCACAACATACAAGCCAACATA
CGCCAAGACACGCCGCCGGATATCGACTTCAGGGATAAGCACGGCTAGTCCCCTACGGTGTCTACGGATACTGTCAGGAG
AGACATAGCGCTGTCTTTGATCTCGCCGGATGCGGATTCGAGGAGGAAGGCTACCCTGTTGTCGACTACGAGTCAGACCT
TCAGACCGCCATGTCGACAACAGTTAGATAGGCTACCCCAAATATTGTACTGGTGTGATTATGGTGAATAAGAGCAACGA
CCGGCTTCGGCCAACAGGAGTAGGGTTATTACCTGACCGCTCAGGGGCTCGAACCTGTATAT
>sRNA.cluster.419
GGGCCGAGGACGGCGGCGAGCCACGCGCGCGACAAGCTCAAGGAGACCTCCGACCCGCTCGAGGCCTACTGCAAGGACAA
CCCGGAGACCGACGAGTGCCGCACCTACGACAACTGATTCTTACCATTATATGTTTGCTTCGGAATCTTGGACTTCGGTA
GATTGGAATGATTTT
>sRNA.cluster.420
TCTCTTTCAAGAATAGTACGTCTCTGCTTTTAAATATTTGATAATGTTGACTTACATGTTTAGAATGGATAGGATAAAAC
TTAAGTGACGAAAACAACAATAGAGAAGATCGGTGTAGTGTAAAAAGAGTAGAGAAGCATGAGGAAGGTAGAAGGCAGCG
GACATGTCGGGAGAAAAACTGGTGT
>sRNA.cluster.421
CGCATTCGCGTATCTACTTGGCATCGTGTGAAAGGTAGCTAGGGTCAGGGCATCAGGCGTTGTTCCACATTCAGCGAGCG
GCGGCGGTGACACCGAAGAGCACGACAGTCAACAGGCCAGAGCACCGATATTGGCTGGACGACGAGTGTGGAGCGCCGAC
GGTGGAGACGAGAGCCGCAGCCACTAGCATTTAGAGA
>sRNA.cluster.422
CGTGCGCGTCCCTAACACACGCTAGGATTGAGATTGGAACACCACGACACACGCACACACACCGATATATATTATGGTGG
GGTGACCATATATATATTCTAGTCACCCCACCAATCCACTATCACCGTGCATGTATGTCGGGCTGTTGGCATCACCACCT
TTCTCTCAACCGCGGCCGCTGCTAATCTCTGAGGGCTTGTTTGGTTGGTGACCTGAGTACGGCTG
>sRNA.cluster.423
GCGGGAGAGGGGGAGAGGGCCAGCCGACGCGACGGTTGCGGCGGGAGAAAAGAAGAGGAGGCGGTTGGCGCGAGGGCAGC
GGCGGGAGAGGAGGCGGTCGGCGCTGTCGAACGCTTATGGGATGCGGCGGACGATGCCGAGCATGACGGCGGCGGCCTCG
TCACCATCTTCCTCGTCGTCGTCGCATTTGACGGGTGCCGAGCAGAGCGGTTTGGGAGGGAGGGGGAG
>sRNA.cluster.424
TCATCATCGTCATCGTCATTATTCTGAGCTGATGATGGATCTTCTGTGGTGCTCATCAGCTCGTGTGACCAGAAGATCCT
GACGTGGAATCTACCGCAGCAGAGTGAGACGATGACATGAATGCGCCAACGCCAGACTGGGGTCCCGAGGACGCTGAAGA
ACGTGTAGGTGAAGACGTGGCAGCATGCGATTGCTCGGGCGGTGAAGTCGGAGCTGACGGCACGGAAGAAGTAGGCGAAT
GCAACGACACCGATCCCGAGGACAGCATCACGGCAGACGAGGCAGATTCGGTTGC
>sRNA.cluster.425
GGATCGTATAGAGCTTCAGGAAGATTTAACTTATGTTGAGAAGCCAGTCAGAATTTTGGAAGTAAGCGAGAGGAAAACCA
GGAATCGCGTTATACGGTTCTGCAAGGTTCAGTGGAGTAATCATTCAGAAGAAGAAGCCACTTGGGAACGAGAAGATGAA
TTGAAGTCAGCTCATCCTCATCTGTTCGCCAGTTCTTCTGAATCTCGAGGACGACATTCTTTT
>sRNA.cluster.426
AATTTCAATAATTTACGTTTATATATCCATAGAGAGCAGAAATACACATAATCCGCCAATCCGAAACGCGGGAAGCGCAG
CTCGGACATGCGGGAACGGCGACCACGTCGTGCCATGGAGCAGAAGCGCAGAACAGGACCGGATGTCATGGAGCAGAAGC
GCGGAACAGGACCGGTCCCGTGGAGCACACGAGCGGGACCACCT
>sRNA.cluster.427
AATATCTCAACTCAATTCAAATCTTCTCTCTTCCTGCTATTAAATTCTTCCCTGCACTCGTCTTCTTCCTTTGTTCCTAC
TTCCAATCTCTGTCTGAATCTCGAATCTCGCTGACTGATCGTGACATTCTGGTATCAGAGCCTCTCTTGCTTCTCAAATT
CTCTTGATTCTGCGGTGAAATTGTTCCTTGG
>sRNA.cluster.428
TTCCCCTTCTTGGAGGCGTTGTTTTAGCATACCCCTTTCCTTTCCCTACCATATTCTCCGGGTGAAAACCTTAGATTCGT
TTGGATCGGACGGTGTCACCGTTCTGTCGATGTAACCTTCTTGAATGCTTCGTTTTAGGAGTTTTCTTCT
>sRNA.cluster.429
GCGACACATGTCCCCCCTCCTTCTCTCCTACCATGCGGTTCCCAGTTCTTTTGATCCCGGTGAGATGCAGGGTTTCCCAA
ACCGCTAGAACTGGGGTTACCGTGCCTCGGCGGTAAGCACGGTTACCGCG
>sRNA.cluster.430
GCCATGTCCTATTTAGGTTTGTTTTTATTTTAGTGCTACGTAAGCGTCATGTTAACGTCACGTGAGATAAACACCAAGTG
AACCTGCCACATAAGTGGTGTGTAGGACGAAACCACCTCCGGAACCACATGGAGAGTCGATTTGCTATGGTTTTGGAAGT
TGGAGGACGGGTTATACCTGATTTTGAGGGATGGGATTCAATAGTAGCATGAGTTGATGGAGATAAAGTAGATTTTTTTA
TGAAGAA
>sRNA.cluster.431
CGACGGTGAACGACGGGAGGACGACGGCGGTGGCACTGGGCGGAATAGGCGGCGGGCAAGAAGGTAGCCAGGATGAAAAA
GACGGGTGTTGGCATCTCCATCGAGCTATATAGGAAAAGGGAAGAAGTGGATATACAATAGGATGAACCTGACTACGGGA
TAAACCTGACGGCTCCCCTAACTCTCCATCCTCCCTCGTCGGCGACTAGCGGCCACCAAAGACGGAGAGGAAAGGGGATC
CAGTGGAGGAAAAGAGGAGTCGCTCTTTTCTTCGCTCACTAACAGAGA
>sRNA.cluster.432
ACGCTCACTTGATACGCCGGGGATTCATGGAGAGATACACATGTTGGGTGAAGCATGGAGAGCAAGATCTGGGTACTGAT
GGTGCAGCTGCAGACGGAAGTGGTGCAGACAATCATGAAGAAGGAGATGAAGAAGAGCATGACATGTTTGTCCCATCTCC
ATTGTGCAGTGAA
>sRNA.cluster.433
GTCTCTAGGGAGAAAAGCGTCAATGAGCACCGACACCACTGTCCGTTCGAGGTTTCAAAGAGAACTAAAACAGGTTTTCA
CTCGGCAACTCCACAAGAGGGAGAGGGACGGCTTGATAGCGCCACAAGAATGAAAACGGCACCTAAAATATCATTGTTGT
TGGCCCAGTAAGACCGAATTAGGTTTTACACTAGCCACATGCCAAATATCAATCCACAGCCAAC
>sRNA.cluster.434
TTAAAAGAGACGGAAATGAGCAGCACATTCCTAATCTCAAATAATCGTGTTGAATAGCGGTAGAGCTGCCTGCATCGTGG
GTAGAACTACGGATAGGTGGTGTATATGAGAACATCGGTGACAATATTTAGGGTAAGCGGAGTAGGAGACGAAGTAGCAC
AGATGAGAAGAGGTGATAAGGCCGTTAAACTCATCCAGTAATAGAGATGGC
>sRNA.cluster.435
TGTTTGGACACTAACCTTTCAAATTCAGACTAGAGGTTTTCCACGCTTCACACGGCGGCCATCGAGCACGCGACGGCTAA
ATCTAGTAGACCTAAATTCTTGGAGCGACAGAGAGATGGCAATAGAGAAGGCCGGTGAGAGAGTTGGCATGTGGAGAAGC
GAAGGGAGGGCAGGGCATGC
>sRNA.cluster.436
CGGCCTTAGCCTCGCCTCCAGCGGGGTTGCCATCTCGCACGACAGCTTCAGCACCTCCGACAGATCGACGCCGCGCGACT
TATCTGACAAGGGAAGCCAATCGAACTCGTGTAGCAACGTGGCAACCCAGAATCCAACGGTGGCGATGGCGAGCGACGGC
GAG
>sRNA.cluster.437
CACGCGGGCGCTAGCACATCCGCGCGTGGCATTCCGCCTCTAGACGTGTGGATACCGGTAGAGACGCCACTGGTTTACGG
TGCTGATCGACGTGAGAGTACGGCAAGGCAAACACACGAGACGGAGAAGGTTGGACTGCTGCGATCAATGCTTCCTCAAC
ATAGACGTGCACTACG
>sRNA.cluster.438
TATAACCTTATACACAAAAAATAGACGACAAGATTAAAAAGGATGGAGTATTGAAAAGCAAATAGACCACTCGAGTATCA
AGCAATCCATAGAAGACCATGGAATGGCATGGTCCCCTCCTTGTCTAGACTCATGGAACGGAAGAATTAGTGGGGACTAT
AAGGATAAATTTAGTCCACGTGTCTACGTAAGAAAACAAATAAGTAACATACTTTAATATCATGTACATACGACGAAT
>sRNA.cluster.439
TCGCTGTCATGGCTGGCAAGAAATTAAAGTCATGTTGGTCCTCGGCTTTATGGGCCTATGCTGAATTGAAGTTGTACCGA
CTAATCTCGAGGACCACTCGTCAATAGGAGATACCAAGGGCATTATAGATGGGCCTTTGGCTCCATTGGTGGTGTGGCCC
ACTCTAATACTCTCAACTGAAATTAATGCATGCCTCGACACGATCCATAAGGTATAGTAGGTCCAATACACATAAAGGAC
CATAGAGAACAAATATGCCA
>sRNA.cluster.440
TATATATACAATTTTAGGCCTGAATGGTGGTGTTCGCAGCTGTGTCCATATTTAACTTTCGCGGCGATATGAAGCATTTA
AAGAGGGCTACAACCAAGACTAGTTTAAATGGCCACCCTTGTACTACTAGGAATTTAATGCCGCTACCTACCAGCCTCAC
GCCCTTGAATCTAGGTGGCCCAACACCTACTCATCCCCCTTAATTTACTAAGAAGAGGACGATGCTACCCTGAGATGGTG
ATGCAAGTTTGAAGCACAAGTAGATATGAACAATGTAACCTTGCGTGGGTATTTCCTGAACCCAGGTCACGACACTATAT
GAGTGGAACCCA
>sRNA.cluster.441
CATGGTGAGCATGAGTCTAGCTAGCAAGAGGACGGTGTAGGAGATGGAGGTTGTTTGGTGAGCCCAGATCCAGCGAGTTT
GGGGGGAGGGCTGCTCCTTATTCATCTTGAGAGCCTGGGGAAAGATTGCTCCGGATTTGGCTGGCGAGATTGGGGAAGGG
AAGCGAGGGGTGCGGAAATCGTCTGTGAGACTGGATCCGGTCGACTAGCTTGGAGAAAGGGCAGCGTTGGAATCAGAGGT
CACCGACGAGATTGAAGACAAGTTGTCGGCGAGCTTTGCCCTCATCGCTGC
>sRNA.cluster.442
ATTATTTTTTGTTGCTAATAAACTGCTTTACGGTTTACCAGTTATAAGCTAAACGGTTAACCTGTTACATCTTACTAGGT
AGCCAGCCAATCCAATGTGGGTTTGTGGGCCTCCTCTCGTAGGTGGGTGTTGAGGTTGAACATGTTTTGGGCGTCCATCG
GGCCATGGGTGACCGTCTTTGGATGCCTAGCTGCCGCCCGTCCTCTGCCAGAGTGTGGAGGACCGACTGGCTGCTCTGCC
ATGGCTGCCAATACTACCATCTCCATATTTTCTGTTGCCAATATTATCATGTCCATATTTTCTCTTGTCTAAGAAATATC
>sRNA.cluster.443
CGCGCCTGTAGCTCAGTGGATAGAGCTTCTGTTTCCTAAGCAGAAGGCCGTAGGTTCGCCCCCTACCTGGCGCGCCAACT
GTCGAAACATGAATTCGGCAATAATAAAAGGGGGTAGCGCACGAGACCTAAAAGTGGATGGATGCGGAGACAAAGGATTT
AGACAGGTTCAGGCCCTCTCAATGAGAGGTAATACCCTACTCCTGTTTGGGGATTTGAATCCGCCGGGTGTAGTATTGAT
CTGACGATCAGGTTGTCTCATGCCCCCTAGAGGGCCTCCTGCCCACCTTATATAGGATGGGGGGCAGGATTACAAGATAG
AAACCTTAACCAATACGGTATCGGTTTCCTAAATCTACTTTACAATCTTATCAAACCAGGACTTTAGGCCGTTCCATAAT
ATACAAGGAAACGTAATACCCAAGTCATGATCTGTTACATATTCCATAGATATAAGTTATCCCCTATGACTAGTCGGATA
ACCATGCCGTGTGGGTATGGGGTACCCATAATCTCCACAGTAGCCCCTGAGACCT
>sRNA.cluster.444
TAGGTGAGTGTATGCTCAGGCAGAATATAAGCCAAACACTGCCTGACCCTTATGTCCACTCAGGCATGTTCTCAGGGCTT
CAACCAAACACCTCCTTAAATTTATGTCATGCCTGGACAGGTACTTTCTGCAAGCAAGCTCAGACAGCCCTCAGGCATGG
AAAATACTCAGGCAGGTTGCTCAGG
>sRNA.cluster.445
ATGGGGCTAAACTTTAGTCCCTCTCACAAAAATATAAGTCTCTACCATAGGGACTTACGGCCTGTTTGGTTGGAGGGAGT
TTTTAGGAGGGATTGGGAGTTTAGAGGGATGAGGCTATTAACTGTTTTGTTTGGTTGGGAGACATGGGAATTTTGGTGGG
ATGGGGATGGGGAATTGAGGAAGGAACTCCCTC
>sRNA.cluster.446
GGAAACATATTCCCTTTTTCGACCATGGGATACACTTTTAAGGAAAACATATCCTCTAACTTTTTTGTGCAGTCTGTAGT
TGTGACACTGATTATATGGGCCCTACTTTGGTATGGCCCACATATCAGTGACTCAACTGCACA
>sRNA.cluster.447
TAGGGGGCTCTGATACCAACTTGTCACGACCGGAAATAACCCAACGGGCGTTCCTTACGTGCGTGCATTAATCCTTGTCC
CAGGAGGCAAGGTACACCAAAAGTTGATACAATTCAGAGTTTAACAAGCGGAAGCGTAAATAGTTAACTTATTACATGGG
CAGCG
>sRNA.cluster.448
TGTGTAAGGACTAGGAAATAAGGTGGGACTCTCTTATTGGAAAGCATCTATTCTCAGCATCATGTTACCATATAGTACTG
TACCAATATTGTAGTTTATTTTTTATTGCCGGCAATAGCACTATGACCTGGTTGTTGTTGTTTATCACTTCCACAATGCT
TCTTACCAGGTAGTAGGGGTCTTTTCCATGCTTATTACCTGGTTTTTCATACATTGTGGATGCCCTTA
>sRNA.cluster.449
TCCAAGAGCAAGGAAAGAGACTGATGAGAAGTGGTGGAGTGATGGAGAAAAAGTGAAGAGGGGAGGATGGAGGAATAAGA
TAAATCTAACGGGTGAGTCTCAAGTGCAGATGGGAAAAAAAAAACGTGACGGCGATTACATGGTTTTAATTTTGTAAAAT
TTGAGTGGCACGCTTACGAATAGACGAATTGTAATGGCATTTTTCTGAAT
>sRNA.cluster.450
CACAAGTACAACTTCATGGTCCTATTACCCACGCTCGTGCACGTCAACTCAATAATCATGTGAGTTCTTTCTTAAGTTCA
TGTTCCTCTTCTTTATATCCCGGAGACGCGTGCACTCTTGTTTTACTCAGGAACGATGATGGAGAGGATCCAA
>sRNA.cluster.451
GTTTTTGTAGCACTTAACGAAGGGGTGCTAACGGAAACATAACGACGATAGTATTTCTAGGGCAAAGACGCTTGTACAGT
GGCATTTCTAGAAAGTTGGTTTTCGTCGACACTACTATGTAAAACATTTTTCCGTGCAGTCA
>sRNA.cluster.452
ACTGGGTTGGCCATAGTTTAGCGAATAAAGTCCGGTGTGATTCTTTGTCCGGTCTGTGAACTAGGAATGGCTGTAATTTC
ATTTCACGGTTGGTCTATGAAGACGCCGTGTCTAAGTAATATATGCCTTTTCCCCGAAAAAAAAAATCCACTCCTC
>sRNA.cluster.453
TTAAATAAAACGGACGATCAAAGTTAGGACACGAAAATTTATGACTATACTTACAATAGGATAGGAAGACGGACGATCAA
AGTTAGGCGCGGAAACTTATGGTTGCACTTATAATGGGGAGATATTAAACTATATGTCACTTTTAAATGTGGTAATTAAC
TATTTTGTGTCATAGACACGTGTGGACCCACGATCAGTGAGATAATGGGACGGAGGGAGTATATA
>sRNA.cluster.454
AGTGAAGATTACCTCACCCTTGTGAGATGCGTTCTCTATTTGGTTGTATCTAGAGACCCTTTTATAAACCATTCAATCAG
TTAATGATGACTGAGATACAAACACGTAGATGTTTGTACGGACAAATAGATAAACGAGACCACTTGCTAGAAAAAGAGGA
CCACATACTATCTACTAGTTGTCATGTCAATTCACGTGCATACTACTGAGGCTAACATACCGTTACAAAAGTATATTTTC
CTTT
>sRNA.cluster.455
TTAATTATTAGGAAATAATCGAGTTAGAGCTGTAGCTATGAGTGCTACAGATGGGTTGATGAGAGGAATGGAAGTGATTG
ACACGGGAGCTCCTCTCAGTGTTCCTGTCGGTGGAGCTACTCTTGGACGAATTTTCAACGTTCTTGGGGAGCCTGTTGAC
AATTTGGGTCCTGTAGATACTAGTGCAACATTCCCTATTCATAGATCCGCGCCCGCCTTTATCGAGTTAGATACGAAATT
ATCCATCTTTGAAACTGGTATTAAGGTGGTCGATCTTTCAGCTCCTTATCGGCGTGGAGGAAAAATCGGACTATTTGGGG
GAGCTGGAGTAGGTAAAACAGTACTCATCATGGAATTAATCAACAATATTGCTAAAGCTCACGGGGGCGTATCCGTATTT
GGCGGAGTAGGGGAACGGACTCGTGAAGGAAATGATCTTTATATGCAAATGAAGGAATCTGGAGTAATTAATGAAAAAAA
TCTTGAGGAATCAAAGGTAGCTCTAGTCTATGGCCAAATGAATGAACCGCCAGGAGCTCGTATGAGAGTTGGTTTGACTG
CCCTAACTATGGCAGAATATTTCCGAGATGTTAATAAGCAAGACGTGCTTCTATTCATCGATAATATCTTTCGTTTTGTT
CAAGCAAGATCGGAGGTATCTGCCTTATTAGGGAGAATGCCCTCTGCAGTGGGTTATCAACCTACTCTTAGTACAGAAAT
GGGTTCTTTGCAAGAAAGAATA
>sRNA.cluster.456
AAACACTATGAGTGTAAGGCCCCCGCTCATGGTGTCTAGCATGCATATTGTTAGACGATGGTGGTCACGAGTCTTTGCTC
TTGGACATCAAGGGTGCTAGAAGATGAGCTATATGAGCAAGGACCAAGGATAGTAGTGAGTTATTGCAAGCAGTGTGAAT
CTAGGATGTAGGTTGAGGTGGAGTTTATGTACAAATATAGTAGTGGGATTGAAACAAAT
>sRNA.cluster.457
AATGCAAAATGTGACTGACAGACAAGTACTGAATTGCAAAATAAGATGGAGATATGGCTTACACTGTATGAGGCATATCC
CTAGCTGAGTCCTTGATCACTTTTGCTCACGTGGATGATGGGATACTCCCTACATTGGGTATGCCCTAAGAGACTCATGA
AGCTCTCGCTAAAATTTTATGGTATAAATAGAGAGGG
>sRNA.cluster.458
CCATGAAAAGTGGGTGGGAGTGGGAGTTGCATTGTGAGGTGAGTTGCTTTAGAGGAGCTTGGTCCTATGTGGTATCACAA
ATTCGTTTGTGGCCCATGACGCATTGTGAATGGCCTCAAGCGACTCGGGAATCAGGACAAGGACGAAGGAGGTGATTCGC
TATCAAGCGGAGAACCCGATGCACTGCCTGTAACATCTACCATGATGACATAGGCAGAGATCTCAAATAGCGACAATACC
AAGCATACCGTTGAACAAACATAGAGATATACGTGCATTACAAGCAGTCTGGTTGGAATAA
>sRNA.cluster.459
ACTGACATATGGGTCCCATTTGTAATGGACTTGTAATAGAGAGGGTAGATAGAGAGGCTGTTGAAGTAAACAAATAGTAT
TACTAGCCAAATCAGATTGAGAGTTGGCTATAGAAATGTTTAGAGAGGCTGTTAGAGATGCTCTTATGCCGCAACCGCAC
CAAGCCGCAAACGCTCCGGTTGAGTTGGACTCGTCCGAGCCGGATCTGATAACCCAC
>sRNA.cluster.460
GGAGGAGTTCCGTAAGGAGTTCAAGGAGAAGAACCCCAAGAATAAATCTGTCGCTGCTGTAGGAAAAGCAGCCGGTGATA
GGTGGAAATCCCTGACCGAAGCGGACAAGGCTCCCTATGTAGCCAAGGCCAACAAGCTCAAGGCCGAGTACAACAAGGC
>sRNA.cluster.461
AAGTAGGAGTGGTCGTATTTATAGCTAATTACTTTTCCAGTGATAGACGACGTACCTATCAATATCAAGTAATATATGGT
GATTTTATGAATGTCAGGATATACCAGTTTAGTTTTCTGAGACACTCACGTAAGAATCATGTGTGTGAGTGTGTATTAAA
AAGAACAACATAAAGACCAAATAT
>sRNA.cluster.462
TGCGCCGTCCTTGAAGCCTTGCCAAGGCCCGCCTCTCACCAACACCGCCATTGAAGCCTCATCAAGCTCTCTTACCAACG
CCGATCTAAAGCTTCACCTCTATCGGCTTCGGCTCAGCGACGGAGGCCACACCATGGGGAAGAGGGAAAGAGGGGACACA
AAGCAGAAAGAAGATGTAAGTAGCAATGACAGGTGGACCCTCTCTCTTATGCAACCAATGTGGATCTATTGTATAGGTCA
A
>sRNA.cluster.463
ATTTTTGGAGTTAATATGAATTCTTTATGCATTTTACAAGTTATAACGTGTTGTAGGTGTATATTGTAGTCAAGACGAGT
GAAGTGACAAGGAGCCAAGAGATAGGATAGCGTGCTCGAGTTCTAGCACAAGTGTTTGACTCGGGCAATCAAAGTTGAGG
GAAAGTACCATTGAGCAAATAATGTATTTTAGAAAAGTATCCAGGGACCACCTCAACTACTCTAACCAGT
>sRNA.cluster.464
CATCCATCGGGATGGTTGTGGCGGTGAACGGGGTTGGCGCGACGGATCTATCGGCAATGGGATGTCCTGTGCTAGGGAGG
GTGATGGCGGCGATGGGGGGAGACACAGTGGCGTGGTAGCCTTACTGCCCGTCGGGTTCTCTTAGGTTGAGGGCGTCGGT
GCTACGGTGTTTATGTGTGCCGACAGTGGTTTAGATGGTAGTTATAGAAGTTTGGTTGTGACAAAAGGGGGCATGTGTAG
GCACAATCGTGAAATCCTTACT
>sRNA.cluster.465
AATTGGTGTGCTTGTTGAAGATCCGGTGGTTGAGCTAGTGGGTGAAGGCGTATAAGACAATGCTGATGTAGATCAACATG
GCGGTGGGCACGAGCGTAAAGAGAGGCACGACGGCGCCCCACGCGGCGGCACCGGGCGGTAGTGTTAGGATGGTGTTTTC
AACTGAAGCATTGACCCAAGAAAAAATTCACGTTGAAAACACCATCCTAGCTCCTTTTATTTCAACTGAAGCCTACTGTG
AAAACTACCAAATCATCCTATCCTATCCACTCAATTTTGGC
>sRNA.cluster.466
GGACGATGGTGTCCTGGCACAACTGGCGTTGCAGAGGACTATAGCGACACAGTGATGGTGGCAAACAGACGATGACGGTG
CCACAGATGGATGGCGATGCAGATGATGGATGTCGACAACGATGACGCCAGCGGACAGAGGATGACTCGACTGATACGAG
TGGTGAACAGACGAACAATGACTTGTGGCTTACGCGAGCGCGGTTGGTGGACTAGGACGACGCAACCGACGCTGGCGGAC
AAAGTGGCGCAGAACGAAAAAAATTCG
>sRNA.cluster.467
GACCCCAAAAAGGCCAGTGGGTATGCCCGTAAATTGATTCTCTGTGCCGAAATCTCATGTGTGCCGTGTATTATCTCTCA
ATCCTGTGGAAGTTATTTGGATGGGGCTACGGATCGAGCGTCTGATCCGTAGGTGTAAAAATTGGACGCTGATGTCAGCA
TGACGTTAGCACCACGTATGCGTGCAAAACTATTTTAAACT
>sRNA.cluster.468
CTCCCTCCGACCCAAAATATAACAGACTAGTATTGTATTTGATGTCGAGGGATCTTCTGACGTAAAGTTATCCCTGACAT
GGTCACTGATAAGTGGGTACGAGAGCGGTGGAGCACACATATCAGTCACTACGTTCCTCTAACTTTACGTCAAGGATCTC
AATCCAGC
>sRNA.cluster.469
ATACTTACCTGGACGGGGTCAACGGCCGATCAAGAAGGCTCATGGCCTAGGCCAATGGCCCACATTGCACTTGGTGGGCG
CGTTGGCTTACCATCTCCCCAAGTGGGAGAGTGGACGTCATAATTTGTGGTAGAGGGGGTACGCGTCCGCGCGGCCCCTG
CTTTTA
>sRNA.cluster.470
ATTAGGCATCACACCATCCCGTACACTCTACAGTAGAATGGTGTGGCTGAGCAGGGATGAAGGGCAAACTCGGCTCGGTC
AGGGCGGAACAGGAAAGGAGAAAAAAATGGGGGAGGACGAGGTTTTATAGATGTCGGGGGAAGGTGGTTTGGAGGAGGAA
>sRNA.cluster.471
GCGAACGCAACCAACTGGTGTTAGAACGGGCGGGCGGCGCCACCTTCAAAGCTGTGGGGTTGGTAACCGGCGGTAAGCTA
ATGATGTAACGGTAACAGTAGGGATTGCAATTGACTAGTTATGATATAAGGACGGTGGCAGTGTTTCTCCAACAATATGG
GAAGATGGTGGGGGTGGGACACTCGCCGCCTTTTT
>sRNA.cluster.472
GATGTCATGTTTCCAATTGGAAAAGTAAGGAACAAGTAATATTGAATTTCGGAGCTATCGCAATGACTGGTTCTGAAATA
GAACAGTCGTTCCAGAAAGTCGAGTGTGCCGGGGATATTATCTCATTATTTATTAAATACCTGGAGAACAATAAGA
>sRNA.cluster.473
ATGAAACCATCCCTGATTTGAGGATTGGGATGATTCCATTCGGATGTTTGGTTTGTAGAATAGGACGATCCCAGTTTTTT
GTTTGGTTCAAGGAACGAGGGAGGGATGGGATGAGCGCCATTTGCAACCACCGACAACGCCGTTTGCAACAACCATGGCC
GACGCCGCCTCTGCCCTCACCTCCGGACGTGGTCGCC
>sRNA.cluster.474
TGTACTGTTTGATTACTCGTCTTATTAAAAAAAATTGCATTAAAAAAACCGATCAAAAAGGGCGAGCGAAGTAAGTGATC
GAAAAAACTTTGTTCTTTGTTCGTCCTATCTATAAGAGGAGAGCATATGAAAAATGTAACCTCATTCTTTCGTTTTTTTT
AGCTCACTGGCCATCCGCTGGGAGTTTCGGGCTTAATACCGATATTTTAGCAACAAATCTAATAAATCTAACTGTAGTGG
TTGGTGTATTGATTTATTTTGGAAAGGGAGTGTTAAAAGATTTATTAGATAATCGAAAACAGAGGATCTTGAGTACTATT
CGAAATTCGGAAGAATTGCGTAGAGGAACCATTGAGCAGCTCGAAAAAGCTCGAATTCGATTACAGAAAGTCGAACTAGA
AGCGGATGAGTATCGAATGAATGGATACTCTGAGATAGAACGAGAAAAAGCAAATTTGATTAATGCCACTTCTATTAGTT
TGGAACAATTAGAAAAGTCTAAAAACGAAACCCTTTATTTTGAAAAACAAAGGGCGATGAATCAGGTCCGAAA
>sRNA.cluster.475
TTTACAACATTTCGAAATCGGGAAATTGCGACAGGAGCAGGTGCTATTAGAGAACAATTAGCAGATTTGGATTTGCGAAT
TATTTTAGAGAATTCCTCGGTCGAATGGAAGGAATTAGAAGACGAGGGGTATAGTGGAGATGAATGGGAAGATAGAAAAA
GACGAATAAGAAAAGTTTTTTTGATTAGACGCATGCAATTGGC
>sRNA.cluster.476
AGGTGGACGCCTGGATCAGAAGCCATCATCTATCAGCGGCTGCGGCTTTAATACTTTTCAACGGGAGGGCAAAATGGGGG
CTCCCAGTACACAGCAAATGCCAAATTTGACATGATTTTTTTAAATAAAAAGGACAGTAGGGATGCGCTACGATTGTTAG
AGTGAGGGTGCTGCGCTCCTTCCCGCGCACACGCCTCTCGAGGGTTAAACAGTATGTTTTTTATAAAAAGTTT
>sRNA.cluster.477
AAACGTGTCTGGCTGGGTTGATTTGCTAATGTGATTGTTCAACGTGCCGCAACTATGCATTTAGCCCCCTCCGCACCTGG
TTGACCCACTTCTCTCCAAATATTCTCTCTAATTCAATTTAGAGTTGCGGTGGCACCGATAGGGGTTGTAGTAGAGACGC
AGCTAGGACGGTGCTAAGGGAGGCGGCTAGGGGAACCACCCA
>sRNA.cluster.478
CATTTCCATTATCTAAAAAAATATCTTCTGTAGCTTTTGGCACGATCCAAAAGAACAATACAGGTGTGTTTGTTTGCTCG
TATCCATCTAGCCTGGCCCATCTCTCTCATCCTGGCTGAGTTTGATCTGGTTGAGGGGATACATATGTAGCTGTTTGGTT
GTTTGTATGAGTTTAGCTTGGTTGGTGCGAGATTCTGTTTGGTTGCTTGCATCAAAGATACGGTTTGAAAGAGATTTTGT
TTGGTTGGTTGGAT
>sRNA.cluster.479
CATTTAAAAGCAAATTCTCAACGGGACCATCTATGTCATTATAGGGCTTAGTTGCTTCATATTTTAGTATCGTCTTTGCT
CGGAAATTAGATCTATAACAACATGTGGGCTCTAGAGTCTAGACTAGTAAGGCATGGCTCGTCAGTAGTACCATTGTAAC
GGTCAAACAAACACTAAACTAGTAAGTTCTCAACGGGGCCATCTATGCCATTGATATTTTTGGACGTGTACATAATATGG
ATCTATGACTTGTT
>sRNA.cluster.480
GTACTAGTACTCTTAGCTTTTATTCACCCAAACGAGTAGCTTCTCTCCAAGAACTGGTGGCAAACTTTGGACACAATAAC
TTTATTTTGATGGGCCCGGAAGAAAACGTGGCGTGTGGCTTTCTCCTTTGCCAACGTGGGAGAGGAGAGGCTGAACGCCA
CACATAACACACTTAGGGCATCCTCAATGTATCTTACCAAACTTGGTATTAGCGTGGGGCCAAACAGTAGTGGGTAGTAG
TTCTTTACTGCATCTACAATATTGTTTATGTGTATAGGTGATGAATAAGGTGGGGGCCACTTGAGAAAAAGATCATCCAT
TGCTGGTAGCA
>sRNA.cluster.481
CTTGGTCAATGGTGAGGACCGGGACTATACTCAGGAAGAAGCAGAGGTCTTGCACGGTCAAGAAGCTGTGACAAGGTGGG
ACTGACGTCATGATTTCTGATTGTCAACCTGGGTCGACGACAGATCAGGACTAAACTCAGTGAGGAGTTGAGATCCAGAA
CGATAAAGGAAACCAAGTAACAAGATTGGATACAGGGTGGCACACGGTAGACTGACACGGTCTGGAGAGATCTTCGCAAC
GGTTTCACATGGTCGGATGTGCAAGTGCCGGATTTCGCGACGAAAATTGGAGGAATTGCATGGTTGA
>sRNA.cluster.482
AAATAAAGATAGCACCAACAGAGGTTGACAGCGACGGTACACTAGGAGCGGCGGCCACTAGACGACTTCTACTCACCAAA
TCTAACCGTTCAAAAGAGTACGTATATTGGGAAGCAGAGGTGTGCCGACATCATTTATTTTTCTTTTCT
>sRNA.cluster.483
AATCTCCCCTCTCCTCCCTCGCTTTCCCGGTCCCCACTGCTCTCCCATCTCCTCTACTCCTTTGCCCTCTCCTCCGACGG
CGGGGTTTGGCGACGGGGGTAGCGGCGAAGGGTAGAAGCGTTAGACGAGGGCTCGGGCGACGGCGGTAGAGCGTGAGGGC
AGCGGGCGTGGAC
>sRNA.cluster.484
TTCCTCTGCTGATTTTCGTCAAACGATGTGGCATCAGAGTTTTACACGGCACAGTTTTCGCTCACGATCGCATGGATGGA
AGACGAAGCACGCGGAAGGTGATGAGATCGCGCACGAACGGCGGAGATGGATTTGCACACCGCTGGGGGA
>sRNA.cluster.485
ACCCGCACCGGGCCCGGGCCGAGTCGCGCATCCCCTCGGCTTCTCTCGCGACGATAGAAAGGAGGCGCCTGACTCAGTCC
TCTCTCGGCTAGGGCACCGCGCGGAGGTTTGGGCTGCGCACGGCGGTGACGGAGGCGCACGAACG
>sRNA.cluster.486
CTCCCTCTCTCTCCCTTCTCTCTCTCGGTCAACACAGGCTACGGCTGGCGGGCGGCGGGCGGGCGAGGACCGAGGAGCCG
ACGCCGACGGGCGGCCGGCGGGCGGGCGCGGAGGCGGCGGCGGGCGAGGAGCGGACGCCGATGGGCAGCCGGCGGCGGGG
ATGGCTGCGGGCGGTGGGCGTTGCGGGGGCGGAGGCCGAAGGCGGGCGGGCGCGGAGACCAAGGCCGGCGGCGGCCTGAG
CAAGCTGCGCCGATCCTCCATCCCGCGAGCTGAGCA
>sRNA.cluster.487
GTAGATCGTGTAGTTCAATTGTTGGACCGCTCAGGGAGGGAACATACGATTGAGAATCCGACGGGTCCACACACAAATTA
ATTGATCAGTTGTCCGGGGGCATACGACTAATGAAATTGACACGTACGGCTAGCTAGCGACTGTGGAGTACATGAACAAG
A
>sRNA.cluster.488
TTCTCCACTTTTGAGGTTTGCTCTCGTCTAGGAATTTGTGTTTACCCAAAACAAGACAATTCGTTCCAGTAGTATCGGTC
GACATAATTTTCCTAACAAAGTTGTGTTTGAGCAGGATCTTATGAAGTGGCCAAGGAGCTGAGAAAACGGGAGAGTGTGT
TCGACTCCTGGTATGGCCAGATCAATTCGAATGCTAAAGATTGAAGGAAAGTACCATCGAGCAATTTGCCCATT
>sRNA.cluster.489
AACCTACTATAAGATAAGACAAATTCTAATACTGTAACTCTAGACAGACAGCTTGTCCACAAGCTTGTACAAGATTACAG
TACTAGTATGTGTTCTCTCCAATCTAAACTGGGACGGATGGAGTACATAGTAGGATGTGATTCTTGATAGAGAGGTACCT
GTACGAT
>sRNA.cluster.490
TTAAAAAAAAACAGGAGCACACGAACTACTAAAGACGCACACAACATGAAAAGTTTCTAAAATTATTGAATTATATTTGT
GAATCTCCATCCAAAGTTAGCGAAAAACTGTATAACCGTTGACTCAAGATTGCGACATACAGCCTTCACTAACTTTATAT
ATTCATCACACTTCAGTAGTTGAGCCCAAGCTCAGAAGCCAGTATAT
>sRNA.cluster.491
AGGAAACATGCTTTTTACAATGAAGGCTAGTCTACAGCCGGAAGTGACCTCTGACAAGCACAGCACACGCCTTCTGCTCC
GCTCGTCAGCTCTCCCGGTGGACGCCCGTTTCAACCTTCATTCAATGGCCAGCGACTTCCTTGCCATACTTGCGCTGAAG
CCTGGAATGGATCTGACCGGGACTGACATACCAACTCCAGGAGTCAGCACGCCGGCTCCGGCTAGGGACGAGTGCTTGGA
GGCTCTCATCCTGACGGGATG
>sRNA.cluster.492
AAGCCGCCACCGGAGCGCCGGCAAGATGACAGGATTTGGTGGCTAGGTTTTGGGGATCTTTGCTCTGATACCATGTCACA
ATTGGGAGAAATTGGGGACAGAACAGTTGAATTAGATTAGGCCCAAAGGGCAAAATATATTTGTACAAGAGAGAGATGGG
AAATATCTAAAATACCCCTAGACATACTACCCTTAACAAGCTGGACCTCATTAAAAGGACTGATG
>sRNA.cluster.493
TATCCATACACTATTGGACCTTTTGAGTAAGACGGAAGAAGATCTGATGAGAATTGACAGTTTTCGTATGCAAGATGGAA
AACAGATATGGGACACTCTAGAGAAGCATCTCCCAATGGATTTACCTAAGAATAAGTTCTAGTTTTAAATCCATTGCAAT
TTTTTCCTCTTCTTCTTTTT
>sRNA.cluster.494
AACAAATAAAATGTAGTAAAAATCACAGTGCAAGTGCAACCCACTCATCCGATACACCACCACGTCCCCACCTTGGCTGG
AACTGGAAGCCTGGAAGGCGTGGTCCGCCGCGTTAGAAATCCAATCCACCACTCACTCCATTAGTTTCAAAAAAAAAAAA
AGTCGC
>sRNA.cluster.495
AGATAAAGGAAGAGAGAGAAGAGGGGACAATGAAGGAAGAAGATTGAACTGACATGTCGGTCTCACATCTTGGGATATTT
TGGTCCATATGATGACAGAAAATATGATGTGATGGCATGGTTCTAATTTTGTATATATTTAAGAGGCACGGATACACATC
GATGAATATAGTAATGACATTTATT
>sRNA.cluster.496
AATTTCTAGCTCTTCCGTGCCAGCACCACAATAGTAGAGTAACGTCCTCGTCACATGCAACGTTCTTAGGTGGCTTTGTG
TATCTCATTAGCACGTGTGTGTATAGTTGATAGGTCTAGCATGCGTGTAGGGGTGTGTGTGGAGTGTGTGTGCGTGGTGG
AGTGCGTTTGCACGTATGTTCAGATACTACAGCTTGTACTCAAAGTGGAGAGCTCTCAAAAAAGAAATAGTCGGTACTGT
AAAGTATGACATCTTATC
>sRNA.cluster.497
GAGGAACCGACTTTTTATTAAGAAACAAAGTACAAAAGCAGGTGCTCACAGTACACGCACACTCACCTCTACAAACACGC
ACATGCACATTTTATCCCTTTGAACACCTCCGAAAAACTGAACCAGCATATCTTGAGATCATGGGCATCTCGACAGGTAC
ATCGCCTACCACTAAAAGAATAATTAACCGT
>sRNA.cluster.498
AGGGCCTGTTTGGTATAGCTCTTACTCCGAGATTCTTATCACATAGAGCTAGACATGTACCGAACACTCGTAATATCCTG
GATAATACATAGAGTAGAGCTGTCGGTCCGCTATATACTAAAAACTAGCATGATGGCCCGCACAGATCACGTGACTAATA
TTATTATATTTT
>sRNA.cluster.499
AATAACCTAATACCAAAATAACTAGAAGGGGACGAGGCTTTGAGCTTGGAGCTAGCCAGAAAACCCATGGATGTTTTTTC
GGAGATTGTTTGGTTTCGAGACAATTTTTAGGGGATGTGTAGGGACATTTTTTTTT
>sRNA.cluster.500
ATCAGGAACACTAATGCCCGTTCAAAGTGGGCGGTGAAGACAAGCTTGGAGGATGTCGGTGACGCTCTTGGATACACGCG
GACTCATGGTAGGAGCAGTCGGAAAATAGAAGGGGAGAAGTAAGGCAGCCTGGGTT
>sRNA.cluster.501
GGTAAGTCCGATGCATGGATTACACGGCATCACATTGATACTTTCCCCGCGTGGCTACGACAACATCTCATGGGTAACGA
GACGATCAACCAACAACTGGCCTTCCTGGCGAGGGGACCGTCTGGGTCGATCGCGACATTCCAGGGATATGAGATCAATG
GGTACACATTCTACACGAGAGCCCAAGACATGAAGAGCACGAACCAAAACAGCGCTGTTCGTGTCGATGCCATGGGACAC
GATGGAACAACTGGCACGTATTACGGTGCCATCGACGACATATGGGAACTTGACTATGGTCCTCTCAAGGTTCCTCTGTT
CCGGTGCCAATGGGTTAGGTTGACTGGTGGAGGCGTAACGATTGATGACAGTGGGATGACAACGGTTGACCTTAACAAGG
TTGGATACTCGGACGAACCTTTTGTCCTTGCCAATGATGTAACGCAAGTCTTTTTCGTGAAGGACATGTCTAGCAAAGGA
AAGAAGGGCAGAGGGCCTGATGAGCCTAAGCGTCAAGTGGTTCTCCCAGGCAAAAGAAAAATCGTCGGAGTAGAGGACAA
GACTGACGAGGATTACGATCAGTTGGATGGGCAACCCCCTTTCACGGTGACGATTGACCCTAGCATCCTCCTATCAAATG
AAGACACCCCTTACTCACGCAGCGATCACAAGGAGGGAACAATAGTGAGGAGAAAGTACGTGCGGTCAACCGTCACCGCC
GATGTAATGCCGTAATTATTGTGTACACGATGTAAACTATTTTGGATGTATTGATTATCCATAT
>sRNA.cluster.502
GCGCTCTTCGTGCCCGTGTTTACGACGACGAGGTGCGCAAGTGGGTGTCGGACACAGGTGTGGAGAACATTGGCAAGAGG
CTGGTGAACTCGAGGGAGGGCCCACCGGAGTTCGAGCAGCCCAAGATGACGATCGAAAAGCTCATGGAGTACGGATACAT
GCTTGTGAAGGAGCAGGAGAACGTCAAGCGTGTGCAGCTGGCTGAGCAGTACTTGAGCGAGGCTGCTCTTGGTGACGCTA
ACTCCGACGCCATGAAGACTGGTTCCTTCTACGGTTCTGCGCCATCCAGCTGAATAAAAGATCTCTAGCTATTCGCATCC
CATCGATGCATCGTAGGCGGCCTGCATAGGAGGAGGAGGGCAAGGAGCACAGCAAGCAGGTAACCTGCCTGTGCCGGAAG
GTTGCACCGACCCTGTTGCCAAGAACTTCGACCCAACGGCG
>sRNA.cluster.503
GTACAGTCACTAATACGTGAGATGATTGTAATAGTAGTGATATTATGATGGAAGATCCTCACCCGGTAAGTTGAAGAGAT
GTCGGCACAGGGCAGAGTGCAGTGGGACCCCTTACCTCCACCAGTAGCTTATCTTTTCAGTATTTGTTT
>sRNA.cluster.504
TCTTGTGGAGTTTGCACTGTGGAACATGTGGCTAATATCGTTCTTGGTCTACGTGGCATGCAAAGAACACCAAAACTTGG
TGACGCGTTGTGAATGGCCTTATAAGGTTTGTAGTAACAAAATTATAACCATATGAAAGTAA
>sRNA.cluster.505
TGTCCCGCGCGGGGGGCACGACTGATCGCCTATTAGGGCCCCCTGGCTGACATGTTCTGACCCGCTCGTTTAGGACGTAT
CGTGCCGGTCTGACTGCTCTCGGTCGTGGACCTAATCATGTATAGGCCAGACCAGACCGGGCAACCTATCTGGCCATCTA
TACCACCTGGTCTC
>sRNA.cluster.506
CTGCTTCACAATTACTAGCCAATATTTCTCTCATGCCTTTCCTCGTTCATGGTTCGATATTCTGGTGTCCTAGGCGTAGA
GGAACCACACCAATCCATCCCGAATTTGGTGGTTAAACTCTACTGCGGTGACGATACTGTAGGGGAGGTCCTGCGGCAAA
ATAGCTCGATGCCAGAATAAAA
>sRNA.cluster.507
GAGAGAGCGCGCGAGCGAGGAAGAAATGAGAAAGTAACCAGGTCGTGACAGTTCGCTGCAGCAAGTGCACTCAGCCGGTC
TGGAGACCAAGTAAGACTCGGGTCGTGCCGGTTCGAACGAAGGCACGACAGCCTATCGTGCTTTTTCA
>sRNA.cluster.508
ACGACAGGCCGACTGACGCTAGGGGACGGAGTGTTACGGAAAGAAGAAAATTCGCATTACAGTGGTGTATTCTGAAAGCA
GTGCGAATTGGGTGATAAATCCTGGAAGTAGTGCGTATTGGGTGTTATATTCTGAAAATTCTCACTACCCAACCTCTAGC
TGGCTAGCTGT
>sRNA.cluster.509
GAGAGAGAGAGGGGAAGAGTGAGAGAGAGAAGAGAGAGAGGAATAGTGGAATAGGAGTATGATAGGTGGGCTTACATATG
TAATCTTAAAAACTAAATATCTGTGTCATTACAAATTTATAGTTTTGGGAATTACATCAACTTACACACGTAATTTTGAG
AATTTA
>sRNA.cluster.510
GAGTGAGAAAGAGAGAGAGGAGGTGAGGAGTTGAGGTGACTAAATACGGAGGGAGAGTAAAGGAGATGAGGATAAGGATG
AGCAGAGAGATGGGTGGCAGGCGGGCCTATTAAGACATCCACCTGCGATAATAAATTTTTGTATCACAGGTGGATTTTTT
GCTGGACACTGCCTAAATATTTTTACATATGAATGCTCATTTAGTTGGTCGCCTAAATAT
>sRNA.cluster.511
AGTTGGTATGGGTAGTAAAAAAGTAGGTGGGAATAATTAAGGGAAGTGTGTGATTTGTTAAAAAGAGAAGTAGGTGAAGG
GGAATGATTGCGATTGATTAAGATGAGAAGATAGATGAAGAAATAGCTTTATTTTAGAACAAGACACTGTGCTAGAAATA
GCTATATTTTAGGACGGAGGAGAAGCTTGAACCCCGATCGAGCGTAGGCATATCAGGTATGTTTGCAAGTGTGTTT
>sRNA.cluster.512
GCGGAGCCGACGGCGTCGCAGCAAGGTGGAACTGGAGGCGGTGCGAGGTGGAGAGATCTGGTCGGCGGCGTGGTGGACGG
TGGCAGCGCGAGGCAGGGAAGTCGGCGATGGCGACAGGCAGGTGGATAGAGAGAGACGAGCGAGAGGTAGGTGGGAGAGA
GACGGGCAACAAAGAAAAAAAGAGGGGAGAA
>sRNA.cluster.513
ACCCCGATCGGGGAGTAACGCGCCCAGCTTTAAGTGGAAGCGTGTGGGATGGGGTGACGGGATGGTGTGAGCCGGTTGGG
TTGGACTGAGAGGGTCGAGGAGAGGTTGGGCTATGACGGGGTGTATAATAGTTATTCTGACTCGTGTCGAATTAGATAAG
AGCAACGTATAACCAACTCAAATGTAAATGATGTATT
>sRNA.cluster.514
TCTCCTCTTTCTTTCCCCTTCCTCAAACTCGTCTCTCATCCCTGCCGTAACCCGGGACCCTAATTTGTAGCTCCTCCATC
GGTGTTTCGGGGTGTCATTGGTACCGGAGAAGAAGAGTAGGTCACCGGAGCTAGAGGAGAAGGGTCTGGAACACGAATCG
AGAAGCACATCCGGTAGAGCTAGAGGAGAAAGGCCTGAAGCATAAATCGAGAAGCACATATAGTGGC
>sRNA.cluster.515
ATGTCAGTGGGTCCCACCATCCTCACTATCCACGAACGATTGGACGACGAGAGACTGGGAGAGGGAGCGACCGGCACCTC
TTCTCTCTCCCTCCCGGCATCCTTCCTCGCCGGCCGGCGAGCACGCTCGGAGAGGGAAAAAGGCGCCGGCCGGCGAGGGT
GGCGACGACGGCCGCTGGGCGCCGCCCGTTGCGCGCCTCTTCGGCGGGCTGCGACGCGGAGC
>sRNA.cluster.516
AAGTTTTACAGAACTATACTCTTTCCACCCTATCACACGGCGGGACATAAATCGTCATACAGTAGGGCAATCCATGTGAC
GTGGCACCCCGTAGGAGAGGCGCACCAACGGAGAGCTTGGCAGCGGCGCAAGGTGGGCGGCGAGCTCGGTGGCTTCCTGC
GGTCTGTGGCGACGAGGGGGGCAATGGACGGCGGCAGCGGCCTCTTCCTAGCGACGACAGCGTCTTCGAGTCCCTTCCAC
AGGTGAGGTTCTTCGTTCAACCACCCCCCCTCCTCCCCTTCTTCTC
>sRNA.cluster.517
CATCCTTTTGGGATGAATAGTTTATCGGTATGGGCGTGGATGTTCTTATTTGGACATCTTGTTTGGGCGACTGGATTTAT
GTTCTTAATTTCCTGGCGTGGATATTGGCAGGAATTAATTGAGACTTTAGCATGGGCTCATGAACGGACACCTTTGGCTA
ATTTAATTCGCTGGAGAGATAAGCCCGTGGCTCTTTCCATTGTGCAAGCAAGATTGGTGGGATTAGCTCACTTTTCCGTG
GGTTATATATTCACTTATGCCGCTTTCTTGATTGCCTCAACATCAGGCAAGTTTGGTTAATTTAGTTAATTTTTTTGTAC
TGTATCAGCACCTAGTTTATTACTCTTGTTAA
>sRNA.cluster.518
AGGACCCACCTATCATACTCTCTCACCTCCTCTTTATCCTCTTCCCCTCACTTTCTCAGGCGTAGACAGGCACAGGGTGG
TCAAGCGGCGTGCGGTCGGCACGGGACGTGGAGACGGAACGTCAGCTGGCGGAGGTGGAGAAGGCCAGGAGGGAGTGGGT
GGTGT
>sRNA.cluster.519
ATTACATGGGCTCACATGTCAGCCTTCATTCCTATTTATTAAGCTTGTGGACATGTGTGGACCCGGGAAGAAGGCTGACA
TGTAGACTCGGATAGCAATATGGGAATGAAAATTTATAAGAGTAGCATTTGGGCATATATTTTTGGTAGGATGGCAAATA
GTAAATTCTCCTGGCGTGGG
>sRNA.cluster.520
ACGACTTGTTGTTGTTGGGCTTGTTGTTGTTGGTCTTCTCACCATCTTTGTCTTCTCTTTTGCCTCTCCCAAGCTTAGGA
CAATGCGAACGAAGATGATCAATTGAACCACATTCAAAGCAACGATTTGGACCACCTCTTTTCCTGTTCCTGGCATTATT
CATAGCTCGAGCAATTCTGTTAGCAACCAAAGCCAAATCCTCCTCCTCGATTTGTTCGAGTTGATCATCGGATGTGGCAT
TAAAAACAGCAAGCA
>sRNA.cluster.521
CAAGGGACAATTTATAGTATTGGTAGTGGTACAAGCTCATGCATCCTAGGATTAATAAATACAGGAAAATTTACATGGAT
ACCTTTATGATAGGGACATTTTATAAGGACAACTAAAGTCTATTTGGCCACGGGACCCTTAGTGGGCCCTAA
>sRNA.cluster.522
CCATTAGAGGCTAAAAAAACACATCTCAGTGAAAGTCATATATAACCAACCAGCAGACCTAACCCTAGCCGACGCACGGA
AGCTGAGAGCCTGAGACGCACGTCGAGCGGAGGATTCACGCGCTAAGACTCTGAGAGGTAT
>sRNA.cluster.523
GAGCACTAGCTCTAAGAAGGCTAAAACTGATGGTGCGGAACAGGAGGGAGAAGGTTCTGACAAGTCGAAGTCTGATGTTG
AGGATGATGAGAATGATGGCAGTGGCGAGGACGAGTAGTAGTAAATAGCTTAGAGACTCAT
>sRNA.cluster.524
AATATGTAAAAATTTAGAATAGAATTAGATCAATGCTAAGACTACGAATATGAATATACCTTAAGTTCTACATATTGAGA
CAGAGAAAGTGTGTTTGGTCAAGAAATCTAGGTAGCCGCTCGAGGTTGACGGATGGTGGCTTTGGCACATGGT
>sRNA.cluster.525
TTTCTCATGCACCCAAAACTCAGTCCACGCGCTCCCTGCCCCGATGCTACGCAGATCTCTCGTGAGGAACCGCTGGGCAG
GAGTTGGGATGGGGGGATGGATTGGGATTTGGGAGGGAGGCCACGCC
>sRNA.cluster.526
AAGGGGAGAGAATCTTTGGTGATGACGCTTTTGACCTTCAATAAAAGTATCATAATATCGCCTTTTGACTATAGGCATAT
CTTATCTTGAATAGTGTAGATTCCTTATCTTCAATAGTGTTTTTTGTCGGGGATGACAAGATCTTCATTCATTATCTTCA
CTGTA
>sRNA.cluster.527
TATCAAGACAAACCGGGCACTACGGTGAGACGTGAAAACACCCGATCCCATTCCGACCTCGATATATATGTGGAATCGTC
TTGCGCCATATGTACTGAAATTGTTCGGGAGACATGGTCAAAGCCCGGGAAAA
>sRNA.cluster.528
GAAAGAGAGATGAGCCATGAGCAAAAGGAAGCATATGGAGAACAGGAGAAGAAGCCTATAGAGACGATGATCAATTGACT
GAAGCCATAGGCGCATCAGAATCGCCGGCAGCATCAGACGATCCAAGTAGTAAATGCAAATCTACT
>sRNA.cluster.529
ATGAGTGGCTCTATACTACATGAAGCACATTCACGAGGCTACTGTGTTGTGTGAATGACCAAAGGGCATGTACAACCAAA
GCAATCCCTAAAGTGAGGGGCACTCATCTCCTAATGGAAGATATCTCTAGATGGGCTCTTCAAAAGCTGAGGATACTATA
CGAAGATACTGCACCTCGCAATGTGTGTCCCAACCCATAAAGCCACTTGTGATATGTTCCTATCCTACCCCTACCCCTAT
GCCGGTCCCTCTCCTCTCTCTTCCTCTGCCCACATCTCTCTTTGTTTAGGACTT
>sRNA.cluster.530
GGTGGTGGGTTTGGGTAGTAGTGGTAGACCCAAGGAACCGGAAAGGGAGTATGTGGTTGATAGGGATATTGTGGCTGATA
GGGAAAGAATTGGTTAAGTGGAGTGTACTGAGGTGGCTGGGGAAAGTGTGGTGGTGGTGGCGGCGGTATGGTGCTTGTGT
TGAAAAAAACTGAGGCATTTCTTTCTGA
>sRNA.cluster.531
TAGGAGAAGGCTAAGGGCGCCAGTTTGGCTTGTCCAAATGTGGCGTCGACCATCCCGTAAGGCGATGGAGACGGCTAGAA
CGGGAGTGGCAAGGTTCAGATCCAGACGCTGAGGGAAAGATGGCTAGGAAGCTCTGATAGTGGTACGGTGGCAAGCAGAA
GGATGTCAATGGTGGCTT
>sRNA.cluster.532
CTAGGGCTATTCAGTAGAGATTGCATAGCCCTTTTATTAACCAACACGTTTATTAGCAGATCACCAGATCTGTTTCTTAT
CCCTTCCGCGGTAGTAGGAGATGTGAGAAGATATGTAGAACACCCACATTCTTCTGTTTGTCCTCAAAATCATTGCAGAA
GTAGACAAATTGGCACAGATATAGAATGAAGTCCTCTCTTTATAGATATGTTCTCGAGTATAAGCA
>sRNA.cluster.533
TGGGATGGGTGAGAAATAAACTTATTTTGGGATGAAGATAATATATAATAAAGTACAATAGAGCATCTTATAATTCAGCT
CATGCTTCAAGTGTCTGTGAATGAGGGAGAGGAGAGGGGTATTTATAGTGTGAAGGTGACTTGAGAGAGTGGAGATGCTA
AGGAATATTCTCCATAGAATCCT
>sRNA.cluster.534
CATCCTGGTCCCATTAGAACGAGACATGTGTGGCCCATGACAACTGTATACATGTGTGCATATCTAGTACCACATTAATT
ACTAGTTGAGCAAGAATGGAACCAACTTATAAAAGCTTGTCCATCTATATCACTCTCGGGTTAACATATTAATACGAAGC
AAATGACGAAAGTGTAAGTGGGCCAGCCGTGAATCT
>sRNA.cluster.535
AATATATTTTATTTTTGGCTCTGCCTCTTAATAAAAACTCGACTTATAGAAGGAAGACCGCCTTGTGGTCTGTCATTATG
AAGAAGGCTCAACCAGACCTACCAAGAAAGGCTACAAACTTTGGTCCCCACACGTGGCCTTGTCTCTTATGGATCTGTTT
TTAACCCATGTTTTGAGGCCCCTTCCTCCTACATAT
>sRNA.cluster.536
GTTTTAGCATGTTTTCTTTGTAACTTGTCATAAACGTCAATTAATTTTGTCCGGAGGGAGTACTTTCAATTATCTTTTGT
ATATGCTCTTTCTTGTATTGGGATCCTCTGACATAAAGGCAGAGGAACATAGTGGCTGACATGTAGACCCCCACCGCTCT
CGGGCCCACTTGTCAGTGACCACGTCGGGGGTGACCTTAT
>sRNA.cluster.537
AAAACCATCATCTTTGTCGGGCCTAATTTTGAGCCCGTCACCGATAACACACATCGATGACAGGGTTAGATTTGGGCCCG
ATAAAGATAATTTTTGTCGGGCTGCAGTGTTGGCATATGGAAATTGTCTGTACGATAATATCTTTGTCGGGGATTCCTAA
CGCGCATGTACATGATGGCCGACGCGTGCGCTGCG
>sRNA.cluster.538
GATGGCAACCATCTTTTCCAGCGACGACGAGCTCCTTCTCTCTTTAGTGATGGCGACACCCCGACTCTAGTAGAGGACAT
ACGGATTACGGTTTGGGGTTAGGGACAGGATAGGAAGGGTTTGGAAAAGGGAAAAGGAGATTTAGAGAGATGGCCATGGA
TGACAAGGACGGGCTGTGAGGCGATGATAGCGTCATCAAAGCCACGGCATGGGTAGCCAACAATAGGCA
>sRNA.cluster.539
GTTTTTCCACCACTGATAAACCCCAGAATAGGCGATATTCACTGGACCGGCGGCGCCTCCTCGAGTAAAGGCTTCCACAG
CGGGTTGACCAAAATGAGGATCCCAAATCGCATGAGCAATAGGTCTTACGTGTAAAGGATCCTGTATCCATGATTCAAAA
TTTCCTTGCCAAGCGACATGAAACAGATTTCCGGACGTCCATAGAAAGATTATTGCTAATTGCCCAAAGTGAGA
>sRNA.cluster.540
GCCATTTTCTGTGGTGTTGCAAGAGATTAGTAACTAACTTCTGAAGCACTACTATACATATGATTATTCTGAACGAGCAG
CTAGCCCAATAGATTTTAGACAGGATATAAGTGGTCCCTTGGGACCGGGTCATAGACTGTACACGAATATCGATTATCAC
GTGTGGTTGCTTAAGAGGACGTACCTTACGCAATACGGCCACATCGCATGCAGTCCTCTCATGTGAGACCACACGCGATA
ATCGATCTTTGCGTACAGTTGCTTAATAGGAACGATGCGATGATGGTGATCT
>sRNA.cluster.541
GTAGTAGTACTACAAGTCTCTAGCTAGGTCCTGAAGCTTCCTACATGTCGGTTTATCAAGCCTATAAATAGAAAGCCAGT
GCATGTGTATAGACTGATGATGGTGTGCTGCCCAACGTACAAGCAAGTGTACTGTTCAGCCCTCAAGCAAGCAAGTAAAG
AAACCAGTTAAAACTAGCACAAGCTTCTCTGCTCCTCTTCTCTGATCCCCTGCTTAGGAAATATTTAGCACTAACAACTG
GTATCAGAGCGCCCAGGTTCGAGTAGGGCGTGACGGAGTAGCACGGCGTATCAGT
>sRNA.cluster.542
ACACGTGTCCAGTCGCGCGCAGGGGGGCGCGCGCGACTATCCGCGAATTAGCTCTTTCGGTCCGACGCTGCCTCCCTCCT
CCCCAGTCCCCACCGGAAACAGATTCCCTGACTTTGTGCAGTCTGCAGTTGTGCCACGGACATGTGGGTCTCACTTTGGT
ATGGTCTACGTGTCAGTGGCACAACTATAAACTGCACAACGTTAGAGGAGTCTCACCCACATATAAGGCATA
>sRNA.cluster.543
AGTGTACTAGCTGAAATATAGTGGACGTGTATATTTTGGTCTCCACCGAAATACAGGTATAACAAATAAGTTCAGGAGAA
CATTTCTTGTAAGCTCTGAAATTTGGTGGGGGTTGTTGGATTAAATGGGCTAGGCCCAATTTATTCTATTAAATC
>sRNA.cluster.544
AAACTTTTCGCAGGTGTCTACGAAGGCACGAAACACGCGAGCGAAGAGGAAGGCGAGCCGTCGCGGACAAACAGGGAGCA
GTCGCGCGAAGCGCTTCCCAAAAACCTTATTGCCGCCTTCTCCCGGTGCAGGACGTCGAAGGCAGAGGTTCCGGAGACCT
GCTCTCCCGATCGCAGGTGCACGCCGGCGAGCGGGATGGAGTAGTCTACGAGCGACGGCGCAGCACAGAGTAGGAGGCAA
ACCCTAGATTGATCAGGATGCCT
>sRNA.cluster.545
GCCGACGACGACGACGCCCAGGCTGCCGCCGAGCCACCGACAAGCGAGCGAGCGAGACACGGCGGAAGAGCGCGAGGGGG
AGACGGCGGTCCGCAGGAGGAGGACATGGCGGCGCGGCGATGCGGGAGCAGGAGGCGTCGGCGCCGTGCAGGT
>sRNA.cluster.546
ATACTAAAATAAAAGAGAAAAAGAAATAGGGGCTAAAATATAGAGGGCTACTGCTAGAGTTAATGATATTTTTAGAGTCA
TAAAGAATTGGTGGCAGCCCCCATTTGATCTTTAGGAGCTCTAAAGTAGGGGTTACTGCTGGAGATGTTCTTAGATGTCT
TTTCACATCTCGAAAGGCCACAATGCTGTGCAC
>sRNA.cluster.547
GGAGAACGACGCACTACTAGAAAAAGCATTTTCGCCGATATGAGCTACATTTTTTCACAGGCGGGGATGGTCATCAGAGT
CAAAACCCGGCCAACGAAACTCTATACCAGGGAGGAGTTTGTCGTTCGCCTGCGAAGATTGGTTTTCGCAGGTGGACCAC
ATAAGGCGCCGTCTGCAAAAATCATC
>sRNA.cluster.548
GTTGGGAGGTCAAGCTCGAGGTAGAGTATGGCAAACAGCGGGACTTGAGATAGTGAGGCATCAGCAGAGCTTGAGGATGA
GTGCGGTGTGAAATTCAAGTAGGGCGGAGAGAAGATCAATGGAGTTGAAGGTGGAAGAAGAGCCCCAAAATGAAACAACA
ACA
>sRNA.cluster.549
AAGAACAACTCTTTCTGCCCCTTATGTAGACACACCCAAGAAACTGCTCTCCACCTTCTCGCAGAATGCAGATACACCAG
GAAAATCTGGGCGGCGTTATCTGATTGGACTGGGTGTGGTCAACTAAATCCCGGTCAATGGCAACCAGCTCAATCGGTGT
TAGAGTA
>sRNA.cluster.550
GCTTGGTGGTTGGTGCGCGCCCACGGTTGAGCGGTCCAGTGCCGTTTTTCTGACCGGCTTTTAAGCGGTTTTCGAAAAAA
ACCGAGCGGCCCAACCAGTTTATACCGGGTCATTTGCACATACGGTCTTTTAACTGGACCGAACCGGCGGAGGCCCTAGT
TCCGGTTTTTTCCGGTCCAACCGCCGGTCCGGTCCAGTCCTAATAACTATGATCGGGGGTGTCATATTCCTATGTATTGC
ATCCAACTTGTTGTGGGTAACAAATCAAGCCCATGAATGACCGACAATGGAGGAACTATTGGAAACTTGGAA
>sRNA.cluster.551
GTGGCAAGGGGAGGCGCGACAAATTTGTGTGGCGCACCGTGAATGTCCTAAGGACTCTTTTTTGAAACGCATGATTATGA
AAATACAAGAATGAGAAAATCAGAGGAATATGATGTCATGCTACAACGAATCTTATAAATCCTACCGAAAATACATTCAT
AGGATTTT
>sRNA.cluster.552
GAGGCTAAGCTGAGATTGGATGAAGGCGGCAAACCCTACGTTACCGACAACTCAAACTACATCGTTGATTTATACTTCAA
GACGCCGATCAAGGATGCGTTGGCAGCAGGGAAGGAGATCTCAGCTTTGGAAGGCGTCGTTGAGCATGGGCTGTTCCTGG
ACATGGCGACTTCGGTGATCATCGCTGGAACAGATGGCGTCAGTGTCAAAACAAAGTGAGTT
>sRNA.cluster.553
ACCCAATACACTTGCCACCAATCAGCCATCTTATTTTCTTTTCTTTATTGCGAGTGAAACAGAACACACAGGCGTCCTTA
TACATCCCTATAAATAGACACACGTACACTTTATTCCTTGTGAGTAGATTGGACCGATATATCTTAAGATAAACGAAAGT
CACTACGTGTATTATCAAC
>sRNA.cluster.554
ATATGTCATTATGTCAATGAGAATCAGGAAATGGGTTGGATTAATCTTTCTTAGGGCGCGCTCGTTAGTGTAAGTTTGGC
TGTGTTGCGCGTTCAGATAGACATCAGGCGTGGAGGAGGGGGCGCTATTCAGTAACGTGGGTAGGCAAGTAATGGTGACG
GTGTTAACGAGAGGTAGGTAGCCATATGCCTTTCCGTCATGGTCCGGAAACCCTATTACCTAACGGTTTTCACAGTGAGC
TGAACTTTACCAAAAAGCTTGCGTGTTGTGTTTGGCCATTCACCCTTCCTTCCAGAGCAACGCACCACC
>sRNA.cluster.555
AGTGGCCTGGGAGGCGGTGGACCGGTGGTAGATAGTGGACAAGGGCAAACAATGGAGGTGCAGCCGGAGCCATGGGGTCG
GTAGCGGTGATACGTTGGTGCTGATTGTGGGGGAAAAGCGAGGCAAATGGGACGGGAGTCGGGAGGAGGCTGGCTCAGTG
GGGTTGCGTAGACCCGTTGATGCATGTCAGTGCTGGCGAGGCGGGGTGGTGTCACGGTGTTAAGCGGTGGTACAGAAAGA
GTACCC
>sRNA.cluster.556
ATTCATAGTATAGGATGTGTCAGCATCGGTTAGGACATCTACAATCAGGGACACTCCATAGGTGCCCTCACTAACCGAAG
CCACTCCATAGGGCACCCATCTTGCAATGGAGGATACTTATAGCTAGGTTCTTCACAATCTTAGGCAACAGGATAAGACT
ACTTCAGCCCACAACGGGTTGCTTCACCCCATATAGCCACAGGTATTATTTCCCTCCCTACCCCTAGCCT
>sRNA.cluster.557
TAATGTGATATATGGAATATATGACAAAGGTGGAGTCTTGGAGTATTTCGATCGATCGGTCATATAGGCCTGAGTCAGAC
ATCAAATAGCTTCGATTTGCATTATCCGTAGGACACCTTATATGTATCAAAATCAAAAAGATGTACAATCCAATTTCTCG
ATTCAATAGAAGCCCAAAGAGGT
>sRNA.cluster.558
ATACTGCATTGGATGCATGGAATGTTCTGGTATCTTCGTTATGAACTGCCAGAATGCCAGGTTGGAACAGCAATGCATGA
CACGTAGGCACTCAGGTCTCAGGAGACATCGACATGGACAGATCAGATAACCGGCCAAGAGCACTAGGAGAGTATAGGCA
TGCTATGCGAGAGGCGGCGGCACTCAATCTTGGAAGGAGCCCCGTCCCCGAGGCAATCTCCGACCGCCACTCACAATTCC
CACCCAAACCGCATGTGCATGTGT
>sRNA.cluster.559
TGCACCTGCGATGTGGCAAAAGGGGGAGGAAGGAGGTGGCACCACCGGCAATAGATCTGAAGAGACTGATGGACCAAGTA
CACACTGAGAACGCAAGAGCGATGGGCTAGATTAGATGGGGTAGAGACTATCACCGATCACAAAGAGGGGATGATCAACT
AAGGTGTAAGGTTCAAGCGAGGAAAATCATTAGAGAAGAGGGTGGAGGTAGTAGTAGTCGCAATCGGTGGAGAATTAGGT
AATTTTATAGAAATGGTAGGGGTGTCCACCACTTTATTATTTATTTT
>sRNA.cluster.560
AAAATCTCAGAAGATTAGGTTGATATATCTTATCTCGTTGTTGATATACCTACGAGCACCTCGGAAGACTGGGTTGAGGC
ACCTTATAAGATTGGGTAAGGGCACCTCAGAAGATTGGGTTGGTATATCCTGTCTCGTTGTTGACGTATCTACGAGCACC
TCAGAAGACTGTTATATCTTGGCTCTGTCAATGTACCTATGAGCACATCGGAAGACTGGGTTGGTATATTTTGTCTCGTT
ATCGACGGGTACGTCATCT
>sRNA.cluster.561
AGATTAAGGATTTGACCAAGTTAATAGCACCAAATTAAGAAACGTTGTCGGGTGGTCGGAGTGCTGGGAGACGTCACCAA
ACACATACATCAAGATATTTAGTGTCACAAAATCACTTGCAAGGGTGAACGCAACAAGAGGGTCATGTACCCTTTGTCCG
AGGGGCACATGCCCCCTTTTATGCACACAAGGTGACCCAGAGGGTCATGTGGTCATGTGCCCCTTTGTCCGGGGGCACAT
GCCCTCTTTCATGTACCCTATACATCAAAGCAATGAGATGGTTTAGGATATAATTTAGACTCATAGGCTTTTTTTTATAT
AGCATGTTAAGGGCTTGCTCGGTAGTTGGGGT
>sRNA.cluster.562
ATAATTTTAGTAGTACCCACTATTCAGTACTGCTTTGTAGTACAATAACTAGACTATGCACGGGCCCTCACCTGATAACA
ATATATCATCTAGAATTGTACCTGCTAAAAGAAAATCATCACTCTTTTTTAATGTAAAGAAGAAAGCATCTTGATAGGGA
CAATGGAGAAATATAAATCGATTTTAACAGCACGTCGCAAAATTTTGCACAAGCATTCCCCTGCCTGATTAAAAATTGCT
GTGCTGAATAATGAACAGTTTAATTTTTATAATAGTAGAGA
>sRNA.cluster.563
GTCACTGACATGTGGATCTCACAAGCTAACTTAACACATCGACGGAATAAAAATACCACGTGGGATAAAACCACCTCCGA
AACAGTTCAGAGAGTCGATTTGTATCGGTTTTGGGAGTTAAGGGACGGGC
>sRNA.cluster.564
ATAGGAACTTATTGTTATACGACAATGCCCTTCGGGTTAAAGAATGCAGGTCCTACTTTTCAACGTACTACTCGAATTTC
TTTGGGTAGCCAAATAGGACGTAATGTTGAGGCTTATGTCGATGACTTGGTTGTAAAGACGCGCAACTAGG
>sRNA.cluster.565
AGGGGACAACGGTTTTTTGCACCCTACAGTAGAACGCAGTAGCAGCAATCACTCTTCCGGATACTGTACTTCAAGAAGAT
GCGCCCAACCACGTCCTCAACATCATGAACCAGACGAAGACCATGATCACACGAGTCGCCGAAACCCCTCACAGGGGCGG
GGACGGCGTAAAAACAAACC
>sRNA.cluster.566
CTATTCTATTTTGAACTGCAATATAGAAGCTTGTCCCAACTGTACCTAATGATGTTGTTTTGTTCTTATACAACAGATGG
CAAGTGCATCTACATCTACAAGGGCAAGGGCTTCACCCAGGACTATGGAAAAGACAAGAACTTCACCCAGGAATGTGGCA
AAGACAAGAACTTCACCTAGGAATGTGGCAAAGACAAGGACTGTGGCACAGACAAGGACATCACCTCAGGGCATCTGCAA
AGAGAACATCAGCTACA
>sRNA.cluster.567
TCATCCATAGATGGTGAAGGTTGGCAACGCAGAAAATTAGAACAACATGAATACGACTGGCAACGATGTGGTACCAATAG
AGATAGAAATGGCAACTGCGAGCTCTGATGGTGAACACAACTGAATGAGTGCGTCAA
>sRNA.cluster.568
TTTTTCGCAAAAATTCCCTCTTCTTCCTCTCAATCGCCTTAACAAGACCAAGCAGATCTCATCCTATAACTCAGAGCGGA
TCTATCTAATGGCATGGCTGTTTGTCGGATGTAATCTAGAATATGTCATATCCCTCCAATTCTTTATATTTTGGGACG
>sRNA.cluster.569
GGGACCCACATGTCAACCTTATCTTCTTCCCTAACACTTCCACTAGTACAGCAAGACTGACGGGAGTAGAGTGGCAGTGG
CGACAGTGGTGGAGAGATTGAAGGTGGTGTCAGTGGTGGAGAGGTG
>sRNA.cluster.570
ATGGGGACCACCCAACTTTCCTCTTTTTCCTTTGGAGTAACAAGGGACACAATGTGTCCCACCTTCCTAGGAAGAGCCAC
CAACCACCAGTGGCATCTCTTATTTATATGTGTGCTACATTAAAACTCATATCTATTCAAGTGTAAAATGTCTATCACAT
TTACACACACATAAGTATGGTTTCTCATCTATTTAA
>sRNA.cluster.571
TATATATAAGATAAGGAGATGGTTGCCTAACGGGACATAGGAATAACATGGCAATGAGGTGGCGGCTGACAAGATAATAA
CATGACAGGCCACACAGGATCGATGCCGGCGAGCACTTGACGACGGCGACGACGGCGGGGCGGTGGCGG
>sRNA.cluster.572
TGGGAGAGATAGGTAGATTAGATATTAATGATGGAATATTTATCTACAACCAACAACTAATTGTATAAATGGATTATTAG
GTTGGCTTTTATATTAACTGACAGTAGCTATCTGCCGACGTGTCAGCGTCTCACCGCCGGCCACGCGTGTGGGCTAAAGC
CATTGTTGCTGTCCACGTCAGGTCGCCAGCTCAGCCGGGGTGGAGGCAGCCAAAGGCACGGTCGTCGTCGCCCCCAAGCT
CCCAAGGAGAACAAACAACGGTCACTGTCAGGGCGGGCCCACGGGGTCGGAAGAGTAAAATCGCTCGACGGCGGTACGTA
CGGTACGAGCTCCCAATCCGGAGGCAGTAGGCTGTGCGAGTGTGAGGTACTGTTCCACAGTACACGAGTAAATGCTTTTG
GTCCCCCTATTGTACTGGCCTACCACAGGGTTAATGTGGACCTCCAACTTGACTGCTCAAATCTTGTATGGCTGTGTTGG
TGAAATGGGTGATAATAATGGCTCCGGATTATTTGTTGGTTGTATACGGTATAGTATTCCATTATCAGTGTGGGTCCTTT
TTT
>sRNA.cluster.573
TGGATGTTTCTTCTCTCTCGTCCTCTCCCTCTACAATCCTACGTCCTGGTGTAGTTTAAAAGGCTACCGGTGTTTTTAGC
TGTTTTGAGTTGACATGTCTTTTTTATAGGGCTTGCGTCGTTTTGTCTTGCCTCATGATAGCTGACA
>sRNA.cluster.574
GAAATATCCGAGACTCCGAGTCGCTCTGGACAAATCTGGGGTGGTGTTTGGTGGAGGGCTAAACTTTAACGACTTATAAT
TTTATGAGAGAGATTAAATTTAGAGACGTTCGCGCGGCGGTGTCCGTCTCGGGTGGATGGGTGTGGCAGTGACGCCATAA
>sRNA.cluster.575
GCGGTGGCGATGGCGAACGGCATCGGCGCTACCCAATCCCCTAAGGCCGTTAGCAACCTCGCCCCCGACCGCTCCCCTGA
CCTGGACATTGAGTTGCAGGGCTACGAAGGGAATCAAGTCCCAACCAGATCTGGGCCAAGGTATTCTCTTCTCCCTGATG
ATGGATCTGTGCATTGGAC
>sRNA.cluster.576
AGGTCCCCCATGACAATCCCAACCCCGCCTCTGCGCGGTTGGGACAGAGAATAAAGACGTAGCCGGCGTCGTCGACCAGG
GGCGGAAACAATTATGGGGCAGTAGGCCTTCAGCCTTATGCAGCGGCGGATCCAGAAAATAGTCATTGGATTGGGA
>sRNA.cluster.577
ATTCTAACTAGGATGCCACGTCAGCGAAACCACCCATATATACTGCCATAGGACCTTGAGTGCACGGTTTGCATAAGTTT
AGGGGTACACATTTCTGGTTTTGTAGTTAAGGGATCTCAAAAAATCTCGCTGTTAAGTTGAGGGACCTCCGGTGAACGGT
TTGAAGAAGTTTAGGGTACACATTTCTGGTTTTGTGGTTAAGGGATCTCAAAA
>sRNA.cluster.578
ATTTTTGTATGAATAATGACATGGCATATCCATATGATGGTTTTAGTGGACCCAAGGACTATTCTAGGCTTTATGACAAA
GGTTAAGGATTTCTTTGGACCATTTAAAAGGTTAGGGACTAAACTGATCCTACAGAGAAACTTTAGGGACTAAAGCAACT
ATTCTCCCATTTGTTTCATAATAAATATAGTACCATCAATTTTACGTGATTGATCTTTTTTTT
>sRNA.cluster.579
ATCAAACACCAAGTTGATAGCCACCTGTTTGAGTCCGACCAAGGTGGCGCGCTCATGGCTGTCCTCGTCGGCTACAGTGG
TGCGCCTATCCATGTCGTCAAGCTCAACGAAGAGACGATGGAGTGGGAGAAGATGCGGTCATTGGAAGGACATGCGTTGT
TCACCGGGACATACACGACAATGTTGAGGAAGACTAAGCTTAGATTGATGCAGAACAAGGTGTTCCTCCCGAGGCTGTAC
GACTGGCCCGAGATCATCCATGTCGACCTTGTTACACGTGATGGCGAA
>sRNA.cluster.580
AGCCACCGCTCGAGGCTACGCGTTGGAGGAGGGCGTGGCTCGTGGACACGGCTCCCGCTCCACAAATTTCCCCTTCCACC
CTCGGTCTCGTCGCTGGCAGTGGGGAGGAGTCGGAGGCAACAGCGACGGCGACGACGGTAGCGGTGGCGATGGCTACGAC
GAACTTGGGCGGCGGTGGCGCTAGGTTTCC
>sRNA.cluster.581
AGCCCCTCCAACACAACCATCCATTAGCACTGTGGACCGACGAGAGGACTAAGGAGGAGGCGATGCCCCGAGGTCGACTT
TGCCACGGCACTTGGATACCCCCATGGCGGTGGAGAGGGACGGGACACGGACGGGCTTGACGGCTGTAGCCATAGGAGAG
AGGAACAGGCCTGGCGCACGGCCCTTCTACCGCCACGACGAAGAAGGCACACTGAAGTGGCCCCAACCACCA
>sRNA.cluster.582
TCGCACATCGGTCCCATGATCCCCAGCCGACCATTCCTCCTGCAATGGTGAGCCCGTCAGGAAACCGTAGCAGCTGCGCC
TCAACGGGGCAGGTAGGATCACAGAGCATGGACGCCATGCAAACACAGGACGAATCGACCTGTCCCGTTGATGACATCAC
TCAGCGGACACCATGTGAGCTGCATATTACCTTCATGAACTT
>sRNA.cluster.583
AAGAGAGAGAGAGAGAGGCGGCGACTAGCGGAGGAAGAGGGGAACTAGCAACCAACACTGTCGGCCACCCCGCGCCGCCA
GCCACCTCGTGCACCACTCGCCCCTCTCGTTGTGAGGAGGGAGAGAGACAGCGGTGAGTGGCAAGAGAGAGGGGCAAGCG
GTGGCGAAAGAAATGGAGAGAGAGGCGACAGGTGCAAAGAAAAAGAGGCCGGGCTAAAATAAAAAGTAGGGGTAAAACAG
CAGTTGAGGTTCAAAGTGAGGGCATGGATGCAATTGCCCTATTTTTTTTAGATAATACTCCCTCCGTCCCA
>sRNA.cluster.584
GTCCGTTTTATTTAATTCTTTTTAAATGGGCTTTAATTAGATTTAATCTTGTAAAATTCATAATAAATTCATTTGAAGTC
AGAATGAGGCCGTTCAAGTCTCATAATTCATCTAAAATTATGATCTACATGTTTGTCTACTTTTTATGCACTGTTTATTT
GGTTGGAGGGGGTTTTACTAGGGATTGGGAGTTCAGAGGATGATGCTATATTAACTACTTTGTTTGGTTATGGGATATAG
GATTTTTTTTGATAGAGATGAGGAATTGAGAATCAACTCTCTCTTTTTCAATA
>sRNA.cluster.585
CGCCTCCTCTTCCTCCGCCACTGCCTCGCATGGGGTGTGGGGGCATTGTACGAGGCCCATCCTCACTCAGCACGCCGTTC
GACCCGTGACTCGTTCCGCGCTGACAAAGGCCTACCAAATCCTAATATAACAAAGAACACATGCCTCAATTTGGCTCTGT
AGACTGCGGTCTTCAGGTTGGTAACTCTAGATGCGTCATGGCGTTGAATCTCTGACGTGTCTGGCCGGGGCCGAATGCCA
AGGAGACGGACCGTAAAAGCCCTTAAGAAGTATAT
>sRNA.cluster.586
AGGATATCCTCATCATGAGGGTTTTCAGCAAGGATGAGGAGGAGAGGGCGGTGTGGTTTCTTGTAACGAGGAATCATGAA
GGGATGGTGGGCCGATGGCGCTCGAGGTGTCAGGATGATGGCAACGCTCGAGGTGTCGATGGAGGAAAGGGAAGAGACAA
TTAAGAACGAGAGAGATGGGTGGTGGGATAGGTAAAAAAATAGAAAGTGTGACTGACAGGTGGGGTCCATATGAGGGGTC
CATATGAGGGTAAGGGTATATATGTGCATCTTTTTTCACTGCGATAGGGTCTAAAATATAAAGG
>sRNA.cluster.587
GCGGAGCACCAGACTGAGAAGTGGCGGAGATAAGCCCACGGGGGTCGCCGGGGAGTCCATGCCTCTGGTTGTAGAGGGGG
TGATTATGATCCAGGAAAGGTGCGCTGTAATGGATTATGTTATGCAAGGGGTATTGTCACAACTCCTTTCCGAGGTACCG
TGGTGGTATTGAGGCACATGGTGACATGATGTGGGGTTGTGTCTTGTGGGTACAGTGGTGCACCTCTGGCCAGAGTAAAA
CTATTCGAATAGCCGTGCCCGCGGTTATGGGCGATCGACCAGATTCACCGTGATTAGTCTCACCCCTAGTTTAGCTTAAT
GAACTGGCGT
>sRNA.cluster.588
GCTGGTCCACGTAGTGGGCTGCCTTCCATAGTCGGCTCTGAAGGAGTTTTGAGGGAGGGAGACGCAGGCATGGGCGAGGA
AGAAGACCCCGACTAGCTCCGCGCGTTCCAGTTTATCCATCTCTTCTCCACCTC
>sRNA.cluster.589
TAAGCCTTGTGCTGTTAGTAGCCTTCTTGGTCTTTGGTTTTTGTTGTTCTGTTTTGTTTTTAGCATCTTAGGACAACATC
CTTTCAGTTTTGCTTTTAGCATCTTTCGGTTTTGTTTTTAGCATCCCTAGGACAGCATCTAGCATCTCCTTTATGCTTTA
TTCAGTTTGGATGCCCTCTAGGACAGCATCCCATTCAAATTTCGAATTTTAGACTAGGAGGGTGCAGCAATAGGCTAGCA
GCCAGCTATGGCTAT
>sRNA.cluster.590
AGTGGAATTATTTCCCCTTAAACCCCTCCAATCCCCTTCAATCCCCTGCAAACCTAACGCCATGTTCCGTTTGGAGGGGA
TTGGAGGGAACTGAGGGGGGATAATTCCATACCACAATAGGGTGTGGAATAAATCCCCTCCAATCCCTCCCTCATAGGGA
T
>sRNA.cluster.591
TGGGAACTAAACCAGCCCTCGGTCAGTTTTACTACTCGTGGCAGCTGGCTTCAGGTCTGGTGTACATCTTCTAGGGCCTG
CTTACCTGAGCATCTCCGCGCTGGCTTCGACTCCCTGGTGCTCCTGGTCTCTTGGCAGCTGTGGAAGAAGCGGAACTTCA
GGGTAGTTGAATTGGCACTCTCCTCGGTCTCTGTGCTTATTGAGTCTATCTACTCGGAAGGCCGTCTGTGGTCTACTGTG
GGCATTGCCGCTTTTGGAGATTTGCTAGGAGTGTAGTGTGGCTTCGCT
>sRNA.cluster.592
AGGACGGAGTAGAAAGAGATAGCAGTAGTACAAGCGGGAGACTAGTTGAGAGCAAGATGAAACAAAATATAAATAATAAG
TAAGACAATATGATAAAAATTACACTTATTTTAGAACAACAAATAAGTCGCACTAGGAGATGGAACAGGACGGAGGGAGT
ATGAGATAAGC
>sRNA.cluster.593
TGGATCTGGTGTGCTTTGTTGTCACATGCCACATCGAATTCGTGCCACACCGGTAGTGATGAATATAATTGTTAAATACG
GTACACAAAAACAAGAAAGCTATTAGTACATAATTAATTGAGTTTTTTACGATT
>sRNA.cluster.594
AAAAACTCGTTATGTTAGCTAAAACTGGGTACAAATACTACTTAAAGATCTTGGGTGATCCTGCATTGAAAGTTGAGGGA
CGCGTTATATCTAATAGTACGGTTCAAAGAGATAAAGATGTATTCAAACTCAAC
>sRNA.cluster.595
TAGGAGAGGAAAAAAATTGGTCTGAAGGCACACTCAAATCACGAGTTCACGTTGTCGGGAAGGTGACCTCCTGAGAGAGA
GGGCGAATAAAAAAACAAGAAGAAGAGCAGCTAAGACAAGTGTGTGGTTTGTTGGTTGTGTGTGGGCCTGGAGAAGAAGA
ATGCCTGGCCCATTACAGCCCAATTCCGCTTCCGGCTACAGTACCATACTACCATGTGCTCTGATTGGCACAGTATAGAA
GCTCCG
>sRNA.cluster.596
AAAATCATCAAGCAGTCATTATATTTTAGGAAGGATATAGTGGGAGACTTTGTTGTAGATGAATAGGAGCATTAATGGGC
AGTACAATGATGTGGTGGAGGGATGGATGCTGATGTAATATACTTGCATGTTAAACTTTATAAT
>sRNA.cluster.597
ACACACACACATCAGCCTTTCCTCTTCTGTCCCCACTCTCTGTCCTGTCAGCCTTTCCTCCTCTGTCCCCACTCTCTGTC
CTGTCAGTGGATGGGGACGGCCTCTGCAGTGGTGGCGTTGTCTCGACCGTTTTTTTGACAAATTG
>sRNA.cluster.598
TTTTTCAAATTCTCAAAAGCTAATTTGTCAACCGTCTGCTTTTCAAAATATTAAACTTCTCGAACAAATTATTTATAAGT
AGACTACTGTTATTATAAGATTAGCTATTAGGTGGTGTTTGGTTGGAGGGACTAAAGTAGGGCTAAACTTCAGTCCCTCT
CACAAAAACATAAGTTAGGGACTATGGTAGGGACTTATGTTTTTGTGAGATAGACTACAC
>sRNA.cluster.599
GATACCATGTTGGATGGTATAGGAGAGATATACTGTGTAACGTGGAACAATTATATTGCGTCTCGGGGGCCGGTATATAT
TAGAGTACATGGGAGGAGATAAGGAAAGATTACAGATATGGAAGAAGTCCACACAAATCAATCCTATCCTAATATGACTC
TAACTACCATATACTCTAACATCCCCCCGCAGTCCAAGCGTGAGCAGCGCGGACACTTGGACTGGAGAAGAAACCGGCAA
GAGTGCTCAACACGGATGATAGCCCC
>sRNA.cluster.600
TATAGTTCAAATATAGCAATATATTATCGGACAGGACATATCTACGAATCCGGATTCTGGGCTAATGCTCTATCCAGATT
AGTTGGACTGGTGGTTACGTTTGTCCGACCAGATTCATTGTACTAGGTTACAATATCTTAGGCTATCACATGCGACGTGC
TGTATATAGGTTGCATATGGAAAGAGATCCTCTGATTTTACTACAGCGCAGTTGAGCCACTAACATATG
>sRNA.cluster.601
GAGGTAAGACCTCTCTTAGTGCAAGCTATGAGGCCCGTACTTCTAGTCAAAAAGTTAGCCCAAAGACACCTAGCCTACAG
GACAAGCACCGATATATGTGTGGATTAATTGGATAGAGACACAGGTAAGGAAATGAAGCCCACAGTGGGCGTGACCTAGC
CCC
>sRNA.cluster.602
TGTTCGAGTGTGTTTATCCTTTTTCTGATGTGTTTAGGGTCTAGGCGTCTGATGTGAGGATAATCGGGGATGGCGTCTGT
TTATCCTTATCTATTTATCCTTCCCCTAGTTATCCTTCGTCTGTGGTTATCCGGGCTTAGGGTTCAGGGTCTAGGCGTCT
GTTTATCCTTTATCTATTTATTCTTCCCCTGGTGTTCCTTCGTCTGTGGCGGCTGGTCAGTACTTGCTTGCATCTGAATA
GGAACTGGCACAAACACAAGGACTTATGTTGAGCTTCTCAAATCCATGTATTCACGTATGTATAGAATAGATACACAAAT
GTCACTCAAATCCATGTATTCATGCATTTATCCACGAGTTCATCCTTATTGCTTTCTGTCTTGACATTTATCTTGGATTG
TGCAGAGAATCAATGGGCCCTTCTGGGAGGGAGGGATCTGGAGAGGAGGCGAATTTAGAGGTTGCAAATATGGGCGAGGC
TGCTTCTACTGAAGAGGGGGATGCTGATGCTACCAAAGAGGGGGAGGCTTCTACTGCAGAGGTTGAAATGAAGGATCCCA
AGATTCATACGCGGTCCAGTCCGAACAGCGTCATTTTAGCAGCTCAAGAACTGTCATCAGATGCACGGAACGTGGTTATA
ACAGAAGGCTTTGAGCAGTTACTGGATATGTCCTTAGAGGGGTTTGGTAACAGAGAGATATTGAGGTTTCTTATGAACAA
TACACATACAGAACAAACATCTGAAGGTGTTGAGATTAAGATTGAAGGATCTAAGTTACCCCCCATCACGGAGAATGTGG
TGGCACATGTTGTTGGTGTTCCTGAAGGTTCTGGTGAGAGCCTTGAATTTGAGCAGGACACTAAGAAGCAAGGAGAAATC
AAGAAAGCTGTTCACAATTTGTTGAAGCTCCCTGACAGTGTTGATGATTGTGAGCCCATTGCAGATGAAAAGAAAAGGGA
TAGAAAACATAAAACTATTATGAATGGCAAGATTGGCGTTGATTATTTACGTGATGTGATGGAAGAAGCCAAGGAGACCA
AAGATGTTGAGCTGGAAGTTAAGTGCTTCTTCTTCATCGCATTCCATACACTGCTGCTCCCAGAAAAGGATGGTTATCTC
ACTCTACACCAGATGCAAGCGGGTATGAACCTTGCAAGGATACAAAGAATTAATTGGCGCAAGGTTCTTCTCAACCATTT
AAAAGATGGTGTTAAATCATGGTGGAAATCGCAAGCCAAATCAACCAAGCCTGGTGCCAAATCAACCAAGCCTGGTGGTG
TCGCGTCTGTATACATAAGTGGTCCTGTGACTGTGCTTCTTGTAAGTATCTTTAAAACCATTATTTTTTCATCATTAATA
GTAAATTTATCTAACGGTAAACTTATGCCTACAGTTATATTACTTGGACTTCCTAAAGTCAAAATCCGAAAGCGATGTCT
CTCAGACGCCAAGAATTTGTTACTACGGCGAATCTATGGTGACCGATTTGGTGCAGGAAACTATGCAAAAGGATGGCAAG
AGGTTTGACAACCTCAAGGTAAGAATCTGATTTTTAAGCATTATGCCATTGTTCCTGTAATGTTACAGTCAAACACACTT
AATCCATGCCCCATTCTCAGTTTCGCACAACCGAAGAGACCTGTTATTCAAGAAGCTATAATGAATGTGAGAAGGTGAAG
GTGCAGAAAGTGTCTGGAAAGCAGAAAGTATGTAAGAATATTGGTTCTAAAATCAACATATCATTGTTCCTATATAATAC
ATACACTTGAATACACTATCCCTGCTCCTTTTCAGAAAAATAAGCGCACTCGTCTTGGCAAAAACAAAGGCGAAAAAGGG
GATAAAGAAGAAAAGGGCACGCATGTCAACCCCGCGGTAAGAAGAAAGGAAGTTGTGAAAAGATATGGTGAGAGAGCTGA
GAAAGACAGTGGTGCCAAGAACGACATGGTTGCGCACATTCCTGCATTAGAGGATTTTGTTAAATCTTCTATAGAGCACA
TGCCTCGTTATCTGCACAGCGACGCTATCAAGATTGTAAAGCAAAATCATTCGTCGATTGTAGAGATGTATGAGAAGATC
ATGAAGACTCAGTCACAGATGCCCTCGAAAATGGAAAGCA
>sRNA.cluster.603
GTCCCAGCCCGCCGGATCCTCTGCTCCGCCTCACCCACCTCATCTATCTTGTGTGCGTGTAGGCGTGTAGCCATACCTAT
TCTAATTCAAGGAATAAGAGGAGCCTACGCGTCGGACGACCGATGGGTTTGGAGAAAAATCGGACGCTGACGTCAGTATG
AAGCATGCGTGCAAAACTACTTTAAACTGATTTTTCTCTTAAATTACTTATCCAAATC
>sRNA.cluster.604
GAGGAGCATAGAAAGAAGAAAGAGAAGAAAAGGAAAGAGAAGAGCAGGTCAAGCTTGGATAATGACTTAATTCAACTGGG
CAAGAGGTGCCGAATTGCAACTACCAGGACTGCTATAAAGACTACTAGACGCGAGGGGCCTGATGATGCGATAGTTAAAG
AGGTTTATGAGCTTGCCACTGATTGGTATGTATCTCGAAACTTTATGATTATATAACTGTAAAACTTGCTT
>sRNA.cluster.605
TCCTACCTCTCCCCTACCTCCCCCAACCTCTCCTCCCACAGGCCAAAGCTTCTCCTCCTACTCTCGGCGTCCACACCTTC
TCCTCCTCCTCTCGGCATCGATCGGCGTGACCTCGGCGGACCGGCGACGGAGACGGCAGTGACCACGACGACCTGCGAGG
GGCTCAGGCCACAAA
>sRNA.cluster.606
ATTGCTTTCAAATTAAGTTCCGAATTAGTAGATGCTGCCAAAGGGGGTGGGGGTGCCATACGCAAAAAGGAAGCGACTCA
TAGAATGGCAGAGGCAAATAGAGCTCTTGCACATTTTCGTTAATCCATGAACAGAATCTAGGTATGTAGACACATGGATC
CATACATCTCGATCGGAAAAGAATCAATAGAAAGGAGAATCGGACGATATCTTTCTCGAAACAAACAAAAAGGAAAAGAA
AA
>sRNA.cluster.607
TCCTGGTGTCCACGAATATTACGCACATGCGGGTAGACTTTCAGCATTACTTTGGTGAGATCAAGGATGTACCATTGGTT
TCCGTCTCTTAGCGTATGTGTTAGGCGACGCGTTCGTAAGATGTGAGGTGTGGTGTTGCGAGTACAGTGGTTTATGTGCG
TGTCTGCCATATAATCTTAAAACACTACCATAATTTTAAATCT
>sRNA.cluster.608
ATGTGGACCCTTTGGTCCTATTGTCAATTTTCTTTTTCAGATAGTAGAGAGTTGGTGGTGTGAGCTATGGCAGATTCACC
ACTCACCACCATCATTATTGAGGTCTTCTGAAAGGGAATAGAGGGAGAAGTTTTAAAGAGTATAGAGGAAGAAGCTTTAA
TCAAACTGATTAAGAAAAGCCACGGACCCTTACACCTACATGTGAACTCATTCCCTGTATATATGTTCTTAACA
>sRNA.cluster.609
TCATGTCCTCCTACCACTCATTCACTCATTTCTTATCATCTGTCTCACCAGAGCACAAAGGGTGGGAAGAGCAACAGCGA
TTGCGGCTCGGCAGTGGCGGCGCGACGTGGAGGACCACCGGCGGCGCGACGAGCAGGACCACCAGCGTCGGCGACTGCAT
CGGCTCGGTAGCAGCTGAGTTGGCTCA
>sRNA.cluster.610
AAGGGTTTAAATGCAAAATGTGACCGACTGACGGGTGCTGAATTGTAAAAATGAGATGTAGGTATGGCTTACAATGTGAG
GCATATCCCTAGTCTGGTCCTTCATCACTTTTGCTCATGTGGGATGTTGGGGGTGCTCCTTTTGTTGGACATGCCCTTAG
GAGTAGGTTTCTTTTTTTCTTATCCGTGTCATCGTGTGAGAAATATTGATGTTGTTTTGAATGTCTATTTTTTGCGGTTA
TTTTATATAAAACT
>sRNA.cluster.611
TGTGAAAAAAATAGTAAGGGAAGTGTACGGGCGGTTCTTAAACCTGTATGGATATGTCTTGTAGGTCCCTAAGCTTTCAA
AATGTATTTGTAGGTCCCGAACATGTCATGAGTGTCACATAGGTCCAAACAGACTCCAACCTGCTTCATGTGCTAATGTG
ACATACCATGTCAGTAGGACTTACATGTGAGACACATATTCA
>sRNA.cluster.612
GTTCGAATCAGTATAAAAATCCATGTCTCCTGTCTACTTTTCCGCAATCTCGCATATACCTTAGTATCAATGTCCCGTAC
TATACAAATACCATTGTTGGGTATAGCCTATCAACAGTGTGAAGATGATAGTATAAATTTAGTGCTATACATACATGGGC
CTGTTCCTTGGAAGAGCTAGACTACTATGGATTTTTGGGCCAGGATGTTATAGATACCAGTGAGAGGTCAAAGTTCAACA
TAACAGAAGGATAGTATCATTTATGGCAACAACCAGGGACGTTTGGTTGGTCGATGTGCATGGTGGTGGTTGGTTGATAT
GCACGGTGGTGGTTGGCCGGTGATATTACATACATGTAGCGTATATATTTTT
>sRNA.cluster.613
AAGAGAAAGGGGTATAAAAAGTAAGAGATAAGTCGAAATTAACTAATACATATGTATAGGGTCGGGTATTACCAACGAGC
AAAAAATAATACCCCCAACTGTTGCCCGCTACGTTTTTGGGTCTCGGGCGGGCGTATCCACGGGTAAAATATTACATCCA
TGTCCGTGCCCATCAGATCGGGTATCCACGGATACC
>sRNA.cluster.614
GCCTGCGCCCGTGGTTCCCCAGGAGGGGGAAGCCTCCGGCGTTGGTAGCACGGAGGATGCGCTGTTGCTCACCTTCCGTC
CTGGCCCGTCGCAGCGGTAGACGAGCAGTTAGTAGGCTTGCGCGTGTGTTCTTTCTCGTTTTTCTCTGATGGCTTTTTAA
GCTGTTAAATGTTGTTTTTCAAAA
>sRNA.cluster.615
AAAAGGACAGGGATCGATGACGAGATCCCCTACCCAGCGCTCCCCTGCCACCTCAATCCCCCACCCACTGACAAGTGACC
CGCACCATCACGTGGGCCCCACCTGTCTGTCACTAGAGGTAGGCACCCGGCGGGTTGCGGCGTGGTGCAGGAGGACGCGG
CGTTGGGGGGGCAGTTGGCATGTCGGCGCGCTGTCCCTCTTTGCTCGCCTTTTGACGACAACCCAACCCCGATCGATGAT
GCCTCTCCCTTTCGTCCTCTCCTTCCTTCACCGGCGACGGCGACCGGCGGACGAGCTCCGGCGTGCCCTAAGGACG
>sRNA.cluster.616
TTTTGGCCCGAAAGGAGGAACGCGGTTCCCCGCTCATCTCGTCGCCTGTTCTTCACACTCGTCGGGCACTCGAGCACAGG
CGCACGGCTGTCAGATATGGCAACGGACCACCGATTTGGCATTAGGGACACGGGCACACGGGCCCGACGTCGGCGTCTAG
CACTCCAGCGTAGATGTGCACCGAGTGACCGAGGCCACAGAGATGCGCTGACTACGTTGTGCTGGTGCGCCTGGTGCCTC
GTACATACAATACAATAGTT
>sRNA.cluster.617
GCATCTAGGGCTCCTCGAATAATGCGATATCTCACACCGGGTAAATCCTTAACCCTTCCTCCTCTTACTAATACTACAGA
ATGTTCTTGTAAATTATGGCCAATACCAGGTATATAAGCAGTGATTTCAAATCCAGAGGTTAATCGTACTCTGGCAACTT
TACGTAAGGCAGAGTTGGGTTTTTTGGGGTTGATAGTGGAAAAGTCGACAGATAAGTCACCCTTCCTGTCCCTCTACAGA
ACCGTACATGAGATTTTCACCTCATACGGCTCCTCGTTCAATTCTTTCGAAGGGATCCTTTTCCTCGTTCGAGAGTCTCC
GCCCTTCTTCCACTCCGTCCCGAAGACTAACTAAGACCAATTGAGTCACGTTTTCATGTTCTAATTGAACACTTTCCATT
TATGATTAAAGA
>sRNA.cluster.618
GAGGAGGTAAGCCTGCTAATAGGTTGGGTTGAAGTGGATAAAATGGATTGGTTTCAAGTTTGGGCTGGCTTTGATTGGAT
GGAAATGGTTTGACGAGACTAATGGGCTGGGGCGGTTTGGACTACACGTGAGAACGGTTTGGGTTGGTTTGGTTT
>sRNA.cluster.619
CCGGGCTTAACCTGGGAACTGCATTTGAAACTGGCAGGCTTGAGTCTCGTAGAGGGGGGTAGAATTCCAGGTGTAGCGGT
GAAATGCGTAGAGATCTGGAGGAATACCGGTGGCGAAGGCGG
>sRNA.cluster.620
CGCGAGGCCCGGCGGTTTGCGGCGGCGCGGGACATCGGCGAAGAAGCGAGGTAGAGGTGGAGGCGGTGCCCAGGGGTGGG
GAGGTGGGCGGCGGCGCGGGGACGAGCGGTGGGCTGGAGGAGGCGCGGCGCTGGCACCTGCGGGTGG
>sRNA.cluster.621
AACTTCCAGGAAATGCCATCGTACAAGCGACTTTGTCCCAAAAATGTCATCGCTGTTAGAGTTCCGTTAGCGATTCCCAG
TTAAGTGCTATAGGATGGATAGTGTATTTGGCGGTGCGGGATGGATGGAACCCTAACGACAATGATATTTCTGGGACAAA
ATCGCTTGTACGATGACATTTCTTGGAAC
>sRNA.cluster.622
ACCTCCTCCCTCCATATTTTCCCTTCTTGCCCCTCTCACCTCGGCATGGTGAGGCGGAGCAGACGACAGATGCAAGGTAG
AACCAGAGGTGTCATGGCGGTCGGAGTTAGCAGTGGGCGCGGTGGGGCAGAATCGAAGGCATTGCGGTGGTCGGAGCCAG
AGGTGGGCGCGGGAGTCGCGT
>sRNA.cluster.623
AAATATAAGTATTTTTAGCTATGAGATTGACGGTTGGACGAACACAGAAGGATAACGGTTGGACAGACATGGGAGGACGG
CGATTGGACTGACACGATAGGATGACGATCAATTTGGCGGATGCGGGTTGTCGGCATCGGCTGGGCAGAATAAGGGTGGC
GGTCCGGTGGCCGTGGTGGACAAGGGCGCC
>sRNA.cluster.624
AGGACTGAGCCCCTAGCAGCAGGGCACCAACCCTCTGCCATTCGACATCTCGACTACCGGGCCGCAGCTCGTGTAGCCTT
AATTTGTCCTAGAAATGTCCATCGACCCCCGACTTCATCCATCTCCATCCGTGTACTTTTGTTTATAACCAGACTGAGCC
ACAAACTAAGCCTTACCCACTAGACATGTGGAAGTACGGTAGTGCTTTGCAACAGAAGCCCGAAGACCGGTCCTTATATG
GCCGAGGTGCTACTATCAAAACCATGCACCCCGAGCCCAGCCTAAAACCATTTTGAGGATTTTGAATGGAAGGAGTATGC
A
>sRNA.cluster.625
ACACGTGGACCCTACCACTCTTCTAGACTTCTCCTACAGCTTGTTCGGTAACTTGTGAGGGAAGGGGATTGGGAGTTTAC
ACGAGGGAATTGATGGTGAGATTAAGATGGGAATTTGATTTTTCATCCCAGTCTCTTGTTTGGTAGAGGTGGTGGAAATT
GATAGGGAGTTTAGTTGGAGATTAGGTCATTAATAAAAACGGATGGCTGAGATTTGCTTAGACAAAGTAAAGGAGGAATT
CCCTCCCAATTACCTGCCCCTACCCAGGTATTGAAAAGGAGGGAGTTCCTTCCTCAATTCCCCATCCTCGTCCCACCAAA
ATTCTCATGTCTCCCAACCAAACAAAACACTTAATAA
>sRNA.cluster.626
AAGAGAAAGAAGAGGAAGGAGTAGTAGAGGCAGACGTGTGGGTTCCAGTGTCATAGGCTCATAATGGATAGTGGCTATTG
GAGTGAGAAATGAGTTTGGCTTGCCAAATCAATTGGAGAGCTGACTATATGGGTGTTTAGAGAGTGTGATTTGAAGAAGC
TATTGGAGATGCTCTAAGAGGTTATAGTTCTATGGGCATGGCTAAAGTTGGATTATCTCAC
>sRNA.cluster.627
TACCTTGGGCAGGCATACAAGACGTAGGAAGTGAACCAGAAACCGCCCGATACCCTGGGAAGGCATCGGCGCCCGTCCGT
TAATTCCAGCGCATACTATGTTGGCACACAGTTGACACTCGTCCAGACAGACTGTTCCTCCAATTCCCTCCAA
>sRNA.cluster.628
CTCGCAGCTAGAGGACGCACCAGAGTCGTCACAGCCGGATATCTCGCAGCCCGGCCCGTCTCGACCACGACGCCGGCGGG
CTCCTTCGCAGGACTGGAAGTACACCCCCGACGTGCCTCGTCCTCGCACTAGAGGTAGGAGGAGGTGAGTGCATGGTTCA
ATGGATGGATGGATAGATGGATGGA
>sRNA.cluster.629
TTATCCCTACTTTTTAGGGTTTGTGATTTTGCCCTCACTTTTTTCAAACGAAGCTCTGTTTTGCCCCTATTCTGTTAGCA
TCACTTAACAGCGTCAACTTAGCAGTAGAAGGACTTGTATACCCTTACACATTTGCCTCTCC
>sRNA.cluster.630
ACCCCACCCCCTCACCCATGTCGTGGAGTGAAGGAATGTGTATTGTATGGTCATGTCACGGAGTATAGGTACGTGGTCAT
GTCATAAAGTGTATATGTGGCCATGTCGAGGAGTATAGGTAAATTGGGTATATAC
>sRNA.cluster.631
GAGTGAGAGTAATGGGCCTAGAGGAGCGACGAGCGGCAAGGGAGAGTGGGAGTTGTTGTCGGTAGAGGAAGTGGGGAACG
ACAGGTGGCAGAAAAGTTGGGAATGGCTGACAATGCAGTGGCTCATCGTTTTGTTTTTTCTTTC
>sRNA.cluster.632
GGGTGGTCACGTCAGCGCTCTAACATAGCAAAACAACATTGACACGCCGACACGCCACACATAGCGGGCTTAAATAGTTT
TGTCCTGCCATGCCAGCTATATTGGTGTGGTTACGCTAGTTAGTTACACATGACTAAATAACGTTG
>sRNA.cluster.633
AGGTTCACGTGGATATCGTGTCAGTGTGGAGTGCCAACGCTGTCGCCAACGTCAACTAGGCCATGTCTGACGTAACACCG
TGGACAGTGATCTCGGGCCTTCACGTCGGAGACGAGAGTGTCCGTGCTAGTGGAGATCGGGGTCT
>sRNA.cluster.634
ACGAGTTTTTCACATCTTAGGCGGGACCCACACTGTGCTAGAGGAGAGAGGGGAAAGGGGCGAGGTAGTCAACGGGTTGG
AGGAGGAGGAGGCGAGAGCGGGGAAGGAGAAGAGGAGGCTGGCGCCGCCGTC
>sRNA.cluster.635
CATAGTTTGTCATAAAGTCATCCTAAGCGCTTCGCTATCAACTACTTCCTCCGCCCAGAATATATAGAGAGATAGAGTTG
AACAAAGAAAGTAGATAGAATTAAATAGGAGAGAATTGTGATTGGATGAAAAGTGGAGGTAGGTGGAAAAAGT
>sRNA.cluster.636
ACTTTAAAAATAAACTTATTACGGCGCGGAGGGGTGCAGAGGGAGTATGACCTCAGATGGTGGGACAGCGGGTCGTGAAT
AGCCGGTTGACAAGACAAGAGAAGACCTGTGATGATACACACCACGACGTGTGTGGT
>sRNA.cluster.637
GCGTGGGGCGGTGGCGGCGCCTCTGCGGTTGCGGATGGTGTCTAGGGGACGCGTCTACAGATCGGACATCCAATTTTTTA
CGGAGAAATCGGACGCCAGCCCCAGCCTCCACCAGCGCATGCAGGCGCAGCCTGC
>sRNA.cluster.638
TGTATATATATACTTCCTTCGTCCTTAAATATAATAGATTTTGTTGGATGTAACGTGTCCTATGGACAGCTTCTTTATTT
AGGGACATGTCACATCCAACAAAAATTCCTCATAGTTAGGGATGGAGGGAGTACTAGATTATTATATTATGGGACGGAG
>sRNA.cluster.639
GAGAGTTCCTCATCCACATATCTTCTGCAGCGGAGTCGACGGGAGAAGGGGCAGCAGCCGCCAGGTGGGGTCGACGGCGG
CCGTCGGGCTGGGGAGGCGACGACGGCCTGCGGCAGGTGGAGGACTCGATTTGGGGGTTT
>sRNA.cluster.640
ACGACCATTGTTATTTTTTAGCTAGTGGAATAGCCATGCTGTCGGAGTGTATTTTTTGTTTAAAGTTGTTAAAATTTGGC
TTGGAGAGTGCAATGGAGAGACTGTGAGAGATGCTCTTAGTTTGTTGGTGTTGGGATTTATAGCATCTCAGAGTTCTATT
ACACTA
>sRNA.cluster.641
TGGCGGTCATGGAGGTGGTGGCAGGCGGTCGTGGCAGAGCGCCGGCGGTCACAGAGGAGGCGGCGGGCGCGGACGCGGAC
GAGCGCCGGCGGTCGCTGAGGAGACGCCGTGTGCTCCGTCCAAGTGGGACGAGCTCGTCCGGCCGATTTTGCCGGATGGG
TTTGTCAC
>sRNA.cluster.642
AAGGGAGGGGATCCAGAGGAGGACAGGGAGGAGAGGGGTGCTCATATTGTACACTTGTGGTTGAGGAGAATGAATCGAGG
AATAAGAAGAGAGTCTCACCCCTACATCCTGTGTCTCCAATTCTTATAGAATTACGGGACCCTCTTGGACTACTTCGTGT
AGCAGGAGGGTTATGCAATACATTATCAGCACGATGTTTTACCGGAGACCGAGGAAGAAGAAGGGTAAGAACTCGCAGAT
CCGCATTGCATCTT
>sRNA.cluster.643
GCGCCGGGTGCGCTATCGTGAGCCGGTGCGCGGGGCGCGTGGACCCGTGGGCGCGGTGTACGGGGGTGGGAGTGGGGGAG
TACCGGAGTAGGGTGTTGGTGGACTCGGTGCAGGGAAGCTTGGGGAAACAGACTACGGTGGGGTGAGTTTGGGTTTCGGC
CGTTGGATGGGGAGTGGACGGTGGAGATCATAGATCAGGAGGAGCTTGTGTGGGTCCAGTACGGTCAATGCGGAAGGACC
GTTTTGTCTTTTTGTGCAGTGCTGTAACGC
>sRNA.cluster.644
TTGATTCCAACAACCACCTCTCTCCTTTGTTAAAACTTCTCTTCGTGTGAACCATTCCTTCTAGGTGTCGTGTGCTTGTT
TTGTTTTCAGTAGCAGGATCAGATGTAGGCATGTGGTGTGGCCGTCTTTTTCTTCTCCTAACTAGTCTCTCAACGCTC
>sRNA.cluster.645
AGAATTAATCCGAATTACGCCATACTATCGTGGTCGTCCAATTCCCCATCAATTTAAATACTATACATTTCACACCGCGA
GTTTTTTAAACCGGACAAATTACACACCTAAGCATTAAATGGCATTGGTCCAAGTTGGCAAAGGTATCATCACACAAGGC
AGTCCAG
>sRNA.cluster.646
TCATCAGCGCGTTCAATTGGTATCAGAGCAATGTCAGCACCAGTATCCCTCGACATACCAGGAACAACCGGCAAGTGGAG
ATGACATTGCTCTGCTACCAGTTGTCACCACTCGAAGCCAATCTAACACACCTGAACACCTGGATGAACTCCTAGAAGAT
GAAAGCAG
>sRNA.cluster.647
AGCTTAGAAGATGACCCAGATTTTATGGATAGTGACTATGATATATCAGATGCAGATGATGACTTGTATGTTGACAATGT
TGATGTGGGTGTTGAAGACTTATCTGACTGCAAGGCAAAGTTTTGGAAGAAAGCTAAGGGCAGTCAGTTGA
>sRNA.cluster.648
GGGGAATCACCTGATGCGAGGTCATCGTCATGGAGACATCCGCTGCTGGTCAGACATATATGAGCAGATAAGAGCGGTGG
CACGGCGACAGATGAGTAGAGAGGATCGAGCCGATGAGGAGCCAAACAGAGTAAGCCGCGCATGGTCTCATTACACACA
>sRNA.cluster.649
TTCCACTATTACATAGGTGTCACGTTAGTCACGTGAAACCACTATCTAAAACTATTGAGAAAGTCAAATTATACTTTTTA
ATAGTTCGAGAGTTACGATACCCGATACTGTGGTTCATTATATGAATTAGCTTCGGTCTGTACTTATTACAATACGAGGG
GCGTCAAGGACAAGAAGTAGAGAAAATT
>sRNA.cluster.650
TAACAGGGCCATAGTACAATGCAGATACTCACAACACACTTACACTCACCTCGATGAAGGCACGCTCGCAAATTCTATCC
CTATGAGCATTCTCAAAGACTGGACCAACAAATACTTTAGATTTATGAAGTCACCACCGTGGTTTCGCTGTGGATAGATA
TGTTGCCTACCATAAAAGAATAGTT
>sRNA.cluster.651
GGGTGTTAGGAACCCATCATCCACGCACGAAAAAGGAGCGGTCCATTAGCACGTGATTAATTATTTTTGCTTGCAGATGG
ACGCCGCCGTCGACCGCCTCAAGGATGGGTTCGCCAAGTTCAAGACCGAGTTCTATGACAAGAAGCCGGAGCTCTTCGAG
CCGCTCAAGGCCGGCCAGGCACCCAAGTACATGGTGTTCTCGTGCGCCGACTCTCGCGTGTGCCCGTCGGTGACCATGGG
CCTGGAGCCCGGCGAGGCCTTCACCGTCCGCAACATCGCCAACATGGTCCCAGCTTACTGCAAGATCAAGCACGCTGGCG
TCGGGTCGGCCATCGAGTACGCCGTCTGCGCCCTCAAGGTCGAACTCATCGTGGTGATTGGCCACAGCCGCTGCGGTGGA
ATCAAGGCCCTCCTCTCACTCAAGGATGGAGCACCAGACTCCTTCCACTTCGTCGAGGACTGGGTCAGGACCGGTTTCCC
CGCCAAGAAGAAGGTTCAGACCGAGCACGCCTCGCTGCCTTTCGATGACCAATGCGCCATCTTGGAGAAGGAGGCCGTGA
ACCAATCCCTGGAGAACCTCAAGACCTACCCGTTCGTCAAGGAGGGGATCGCCAACGGCACCCTCAAGCTCGTCGGCGGC
CACTACGACTTCGTCTCCGGCAACTTGGACTTATGGGAGCCCTAAATCCGACCGTCCGTCCGTTCAGTTCGTCAGTTTAC
GCCAACGCTTTTGCATAAGTACTACCTGAGGATATCGTCCCCGATCATCGATGTGAACGCGTGGAGTACTACTAC
>sRNA.cluster.652
CACCTAGTGCTGGTACCACTGCATGGTAGTTGGCTAGGAGATGTGTCTACTTGTTGTAACCATGCTTTGACCGACTGACC
ATCGATGAAAGAGGATGTGCTTTGAATAAGAACTAGCGACTCTTGAATGTATGCTATAGACTAACTGATGCAAGACGATC
TACGAAAAAAATGTACAGTCAATTGACATGGCCAT
>sRNA.cluster.653
AAGTGGTATCTGTCGCTCCTATTTTCCCCTTGTGGTACGGTTTTGAACTACTACAGTGCAAACTAGTGTACCTGTCATTG
TAGAGAGCAATATGTAGTTTCTGTACACACAATAATGACACAAGGACATATCCGCTCATCGATATCCTCTCCTGGAACGT
TCGTGGTTTGAACAGACCGGCTAGAAGAGCGACAGTAAGAGAGACGCTCCAAGAGGCTAAACCCCACATCACATGTCTTC
AAGAA
>sRNA.cluster.654
GACATATCCTAATACCACGAATCTAGAAAAAGACATGTATTCATGGTAATACGATATGTCACATCCAATCATCTCTCATG
TTTTAAGGAAGGGGAAGTAGTTGACTTCTCCCCTTCCTGTTATTGTTAGGTCTCACATGTTAGTTGATAGTGGTGGTAGA
GGTGGAGGAAGACTCACTACCACCATCGCTACTTGATTTTAAGCACACAAATAAATTTAGATTCCTTGATATGAAAT
>sRNA.cluster.655
GCCTATATTAAGTTAGACAGCTAAATAGCCTAATATAGAAAATAAATTTTAGTCCATCGTTAGGCCTGTTTCAGCGAAGC
CGAAGCGATATTCATCTGACTCCCGTCGCTTCGCCTTGATCACATCACACCACTCGCGTCGTGCTGCCTTGATCACATCA
CGCCACTCGTTGCTCCTGCGCTCGCGGCGACTTCTCGGTGTCTCGTAAATAGAAACGGCAAGTGGACACGGCAAATCGCG
GCTCGCCAGTAGCCATGCTCGTGTGTCTTGATCGTCCACCGGTCGCCTTCTCTGCTCGCTACCACTCGCTGCCCCTGTCG
CCCGCTGCCTGCACTACACTCCTCCAATTCATCAGATTTCAAGGT
>sRNA.cluster.656
ATTCATATACATGTTAGTTAGCGGAGGAATTGCCCAAATATACACGTCCGCGAAGTGGGGATGCGGGTGGGTCATTCACG
TGGCGCGGAGCTGCGGGACGACCCGGTCAGCGCCACGGCTGCACGGTACCCAATCGGTCCCGTGTCGTAGAGCCGGCCCA
AGGCTATCGGTCCCGTAGCTTCGCACCGTAATGAATGACTCACACGACGTCCCCACTTCACGGACTTCGCGGAATAGGTA
TATATTTCACATATTCCATATAGTTATGTAT
>sRNA.cluster.657
TCGCCTATTCTGGGGTTTATCAGTGGTGGTATACAATTGGATTACGGACCAATGAAGATCTTTATACAGAAGCTCTTTTT
CTATTATTTCTTTCTACCCTATCCTTAATAGGGGGTTGGTTACATCTACAACCCAAATGGAAACCAAGCCTTTCGTGGTT
CAAAAACGCGGAATCTCGTCTCAATCATCATTTGTCAGGACTTTTCGGGGTAAGTTCTTTGGCTTGGACAGGACATTTAG
TTCATGTCGCTATTCCAGCATCCAGGGGAGAGTACGTTCGATGGAATAATTTCTTAGATGTATTACCCTATCCACAGGGG
TTGGGACCCCTTCTGACGGGTCAGTGGAATCTTTATGCCCAAAACCCCGATTCC
>sRNA.cluster.658
TCTTCCGGAGTGGTGGCAGCGCCGAAGCAGGGAAGCCTGAAGCCGGCGAGGCAGTCCCCTGCAAGTAGAGGTGGCCCAGC
CTCAAAAGGCGGCGAGTGGGAGCTCATCCCTCCAGTCGATGGCTGTGGTCCGGAGGAGGGGCCATGCAATGAGGATGGGG
GCGCGGAGGTTAGCGACGGCGACAACCTGTGGGGGCAGTGATGGTGAGGTGACGACCATGTCAACATGTTGCTAGCTGCT
TGACGTGACGATGAATGACAAGAGGTTAAAGATGGGGGCATTTCTGTTA
>sRNA.cluster.659
GATGAATAATGTTATCAAGTGATGAACATGGACATGTCTGATGGTTGCAGTTAGACCGGCTAGGGTAGGCCGATCAGACC
GGAGTATGGCGAGCGGTTGTAGGATCAAGGAGGCCGACTAGAGGGGGGTGAATAGGCGATTTAAAACTAAATGGCA
>sRNA.cluster.660
ATGGATTGACCCCATAACCACTAAGATCGAGGAGAGCGAAAGATCAAACACCCTAGAGTTCTGCTTCTTCTATAACTGCC
AAGAGATCAAGAAGACTAGGGAGCCGGAGCCTGCACGAAGATGCTCGAATAGGCATATCCT
>sRNA.cluster.661
AAAAACTCCAAAAACAACGGTGCCCGCGGAAAACCACACAGTCTTTCAAATATGGACTATAGTACCACCAAAATAGAAGA
GAGTGAGTAGTCGAAAACCATAAAATTATGTTCCTTCCACAGCTGTCAGTATACCAAGAGGACTAGAATTTTGTTGGGAA
TCAAATATACTGTTCAAC
>sRNA.cluster.662
CTGTCTAAACCCAGCTCCAGCTCTCTAGTTTATTTTACTGAGATATAGATTTAAAACTGTTTGGTTATGCCACGGCTCTA
GAAAAGGTGGATCTGAACCTAGATCCGGCCATATTATATAGGAGTACGTAGCTAG
>sRNA.cluster.663
ATATATGATATCTCAGTACGACAGATTCACAGGCTCACAGCATCTCACCAAGTCACCATTTATTGAAGAGGCATACATAA
ATAAGTGCAAGACTACACAGTAGATGAAATCATGAAAATAACATAGTTCTTCT
>sRNA.cluster.664
AGGCCATGTTCTTGATGACTCTGTGGCGCAACTGGTACGTGAGGAATGAGCTAATACATGGCAAGTCAGCCCCGCCGACG
GAGACGTCACAGAGATTTATACAGAGCTATGTCGATTTACTGTTCCAGATCCGACAAGCTCCTCAGGCTGACCTAGTAAA
AGGAAAGCATGTGGTGAGGACC
>sRNA.cluster.665
ATCAATTGCACTCCTAGTACACGTCACTACCACGCAGGATAAAGACGAAGTCAGACTAGTCACATAGACGCCACGTCATC
CAAACCGCCTTAAAACTTTATGTGCACTGGTTTTGTAAGTTGGGGGA
>sRNA.cluster.666
CCGTCCGCCCCTCCGTTTGCGTCGCCGACCACCGGAGCGCCCCCGACGCCGTCGACCCGAAGAGCCGGCACAAGGGGAAG
CTGGAGACGGAGAGCCTGCTGGAGACCCGGGACGTGAACTGGACGTCGATCAGGCCGGTGTACATCTACGGCCCGCTCAA
CTACAACCCCGTGGAGGAGTGGTT
>sRNA.cluster.667
TCACCTTTCTAGTTTATTTGTGGGAGTACTCCAACTAGCTCCACTCCTATTTTGAATGGAGCAGAACCTGTTTGGTTAGG
CTTTAGCTTCAAAAGAGGTAGAGATGGAGCTCAAGCTCTGCTAAACAGACCTTTAGTCTAT
>sRNA.cluster.668
AAGAAAGTAATCAAATAGGATCCTAGATCTAAACTGCTTACTTGCCCACAAATGCCGTTGTTGTACTTATGACTGGGGAG
AGGACATAGGCGATGTAAGATAGACAACTGAGGGAAGGCAAGAAGCCAGTGCTTGAGAAAGTAGAGGCGGCGGCGGTGTG
>sRNA.cluster.669
TTAAGAGGCTATCAAAATCAATGAGGAAGCTGGCGAGAGAGCTGAGGGATACTGACAAATATGAGAATGACCAGTACAAG
AGCAAGATGAAACAGTCGGATGAACGGCTGCTAGCACTGGTGAAGGCGGCCATGGATGTTGTGGTGGCCGTAGGGCT
>sRNA.cluster.670
CTGAAAAAAAAAGGCTTTAGGTTCTGAGGAGCAGCATGTTATGTTACGTATCTGGTTGGTAAGTTACTACTGGTTTGTTT
CTGGTTTCTGTAGCTACTTAGACTTTATTAGAAGATTCTCGCAA
>sRNA.cluster.671
TGCCACAGGCACTTTCTACTAAGCATGCATGGACCCCCATATCTTCGGCAAGACGTATGTATCCTGTATGTGATGCCACT
CTCCCGTTTAATAAAGCCGCTTAGCTCCGACGTGAAAGCGTGAGGTCATTCGTAATGCCAT
>sRNA.cluster.672
TCAAGTCAAATGGTTTCGGCAGTAGTGATGATGGTCACTCAAAGGAGTCTCCTATTCAGCTAGACAAATTTGATAGATAT
AGTAAATTTCAGGAGGCAAACAATGAGAAGCGTATGAAGCTATTGGACAGGCAAGAGAAGATAGCTTCTGAGAAGCTAGA
GGCCACAAAAATTGCCCACCTTACAGCACAAGAGTACAT
>sRNA.cluster.673
GTGGTACAATTTCCCTTTGGACTGACCGATAGAACTGATTACAACACAACCATATGTTTCTTCCGCATAGTCCATCTCCG
GCACAGGCAAGATCCTCCATATCTCCCCCTTCACATCCACTGCCACTACCACAACTCCACAAGAGGCTGACGGATGACTA
AATGCAGCAATGCCATTGAGAAAGACACTTTGATTATCATATAA
>sRNA.cluster.674
ATACTCCCTCCGTCTCAGAATATAGCAACTTAGTACTGGATTAGACGCATCTAAGTACTATAAATCTAGATATGCCCCCT
ATCCAAATTCATACTACTAGATATGTTCTATCCTATCCAGATTTAGGTTGCTACGTTCTGGGATGGGACGGAGAGAGTAC
ACATCA
>sRNA.cluster.675
AAATTAAAATTTAGCCAACGTAGAAAAAAAAGCTGTCCAAGTTAAAATTTAGCCAACGTAGAAAAAACGAGCTCTAACAA
ACTTTCCATCCGGATAGTCAAGCTATCCGAATGGCCAAATTGCTCCTCTGGCTA
>sRNA.cluster.676
TAACATACAAGGTAATAGTCTAATAGAAGAGTGGGACCAATATACTAGCGACTGTTAATAATATTATAGTAGAGAATCCT
GGCCTGTAGTTCAGGTGTGCTCTGCTCAGCACAACATGACGGTCTAGCGGAAGCAGTTCTAAAATACATATTGCATGAAG
ATGTTC
>sRNA.cluster.677
AGAGAGTGGGCGAGCTGCATAAGAACACGGAAAATTCAGTTGTAGGGGGTGTTTAGACAAGGGAGGTGAAGTTTTGGCGT
ATCATCGGGTATTATATAGAGTTGAGATGTTCGGGTACTATTACAAAATCCGTCAGTAAACCGCGACTCT
>sRNA.cluster.678
AGAGATCTATTAGCCTTTTGTTTGAAAATATGGCTAAGTCAATGATTGGGAGGTGCACGGACCTGTATGATGTTAGAGAA
AATGTTTCGATTCTAGCATGTGCATTGAAGATGAATTATTCAATATTCAAGA
>sRNA.cluster.679
TTGAACACAGGTTTAGAGCTAGTTCTTTATTTCCATTTGCCACATTCTTAACATGGCTGGTTGGGATACATATATTAACT
AGTGGCTTACACCATAAGGCAAAGCAAATAGCTTACATCCTAAGGAAACTACTAGTGGCTTACATCCTAAGGAAACTACT
AGTGGCTTACATCAG
>sRNA.cluster.680
CCGCCGCGCCGGCCAGCGCCTCCTACCGTGCGCCGCCTCCCATCCCACCACCGTGGCCACCCACTGCACAGGCCGTCGCC
GCCCGACCACCTATCGCCCCTGTCGTCGCATGTCGGGCACCGCCGCCCGCTGAAGGGGAGCCGGAGGGGAGGAGAGGAGA
GGGGAACAGTCGCGTGGA
>sRNA.cluster.681
TTTCATGGCACCACCTTTTTTTTTCTCTAGCAGTTATACGTGTAAACCGTCAGCAAAAATATTACAAGGGGTAGGGGGGC
TACGGACCGCCAGCGAAAACAGATCTTCGCTACGGCTGGGTTAAGAGGGCCGCCAGCAAAAGTATAACTATTTTCGTTGG
CGGCCCACTTAAGGAACCACCAACGAAAATTGGATTTTTGGTAGTGGTCCTCTTTTT
>sRNA.cluster.682
TCATTTCGTATGGCTATGTTCTATTTGTAGGAATAAAATAAGGATTAGGCTGTGGAGAGATGGCTGAGTGGTTGATAGCT
CCGGTCTTGAAAACCGGTATAGTTCTAGGAACTGATCGAGGGTTCGAATCCCTCTCTCTCTCTCACGGGGTCAGCGGCGG
CGGAAGACACGGAGCGGCAGCAGCC
>sRNA.cluster.683
ATAGAGTAGTCCAAGAGGGTCCCGTAATGTCTACAAGAATAGAGACACAAGATGTAGGGGCGAGACTTTCTTTTCATTCA
TTCCTATATTCACCTCAAGCACAAGTGTGTACAAATGAGCACCCATCTTCTCCTTACATAGCTTTCATCCATATATGGAA
GGTTTCGGTGTGG
>sRNA.cluster.684
AAACCAAAAGATTTGCCCACTTTGCTACACTGTTGACCAATCGATCTTACAGCTCCTGGCCAAATGTAGACTCACAAAGA
GGATATGGACGGAAATTCAAAGATGGACCGGGACTGACCTTCAGATGAACAACCGGCATAGCTATCACTCAGTCGAGCAA
TGGTGGACACTCGTAACGAAATCTCCAAACACCCCACGCAAGCCTCTCAGGACTCTAGTGATTCTAATCTCGTGGGAAAT
CT
>sRNA.cluster.685
ATCCTATGTCATCTTTGTGCTCTAGCTTCTTCCCGCTCCTCGTATCATCGGGTAAGAGCAGGTATATAAATAGTTAGGGG
CTGAAACGTACAAATGTTTTGGAGTGGTTTGCACTGTGGGTAGTATGACATTTGTACGGTTTTTCCAATATGGCATGCTG
AGACCACTAGTACCCGTGGTCTCCATTGTACATAACTAGTTCTCCCTCTATCTCAAAATA
>sRNA.cluster.686
AGAGTGGCTTTTTTAACAAAACCCATGTATTGAAAAGGTGGGAGTTCGCTCTTAAATTCCCTTTCTTAATCCCTTCTAAA
ACTTCTACGTCCACCAACCAAGACTTAATAGCCCCCGCCCCATAAACTTCTATGCCCACCTAACAATTTCACCCCTTCCC
CCAACCAAACACATTCTTAATGTTT
>sRNA.cluster.687
CCGGTCTATCTGGGGTGAACTTTCTCCTAACATCGGTAATTCACTGTGCCAGTGTTATCGCCCATCGCCCGTATCTTCTG
GTGGCTTGTGGAGTGGGATTGGGAGTGGGAGCGAGGATGGGCGAAAGTAGTGGGTAGCAGTATGGCTGGGTTGATTGATA
TGGAGTACAAACTAAGTGTAGCAATATAGTACTCCGTCCGTCCTAAAA
>sRNA.cluster.688
GGCATATTGGCCCACGCGTCACTCTTATTTGTTATCTAGGGTCACATGTTAGTCTCTTTTCCCACTCAGGCAAGTGAGAT
ATGGTTGCACGATGAATGAGGCTAACGAGTGAACCCGGATGGTAAGGGCATCTACAATCAGAGCAACTCCTAGAGTGCCT
TCACTAACTGAGGGTATTCTAGAGGCACTCACCTCTACAATGTAAGAGTCCAATGAGTGTCC
>sRNA.cluster.689
TTTTTAAATGGACCGCACAAGACAGTGCGAGTTTCATGTATTGATAAAGTAGAAGAAAAATATAGTTAGAGAAACATAGT
TAGAGAAAAAAAATAGCAACACCGCACGTCTATAACAACATCTGCTGCGAGAGCAAAAACAAGAACTAGCGATATTCGAC
ACGACGTCTTCAGGAAGGGAACAACTGA
>sRNA.cluster.690
AATATAATAATAATGAATCTAGACATAAGGTTATTTTTCTTTCATGACGAAATGAGTATTTCCCACGACTGAAACAAATG
TTGTGGGAGGTAGCACAAAGAAATTATCTACACTGATCACGTGTCCTTACACGAACAAGATGTGACATGACTGGGACATT
ATTATTAGGAGGAGGCATCAATAAGTCACGGGCCACAAGGAGAGGTTGGGCTGC
>sRNA.cluster.691
CCGGCGCGGTGGCGCCGGACTACCTGGACGGGTCGCTCGTCGGCGACTACGGCTTCGACCCGTTCGGCCTCGGGAAGCCG
GCGGAGTACCTGCAGTTCGAGCTGGACTCGCTGGACCAGAACCTGGCCAAGAACAACGCCGGCGAGATCATCGGCACCCG
GTTCGAGACCGGCGAGGTGAAGTCCACCCCGTTCCAGCCCTACACCGAG
>sRNA.cluster.692
CTGAGGACCTCAGCGCCATTACTCCTGGCACTGACGTTTGTAGGCTCAGCGCCAAGTTGACGGCCAACACAAAAGGGATG
TTGGGTCGGCCGCAAGCACGCGGTTAAGTTACAGAGCTCGGCGCCACTTGATTTAGCGCCGAGGTCTTAAGTCTCAACAC
CATTTTTCTT
>sRNA.cluster.693
TTAGACACATATATAGAATTAATAGAACCCGCGGAAAAGATCTGTTATTGGAAACTCTTGTAGCGATATGACACTGGCGT
AGCTAGGAATTTTTCGTTGGGTAGTCCTATTTCTAATGACGGAGGACGAAAAAAATTTAGGTGTGACCAAGTAACCAGTA
GATAGCAAATAGAATGATGAAAAACAATTTAT
>sRNA.cluster.694
TTCCTAGAGAATGCTATTGGCTCTGGTGGTGGCAGCATGGACGTACGTCGGGTGATGGCGACAGTGGCAGGGCGACGGTA
GGGCGATGGCGGTGCGCAATCTTGAACTCGGCGCGAAGGACAAGGTGTACAATGGGACGAGATTAAAGGTGCAATCAGAT
AGGCCCAAGAACTC
>sRNA.cluster.695
AGGTAACACTAAAATCATAAGTCACACGGTGTATTGTTAGCGTACCATGTGTAATGGTGTGGGTTTTTCGAAACTTATTG
GTCGATACGTGCAAACAAACCATTTATTATATGTGTTTTGGAATCCTTCGTGTCGACATGATAGACGGTGAGGAACTAAT
TACGATAATACCAATCTCTTTAACGTTCACTTCGTCACCAAATTTATTTAACCTTTAAAAATAAA
>sRNA.cluster.696
AAAAACTAAACACCTCACCTAGAAAAATACACCTAGTTCACCTAGCTACAGACCATCTGTGAGTCTAGGGCAAAGGCCGG
AATTTTGACGCGAATATTAAGAAGAGCCCAATATCAAATAATAAAAAAGGTTTCGAACCCATATCGTCTAACCGTCTTTT
AGAGCTAGCCAGAATAACTCCTGAGCGTTTCTTTAGTAGACCGAAATTTTGGCTATTTATT
>sRNA.cluster.697
AAAACCGGACCCAAAAACCTCACCACGGTACGGTTAATTTACGAAAAACCAGAGAAATCCCTCGCATTGACACATTGAAC
TAAAGAAGGTGAACGGTGTCCAAGGATGTCACCGTCACTAACATTGTCAAGCCGAGCAAGACTTTTGCCTCAGAGTCCCA
CCTAACCATAGTGACCAAAACGGAAGCCACTAAACACCACCTGCACACCGAAGCTACTTGCACTATGTACACCACT
>sRNA.cluster.698
ATCTTGACAGAAGAGAGTGAGCACACAGCGTGATGGCCGGCATAAAATCTATCCCGTCCTCGCCGCGTGCTCACTCCTCT
TTCTGTCACCCTCTTTCTCTCAGGGCTCAACTCCTATCCAGATCTATTAGCAGGCTTACAAAATCACTAAATTACTTTGA
TTTGGTGTTACTCAATTTGATTGTTGTGATCTAGCCTTTTCCTCCAAAGAAGCACTAGAAACCACCCCTTATGCTTGGTA
GAGAGAAACCTCATGCTTGGTACAGAGAAATTCAGCCACAAGAAGACAGAGAACGCATGCTTGAAGTACTCTGTG
>sRNA.cluster.699
CTATATAGTATAATGAGGAGCGGTTGTATACCGCCCTATCGTCTAGTGATGCCCCTATCGTCTAGTGGTTCAGGACATCT
CTCTTTCAAGGAGGCAGCGGGGATTCGACTTCCCCTGGGGGTAGGGAGTATTATGAAAGGAGGTTAATCATAGATTATCA
AAAACCCTAGAATAAATTCTTCCTGGGTCGATGCCCGAGCGGTTAATGGGGACGGACTGTAAATTCGTTGACAATATGTC
TACGCTGGTTCAAATCCAGCTCGGCCCACCAAT
>sRNA.cluster.700
CCAGTCCACTACCTCTCTCCTCTCGTCTTTTCTCCCTTTTTAGCCCTACCTACACCCCGGTTTTACGAGAAAGAGTGGGG
GTTCGCGGAGAGAAAACCAAATTAGTAAGGGAAACCCACGCTTAGGGAAGGTGAGGTGAACTAACAACTCCTTCTGTCGT
GTATCCTCGACTGACGCGGCCTCGGATGCTTCAATTGTAGATTTTAGTATTGAGCGAAAGGTTACACCTACAGGATAGGT
TCTGTATTACAGGCTAATCCTACTCTACTAGTACTAATAGGTAGCATAGGGGATAAAAGCACTACACCTAGAAATAGGAA
TCAACAAGAGAAAAACT
>sRNA.cluster.701
GCGGTGGCTCTACCGGCTACGACAACGCTGTGGCGCTCCCCGCCGGAGGCAGAGGAGACGAGGAGGAGCTCGCTAAGGAG
AACGTCAAGAACGCCTCGTCGTCGACGGGCAACATCACGTTGAGCGTCACCAAGAGCAAGCCAGAGACCGGCGAGGAGAT
TGGCGTCTTCGAGAGCGTGCAACCGTCGGACACAGACCTCGGCGCCAAGGTGCCCAAGGATGTCAAGATCCAAGGGGTGT
GGTACGCGCAGCTCGAGTAGGGAATGAACAAATGTTTTGTGCGTGGCCGGGTTGATATATCGATACATGGAGAGAGGGAA
GGAAGGCTGCAATGTGTGTATCTAGTAATGCAAACTCGATCGGGCTGTTGATGGTTTTAATTTTTAGCTTTTGTTTCTTC
CTCTGTTCTCGTGAA
>sRNA.cluster.702
TCGAGCTCAAGTCCTATTAGACCGACTTCACACTACTGCTTTATTGAGGTCACCACCTACGCCGTCGTTCATCTGGTTCT
AACACATCTTCTAATGACATGCAAGAGGGAAAGAGGCAAGAATGGGACAAGGTAGATGGAGATGATGCCATCAATCGGC
>sRNA.cluster.703
AAAGATCTATAATCATACAAGTGCACTCACTAGGAAATAGACGGGGGAAGGAGATGAATGATGGAAGCATATCAGAGCCG
TGTACCCATAGGTAGATAAGCAGAGTTGAGAAGAGGGAAAGCAAGTACTCC
>sRNA.cluster.704
CGGCTGTCAGACAACCTCTGGGCCACCCTGCACACTGGAGTGAACCAGGCAGGAACGATCCTCTACAGCCGTCGGATGAG
CCCGCATCGGGAGTCATCCTGGCCGTTAATCACGCTCTGGCCCAGAGGTCATGTCGCATCAACCAGACTTGAGTGCTTGC
CTCCTTATTAGTCAAGGATGCAACGGTACGAGCCTATAGAACAGATCCTGTTCAAGTAAGGTCGTA
>sRNA.cluster.705
AAGAGAACGGTATATTTTACTCGGCCTCTATATCTAACTGGATATATGTAGTCTTTTTAAATTAGCAACTTAGCCTATCA
AGAGTAAAATGCGTTGTAGGTATCACAACTTGCAAGGTGGGTGCAATTTAGT
>sRNA.cluster.706
GTCTTACTTTGAGTCCCTCTATTTGTCGCCCAGTCCGATTTTCGTCCCTTGACCGCAAAACCGGGTATGACCCGTCCTCC
AACTTATGAAAACCGGGCAGACGACGTCTCTCGGCGGTTTTGAAGGCGGTTTTGGCTAACGTGGCGCCTACGTAGTTTGT
TTGACTAGGTCTCCGTCCCACGTGGCATTGATGTAGCGATGACGTGGCAATTATATCTCGGAGAAATAA
>sRNA.cluster.707
GTAAAATTTAAATAGTATGTAGAATGGTGATTCAAACGTAAAAAGTAAGGTGGTATGACTTTATGGAAGAAGAAAAGTAG
GGAGATAGTTTGGACCGTAGATTAATCATCTAAAGGCTAAAAACAATTGATGTGATATGACTTAATTAGAGGAAAAAAGG
AGAAAGATAATTTGGACCATAGATTAATCATTTT
>sRNA.cluster.708
AGACATTTTTTTTTTACAATTTTGAGCATCGGGGTACTTAGATTTGGCACAAGAATAGATCCAAGACCCACAACCATATT
ATGGAGGAGAGGGTTTGTTAGTGAGAGCCTGGGAGGACAGATGTACT
>sRNA.cluster.709
TGAAAAAAATTAAGAAAAGTAGCAAAAAGAAGGGCAAAAAGGGCACTGTTGCTGGCAGGATAGGGAGAAAATGCACTCTC
TCAAGAGATTCTAAAGGGCGCTTTCTTCCAAGAGAGAGTAAGGGGGGAGACATCGGAGGAAGTGCTACAGAGAGTGAAGT
TGATTATGACCGCTTCATGAACTTTCAGGCACCTGACTTCGCTACCATCTTAAGCATTTTGAAAGGCTGGAAAGGCATGA
AGCAATGTAACATCGT
>sRNA.cluster.710
ATGCCTCCCTCCCTCAAAGCTCCTTCAGAGTCGACTATGGAAGGCATTGCACTACGCGGACCAGCTAAGCGAGGCACGGG
CGGCGAGGGGAGGTGGCAACGGCTGGAGCAGCGGCGGCGGCTGCGGAGCCCGGGTCGACCTGCGCTCGAGGAGAAAGGAG
AGGTTTACTCACAAGATTGCAAGATCACAATAACCGACCAT
>sRNA.cluster.711
AAAAAAAGAGGGTCAAATAAGCAAACTCTAAAAAGTAGGGTCAAATTGGTAGTTAATTAGGTTCTAAAACAGGGTCAAAA
GCGCAATTGCCCCTTTCTGTAACGGAGTGAAATCTGGATGCATTTCACTGGTTCAGAGATTTCGATTCTGATGGCCTCAT
GGGCACTT
>sRNA.cluster.712
GAACGTACATCTGGACGATCGAGCATGTTGTTATCTAACATCTGTCGGTACCCCTCGAGCTCACACTGATAGACAATAAT
CTTCCTCGTTACATATTGATACCTCTCAGCACTGACTGGCCCCACAAAAGGTATGGCGATAGAGCTGTCAGCGTAT
>sRNA.cluster.713
TGTGAACGAAAAAAACAATTACATGTAAGCAGTCAGACCCGTCGAAAGTGTAATTATCTCTTTCTAATCATACACATTTT
CTCTGTACAAACCTATTAATAATTGAGACGATATGCATTTCTTTTTATATATCCACCGGAGTTT
>sRNA.cluster.714
TTCGGGCATTTCTTGATGCAAAATCATCAAGAACGGTATTAAGATCAATAGTGTCTCAGATTGGGCGACAAGGCGACAAC
ACTCCAACTCCTCTCGTTTCGGCGTTTCTGTTTCCAGGTAGGCCATAGACAGATACTAGACTACTAGTATTAGGTATTGG
TCCCC
>sRNA.cluster.715
AAGAGTTTTGTGTCGAATATGTGTACGCAGTCGGTTACAGTTTAGGACTTGGAGTTGTAATAGGTATTAGGACTAGAGTA
TGAGTCGGACTCTATCCTAGGATCTCTCATAAATAGAGGGGCGTGCCTGTTGTAACCGCATGGCGACTTAGCATAGCGAG
AGGGAGCGGCTGCCGACAGCGACCGATCGTGAGTCGTTGTAACTCTGATACGGTGTATATGCTT
>sRNA.cluster.716
TTATTGGCTTATAATCTGTGTCATTTAGAGTCATACTGAATGTAAATCGAGACTTCTCGTTGAAACCACCTATTGGAGAC
ACTGGTAAGGACACACGAGCAGGACCATAAAGATTATTATGCGGCATGGCACAGGACTAGCAGCAGCGTCGGCAGGGAGG
TGACTGAG
>sRNA.cluster.717
GCTCTGTGAGAGCCAAATGAAGATTGGGGAGCGGCATCGTCGAGGCTTCGACACTGTCGTGACACTGGTGGCTTGGACAA
TTTGGAAGGAACGGAACAACCGAATCTTCAATCAACAACAAAGGTCTTGGACCGAAGTGGCGAAAGCAATGGCAGAGGAG
GCCATGCTTTGGAAGTCAGCTAATCACGGGATCCCCGCTGTTTGGCCTTTACGAGGTCGTGGTAGCCAA
>sRNA.cluster.718
ACCTTCTCGGTGTGACACTTGACAACACATATGAGGTAGCGGATGTATGAGATGTAAGCAACTGGGTGTGCTCGTAACAG
GGAAAAATAACTAAACCACATCCATGGTGTGTAACAACTAAAACGCTCCCCTCACAACCTACCCCCTCCCACCCCACCTA
GAAAACCACCTTTCTCTT
>sRNA.cluster.719
AATACATATACATAGGAAATAATAGCCAAACCAGTTTAATATATTCATCACTTCATCTGTGGATACACCATTACAAGCAT
AGTACGTGAATAGTGAAACCAATAACATAGCACATCAGGAGAGGACTTCTTCTTACTCCCAACGAGGATGTAACTATAGC
TCATGCTCTATGCTTCTAAACTCTTTTCTTATT
>sRNA.cluster.720
GGGCTGGAAGAAAAGAAAGACGATTGGCTGACATGCGGACCCCACATGTCAACCTAAAGGACCGCGGTAGACCGAGTACA
CAGAGACGGTCCACGGGTCGACGGAAGCGGACCCCGTGTGTCAACCGAGGCGAGTGGCCGACAAACGGACTCCACTAGAC
ACCACACGGGCTGCACACGTGGAAACCACGCGGCTACCGAGCGGACACACTAACACGGTCACCACACGCACAAGCGAACG
ACTGCCGACACCGATACACGGGTACCGGGGCCGACAACCGCACAACGGGCACGGGCGACACCGAAAGGACGAGGACGGGG
CAGCGAGAGGAGAGGGGT
>sRNA.cluster.721
GACTTAAGCTATTATCAGTGACAAAAGCTGGGGAGTTGAGATGGCTTCAAGATTGGATAATGTGGAGATCATCTGCTGTA
GATGATTTGAATATACTAAACCAGGTTAGAAGAAATAAGGCTGCAAGGGATCATTTTAATGCTAAACT
>sRNA.cluster.722
TAGAGGTATTTTGGTCTATATGATGACAGAAAAATATAACGATGATAATATGATTTGTAGATATTCGGATGACAAGTGTA
CAAATAGATGAATTGTAGTAGCCATTTATCTGAATCGACATATTTGCAATGGTATGGATCCAATTAAC
>sRNA.cluster.723
AGCCCGCTTCTCATCTCTCTCCTCTCCTCTCCTCAGACGACGGAGAGGCAGCGGCACGCAGTGGCAATGCGCTCGGACAG
CGGTGCCTATGCGGAGGAGCTCGGACGAGCGACGACGGCGCCGGTGCAGCGGGGCGCGGCTGAGCGGCGGCTCGT
>sRNA.cluster.724
AAAAAAAAAATGAACAAGTGTAGATAATCTGTTCTTATTGAGCAATTCATCACTGGCCATTTAACAAGGAACACATTGGG
CAGCAGAAGCAGGGGCAAAGATACTCCACAGGGGCAGCAACAACATAAAACAAGGAACAGGTGTATTAACAAGTAGCGA
>sRNA.cluster.725
ATTCAGTGTCGTGGAAGACGGTATATGGATGTCGGACGAAGAAAGTACCGCTAAACGATTAGTCGTTATGTGGATGATTA
ATCGGAATTTGACGAAAATTTGACGTTTTGTAAAAGGACAAAGTTAATAATAGCTTGCCAATTTTTTTAGGTAAA
>sRNA.cluster.726
AAAAGGGAGGGAGGAGGAAGAAAAAGAAGGTAGGAGAGAGGTGGCATGTCGATGTAGGCTAGGTGGCGTAGCAGGAAATA
GGATTGGATCGAGAAGCTCGTTGGCTCCTTCATCCATTTTGCTTGTCGTATAATGTAACTTCTATATACTCCCTCCGTCC
TAAAA
>sRNA.cluster.727
TTGCTGCTGTTTGGAGCCATCCTCTGGAGTCCGGAGTATAGTCAAGTCATACCAAATTGTTTGATGGCTTTAATTTGCTC
TTGCTGCATTACATGATTGCTATTTTTATTATTTACGAATTTGATAAAGTACGTTCAACTGAAAATGAAAGTCT
>sRNA.cluster.728
ATATGGTGAAGAATTCAGTCTACATGCAGTGTTGAATGACGAGTCAAAGTTCACCGGTTTCGGCCTGTGATTTATAAATA
GCTTCGGCACAAAAGACAAAACGGTCCCTCCAACGCATAAATGGTTGTGAGTTTACGTTTTCATCATCTTTGGTAAAATC
AAGTCCACCGCGTAGACACTCATAACATGCTCTACCATAATTTTTTGCAGATAATCCCAATTTTGGTTTAATAGTACATC
CCAATAAAGGACGACCGTATTTGTTCAACTTATCCCTTTCAACTTGGATACCATGAGGCGGACCTTGGAAAGTTTTTGAA
TAAGTAGGGGGAATTCGCAGATCCTCCAGACGTAGAGCGCGTAGGGCTTTGAAACCAAATACGTTACCCACAATGGAAGT
AAACATGTTAGTAACAGAACCCTCTTCAAATAGGTCTAATGGATAAGCTACATAAGCGATATATTGATTATCCTCCCCAA
CAAATTGAAATACATGAAAAGGGACGACAGGGAGGATTGAACCTGAGGAGCACGGAGCGGGAGTAATGGTTGATGTTGTT
TGCATCACCATCCTTGGGAGTCAGAGTTCGCCTCAAGATGCGGTTGAGGTAGATGCGGACTCTGACTCTCAAACTGTAGG
GTTTC
>sRNA.cluster.729
GGCGAGGCCCCCTCTCTTTTCATCAATCGAGCAGTTGGTAATAGGGACGACGGATGGCTAGAGAAAGCAGGGCTTAGGAT
GAGATTGGCAACCGAGGCTAAGAATTGGGCGGCGGAGGTACCCAGAGGTGAGACGAGGCCCCTCTCTTCGGTCGCTGGGA
ATGGAGTTGACAGACAACTGTGGAGGTAACA
>sRNA.cluster.730
AAAAAGGGTTCAGGAATTGTTAAATTTTAGATATAGGACCCTAGAGGACGAATATAGGACTCGAGAGAAAGACTCAGAGA
ACGAATACGGGAGCCCAGAAAACGAATATAGGACCCGAGAGGAAGAATGTAAAACCCTAGAAGACGAAATATAGGACTCA
AGAGGAGGAGTATGAAACCCTAGAAGATGAATATGGAATCCAA
>sRNA.cluster.731
CATGAGAAACTGGGTGTCTTCACTGTTTGTTCAGCTCACAATCTGGCAAAATCAGCAGCCTTCTTTGCTGCCAGAGTGCT
AGTGGGAGAGGCCCTCCTCGGAGAATGGATGAGAGTAGGAAGACGTGGAAAGTCCAATGGAAAATCAATGCCCCTGGGAA
GATGAAGATTAATCTATGGAGGGACATGCACGACTGCCTGCAGACAGGTTTTCAACTCCACAAGCAATAGATTCTGGCAA
CAGATAGATGTGTCTTCTGCAACAGAGGCAGCCTGATCGAACAGCGGTAGCAGATATATGTGTCTCCTGTTGTGCCCCTT
CACAGCTGCTGTGTGGGACGAAGTGAGATCGACTTTCCTGATTAGTTTATGAAGGGGTGAATTAACAAGTCTAAGACATC
ATGATAT
>sRNA.cluster.732
CCTATTACTTTGGGTGGCGTGGGTGGCGTGGGTAGCATAGTGTGAGCGGAAATACGGAATAGACGAGTCTTAAAAAGTAA
AGAGATGATCAAAGCGTGTAGATAGTGACAAGAATCTTGGGAGAAACCGGTTTTTGGCAAAATCATATCGGATCACTGCT
GCCCATCCAAAAACTTCCCTCCTATATATAT
>sRNA.cluster.733
AAACCGACTATTTTTTTTTGAAAAATGACCAGATCCCACAGCCCGGCGCTCGCTCGCGAAATCTGGCTACCTGGGTGTTC
GGGGGCGACGTGGATAGCGCGGCGATCGAACACACGACTCCAAATCGCTGTGGGAGCTTCAGTTGGGGGTAGGTTTTAAT
ATAACTGATATATAGAATAGGATGCCAGGTCTATATAACCGGATGGAACTAGAGGTAGTAATGGGTTTAACTCTTTAGCC
TGGAAA
>sRNA.cluster.734
AGGGCAGACATCCAAGTCAGCGTATTCCTTGTAATACAAAATGCAGTCGTTCGGACATGCATGAATTCTTCTGACCTCCA
GGCCCAACGGACATAATACTTGCTTCGCTTCATATGTCGTCTGCAGGTAAATTGTTCCCCTCTGGCAACAGATCCTTTAA
CAGCTCAAGAAGTTCT
>sRNA.cluster.735
CATCAATAAGTTGCAAGCGATCATTACAGACAAGGCAATACTCATTTTACGGGTAAAAGATGAGCTTGAAGAACTGCAGC
GAAGAACAGATCTCATAAGATATTCTCTTCAGGATGCTGAGGCAAGGAGGATGGAAGATTCGGCAGTTGAAAAATGGCTT
GACCAGCTAAGAGATGTTATGTATGATGTTGATGATATTATTGATTTGGCTAGATTTAAAGGAAGTGTCCTACTACCTAA
CTATCCTATGTCATCGTCAAGGAAATCTACTGCTTGCAGTGGCCTTTCACTTTCATCCTGCTTTTCTAATATTCGTATAC
GTCATGAAGTTGCTGTAAAAATTAGAAGCCTCAACAAAAAGATAGAT
>sRNA.cluster.736
TTGGGGTCTAGGGTTTGAGAGGAGGCGATTTGGGGACGAATTTGGTGGCATGGAAGTGGATTTGGGAGGGTTATATGACA
GATTGGAGCGGGAGGACTCGATTTTAGCAGGAGAGAGGGGGATTTGGCGCGCGGAGGAAGAGAGGTTGGGGGTGGCGGCA
AAGACGCACGGGATCTGGGAGAGGAACGAAGCAGCGGCTTAGCGCCTGGAAGCGGGCTATTTTCTCTCGTACGTTGTGCT
TTAGCCGAGCGATAGAGGACCGCCCA
>sRNA.cluster.737
CTGGTCTAAGGGCAAGTACAGCAATGCAGACAGCTGCTGTCTTTTTGGCACAAACAGACAGCTGAAAAGACATTTTGTAC
AACAGTGTGGACAGCTGCTGTCTACAGGGTAATTAATTTTCCAACGTAAAAAGACTTCTTCACCTCACGTCGCATGTCCC
CGCGCCTAGGACCACAAGCCACAGCCGTAGCTGAACCAGACGCCGGT
>sRNA.cluster.738
AAGGGAAGTCGGCAAAACGGATCCGTAACTTCGGAATAAGGATTGGCTCTGAGGACCGGGGCGTGTCGGGTTTGGACGGG
AAGCGGATGCGGCCGGCGCCGGGCCTGGTGGACGCTTCTCTCGTTTCCTTCGGGTGACGTTGAGGGCAGG
>sRNA.cluster.739
GGACCATGGACGGCGACACTGCAGCCCAAGAGGGCGATGCAGCGGCAACCCAGAGCTTGATGGCGTAGATGCGTAGTCGA
AGATGATCAGTTGCAGAAGTCGTTGTAGCCTGGACGCTTGAACGGGTGATCAAGCTGAAGATGCGC
>sRNA.cluster.740
CTATTATATATCAAATTCCAACATAGAGTGCATAGGACTACAAGCATTTGCACCAAATTGGTATAGGGATATTAGGTCTA
AAAGGGATATAGAAAAAATTATTCAAAGATTAGAAGATATCCAAATTATAGGAGAAATTCCTATGAAAT
>sRNA.cluster.741
AATTGTAATGCTCAAAGTACTTGAATGCGGTCAGGATAAGAACAGCAACCTATAGAACAGAGAAGGAAACAAATCTGGCC
AATAAAGCAGACGAAAAAGACGGATCCGGTCACGGGCGTTGAGGAAGGTGACGTTTTGACTTTGGTCAAAGTTAAACTGC
TTTAGGAGT
>sRNA.cluster.742
AAATCTTACAGATTTTGGACCATTGGATCTATACTAAGATTCATACATCGGCTTCTTCTCCTCCAACTCTGGCGGGCTCC
CCTTTTTCTCCAGCGTAGCGACACCTCAACTCTGACAGGCCGGTTATGGTTTGGGGTTGTGATTAGGGTAGGAGGGGGTT
GGGAGAGGGGGAAGATGGGTGTGTGTGTGTGTGTG
>sRNA.cluster.743
CAAAGGGTAGGCTTTGATTGGGATAGCTTTGTGACCGACAGGTGGGTCCAGGAACTCTGTGGGCTCAAATGTCAGGCAGG
CGATCTCATCTGGGTTAGCCGCAGCGGGGTGTGTTTTCTTTTTATACTT
>sRNA.cluster.744
TTAGAAATCCTAATTATTCTTGATTTTGGATTGAAAAGGATGTTATGGATTGAATGTGTAAAAGAAGCAGTATATTGATA
AAGAGACTGTATCCCAAAGTCAAAAGAGCAATTGGCCTGCAAAAATAAAGGA
>sRNA.cluster.745
TACTTTTTATATTAGTATAGATAAATAAACTACCCTCAAAACTAGAATTGTGACATAGAAGACCAAGACTCCCTTTCTAG
TCAGTCCCCAGCAGGTACCCACGGCAATGGTTCTTCCAGC
>sRNA.cluster.746
AAAAAAAAACTAACATAGGATTGAGATGTAACGTAATCTAACATAACGAATCTTGGCAGAAGACTATCTAGATTTGTTGT
GTTAGATTATGTCCGTTCTAATATGGATTTTTTTAGACCG
>sRNA.cluster.747
CTTATATAGGTAGCAATGATTGGACAACGTCATCTCAAGCGCAGAGGTTAGGGGAGGACGCCAAAGATGCGGACGATGTC
GGAGAGGAGTCAGGGCGGGGTGTAAGGGGCAGCCCACCTATAGACGAGGCTGACGGGTGGCC
>sRNA.cluster.748
ACACACACACACACAATTATTAATGGGTTGTTCAGAGAAAGTATGCATATTTAGAAAGAGACGAGGACACTTTCGGCGCG
TCTGATTGCTTACGTGCAATTATTTTCTTCTCTCCACTGCCTCCTCTCTTCTCCATCTCTCTCCCAA
>sRNA.cluster.749
TAACTTATATGCTTTTCTATATCTCCATGAATCTAGGAACTTTTGCTTGCATTGTATTATTTGGTCTACGTACCGGAACT
GATAACATTCGAGATTATGCAGGATTATACACGAAAGATCCTTTTTTGGCTCTC
>sRNA.cluster.750
GTGGGGCAAACCCTAGCCATCATCGAGACACCCACCTCCTTCTTTGCCTCGCCTCCACTAGAATAAGCTATTGAAAAAAC
TGTGCAGCGAGTTAGGACGGCGGTAGCGACAGGGGTCTCCAGTGGTGA
>sRNA.cluster.751
TAGGTTTTACCTGTCCCAGTCCCCATAACAGGTATGAGTTATTCGTCGTGTCCCCATACCCGATGAGTATGTAGGTGGTG
AGACGGCAGTGCGATATGGTGTAGCGTAGATGCACAACGCGGAACTGTCGAGGATGCCATGAA
>sRNA.cluster.752
ACTCGTTCGCTGGCCCGGCTGGGACAAGGGCCTCTTACACTTCGTAGGATATGTCCTGGCCCCCAAGTAGTGAAAGCCCA
GCGTGTTCGTCGGAATCGTATTCCAGCCTGTTTATTTTAAGGAATAAGTCTACTGTGACTTTA
>sRNA.cluster.753
AAAAAAATCCTAGTATACCTACGATCAGATCCGAAAGAATTAAGCGCAACCGTAACAAGAACAGAAGAGCGGTAGAAACA
AAGAGATAGTGGGAGGGGGCGAGATCGGAAACTCGGCATACCTTTTG
>sRNA.cluster.754
CTAGATTTTAGGAGGAACAATCAATCGACCGTGTGATGCGTTATGCGTGGGTTGTGAGAGCTAGAGTTAGGGAAGGGTGT
TGTGCAGTACCCACATGTCGATGTCAACTCTCTTTCAAGAGCATCGGTGGCCATCAAATCCAAAGGACGATGGGCTTAAA
AGAGAGCTGATATCGACAAGTTGGTACTATGGAGGAGGTGGGCATCAAGACGGTGTATTAAAAATATTATTATAT
>sRNA.cluster.755
GAAGTTAAGGTTCTTAGTACTAACGCTACATAACCACTGCGCAGGCGACATTGGATTCTCCTAGTCATCGTACCTAAGTG
GAGTAGGGTTACCTACCTTAACTCCAATAAGTCCAAAGATTATGATTTCACTGAA
>sRNA.cluster.756
TTTCCCCGGGCTTAAGAGAGGGCCATGGGCGGTGGACATAGATGGGGATCGAGATGCCAAAGCCACGGGGTTGGTAATAA
GAGGTGGACTGATGTTGGTGGCAAGGGGTAAATCGGAACGACTAGTGGCACTAGAGAACAAGCT
>sRNA.cluster.757
TTTTAGAATAACCCATGTTTGTAGCAATGAAATACCACAACCTACCCGATATGATATATGAGAATTAGAACTCTCTATGA
GATGCCTTCCTTATAAAGGGCCCGAAATACCTTGCTTACGTATCATTAGAAAGTGCA
>sRNA.cluster.758
GATGTCAGCGATGACATGGCTGCCACGCAGGATCGACGCCGGCAAGCACGGGAACGGCGGTTACCAGCGAACCACGGTAC
AATGACGCAAACGGAGGGCACCGGGAGAGAGAGGAGATCAAGGCGACCCTTACCACCACTTACGCGACGACAGACGGCGA
GGGAGATGGCAGGCGACGAGCTCCAAAG
>sRNA.cluster.759
ACCACGCAGGGTCGCCGTCGCGCCGTGCCACCGCGCTACTCTCTCCGACTCCTCAACTAACAGCTGAGGGACGGCACAGA
GAGAGAGCTAGAGACGGATCTGGGGGATGAGGAGAGGATTAGGTTAGGCCGGGTTGGGCTATTGGGCTAGCTAGGTGGGC
CTGAAAGTTGTTGTGTGGCCTGA
>sRNA.cluster.760
ACGCAAAAATCGATTTTCGCAGACAGACGTATTAAGTGAACCGCACGCAAAAATGAGACTGTTTTCGCAGGCGGACGTCT
TAACTGAACCGCACGCAAAAATGCATTCCCTCCCACACACTTCAAAATTTTGACCTACTCTCTCTACCTTTTTCCTTTTA
TTATTCACTCC
>sRNA.cluster.761
ATAGAAAAAAATTGATGTAATGAAAAAGGCAAAATCTAATTCGTGCGCGCTCTCTGTTTTGCCTTATCGCGCGACACGCT
CATCGGCCGTCTGATCCCACAAGCGCTGGTGCGTCCGTACATAGCCTGGTGATTCACGGACGTGGCATCATCCCGAGGAG
TCCAAATTGGAAG
>sRNA.cluster.762
GCTATGGGTAATAATACCACTGTAGAAATCTAAGTGAAGAGGTCTCAACTTAAATACGGAGCTAGTGGAGAGTCTCTGTT
GACCGGTTGAGATGGTGCGCGGACAACCAGGCGGGGCGAGGCGAGGCAGACAGCTGTTGCGCTCTCTTGTTTTT
>sRNA.cluster.763
ATATAGCTACCCTTTCAGGCTTCAACTCGGGAGGAATAGGAGAGGAGAATGTGCGCCGAGGCCGAGGGCACAGCGACACG
GTACGGCGCTGGGCGCAAGGAACTAAGGCTTTTCACAGTGCAGTGTTTCCTCATCCCATTCCACATAGGCTGAAGACCCG
GATTCAAGTTTTTGTATTCCC
>sRNA.cluster.764
AAGCCCAAAGAGGAGATGGAAAATAGGCTTATTTTAAGAAGGCACGATGGACCACACGTTCCTTCGGGCCAGCACGGCAC
GGCCTGACAGCTGATGGATCGTGCCTGGGCTGGAGGTGCAGACCATGGGCTGGCACGGCCTAGCACGAAGTGA
>sRNA.cluster.765
GCATTATTGTACACAAGGGCAAAACTGTCTTTACACAGCCCCTAACACCTCTGTTATGTCTCCATCCATCCAAAATGGCA
CACGGGTCAACAAAAGTTAGACTCATGGCATACAACTAACTCAAAAAAGTTGTTGTGACATATAGTTTTTGAGATATGGG
TGTCAAATAGTTGGAT
>sRNA.cluster.766
AAAATGGATTCTTAAGATAAGATGGGTCGTCTTTATCAGCTCGGGACCAGTGTTGTGGAAGACGGAATACGGATGTCGGA
CGGAGAGGGTACCGCCAAACGATTAATCGGAATACGGACGATTAATCGGAATTTAACGGAAATTTAACGTTTGTACAAAT
ATATGTACCTAGTTGATAATAGTTTGCCTTTTTG
>sRNA.cluster.767
GGTCCTCAGAATCAAACCACTTGGACCTGACCACCCATAAAAAATCTAGACCAGATTGATCCAACCCGAGGGCTATCTCC
TCTAGCTGAGTCCGACTTACTTCAGCCTGTGAACCAAATGCGACATACAGAACCGGCCGGTCCATGGCGAGCCGTAAATC
GAGCCAGTCCAAAACGTCCCGGTCCATATTCTGGACCAGTTCGGATGCAAGACACAC
>sRNA.cluster.768
GGCGCTGTGGCCGTGCGGGGGAGCGGCGCGGGCGGCGTCGGACGACGAGTACGTGAGCGAGACGAAGGACGTGATCGGGA
AGGAGCGGTCGACGATCAACATGGACAGGGCGGACCCCGGGGTGGCGGACGCGGTGGCGGAGCTGGAGTCCCGTGCGTCG
CCTCGTCCGGTTGTCAGATCCGCCGCCACCGCTACTTCCCGCCC
>sRNA.cluster.769
TCAACGAGGTAACCAAGTTTCAGAAGAGGTTCCAGGAGATGAAGCAGAAGTCTGCCACGAGAGAATCCGAGGAGTCGGAG
GCAGCAAGGCAATCGAGGAGCTCGGCAGTTCAGACGATCAGGTCGATCTCGAACTGGTGGTACTGGCAGCCGTTCAGAGC
TCCGGCGACCACCGTACTCGCTTCTCTCCACCTGCCGGCGCCGCCGCCTTCTCC
>sRNA.cluster.770
TTTCTGAAATCCTATAGAAAGCCCATCTACATATGTGTAATATTCGTGGGCATCAGAATTTAAATCCTGCAGAGTGAAAT
CATACACCAACAACTCAACATGACACCACTGTTTCTCGACGTCTCACATAGGACTAGGAGACTAGGAGTTTTAATACTTT
AGAATCGTTCTCCGTGGAGACCAGGAGTCACCGTCGGTGCGTAACTGCGTGTCTAATCGTATGGATCTACATGTATCTAT
AGT
>sRNA.cluster.771
AAATTATTGTTGAAACTGCACGTCTGCACCATCATGTGTTCGTGCAGTTTCAAGCCTAGTGGTAGATATACATTAATGAC
GACAGCTCTGGTACTATATGTCTATATCACGGGTGCTTCCCAATTTACAAGTATAGTAGTTGTGGCCTTGAATTCGGATC
ATAAGGACGCACTTCATTTATTACAAAATATAGCTACTTTAATATTTTTCATGTGAAT
>sRNA.cluster.772
TTTTCATTTTCATGGAATAATGAATTAAGGAAGAAAGGATATGAGTCTACCGCTTACAAGAAAAGATCTCATGATAGTCA
ATATGGGCCCTCAGCACCCATCAATGCATGGTGTTCTTCGACTGATCGTTACTCTCGATGGTGAAGATGTTATTGATTGT
GAACCCATATTAGGCTATTTACACAGAGGAATGGAAAAAATCGGCAAATAGAATCTCGGCGGCAAAGCGCGCAAGAACAA
AAGCAGAACAGAGGGAAGCTTCTGC
>sRNA.cluster.773
CATAGTTAGGGCACCTAAAAAAGCGCCTTCCTCGAATATCAGGATTCCTCGAAGCCATTAGTTGGCATCGATCACCGCAT
AGGCAGAGAGGACGCTGGCACCAAGGTGGTAGTAGGTATACACAAGGATCGCTACGCCAGTTCGGATCCTCAACACCCCG
GCGTCTAGCCATTGACGAAAGCCGGTAGGATTTGTAATGAAGCAAGTGGGGAAGAGAGTACTGAATATGACTGAGTTCTG
AAAAA
>sRNA.cluster.774
GTTCTACTCTAACTATAAATGCTTGGGGTAGGTGGAAGCAATTAATAATGAGGATATGGATGGGAGGATTTCATACATTT
ACTCTACATCTTAAATATGACCTTCATTTCAAAATATATGGTAGATTGTGAGTTGGCACGATAATTCCAAAATATATAGC
ATATTGTGAGTTGACATAATAATTTTAAAATATATGGCATATTGTGAGTTGGTATGATAATTTCAAAATATATGGCTTAT
AATTTAGGACGGAGGAAGTAT
>sRNA.cluster.775
ACGGTGGTGACACTGACAAGAGGGAAGGGGACACCGGATGGTGGCGATGGGGGGAGAAGGATGATAGCGCTAACGGGAGG
GAGGGGGATGGCGGTGTTGACGGGATGGCTTCGCGCGCTCGCGGCTTGTCTCCTCCGGAGCCGCCCGTACCTGGCACTCA
CTGCTCGCCGCCTCCGGCGTCACCCGCACGCCGGCGAGCACGGATGCCGTTCAGCTTGACCTTCTTCGGGGCTGCTCTCT
CC
>sRNA.cluster.776
TTTTTGTGTGTTTTTAAAATGTATCTGGATGCTTAGCTTGTATGGAAGATGTCCGCTATATTTTTTTTTATGTGTTTGGT
TGATGGGCACACAAGAATGGGACCACTAAGGATATTAATGGATGGTGGATCTAGCCAAATGGAGCCATCCATATTTTGTT
CCTAGCGACGTGTCATATTCTGATTGGTTGTGATGTGTTCAATTTTGGTTAGTAAGGTTTAAATGATTTTTTCTCCTA
>sRNA.cluster.777
CATACCAAAGACATTGGAGAGGACGAAGACAATAGTGCTGGTGAGGGTGAGGAGCCACTGATTATGGGTTGGGATGGTCG
GCGAAGACTGGGGGGCTATGGAGATTGGGTTGCGATGTTTGGTGGCAACAGGCTGGGACATATGACGGTGTTGGGGCCGA
GGTGGCACGATCGCGATGGGGTCATGGATATATAGGGAATGGGGAAATGAGGAAGGGAAAGTGTGTTTGAGTTGTTTCTG
GTGCTAT
>sRNA.cluster.778
TACACAAGAAGATATTACGTTGTAGATGTTTATTGCATGAAAGAGTAATATGATCTAGTTATTTCGTTGACAGATATGTC
GAACAAACAAATATTCCAAGTTTACCATGGACCAGGAAACGTCCGTTACGGGCCAACTAGGGTAGATCTGTCAGATTTTA
TTGTATCAGAAAGAGGAATTGATAGACCGGCTGAGAGGAGTGTACCTTCTATAAAAGGATGGTTAATGAGGGGCTTGAGA
GTTGATCCACAGACAAGTGACATAACAATCGATG
>sRNA.cluster.779
CCTGTTTTCGGAAACGGAATCAGCCGATCGGAATATTTTTGGAATTTCTCGGAAGCGGAATCGAAAATGGAAATACTTTT
TGGGAAACGGAATCGAATATGATAATAGCAGTTTCCGTCGGAACTCGGAAACGATCAGAAAAACAGCCTCAACCATTTCC
GTAACCATATTTTTCTCGGAAACGAAATCGGAAACGGTAAAGTCGGAAACGAAAACGATATCGGAAATATCGGAAAACCG
GAAACGGAACAATACGGACGGAAACATGTCGGTACAGATCGGAAACCGGTAACAAATACGAAAATATT
>sRNA.cluster.780
GGAGCTAGAACGAAATAAAGATGAATGCCACTCACTTACTTTACTATACTTTAGATAGATTTAGGCAAATTTCTATCTCC
TACTCTTTAGGGATCATCTAGAAAGCAGAGAGCCTTGGTTCCATTCAGACAAAAAAGCTGACTTAGATGTTAAGTGGTGA
GAATACCCATAAAGGAGCCGAATGAAATCAAAATTTCATGTTCGGTTTTGAATTAGAGACGTTAATAATAATCAACCAAC
GTCGACTATAACCCCTAGCCTTCCAAGCTAACGATGTGAGT
>sRNA.cluster.781
TGGCCGGTGGGTCCTTCACTGTTACACGTGATACCTCTGGTGAGCAGCTTGGACGGGGTACTAAGATCACCCTCTACCTC
AAGGATGATCAGCTGGAATACCTTGAGGAACGTCGCCTCAAGGATCTGGTGAAGAAGCATTCTGAGTTCATCAGCTACCC
TATCTCCCTATGGACTGAGAAGACAACCGAGAAGGAGATTTCTGATGATGAAGACGAGGAAGAGAAGAAGGATGCTGAGG
AGGGAAAGGTTGAGGATGTTGATGAGGAGAAGGAAGAAAATACTTATTCCCTCTGTTTTAGGTCATGAGACGTTTTAACG
TTA
>sRNA.cluster.782
AGCTAACGGCGGCGACGGCGCGTGGCGGGGAGGCCGCGGCAGTGGTGGCTGCCGAGAGGCGGAGGCGGTAGCAGCCGGCG
CGTGGAGGAGCGGCGGCGGACGGCGGCGTCGCGGCGACAGCCGAGCGGAGGAGGAGGGCGGACGGCGGCGTCGCGGCGAC
GGCCGAGCGGAGGAGGAGGGCGGACCGCGGCATCG
>sRNA.cluster.783
TTCCAACATTGTGGATGCCCTAAGAGGCTGAGAGGAGAGGAGAGGAGAGGATAAGGATGGGGAAGTGAAAATATAGGAGA
GAATGGGAGAGAGAAGACGAGATGAAAAAATTTGAAGCGAGGGAGGAGGGAAAAAAAATTAA
>sRNA.cluster.784
AAAAACTAAACCGGCTAGCGGAGCCGATTTCTAGATAACTACCCGTCTCGTGGGCAAAACGGAAGGTTTTCAGGACAAAC
CTACAAAGAGGTGTCGCACTCTCGCAGCGGCGGCGGACGGTTTACGGCGCAAACCGACAAAGATGGACAAACTAAGAGAA
AACTAAAAGCAATATGAAAAGAACGATTCGATTGATTGATTGTAGATTGGTTTTTT
>sRNA.cluster.785
ATGTTATAACTGGTAATAATTTGCTTAGCTCCTGGTTTGGAGTTAGATCTGTACAGCCGGGTATGGTTGTTCAGGATGGT
TGGGCCTGTGCAGCATGGGTGTGCTGTTCAGTGTTGATTAAAATTTCTGATTAATTACTCCACTGTTTTACTTCTCTTAA
ATGTTTTGCTAAATGCTGCTTTCG
>sRNA.cluster.786
ATTGAAAAGAGATGACAGAATTTATATTGATTTTGCAATGGCTTGAGACGATGCGGATGTCAGCGACAACATTATCACCG
GCGGATGGCTCTGGATAGCAACGAGGACTGAACGGCGACACTCCGACGATAAGGGGGCAGCTCCGGAAGAGAAAAGACGC
GACGACGAACTCACCAATAGCGACGG
>sRNA.cluster.787
TTGCTCTATTTCCTTTCTAGTGGCGGCAGGATACAAGGCAACTCACAAAAACTATCGGCAACAGATCAAACACAAATAGA
AACTGATTTGGTGGGTGACTGCGACGGTGGTGACGGTGGTGATGACGGCAAAATTGATGAAGGTGGCGATGTGCGGTGGT
GGCAAGAACTCGAAACTCTAAACGGACTAAACGGTAAGACCAGCAACACGAC
>sRNA.cluster.788
TGTGGGGCTGAAATATGATATATAACCCATTAGATTTAAGCCCATATATCCCACTGGACGGAAGTATCTATGGAATAGCA
AACCCTATCCAATCTCGTAAAGCAGTCGCCACCCATCTCATTTGTTTTCCCGTATGCTTAGCGAC
>sRNA.cluster.789
ATGACCCTTTTTATTCGTTAGGGCATGCCCAATGTATCTTGCTCAAGTGGACATTAGCATGGGCCCATGTAACAGGAGGT
AGCAGTGACATAGAGAGTTCACAATGTATATTTTGTCTGCTAGGGGTAGTAAGGTGGGGCCACTGAAAAAATGTCTTTTC
TCTGTCTCTCTCCA
>sRNA.cluster.790
AGTTTGCTGCCGTTAGATTTTTTGCTGACGAGCTCACCGCCTTCAAATCCAGGATGGTGACCAGTTGGAATAGCCGAGCT
CATCTACGCTAGATCTGATGTGCGACTAAGTTGGAGTGATCGAGCT
>sRNA.cluster.791
ATTAGAGTTACAATGACCCTCAGCCAGATGCCGTCGGCAGCCGCTCTATTTCGCCATGCTAAGTTGCCATACGGTTATAA
CATGTCCGTCCCTCTATTTAAGTGACATCCTAGAATAGAGAGTCCGACTCT
>sRNA.cluster.792
GGGTGTCCAAACTTATATAAAAATCTTTGTCACCCATCTATTTTTACCGTAATCTCACGTATGTCCTGATACTAACGATC
TCCATACTCTACAAATACCGTAGACAAGGCATAACTCGTCAATAATGGTTTTTTATGCATT
>sRNA.cluster.793
GGTGTGCATCCTCGAACATGTTGCCATCGTCATCGTCAAAGCAGGTGGGGAAGTAGGAGTGGCGACCAAGACAGTAGTGG
AGCTCGGTGGAGAAGGCGTGATGATGACGGCGGAAGGAGTA
>sRNA.cluster.794
GCACGGTTGCAGTGGATAGAAGGGGCGCTACGGGCGAGGAGCGAAGTATGGAGAGAAAGCGGCGAGATAGACGGAGTGAG
CGAGAGGGCGAGAAGATAAGGACGGGAGGGAGGGAAGGAGCGAGAGGATCAGGGTGAGGCTAAGAAAGGCT
>sRNA.cluster.795
TAATTCGATTAAGAGTTGCTAATCAGGTGAAGATCCAGCTAGCTGATAACGACATCAATCTTGACTCTGCCACTTTGCTA
GCACCTGACATTTACAGAATAAAGGAGATGTTTAGGGAAAGTTTC
>sRNA.cluster.796
GTCCGACCCATCCATCCGACTAGTGTATGTGTAAGCATATATGTTGTTTGTCTGGGCCCACATGGTAGTAAACAGGTTCA
GTGATTGGTTACATGACTCGGTCAGACACAGATTGTATGGCTCGGTCGCACGTATAGCAAGATTCAT
>sRNA.cluster.797
GAATTAGGAAAACAAAGCAAAAATAACCACCCCATGCACTGATAGCACCAACACATATATTCATGAAGAAGGCTAGTACC
GAACCAGTCGCCGCTAAAAACTACAACCGAGATCGTCTAAAACTTAACACTAACAACCAACA
>sRNA.cluster.798
AAATTTAACAATAACTGAAATTCACAATTAAAAATAAGCAATATTTTAATCCCAAATTTTAATTTCCGAGTCGTAACTGC
GGCGGCAACGACACTCCGACGGCGACGGCAGCAAATCCCCCCTCCCCCGCCGCCGTCCGGTGACGTGGCCTTCCTCCTCT
TCCCACCGCAGCCTCAAGTTGGGGG
>sRNA.cluster.799
CTTTTAATTAACCGACACATATAATATATTATAGGTGCTGGTTCTTTTAAAAAACCGGTACCTATAGTATATGTGCCGTT
TTTTCACTAGAACCGGCACTTATAGTGTTTTAAGGTATCGGTTCTATGTTTTTTCGTAGTAGGAATGTGGGAAAAGTGAA
TGGTAGAGACTTGTGATTGGTTGGGAAAAGAAAGTTGGT
>sRNA.cluster.800
TAGCTTTATATATATTGGTTCAACTAGATATTAGATACAATTGCTTAGCCCTGCTTAGAAACATTAGCTCACTAATGGGA
TGAATCATATATACTACATTATTATTTATGGTTATATTTAATGGTAGCTCACGATGGTTAATCGTGTTATGATAATTAAT
TGGTAATTAAAATATGATTAATGGTGGGTTGTGAGCACATGGTTTTGATGGTCGTGCTCATGACAATTAAGGACCGGTTC
ACGAGTTTCGGTTGTGAAACATTAACCGTGCCAACCACAAGCCAGCGTGGGCAACGGCTTTACCTTTTGTATAGCATGGT
TCATTGCGGAGCACCAGACTGAGAAGTGGCGGAGATAAGCCCACGGGGGTCGCTGGGGAGTCCATGCCTTGTTTATAAGG
GGGTGATTATGATCCAGGAACGGTGCACTGTGGTGAGTTGTGTTGTGCGAAGGGTATTGTCACGATTTCCCCCTTTGCAA
TGCCGTGGTGGTACTTCGGGGCATGGCAACATGTGTGGAATCGTGTCTTGTGGGTACAGTGGTACACCTCTGGCCAGAGT
AAAACCATTCGAATAGCCGTGCCCGCGGTTATGGGCAGTCGACCAGATTCACCGTGATTAGTCTCACACTTAATAAATCG
ACCCAATGCACTGTAGTTCAGGTGGGTTGGTTGGGCCTGTTCAACGTGGTGTAGCGTTGATCAGTGGAGATTTAATATTA
CTTTAATTACTCAACAGTTTTACTGTTTTGCTCAT
>sRNA.cluster.801
TGTCATTTTAAATTATAGAGTTATAAAAATATGTAATCTCTTCATTCTAAAATATAAGAATTTAGACAGACAGTATGTCC
AAATTCATAGTGTTAAGAAATATTCCATCCGGTTCTAGATTCTTATATTTCTTATATTTGTCTTTCCAGATTTGTAGTAC
TAGGGTGTGTCACATCTCATCAAAATCCCTTATATCGTACGGCGGAGGAAT
>sRNA.cluster.802
AATAATTTGCGACTACGAAAATATACTTAATCCACGGGGTGAAGATGTGGGAGCGACGCGTAACCACGGAACATAAGTGC
GGGATCGCTGAACGTCCTGGTCGAGCAGAATGAATATGCAGGATCGAAGCGGTCCCACATATTGGGCGTGCGGCATCGGC
ACGATCCCGTAGGTCCGTAAAGCGGTAGCGTGGGGGATTGCGGGACCGGCCGGCACCGGCTCGGTCACACAGAACGGGCG
AGCGGCTC
>sRNA.cluster.803
ACGTTAATTACAAACGTTGGGAGAGTTATATGCTAAACGCTAATTATAACGTACGTTGGGAGAGTTATATGTGCTGAAGC
TGACCTAGGGGTATTTCAGTCCAAAAAAAGATGCAAAGATGATAAAATTAACTTAATATGGAAGAAATGATCAAAGTGGC
AAAGTGGCAAAGTAGACTCAGTTGGGAATGGTATTACAGCGAAGCCCATCTAAGTGATGGTATTTTTGCGAAGCCAGTTT
TATGCAATGGTAGATATTTT
>sRNA.cluster.804
GGGGAACGAAGGGGTAGGGGCGATGGCATTCTGCTTGTAATTTTTGCGAAAAGTAATGGGTAGCGCTGTAATCAAGATGG
GAGTGGAGCTGCGGAGTGGCATTTTCCTCGCTCCACCGCGCTAGTACATTTTCGTGGAGCGATTCACCCCGCTCCGCTCC
AAGTTTTGGTGAATCTGGACCGTTTGGCACAACTCTAGCTCTAGGTAAGTTGGAGTTGGGAGCTGGAGTTGTGCCAAACA
GGCCTATGTAGGATCCTTTCTCTTCTTGGTTTGATCCTTCTCGATCGGTTTTTT
>sRNA.cluster.805
AATACGAGTGGTCCTACGGGGTCTATGATGATTGTATCTCGTTCCCGTTCGGGCTCTCGGCCTATTCCGTGCAGGCTAGA
GCCGAGTGCGGTGCGGGGACCAAATGAAGACCCAGATGGGGATGGTGGTCGGCCTCATCCGCGCTACCAGAGCCGTTCCA
GGTCACTGTGGGGCCGCATCACGGGGAGATCCCACAGCAGTGAGCGT
>sRNA.cluster.806
AAGTAGCTAGCTAGCTTAATTAATTAATTAGCCATGGCGGAGGAGAAGCACCACCACCACCTGTTCCACCACAAGAAGGA
CGACGAGCCGGCCACCGGAGTAGACTCCTACGGCGAGGGCGTCTACACGTCGGAGACGGTGACCACCGAGGTGGTCGCCG
GCGGCCAGGACGAGTACGAGAGGTACAAGAAGGAGGAGAAGCAGCACAAGCACAAGCAGCACCTCGGCGAGGCCGGCGCC
CTCGCCG
>sRNA.cluster.807
CCCTTCCTTTTTTTTCCATTAGATCCCCTTCTTCCCCAACATACCCAGATCCATCTAGCAAGATCCGCCTTGCCCGATCC
CATGTGTTTGTAGATAGATTGGTAGGGGAATAAGCGTGCGGAGATTCTGATGCAACTGCTGCTGGTCAGTGGTCACGTCG
TCATCGGAGGCAGACGTGAACGAGCACGACGATCCAGCACTCT
>sRNA.cluster.808
ACGCGTGACGCGCCGACGCTAGCGCTGTGAGCCCCTCCCCGACGCGCCTCTCCCGATCTCCCCTACCTCTCCATCTCGTT
GTCTTCCCAGTCGGCTAGTCCCCTCCGACCTTCGCCTTCCCTTCTCCTAGTCTCCCTCTTCCTCTGGTCTCCATGTAGTC
ACGGGCGGGCGGAGCGCGGGACGGTACGCAGGGCGGCGCTCGAGCGTCGATTGGTAACCGGCGACCGACGGATGGGAGGG
GCGCACGCGAGCAGATGGGT
>sRNA.cluster.809
ACAGCCACATCTGACTCCCAAATTTGACATTGTTCGTCCGTCCGTGCATGGGCACGAGCAGAGGGCGCTGGTGAATGGCG
ATCGGAGGCTGGACGCGTTCCGGCGGCTGGCGGAGGACTTCATCTGTAGGATCCTGCCGGGGTCGCCGTCGTCGACGACG
CAGTACACGCCA
>sRNA.cluster.810
ATTTTTTTTATATATATTGCAGAGACAGATTCGGGATTGGACTCTGCCGGTCATACCAGCCACACAACGCTGGTATGACC
GGTCTACTGGCGGTGGTCTGACCAGTCGACACACGACGATCAGATCGACCCTCTCAGAGAAAAATCGGTAGAACGTCCAA
ACTTTGGTAATTTTTCTA
>sRNA.cluster.811
CGACGGGGGAGGCCGGATCCGCCACCACGAGCACGGGGCTGGCTGGCTCGATGACAATACCAGCGGCGGTGGTGGGTCAA
GCAGTAGTAGTGAGATGATTGATTTTGGTCTCTTTATGTTCTCCTCTATTTGTTCTTGGATGTTGATTTTGTATTTTAGT
GCTAATTCTTTGATTGTGTTGTTGGATAGAGAGTCATGGGTGATCGAGAGTGATGCGATTACAACTTGACCCCTATTTGA
GGTCACCATCGTCATCCA
>sRNA.cluster.812
GTGGGGGTGGGGGTGGGGGGACGGCGTGGAGGGACGGCGCACGGCGGCAGGCAGGCGTTCGGCGCCGTGGTCCGGAAGGG
AGCAACGGCGGTGAGGGACACGGAGGCGGCGACCGCGGGGGACACGAAGGTGGCGACCGCGCGGGACACAGAGGCAGCGG
CGGCGAACTCCACCTCC
>sRNA.cluster.813
CCCTGGCAACGATAGTGGCGGATCCGCAGCATGCTGCCATGGGAGCGACGGATCCTCCCTTCCTGAGTACTGCAATGGCG
GCAACTTCTCCTACAGTAAAGAGGTTGTATCTTGTAGCGTCTAAGGGCATCCACAATGTCAATCAAAAATGGGCATTATA
CAATGAG
>sRNA.cluster.814
TTAAAAAAGATAATACAAATAATTCTGTCACACTATAGAAACGGTTTTTCATGTACAAGAGGGGAATAGGTTCCAGGCGG
GCCATAAGTAGCCGTGCGTGGAAAAAAGGTCCCCCGGGCCGGCTGATGGACCGCACGCGTAATTGCATTATTGTGTGCGG
TCCTCCTATGGAACCGCACGCGATAATGCGCCCACATTACGTGCAGTCCACTTAAGCGACCGCGCGCGATAATGCTTTTT
GGCGTGCAGTCGCCTATATATTCATTGGTTGAATGCAGAGGTAATTGAA
>sRNA.cluster.815
ATGCTGTCTTCCCCATTGTTGACGAAGATGTGCACAAGCAGAAAAGATGTACCAGACTCAGAGGAGGAAGTGGTGGTTGA
CACACCAAACCATCTGACGTGGTCGACACGCTTTATGGATCTGCTTAGACTGTATAGAGACGAGTCACTTCTTGCTGCCC
CTCTAGCCGTTCTCCTTCTTGAAGTCGAAGATGATAGCCAACACCATCGGATCGACGGCCAAAACATCACTAAATCGAGG
CGCCACCGCTAATCGAGGAGAGGACGATGGTGGCGGGCGAAGAAGAGAGGACTGCAATAGGGGCCCT
>sRNA.cluster.816
CAAGCTGAGGCTCCGGGCTGAATGCCGGCCCAAGTGGTGACGGCGTCCTCAAGCACAAGCGTCGGGCAAAGTAGCAGTAG
GTAGTACGTGGTCGTCCTCACCACCAGCCTACCACCACCAACTCCATCGATTCTTCTCCGCTGCCACCACCTTCCCATCC
CCATCCATGGAATAGATCGGGCGCTACCACCTCTCTTCATCAGGGCCAGAAGATGAGGACGATGGTGCCGCCGAGATTGC
TAGATCCGGCATGGGGCTCGGTGGATCTGGCCTTGAGGGTGGTGGAGT
>sRNA.cluster.817
AGTTCTACTATACATACGACTAGAGCTGTACAACCTGCATCGGACCACCTACAGTACTCTCAACAGGGAGACACATCGTA
TGTAGCTCACCGGCGATTGAATATGATAAATAGTCCTGCTATAGCCATT
>sRNA.cluster.818
AAGAAAGAGGGAGGGCTTCTCGGAGGTTCCACTTCTATGGTTCTACCGGTACGTCATACTCATTTTCTATCGCCGGTAGA
TGAACTTGTTAGATAGGTGTAATATATTGTACGAACTTGTAAAATGCTCGTTTTGGTGCATGAACTTGTCTGGTGCATGC
GGAGGAAGGCGAAAAGGACACTACATGGCTAATCTTATTGATTTAGGGCATATATCTAAGAAGGTTGCTATTAGACATAC
A
>sRNA.cluster.819
ATCCCTTATAGCCAGGCGACGAGGTTAGGCAGTGCTGCGTGGGGCGGAAGTGGCACAGATCGAGCGTTGGTGAGAGGGCA
GCAGCGTGAAGGGATGTTGGGAGAAGAAGGATGAAAAGGAAGGGGTTTTGT
>sRNA.cluster.820
TAGCTCACTTGCTGTCATTCCGCAAGGGAGCTCCCAGTCGAAGTGGAAGAGCAGGGAAGAAAACAGTAGATCCATGATAG
CTTCCGCAAAGGCTAGACCAGGGCACATCCTCCTTCCCGCCCCGAATGGTATGAACTCCAT
>sRNA.cluster.821
GTTAATGTGATATATATAATCTCGTGCCATTCCTAACCCAATAACTAGACTGTATTTATAGCATTAAATAAACTGGCACC
TAGGATAAAAAATAACGTGACAAATGAATAAATGAGGAAAGAGAAGGAAACCATGTCTTGCACT
>sRNA.cluster.822
GCTGGTGTTGCCATCTACTCGTACATCAAGGCTAAGATCGAAGAGGAGAAAAGGGCGAAGAGTGCATGATGAGGTGGTTT
CTGTGAATATGGCAAGGTGGCTGCGGTGCGTGCGTTCGTTTTACT
>sRNA.cluster.823
AGAGGATCCTGTCGGGAGGAGCGGGCGCGGTGGGTCGACGACGTGGGTGACGGAGTACGACCTGTACGGGCTGCTGGGCG
TGGAGCGGTCGTCGCCGCAGTCGGAGATCAAGGCCGCGTACCGGTCGCTGCAGAAGCGTG
>sRNA.cluster.824
TGTGGTGATATCCGTGGTGGTAGGTCCATCTTTCTTCTCCACCATACATGTTCCGTTTTTCCTGATTTCATCCATTGCGC
TGTCATTTTAGATCTGACGAATTATCATTATAAGCTTCATAA
>sRNA.cluster.825
ACGGCACTATTATACGTTGTACCTGCAAGGCGGCGGTGACGGCAGTGATGGCTGACGGCGAGGGTGGGGGCATGGAAGAC
TACGCGGCGTGGGTGGCGGCGACGATATTCTGCCGGAACAACAGCGACTACGCGCCAGAGAACCCCGACGGCCCGCCCCC
GCCAACGAGG
>sRNA.cluster.826
GCGCCGAGGTTATTGGGCTCCGGTGAGTTCCCTGCCTTGCACTCTTCCCTCCTTCGCTCCGCTCTTTCTTTTGTGGCATC
ATCGGTGTCTTGCTCCATCGTCATCGTCGTTGCCTGCCTCCTCCTCTCGGCTCTTGCTACGT
>sRNA.cluster.827
GCGCCGTGCGGGAGGGGAGGCGCGCGACTGATCGTCTTTTAGCGATTTCTCCCCCTATTCTCTCTATCTCACATGACTTA
ATTGGCTAGAAGAGAGTATCCTTCCTTATAAGGAGGTCTCTTCTTTCTATAATAGGTTAATTGGATCCATGCCACTGCAA
CTTTGCCAAATTCAAAAAATACCACTATTATTCCTGATATCGGCCGGGTGCCATAGGTATTTTGCAAAATTTGAACCATG
CCACT
>sRNA.cluster.828
TAGAATAAAAAATCAAATGAAAGCAACTGGTTGCCACGTGCAGGTGTACAATTGAGTGATGGATGATGTTTTCTCAAGAG
GGGTCTACCTTATTCCTATTGCACATAAGCATTGTGGCCTCCTGTGATATACTATTGCTATGTACTGTTTGGGCCCACCC
TCCTACCGAGTTGAGTAGGATACATTGAGCTTGCCCTTAG
>sRNA.cluster.829
AGTTGTACGACTACATCGACTCCGATCCGATGGTCTTCATCAACATGGGAACACACACCGCCGCCAACTCGTCTATTTAG
ATGGACACCTCGCGTCCTCTGACAGATTAATCTGCAAGACGCTTCATCGACGACATCGACCGCGTCCTCTACGACGGCAA
CGACCGCGTCACCGACGACGGCATCGATCACGTCATCTACGACGACAACGACTGCATCAACCCGGCATCACTATTGTGAT
GACCGCTACA
>sRNA.cluster.830
AATGAATGGGTTAGGTGAACACGGTAAGCCTCACCTAACCGCATTTATTGCGGTTTGGACGAGCGCGTCACGCCGCATGT
AACGCAGTGCAGCGCGCTCGTTTATCCGGTCTGTGACCAGTCACAGACCGGTCAGATCGTGGGTTAGGTGGCGACAGGCG
GTCTGACGCACGCCTCGCCCCATCCCGTCAAGACGAAAGCCTCTAGGCACTCGTCTCAAGCCGGAGCTAGCGTGTTATCT
CTTAGAGATGGCACGTTAG
>sRNA.cluster.831
AAACTAAACGAAAATGATATACATACGACCTATTATCCGGCTACCTGTATGACTCTAGCCATAAGGAAAGACACAGACGG
CAAAAGTCTCACTCCGAAATAGAATCTGACATGCGTAGTGATGCCGTAACGGAGTCGGACGCCAGTCGAACACTGGGGTC
>sRNA.cluster.832
GGGAGAAAGAGAGACATTAGGCACCTAACTATAGAAGGGGACGGGGGTGAGCAGTGTCGAGGAATTGACTCAGGAAAGCA
TCACATACGCAGGATTAAAATTGGACACTTGGGCTGCTTATTTATGGGCCAATTATGAATTGGATGTGGTGGTAGGCGGC
CCAAGAAGGATATGGAGGGTTGGGGCGGCGCGGGCCGTAGCTGGGCCGGCCGCCCAACCCCGCCTAATGGGTGGTACCGC
CCCTGGATCAAAGTATTTGTAGTTTTTTTGAAATTTACTTAAAAAAAAGATCTACTAT
>sRNA.cluster.833
AAAGCATAAGGAACTATATATCAGAGTGGTATCTCATTTCGTCCTACCTACCACCCTCTCTTTCTCTTCCCTTCGTCAAC
CTGGTTACCAATTTCAAATCAGGCTGAAGATGTGCACCACCTACTAAATTCACTAGTAGATACTCCTACACA
>sRNA.cluster.834
TTGGTTATTATTGATTTCTCTTGGTGCAGCCACCAAGTCCCAAGTCTGTCCTGTGAAATCATATTGTCGAAATAGATGAT
CTGTGATGAGGGAGTTAGGTCCCGATCTTCCGATAGGTATTGATATACAGTTAT
>sRNA.cluster.835
GAGATTTTTTTAATATTAAGAAGCCCAAGGGGTATTTGCAAAGCTTACATGGGAGTGAGTAGTGGTGGCAGATTCTTTTA
AAGGAGTAAAGATGATTGCCACACTTCTTTTCTTGATCTCCGCTAAAAACATATGGAAAGACTAAAATGTC
>sRNA.cluster.836
TTCCCTAACCCCCACGTCCCTTGCTACCGGCGGAGCGCTGTCACACGGGGGAGATCTAGGTTTGGCGACAGCAGCAGCAT
CTAGAGGAAGACGACAATTGGATTGGGATCGATATGTCACACGCAAGTCAA
>sRNA.cluster.837
AAAAAAAAAATAGTGGGATCTTCGTAGGGACTTTTATAGTCTTTACGTCAAGGGGCTCAAGACCCCAACGCCCCTATGCT
GGATCCATCTCCGGGTGGTACTGCAGCATGGCATGGAGGCCTTCTTCCTGGGAGAATGCATGGTTTGCCAT
>sRNA.cluster.838
CGCCCTTCACGATACAACCCACACGGACACGGCCACACCACCCACCAACTGAGAGCTGAGCAGGCGAGCGAGCGGACATG
GCAGCATCGCTCCAAGCCGCGGCCACCCTGATGCAGCCGGCCAAGCTCGGCGGCCGGGCCTCCTCCGC
>sRNA.cluster.839
TGAATCAACAAGAAGGTCTTCATAACTACACAAGGATCAGAGTCACAGAGCACAGTTTCTTCTGGAGATAGCGACAGTGC
AGTGGCACCCTTAACTGATGAGGCAGTGGATGAGATTCATGATCTCTTAGACAAAGAGTTAGAAAAGGGCACCTTAAAAC
AGATCATCCATGATGCAACCATCGATGCCCAGCTTGATATCCCTGCCATAGAGAGCTTTCTGGCTGAAGAAATGGAGGTG
TTCAAGAGTT
>sRNA.cluster.840
AAAACTTATTTTAGGAATGAACCCTTTTCACGGCGCATTAACAACATTGGCGTCGTCCTCCTTCAAATAAGTGACTTAGC
ATTTAGTGAGGGCAAGGGGAACCGTGGCAACGTCATTAGCGTTGTCATGTTGGACCACGACGCCAT
>sRNA.cluster.841
ACAGATTCAGGCCCTCTCAATGAGAGTTAATACCCTACTTCTATTTCGAGGATTATATCCATCAGGTGTTGTATCGATCT
GACGATCTGATTATAATTGTGTCCTCAGGGGATATTTGTCCTGCTTATATAGGTTGGAGGCAGGGTTACAAGGTAGAGAA
TCCAGTTGGACATGACATAATATCCTCATATATTTGCATAATAGTATACAACT
>sRNA.cluster.842
ATACTTAGGAAAAAATTAAACGATTGTGTCGACAACAAATTCCTCATACCACCAGCAACCGCTAACTGCCACTCTACGCA
CCGCCATCACCGCTCTTTCTCCATAAGCCACCATCGTTCCTCCTCTCCACCTTCGCATGCGCAACCGTACCCTCTAGACA
TCGACATGTATCTTCTCCTCGGTCGTCATGCACGCTATTGTCACGGTTGTCCTAAAGGCCGATGGTGTCGGGTTTGCAGG
GACT
>sRNA.cluster.843
TTCGCCAATCCACTGGTCATATCAGAAAAGTATTGACTCACCATCACTTGGCATGAAGAAGGTCTGTTTGTGAAGCTTTT
AGCGGCTGCAGCTTCTCAAACCATCCAGATTATCATCCAGATTTTGAGAATTTGTAATTGTAGAATCTTCAGCTTCACCA
AATAGTTT
>sRNA.cluster.844
CCATTAAAGGAGGCCTAAGATCGCTGTCCGAAAGACTGGGGTAAGATCGCTGTCCGAAAGACTGGAACCACCACCATAAT
TATACGTCTCTTGGAACAGAACAGGGAGAAGATTTGTAAGATCGCTGTCCGAAAGACTGGGGTAAGATCGCTGTCCGAAA
GACTGGA
>sRNA.cluster.845
ACGGGGACGGGGGCGGGGGAGAATTCTCTTCCGCGGGTGAGTGGGGACGGGGCCCCGCAAACTTCCGAGGATGAGGACGG
GGATCGGAATTAACCCGCGGGTGACTCGGAGGGGCCGCCCTGGATGTGAGTTACTACTTCTCTAAAAGTAGCTCATTGCA
ATAATGTAGA
>sRNA.cluster.846
ATGTCAAGAGACATGTAAGGTCATGGACTACGATATCCCCATAGGTACTACTATGCTTGTTAATGTGTGGGCAATCGGTA
GAGACCCTAAGTATTGGGAAGACGCTGAGACATTCAGACCCGAGCGATTTGAGGATGGACATATAGACTTCAAAGGAACA
GATTTT
>sRNA.cluster.847
TACAATCTAGAGTTGTAGAAGAGAGAATAGGCTATATTACGGAATTGCCAAACAAAGTATATAGGCATTAGGGAGGGGCG
GAGTCAGGCTAGATCTATATCCTTTATGTCTATAAGTTCAGTCATCTTTTGTATGGGTTTCCACTTTAAGGAATTTTTTT
TGAATCCG
>sRNA.cluster.848
TCAACACGGTTGAGGAGTATTGATAGCAATGAAGAGACTTAAGGGAGTCCAGACTACCAATAGTCCGATGATAGTAGCTT
AAGAACTGATACAAATGACGGAGACGATGATGGTCTAGGAGACCAATGCGCCACTGATGTGCCTTTTAGGGGTCACACAA
CAGTGTCAGGTGACCATACCCTAATT
>sRNA.cluster.849
CACTACTACAAAATCGATTTTTCATGGCGTTGACTTTTTGTTTTCTCTAGCGGCCATAAGTGGAAACCGTTAGCGAAATT
TTAACGAGGGATGAGGCGTTAAGGACCGTCAGCGAAAATGGATCTTCGCTAGCGGCTGGGTTAAGAGTACCGCTTGTAAA
AATAGGGGACTTTTTATAAGCGGACCTCTTAAAGAGCATACGGGTCTTT
>sRNA.cluster.850
GCAAGGATGCTATATATACTCCTACTTGACTACTCGTTCGAATAAAAGCAGAAACCAGTCGAGAAAAACACGGCAAAAAG
TTATTTTCTCCCATAGGATCGGCTATGTAGGTACGTACTTCTGCTTTCCCATAGGATGGGCACTACCAATCGAGGAAAGT
TATAAATGAAAGCAAGCACCACACCATATGCCATGTG
>sRNA.cluster.851
GATTCTCTTCAGCAGTGTGACACGGTGGTACTGATGTCAGGATCCTTGGCAGTCTACCTTGGTCAACGACGGATTGGGAC
TAAACTCATGAAGGAGTTGAGGACCAGAACGGTCAAGGATGTCAGATGACAAGGTTGAGTATAAGGTGGTGCATGGTGGA
CGAACACTGTGGTGGGTGGAGTTCGCAACAGACTGCACAATTTCAA
>sRNA.cluster.852
GCTAGAAAAAAAGAGACTCTCGCACACTGAAGACATGATGTTATCGATATCACACCATCACCCTTATGATCGGGCGACTC
CGCCTTCGTTGGAAAACATCAGTGTAACGGCAACAACCTAGCCTGCATCAAATCATAGCTTAAGTAGGCCCATGTTATCG
TTACCACACGTCATGCCCCGCTGATGCTATAGCTCCAACTTCACAACTACCAAACTCACTC
>sRNA.cluster.853
CACTCCACGTCTCCACCTCCGTTCTGCGTTGCCATCTTCGATCTTCCCTGGATTCTAGTAAATCGACAGTTCTAATTAAT
TAAGAAGTCTACAGTAAGAATAATGTCAAGCAACTCTGTGGTCAACATCAGTCACTGGGGCGGCGGTAGACAGGTCATCG
AAACCCTCACCAGCTTCATCAGGCAGTGTGACTTTGTCAGTTTCATCAATGGAGAACATCTCGCA
>sRNA.cluster.854
CGGTAATTGTGACCAAGCCAAAGTGTGATATTGATGAGGAGCATATGAGGATGAGAGGGGAGAGGGGCCCTCCCTGAAGT
GAAGTGGTGGTGTGGTGGGGGTGGGGGTAGTCGACAAAGCGCCCAAAGTCAAACCCAACCAAAAGTCATTGGCTCCATCG
CTGCGGTGGGCTGACAGCCCGTACATTTTTTTAATCCACCCCCGACCGTGGACTTTGCACCATTTCGCCCCCCCCCCC
>sRNA.cluster.855
TGCATGCGAGCGGCAACATTGATCGTTGTGACCCCAGTAGTGGCGGCGTTGATGGTGCCAGTCTTGTGAAGGACGGATCC
GCTGTCGGTGGGCACTGAGAGCAGAGACAATGACAGTGGCGGCGGATCTATGCTGCCATCAGCCTCCAGAGGTGTGGATC
CGGTGGCTAGATCGGAGACGATATTTGCCATCAACACGATCTAAACTAAGGTTTATGGAATCGGTTATGTAAT
>sRNA.cluster.856
CTCAAGGCACACAAGTGCATCGGTATGAAATAATGTGTGTTGATAGGAGCAGGCGTGGTATCTATCGCAAGCAAGCCGTG
CAGGAATGTGTCTTGAAGGCGGATGGTGGATGTACCTGCAGTTGTATGAAGCCGAAGCTTCATCACCTTCCTTGCTCACA
CGTTCTTGCTGCTGCCGGTGATTGTGGCATATCTCCCAATGTGTACGTCTCAAATTATTTCAGGAAAGAAGCAATCTTTC
ATACATGGAGTGAGGAGATTGCCTG
>sRNA.cluster.857
AGTAAATAACTACTACCAAGCTATAAGCTTGCTACCAGGTTATAGCACTTTGTGGTGAGTTCTAACTATTTTTTAATTGT
GGCATAGTTTATATTTGAGATTTTTTTAGATGGGTCTCACCTTATTACCCACTCTATACATATATACATTATGGTACATC
TTCAATCTACTATTGTCATCTTACATGGGCTCACCTTATTATCTACTTTTGCAACAAACATTGAGGATGACCTTATC
>sRNA.cluster.858
TGTGCCTTCCTAAAGCTACGGCAGAACTCTGCCCATGTGACTTCAGTACCCGGTGGGCGGGTGGCCATGTGATTGTCCCA
CCAAGCTGACGCAGGACCCTGAAGCTGGTGTGTGGCGAAAGCAACCTTCTCCTGATCATTGCACTGCAGGAGATTCAGCT
TCTTCTCTATTGCATGGAGCCAG
>sRNA.cluster.859
ATATTATAATGGGTTTTAGGTTTAAGAATTTTTAGATCTGGACATGATCTTATATGATTAAAATATGGGCAAATAGCACA
GAAGCATTTGGTGCATCTTTGTTGTGGAACATGAGGCATTGCATTATTTGCAGTAGCACTTTCAAGGTTTCAATTTTTAG
GGGTAACTACA
>sRNA.cluster.860
TTCGAGCTGACACAGGAGTCCGCCAACAGTAATAGATGCAAGGGTAAGGTTCTCCAAGACGATGCCCCCAAGAAGGATAC
GACGTGAAATGCCACCACCGTCTGTCCGGAAACCAGAACACAGTTTTCACCTGGAGATTGATGGCGACGGAGAAAGACGC
CATAACGACGC
>sRNA.cluster.861
ATGGCCCCTAGCATGGATAAACGAGAGGCAAGATGACTTGGCGGAGGTCGAGCCGGCGGACAACACAGAGGAGGCACCAT
CGGAGCTAGAGGCAAAGACAGAGATCTAGAAGAGGCACCACTAGCGAAGATCTGATTAATTATT
>sRNA.cluster.862
GTTAATTATTTCGCGGAGGATGAAGCTGGCTATCTCCTCGCGAACCTCCTCAAAGCTGGTAGGCAGAGACTTGGTTATTG
TGCCCTACATTGTCATAATTCCAGATTAGTTGATCGATCATATATAAGTACTAAAATGTAGTTAGTCTGTCACAATTGAG
ACCACCGACCTCT
>sRNA.cluster.863
AGAAGTAGATTCTAATAATTCAACCATACTTCTTACCCGTCTTGGAGCTGATTCCGGTGTAGAAATTTGCTCTTCACTGC
TCGGGCTTGAATCAGAACTAGCACTTGAGCTTGACATTGGACTTGATGGCTGTGGACTTGGAGTATGATCTTCCACTTCA
TGAGTGCCTTGCATATGTGGTTGGCCTAGTGTGATGGTAGTGGTTGGCAATAATGGAGTACTAGAGGCTTCTGGAGACTT
CCAGTTCCATGTAGCACTCTCATCAAAAATCACATCTCTGCTAATGATAATTTTCTTTTTCTCCAAATTATAAAGTCTAT
ATTTTTTTACACGGTCTT
>sRNA.cluster.864
TTTTGATGATTTGTCCTCTTCATCTTCCTTGGAATGACACTTTAGGCAGAATGCTCCGTCTCGTCACACTCAAAACATCT
CAAGTTGGAAGGGTCTTGTTGGGTCTTCTACTTCTTCTCTTATAGGAGCTAGAGTCCTTTCCCTTTCTTCTTCCT
>sRNA.cluster.865
GCCAAGGTGTTTGACACAACTCGGAACCGTGGAAGAGAGGGAGGGAGTCGGACTCGACCAAAGGGGCGAGTGGGACTCGG
CCAGGAGGTGGAGTGGATGGCAGCCGAATTTGGTGTATGGGATAAAAAGGAAACTATCGGACTA
>sRNA.cluster.866
TATATTATTTGTCTCTACCTCTTCTTTCCTCCTCATCTCTCCATCGGCGGTGAGCGAGAGCGGGAGTGGCGAGGAACTAG
CGGACGGTGGAGAGGGCAGCGGCGCTGGATCTGGTGGTGGGGAGGTCAGTGGAGGGAAGGGACGACGGCGGTGGATCCAG
TGGTGTGGAGGACGCGACGGTGGATTCGGCGGTGACCTCGGCAGCGGTGGACCCGGCGGGCTGTCCCTCTCCCACGCGGA
TCCCACCGGTTAGT
>sRNA.cluster.867
ATCTCTTCAAAGTAAAAAAATATGTTGACATGAGGAGGAACATATTTACTAGTTATATCATCTGCAATTGCCTGAATCTC
AAGACGTTCCTCAAACCAATCATATACTTTACTCATATTCCAGAGATACCGAAACCAAAAAATTCCACGGTCGAACTACC
AGAATGTCTAGAAATGTAGAGCTTAAAGTAGAAAGGCTCTTTTGGATGGAAAAACTATAACTTCGTAGTTTTCGTTAGGG
T
>sRNA.cluster.868
TGAAATAAAGCATAAAACCCCCTCAACCCCATATCCAAATAAAAAAAGTGGTGAGTAATAAGTTTTAAAGAGAAGAATCA
ATGGATTCATGATTAAACCCCTCCTACTTCTTGTATTTTATTACAATTTTGATTAAGTGAGGGATCAAATATAATATGTA
GTCAACTTTATTTGATGGTAACTTGGAGGATTAGAAATATGACTATTGCTTTCCAATTAGCTGTTTTTGCATTAATTGTG
ACTTCCTCAGTCTTAGTCATTAGTGTACCCCTTGTATTTGCTTCTCCTGATGGTTGGTCAAACAATAAAAACGTTGTATT
TTCCGGTACATCATTATGGATTGGACTGGTCTTTCTGGTAGCTATTCTAAATTCTCTCATTTCTTAAATGTGTTTAGTAT
TTAGTAGCCCGATACAAAATAAAAAAAAAATCGTCGTGCTATGAG
>sRNA.cluster.869
CACATAAGCGTGCACATTATTACCTCCGAAAATTCTGGACCGACATATTTTGAAATTGACAAAGTCATCATGAACGCCTC
ACTGTCGATGGATACGTTGCCTACCACTGAAAGAATAATTAG
>sRNA.cluster.870
AAGGGACTAGGGTTTTGTTCGTTTTTGGGCCAGTGGGCCTATTCGTTGGGCCAAGATGGGGAGGAATGTATGGTCTGCTG
CGAATAAATGGGCTTCTTTTCATTTGGGCTATACATGCTGTACTTCCTTCTAATTTCTCAT
>sRNA.cluster.871
AGGAGAGAGACCACACTTGACCATCTATGCGCTCCACGCCGTCGAGAGGCCGTCGCTGTCGGACCGCCAGGGGAGGAGGG
CTGCCGGACGCTCGTCGGGTCGATGGGGAAGGCGATGGGGCTGGAGAAGCTCGCCGGCTTC
>sRNA.cluster.872
CGCACGAGGTTGGCGGCGACGGACGCCGTCTTCGGCAGCAGGATTGACGCGCAGATCCAGCCGCCCCACCCCTCTGCCGC
GTCGGCGGCGACCTTCCACATTTATCCGGGTGGCTCCGATCGGCGCCACGCTGGTGGTGCGGTTTTTTT
>sRNA.cluster.873
TGGGTCAAGTCAACAAATTATGTGTATGAAGTGAGGTGCATGAAGGAAGATTGTCCGTGGCGTGTCCATGCATATAAGGG
TAAATGGAATGATTATTGGAAAGTTAGCATTGTGACCGAGCACAAGTGCTAC
>sRNA.cluster.874
CCCTGCTGAGGGGAGGGGCGCACTTGGGAAAGGGGATTACATAATAGTTAGAGAAAGGGGATTACAGAATAGTTATTCTA
GCAGGCAGATATAGAATAGTAGGGGGCTACAATTGCAAGGCCAAATT
>sRNA.cluster.875
AGGCTAAATGAACTTTGCGAGAAGGAAGAGGCAAGCTGGGCTAGAGTGGGAGGGAGGAGGATTTGATTTGGCTGGGAGGA
GAAAGGAGGAGGGGCCGTCCCGTGAGGGAGGGGAGGAGGACAACGGCCCAAGGGAAAAAGGAAAGATTTTGATTGTTTT
>sRNA.cluster.876
CTTATCCGTTGAGCTTCACTACATGTTTAGGTTTTCGATGACATAGGTACCGTTTGGATGTGTACAGAGAGGGGTGTGGG
GCTCAATTTGGATCCTCTGCAGTGGAGGAGAGAATGCAGAGGGAGCTACAGTGGGGCAGGGTTTAGAGGGTAGCAGATAG
AATATGGTTGTCAGAGAGGGGGTATTGTTCAATGATTAATCAGAGTTCTGTGAAGTAGTGTTA
>sRNA.cluster.877
CACCTCGTCTTCCTCCTCTGCTCTTTCTCTCTCTGCTTCCTTCCGAAATCCACCAACTCTCTGTCTCACGATCTCGTGCT
AGGCGTGACGCCGGCGACGGATTGTGCGGGTCGTGACACGATTCAGAAAAAAAAAAGTTACTTG
>sRNA.cluster.878
GTCACTGACGTGTGGACCCAATGAAAGTGAGCCCCACCTATCAGCGACCCATGTCCCTCTAATTTTACGTCAGAGGACTC
CAAGGTATGGTAGAAAAAAACCACCAAAAAACCACCTAGGCCCTAGCAGCACAAACGTCTAATGGTTACCTGCCGGCCGT
CCCTTCAACCACCAACAAACCTATAGACTGTTGACGAATCCGGCTAAAGACTTTGAGAACATAAGGTGGTGT
>sRNA.cluster.879
ATTTTTTACGGAATGTGACATTGGATCTATAAATTTTCCTTTTCAACATAAAAATTTTCGATCTGGTCAAAATGAAATTA
GTACTATATCAATCAAATGTATTGTAGACACCAGACGAAGCAATGGTTTATCCAAACTTCAACAAATAATGCAATATATT
TCTTAATCCGTTTGTGAGAAAGCATGAAAAGAGCCAAGAGACTTTAATTTTGGGCTTCAACAATCATAATTATACGAATT
GTATATACGAATTCGAATTAGCCAATAAATTGGCTATCGTCTTTTCAATATAAATTATTGCAATATTCAAATTGCAATAT
CAAT
>sRNA.cluster.880
TTGTTGACAAAAATATACCGTAAGTCTTGTATAATTATTGCGAAAATGATGTGGGCGGTCTCGCGCGGCGACGGTGCGAG
ACCCCGCAATGTTGTGGAACGACAATGTGAGACCGCGCAGTCTCGTGCAACCAAACAGCGAGACTGAACTGTCTTGCACA
AGGAATGAGCGAGAGCGAACAGCTTTTGAGCTG
>sRNA.cluster.881
CGACTTACGGTTTTTACCTTTTATACTATACATATGCACATACAGAATGGGTTGGGCTTTTAGTTGATGGGCTATGGCCT
GTAGGATAGATGGCTTTATATGTGTCATGTGCTGTACTTAGAGACCCACGGGGATTCGGGGACGGGGAGCTGGAGAATGT
CCCCGTCCCCGCTCCACCCGACGGGGGATGTTTTCTT
>sRNA.cluster.882
GACTGCACATGCTCACTGACATGTAGCCCCCACAGCTTTTAGGACCTTGTCAGTAAGTAGTACTGTAGATATAGTACTGC
AGGAAATCTTAATTGGTTGCAGGTATGGTTGGAAAAGCTCACAGGTGTTCTTATATCACCGGCTATCCCCTTGAACCGTA
AATATGCAAATTTT
>sRNA.cluster.883
AAAAATTTCCCTTTGTGTCACGTTTTGGGGTGTCTAGATCCAGAGTGTAAGGTTTGAGCGTGTCACATTGAGTATATTAT
ATAGAGTGTTGTATGGTTGTTTGGATACTAATAAAAAACTAATTACAGAATCCGTCAGTAAACCGCGAGACGAATTTATT
AAGCCTAATTAATCCGTCATTAGCACATGTGGGTTACTGTAGCACTTATGGCTAATCATGGACTAATTAGGCTCAAAAGA
TTCGTCTCGCAATTTTTCCCCTAACT
>sRNA.cluster.884
GTGTCTCCTCCTGGCTTGCCAGACCTTGCATCTCCCCATGGCTGCTTGCTCCAGGTGTGGTGGCCGACCTCTAGGGCTTC
GATTTGTTAATCCTGTCGGTATTCTGGTAACTGTGAAAGTAGCGGAACTCCAGAGTGTTCGACTATCTCTCTCATCGGTT
TCAGTGGTTTTGGAATTTATCCTTAGGAAGGTTGCCTATAGTCAACTGCGAGTGATGTGGCTTTTGGGATTTAGTGGGGC
ACATA
>sRNA.cluster.885
GTTTTTACTAGAAGTGGAAGAGTTACACAAAGTTCGCGAAATGATCACAAGGGTTTATGCACTAAGAACAGGCAAGCCTT
TTTGGGTTGTATCCGAAGACATGGAAAGGGATGTTTTTATGTCAGCAGACGAAGCCAAAGCTTATGGACTTGTCGATATT
GTAGGGGATGAAATGCTTGACGAGCACTGCGATACTGATCCAGTGTGGTTTCCAGAAATGTTTAAGGATTGGTAGTGGC
>sRNA.cluster.886
AAGGAGGTGGGGGCGGCGTGGGAGCCAAAGACAAGGAAGAAGACGAGAATGGGGCCATTGCTGTCACTCGAAGAGAGGAG
AGGTAGGGAGAGGACAGGAAGGGAGGAGGCCAGTCTGTTGGGCCTCACTGGTGCCATTGACGACAGGACGCCGACGGGGC
TAAGGGTCGCTCATCAGGGGTAGAAAGGCGGTGGTAATGGAGAAGGCGAGAAGATTCGGTGTTGAGCGGCGATGGCGAGA
GGAAGGCGGGATTAGGGTTAGAGGGACATACAAGAATCTTGAAGCAATGCAATT
>sRNA.cluster.887
AATGTTCTTTACCAGGATTAGCCATGTATCTACTAACCAAACTCATAGCATGAGATAAATCTGGACGGGAGCAAACCATG
GCATACATCAAAGACCCAACAGCACTAGAATAAGGAACCCTTGACATGTACTCAATCTCTGCATCTGTACTAGGACACTG
AGCAGCTGACAACTTAAAGTGGGGTGCAATAGGGGTACTAACAGCCTTAGCATTTTGCATGTTGAAACGCTGAAGAACTT
TCTTGATATAATTATGT
>sRNA.cluster.888
CAAAATTAGTCATGCCAAAAATTACTAAAATTTGACTTGGAAAGTGGGATGGAGAAACTGTTGGAGATGCTCTTAGTGAT
GGGTCCAATTAGTGAGTAATTAGGCCGGGCCTTCGTGGGCTGGCGGTTACCTAACATTGTTGTTGACGGGAATAAGTTTA
CTTTGTGACCCTCAAAAGTGATCGAAATCTAA
>sRNA.cluster.889
AATACATTGTTATGAGTTGTGGAGAGAGTATGATAAGGATGAAGATGAAGCATACCAGGCTTATTGCAGCGAAGTGGAGG
CTGCTATGGATCAAGAGAAACTTAATGCTCTAATAGAG
>sRNA.cluster.890
GGGGTACCCCCGGGAAGAGATCCAGTGGAGACGGGGTGGGCCTGTAGCTCAGAGGATTAGAGCACGTGGCTGCGAACCAC
GGTGTCGGGGGTTCGAATCCCTCCTCGCCCACCACCGAATT
>sRNA.cluster.891
ATGTCTATGAAGTGCCTTAATTGATCCCGACGATAGTTGCAGGACCGTCTGTTCGAGACTGGTTGCATCAGCTTGTCTTC
GTCGGATTTGGTGTCAGCCGATGCATATGGCAGCCGATA
>sRNA.cluster.892
ATTTTTTGGGCGATCTTGTCTGTGTTCTGTTGTTGCCCTAGCGGCGGTCGGTCACACTTAGCGACGGCTGGTCCGATACT
AGCCTTCTCTTGTCTGTGTGTAGGAGCTGTCGGTGTGTGATGGTGGTAGTGGTGGTTTTTTT
>sRNA.cluster.893
AAATATAAGTATTTTTAAATGTGGATATGGGTATTAAAAAAGTAGATAAGAATGATTGGAAAACGTATGTGATTGGTCGA
AAAGAAAAGGTAAGTGAAGAACAATAGTTGTGATTGGTTGAGAGGAGGAGGTAGGTGAAGAAATAGCTTTATTTTGGGAC
AAGACATT
>sRNA.cluster.894
GTTGGTAGCATAGGAAATATGATGTGAGCGGAACAGACAAGTATTTCGAAATCAGCAAAAACCCCTACCGCAGCTACTAG
ACAAGATACATGACGCAATCAAGCTATGGAAGATATGTGGAGCAACAAATATTGA
>sRNA.cluster.895
ATTTTAGAGAGAATTAATAGAGAGTCTTGTTGTGTTTAGTTCAGCGCGCAAAGTATGTATTTTTATTGAAATTGGAAATA
ATGTGACTGAAAAGTTGTGTGTGTATGATAGGTTGATGTGATGGAAAAGGACGGATCCAAAGATCCAAA
>sRNA.cluster.896
TATATTACGGAATAGAGGGAGTAACTCTGTAAGGATGGTTAATTAAGTGGTGATGTGTGTACTGCTCCGCTACTGCATAT
GTCAAAAAGGTTGCGCGTGATCGTGTGAGGTAGGTCTAAAAAAAAT
>sRNA.cluster.897
TGATGTACCTGGCTAGTGCAACTAGCCCTGATATCTCCTTTGCTGTGAGCAAGTTGAGCCGATTTACCTCTAATCCGGGA
GATGATCACTGGCGTGCGCTTGAGCGAGTAATGCGCTATCTGAAAGGTACTATGGAATTGGGGCTTCACTATACTGGGTA
TCCTGCGGTACTGGAGGGTTATAGTGATTATAACTGG
>sRNA.cluster.898
GTGACCGGCTCATGTATCATTCCTTGTTGGCTCTGTGTCTAATATAGTGGAGCAAGACATGAAGAAGAACTATCGGCACA
AAAGAGAAGATGTGAGAAGAACTGTGCAAATTGGCTCCATGGAGGTAGAAATCGTTTATTAAGAATT
>sRNA.cluster.899
CGTCCGATTTTCATCCCTAAACCCTAAAACCAGGTACTACCCGTCTCCAAACTTACAAAAACCAGCACATAAGGTCCTAA
GGCGGTTTGGATAGCGGTTTTGGCTGACGTGACGCCTACATGGCT
>sRNA.cluster.900
CCGTTTACAGGTGGAATTAATCACCTGTGGTGTGAACACATAGGGAAGCAGGGGAGGGAGCTCCTGCTCCTGCATGACGT
CATCCGGCAGCGGTAGCACGGTCCTCAGCCACGCCCTTTGCTGCACGGCCAGTGGCCTCCGTCCAAGATCCCCTCGGTGC
CACGGCTTGGGGAGAGAGGCGGCTGGCGAATCAAAAGGCAGGCAAAGACGGACGTAGCGATGCACGTGATTTCACCCTCC
CCA
>sRNA.cluster.901
CACCAAACCTCCAATACTCCAATGTTTCCACCATACACATCTACGAGTAAAATTATGGGTCTATTTGAGGGGATTAAGAT
TCTTATAAGCAGCTGGTTGATAGCCAACTTCTGAGAATCTGGAAAAGCTGGG
>sRNA.cluster.902
AGCGGCCAAGGCGCCGAGACGAGCAGCGGTCGGTGGGGTGGACGGCGTAACAGGCGGTAAAGAGATGGGCGACTGCCGGC
GAGGAGGATGGCGTGACGGGCGGCGACCGGCGGGGAGAAGGGG
>sRNA.cluster.903
CATCTGTCCCAAATATAATCATTTGCAGAGTTTTGGATACAAGGTATTAAGGAAAGTAGGTGAAATTAATCCAAAATTAT
ATATTGTGATTAGCTGAGAAGAAAATGTGGATGAAAAAATTAATTAAATGAGGAACAATAGATGAGGTAGGTAGGTAAAT
AAATATCTTTAT
>sRNA.cluster.904
AAAAAGTGAGAAATGCTCAAGGGTCTTCCAGCTAGCTTCATAAGGTGATGGGCTAGACGATCTGAGTTTGAAGCATCATC
TCTTTCAGGTAGCTAGGGCCCCGTCACTAAGTAAAAGCCAGTGATGTGAAAAAATATCTCAATCGGACATCCGGCCATCA
CAGATGACACACATTTTAATCAGGCCAACACAAAAACCCGTCACGAATGACTCTCAGCTCATGCAA
>sRNA.cluster.905
CATCAGTGCTGCTTTGTTCTTTGCTCTGAATTCCCAACTTCTCTTCCCTCTGTCTCGCGCGCATATTTTTCGAACTGCTA
AAGGGTATTGTGGAAAAAATAGTGTTGTAGAGGCGTGGAGTCCATATAAATTGTGCACAACTTATCTAATTCGGTTACAT
ATTAGGAAACCGGTGTGTATTACTTGTAGTCTACTCCATCCCGTCC
>sRNA.cluster.906
TGATTGGACGTGATCTATCCAAGCTAGCACTGTGAATCTGGACACGAAGCAGATTCGTAGTGTATATGTAGCATGTCCAG
ATTTATATTATTAGAATGGTTATGTTCGGCTGCACTTCTTTTTACTGTGCTGCATCCTACCTAAAAAGTATTATGTGCCA
ATACGTCCCATCCACCTAAAATACTTTATATTACGAGACGGATCAGGGAGTA
>sRNA.cluster.907
AGCTGGAAACCCAGCTTCTGGCTTCTAGTTCATTTTCCAGATTCTACAACTACAGATTCTCAGAATCTAAGCAAAAAGTT
AGACTGTTTGAGGAGCTTCTGACAAATAAAGATTCTAGAAAAACCTGCAGCTGCTAAAAGCTCTCCAAATATAT
>sRNA.cluster.908
ATAAAAAATACTATTGAAAAAATATGCTAACGAAAATCGAGGTAAAATATGTATCTGATTCAAATGAGGCTGAACACATA
AAAGGTCATATTAATACTCTGCTTCCTTCCTGCTACCCAGGTTGGTAGAGGGAATAGGACATCATGTCA
>sRNA.cluster.909
GAGGTCCCTATTAATATAGCACTAGTTCGGTATGAATTATCATGCTTTAATATATATGTAGTAACTGTTATCCATATTAA
TTGTCATGCTTTAATATAGTACTAGTTCGATATGAAACTAACTTGAGTGAGATTAATGACGTGTAGATTGTGGTGCCAGT
ATTATT
>sRNA.cluster.910
GAGGGGTGGGACATGATTGGTCGTGAGGGAGAGGCCACAGATCGGTGGATGGATCTAGAACGTTGGAAAAATGGACGGGT
GGAGATGGGAGATGTGTAGGGCGTTTTGATTGGGCTCAGATAACCGATACGGCTGAGGTACCAAAATACC
>sRNA.cluster.911
TTTAGAGGGAGGCTAACGCAACAACGGTCCAGTAACGGATGGTGGATATTCCGGGGACGACGAGGCAAGAAGGGTAATGA
ATAGTGGTAGCAGTAGGGCATTTGGATCAAGTGGTTAGCTAGCAGCGAGTAAGAGCATCTCCAACAC
>sRNA.cluster.912
ACGCAGCTCCCCTCCCCTCCCTCTCCGTCCTAGATCTGACTGGAGAAGGGAGGGTGACGCCGGCGCAGCCCTCCTCCCTC
TCCCTCTCAGATCCAGCCGGAGGCGGGGGATTATTTTTCACTGAGATTTTTGTCGCAGGTACTAGTGCCTAC
>sRNA.cluster.913
CCCTCCCTCATTCTCTCTCCTTATCCTCCCCTCCATCTCCCTCATATATCCGGACACTCCTCTCCTGAGCAGCGGTAGTA
GACTCGAGAGCGGTTGGCCGTGGGCGGGAGCAACGACGGTGAGCTTAGGAGAGGCCGGTCGCGG
>sRNA.cluster.914
TTCTGACCCATGTTCAAACGAGACATAAGAAATGTACTTAACTATTAACTTTCCTCTATTCCTTCGGGGTGTGTTTGGCA
AGTGGGATATAGGAGATGGGATTGAGAAAAGGAAAGTGGATGAATGGCTAGGATTAAATGAGGTGTGAAGAATGGATGGC
TAAGATACAATATTACCCTT
>sRNA.cluster.915
TCAATACAAGTTAGTTGGCGAAAATGGGTCATGGTGTAGTGGGAGACCAGCGGCGAAGTGGGATCCAGACGAAGGCGATC
AGAGGGAGAGTGAGAGGGTGAGGCAAGGAGGGGACACGGGCGGTCAGGTCCGCGTGCCTCGACCACATGGAGGCCAGATC
CGGAC
>sRNA.cluster.916
GGGGGGCGGCGAAGTCACTTCAGCTGTGACCACGTGCCAATAGAGTACCGTCGGTAGTGAAGCATTGGTGCGTTAACCGT
GGGACGTCAGGAGTAGGCGGCAGATGTAAAACCTAGCCCAGTATTGCCGGGCCGGCAACGACGATGTTTTAGGAATCGTT
TTT
>sRNA.cluster.917
AAAAAATGGTGGTAAACCGGAGGCAAATGAGAGGGTGCCTGATCCACTGCGTCCAAGATCTAGGAGGCTGCTGGAGGACG
ACGGTGATGAGATGAGCCAGAGGTAGGGGAGCAGAGCTGCGATGGCTTGATCATCTCTATGCACTCTAGCTGAT
>sRNA.cluster.918
TATCTCTGCTACTTAAAAATATGGTTGTTCTCTTTTCAAACCATCGCGTGTAATGTCAGAAAACCCCGTAGAAAAAACTG
AATCGGCCCACCTCCCATCATACACAATTTTTCCCCAGCTAAAAATTAACTAATTGTACAGATTGCGACTAATTT
>sRNA.cluster.919
ATTTCAGAATTACACAGTATAACACAATATAGACACTCAGAACACACGTATACTCATCCTTACGAGCGTAGACATGCACA
CCATATCCCTTTGAACATCTTCCGAATACCGGATCGACATATCACGATTATCTTTTAAGTATCATGAAGGTATTATAA
>sRNA.cluster.920
ATACATCTTGAGATATGTCCATATGATGTGTATGCCATGGATGACTATCGAGGATTAAAATCAATGGCGCAAAACAAAAG
GAATGAAGACGATAAAACTGGCGGTTTTATTTTAATTGATCGAGGAGTTTGGACGATCAAATTTGCTAGATA
>sRNA.cluster.921
TTGAAATCCAATCCACGAAATAATTTGATCCATGGACGGCACCGTTGTGGTAAAGGTCGTAATTCCAGAGGAATCATTAC
CGCAAGGCATAGAGGGGGAGGTCATAAGCGCCTTATACCGTAAAATCGATTTTCGACGGAATCAAAAAGACATATCTGGT
AGAATCGTAACCATAGAATACGACCCTAATCAAAATGCATA
>sRNA.cluster.922
GCAAGACATTGTGTGAAGAAGGGCGAACATGCAGATTGCTGGACTGACACGTGGTGAACAAGAATGACCGATTTGTGACC
GGTCTGACACTGGTCATGTCGTCGGCAGACAGCCATGTTCCCACGTCGCACCTGCTTCCGGCGGAAGTGGAGGTAGGTAT
GGGCCGTCCCATCAGAAGGTCATTCGGACGGCAACCATTACAAATCTCCGCCCATTTATGAAGGAAAGGCGGGCCAAGTT
TTAGGGAAAAGAGGATGGGTCCCCACCAAAAGAGGAAATAGGTAGAAGTGGTGCATGTGGTATCCCCTTGAGATATAAAA
GGAGAACCTTGCCCACCGAGAAA
>sRNA.cluster.923
TATAATAATTAAAACTCAATTAATCATACGTGAATGTTTTTTCTGTTTTACGTGCTCGTACAGCCTTACCTAATCCTCAT
GTTTGAAAGGGACTAAATCGTCAATATATACTGGTGACGATGAAGAGTTGTGATTTGTGGGGGGCTGTGGTATGTTTGCG
GTACCCCATCTGATCACATTGTCACAAGGGACTACCTA
>sRNA.cluster.924
ACAAACACTTGCGCTGTCATGGTGTGCCCTAGCCTACACCCTGCTACTGTAGGCTAGGGCGGCAGTGACTGGTCCACCAG
TAGACGTCTTTGTCTATGTGACAGCTGTCTTGAGGTTTGCCACATAAGATTTCGTGGCGACGCTGAAGAGAGGGGGAGGA
ACTAGAAAGAATGGAGAGGTTGCATGTGT
>sRNA.cluster.925
ATATATCATCTTTTTTTGTTTAAGTCGCCGTTTCCACTGAGTACCCTCCTCTTGGTCGTTTTGCCGTGCGTGACATGAGG
CAAACGGTGGCTGTTGGCGTCATCAAGAACGTGGAGAAGAAGGACCCAACCGGTGCCAAGGTGACCAAGGCTGCCGCCAA
GAAGAAGTGAGCCTCGTTCAAATG
>sRNA.cluster.926
AGTGCCGGCCGGCAGGAGGAGAGGAGAGTGATGGAGATGGCAGACTGACCAACGATAGTGATGGCAAGACTCAGTGACGG
TGACCCCTTAACTCTGGCTGAGGACCTACGGATTAGGGTTCTGGGTTAGAGAGTGGAGACGGTAAGAGGGGGGAGGAACA
GACGAGGGTGGTTTTAGAGGGATCGCCAGGATGGTGAAGATTGGCGATAGGGTGGTTGATACGGATGGGTTGTGAGACGT
CTATTGCAATGCCGAAGCTGCGAGGATGGAGAAGGACGACAAGCCTCAGAAGCGGG
>sRNA.cluster.927
CCCGCCACCCCACTCACCCACGCCTCCTCTTGTCCTGCTTCCTTCGCCGCTTCCATGTCTGATGGCAAGGTGACGGCAGC
GTCGCGGGGCCAAGGGGAGGCGTCGGTAGGGAGAGGCGGCAGCACAGCTGGTGGGAGAGGAGTCGGCACGGTGGAGGAGG
TGTTTTAGTCCATTGAATGAGAGAGAGGGTTAT
>sRNA.cluster.928
TAGATCTTATATGTACATTTTCCTTTAGAGGGTTGAACTGAAAACTGAGGGTTGTAGCTTGTGCCAACGATTGCGGCGGT
GCGGTGTTGGCGGATCCGAACGACGGGCACCCAAGGGCGAGAGCGAGGCCGAGGCTGCTAGTGGTGGAGGAGGAGCCAGG
TGAAGAATTCGCACTTGGACGGTGCCTAGCATTTCCAGACCGCGTTTGCTGAAGCTGACTATGTGCTACCCAGGAATTGC
ATCTG
>sRNA.cluster.929
CTCGCCACGCGAGGTAAGGCATAGAAAAGCCGACCGTGCCTCCACCTCTGGTAACAAACCAACCAACCATCTCCGGTAAC
AAAACGAACCAACCAACAGACGAGACGAGTGACCGATTGAGGAAGACGGTGGACCGAGTGAGGAAGACCGGGGTATTTGG
GTAATTCCCAA
>sRNA.cluster.930
TGTGCGGGAAACACACAGTCCCACTAAACGCGCACGTGTGTATACCCTATTATCTACTCGGGACCAATCGAAGTCAGTCC
TAAAAATGACCCTATTATCTACTCGGAACTAATCTAAGTCAGTCCCGAAAATGAGGGACGAGCGTTGAGTCTAGGACTCG
AACACTGGCCGGCACGACCTACCACCTGCGCTACGTGCATTCTATTCTCAAACCTTTGGTGATTT
>sRNA.cluster.931
TTTTATTCCTTTTCGCGGCAATGGACGGCGGAGTGTGCGGGAGAGGGGTATTTCGGACTTCTGCCGTTTAATTCCCACCA
AGTCTCGTGAATTAACAGGTCCCCCAGGGATGGGATCGGTGGGAGTTGGATAGATTAATTCCCTATCCCAGTCCCTCTAA
AATTCCCAAGTTCTCTAACCAAACTAGAGATTAAAAAGCTCAATCTCCTAAACTCCCATTCCCTGTCTCAAAACTCCCTC
CAACCAAACAAGCCGG
>sRNA.cluster.932
AAAGACTAATTTTAGTAGCCAGTAATAGTTTTTCAGTATTTTTGCTCGATCGGCTACCTGACCAGATGGGAGGAACTCAT
GTATGAGGATCTTAATGGTGATGGCGTTACTCCTTGTCGTTGATGTCGTGGCTATCCAAGATTGGTCCTGGCACCCGGCT
CTGTTGTCAGGGAGGAGGGTCATCGAGATGCATCAGGATGAGTACGGTGCGGCCGTCAAGAAGGAGAAGGTGGAGCCGGA
GATTGATTTGGAGGAAGCAGCCGACTGTGGAGCCTAGAGGCGGATTGGGGAGGGCACTATAGATGGAGCTCAATTTGGAG
GCTGAGGCAAATCTAGGAAGGCACTAAAAGTGGA
>sRNA.cluster.933
TGTTCTCTCTTTGGGGAAGGTGGTGGCCTCTCTTTTGTATTCTATGTATCTCCTCCCCTTCTTTTGTTTAATCTGTAATG
GCTTGTCGCTGGTATAGTCCAATCTCTGTAACTCGGAACTATCTTTCTT
>sRNA.cluster.934
TTTATTATTTCAGTGATAGACAACATTCATATCAACAGCGAGGCATTTGTGATGACTTCATCAATCACAAGGAATACTGG
TTTAATTTTCCGGAGGTGTTTATAGAGGTAGGATGTGTGTGTGTTTATAGGGCTCTGCGTGCATGTTTTATAAACGT
>sRNA.cluster.935
ATCATGGAGATATAGAAAAGCATATAAGTTATCATGCTTGCATATCCATCATTTGAGTCTCCAACAATTATTCCAATAAT
TACATATCCGATTTGCCCTATGGACGAATATGCAAGCATAACGTTTCATGCTTGTTTGAGTAATAGCAAGGAGATTCCCC
AATATCATGCTAAGAATAGCTAGGATTTCCAGAAGAAGATGCCATTCGTTTGATGAGAAATAAAAAGGAATATCGAGAAT
TCGCGTGGCTGAAGCTGAAGCAGCAACTTTCGAAGTAACAGAAAGAAAAGCAACGACTGGAGTGGGGGATCCTTCGTAGA
CGTCAGGAGTCCATTGATGAAAAGGGGCTGGGGAAAGCAA
>sRNA.cluster.936
ATGCCCTTAGGGCATGCTTAATGTATAATGTCTACTTGGGTAATAAGATGGGACCTGATATTAATTATGGTAGTTGCTAC
AATATGCTATGATAAGATGAGGCATTAGCATAGATCTTACTGGTCCCACTCAATTGTATGTTATGTGAGAGAGAAAAGAA
AGTATTGTT
>sRNA.cluster.937
TAATAATCCATGATTTGCTACAATGATGCTACAGTAATCAGCCGCTAATCATGGATTAATATACCTCGTTAGATTCGTCT
CGCAAAATAGCCTAGGGGTTATGGAATCGGTTTTGTCGGTAATCTACGTTTAATAATCCTAAATAGCAAGATTTCGGAGG
GCTATTTAATAGCCCGAAGGATCCAAACAAGGCCACGGACAGAGT
>sRNA.cluster.938
AAAAAACCTCGCGCGGCGGTTGCTTGGTCACCTCCCCACTCGACGGCGGTCTCCGGTCACGGCGGCGACGGCGAGCCTCC
CAGCTGTCTCGTGGCGGCGGGCGGCGAACTGGTGAAGCGCGCGGGATGGATGGATTGGGGACGCCGTCTC
>sRNA.cluster.939
GAAGTAGTAATTTCGCCCATCACTCACGGTGTGTTCGGAAAATGGGAAATGAGGGAATAGAATTGGAATTGGGATTAGGA
AATGAACGAAGGGTTATGATTAAATGGAAGAGAGAGAATGAATGGTTAGGATTTAAAGATGTCTTTTGGTGGGTGGGAAA
TTATTTCCCTATCCCATT
>sRNA.cluster.940
GAAAGTTGCGGATTATCCGCCAAATAATCCGATTAAAATATTGGATAATCCACATCCGTCGGATATTGTTGATATCACAT
ACGGCTCCGCATCCACATGTTAAAATCCGCATCCGCCGGATATCTAAAAACCCTTACCATATCCTCACATCGGACGGATT
CGGAGCGGATCGGATCGGATAATATCCC
>sRNA.cluster.941
GATTTCTTATATATTTACTAAATTAGTAATAAATTAAACATAGACTTTTTAGCAAGAAATGGTATGATTGAAAATGGTAT
TAATCTGGACAGCCCTGAAGGATGAACGGCGATGGTCGACTGATGAGTTCTTTATTTTTTTT
>sRNA.cluster.942
TTTTGGATGGAGGGAGTAGTGGAAGTAGACGAGCTACTATGTATCTAGCTAGGGAAAAAGAAGAATAAGTTAGGGGACGA
AAGATGTAGAGGGCGACGACAACGATGTCGTTGGTCGGAAGAAGTGAGGAGGGGTAAGGATTAGAATTATAAAGGGTAGC
ACAG
>sRNA.cluster.943
GATTCGAGAGCTTCTCGCCGCGGCCCCTACTCATGAGGCGACGCGCCGGGCGCGGTGGTCGGAGGTTGCCCTCACCTTCG
ACCAGACCGACCACCCACCGTGCGTTGCCCGGGGAGGACAGATCGCGATGGTGGTTTCCCCCACC
>sRNA.cluster.944
ACCCAATAATCTGGAAAAAGCTCACCTAAATGAGCTTATCAGATTATAATAAGCTGGGCTCCAGATTATAATAAGCTACT
TCAATAAGTTGTCTGTTTCTTTCAGCTTACTCCCAATAATCTGGATTATAATAATCCCAAGCTGAAAGAAACAGGGCCTT
AGTAGTAGTACCATTAGTATATAGAATAGTACTACTACCACC
>sRNA.cluster.945
CCCGGGGACCGAGGCGCCCCGACCCCTTGTGGAGTTAGCGCCACATGAATGGGTTAGGTGAACACGGTAAGCCTCACCTA
ACCGCATTTATTGCAGTCTGGTCAAGCGTGTCACGCTGCATGCAGCGCAGTGCAGCGCGTTCCTTTATCCGGTCTGTGAC
CAGTCGCGGTAT
>sRNA.cluster.946
TACTCCCTCCGTCCCAAAATATAGCTACCTAGTACACTGTCCAGATTCTTAGTACTAGGTTGTCGGTGATATGGGACCGG
GAGTATCATGACTAGAGGCTTGAGGCAGACACAATCGCCCACGTGGCCTGGCACCTTCGGGGACGTCGGGCCCGAGGGTG
AGGTGTCCGCCCTCCTCCTGATTTCCCCGAGGGGGGGTCGGGTGACTCCTGCCCCGGCCCCGAGGGCCGAGGCG
>sRNA.cluster.947
ACATAGTAGTACCTAATTATCCTAGTGTCGATGAAAAAAACAAGCACTGGCCTGGGAGTTCTGTTTAGCTCCAGTACAGG
TTCAAAGAATTGCTTTCGGGTTTTGAGCGTGCTATTTGGTTTGATCCTGCAACCAAC
>sRNA.cluster.948
ACAACAACATTGTGATTGTAGAGATATATCGGCTAAGACAGAAGATCAGACCTAACCGAGACAGTCCCAACTAAACCGAT
GCGTCTCTAAACACAATGCAATTAGAGATAGAATTGAGATATCAGGTAGGCAAATATATCAACCAAACCAGAGCGATCCA
AGAGATCGAA
>sRNA.cluster.949
TTCTAAAGTTTTCTATGGGAATTAAGTAGAGAGAGGTGGAATTAAATGAGGGAATATTGTGACTGGTTGAGATGAGGAAT
TAAGTGGAGAAAAATAAATGAGAGTAGTTTGGAGGTTAGTCCTTTTCATCTT
>sRNA.cluster.950
GTTATCTTTCATTGTCCTCTATTTAATTAATGACGATACTGATGAGGATGACAATCAACGCTCTTCCTTCACTCGTCCGA
CCACCATTGCCCCTATCTCCCCGTAGCTCAGGCTTCGGGCACTACCATTTTCTTTCCTTATGGATTTTT
>sRNA.cluster.951
AAAAAGTCAAACGGCATCGTCTATTTAAAAAGCAAAATTTTCTACATTGTTCTAAAAATAAAAGTTTTAGCAGTTCGGGT
AGCGTGTACATAAAAAACGAGAAAAGTAGAAGATGGGAAGACGGACCGCCGAACGCAGCCTAAGTATAGAGT
>sRNA.cluster.952
AGGAGGTACCACATTTTTCAAGTGTAAAACTCAGTACCTCTAGGACCTTTAAGCAAAACTGATAGTGTGCACCACTTATT
TGGAGAAAGCAGTCAAGTCTACACTAGTTTACACTTAGCAACAGACTAGACAGTACTGACAAGGGATGCACATTTT
>sRNA.cluster.953
ACATGTAAATTAGGGTTTGGGTAGGAGGGGGAGTTAGGGGGTTTAGCTAGGGCTTAGCGGACTGACGGTGGACACAGGCA
AGCGGCGAGGCACCGGCGGTTCCATCAGAGCCACGAGGTCGATGACGGGCGGTGGGACGGTGTTGGTGGTTGGAACAAAT
AAATCAAGTGGTTGGTTGTGGATTTGGTGACGGGGAGCCGTCAGAGACGGGGAAGACACTGCTACTCTTGAGGAGAAGAC
GCTGTTATCGGTGCTCGGCAGCCCTAGAGGTGAGCTCATCGGGCTTGAGTGTGTGCGTGCATACGGTAGTGAGGGAAAGT
AAAAGGGGATGGCTAGTGCGCATATACGCGCCAGCAATTTTGCTGAA
>sRNA.cluster.954
CAGCCTAGAGGAGAGTGGTCACGATGTCTCTATAGATCTGGCAGTACCGAGGATTCTCATCCGTTAGATCTGGCTCAATG
GATGGCTCTGATTACAGGTACCAGGAGATACCACCAGTCATGATGGACTGTCGTAAGGAACTCGGCAGTCAGGGGTG
>sRNA.cluster.955
ATAAAATCCTTGTCTCCATCTCTTTTATTGACGGCTCCTCCTGGTTGTCTGAGGTGTGGTGGCAACCTTGTCGGCGAGAG
CAGTAGTGAAAACAGTGGAGGTGAAGGTTGAGGCGGCAATGACCTCAATGACAGTAGAGGCAAAAGTGGAGGCCGAGAAC
ATTGAT
>sRNA.cluster.956
CCGAGGGAAAACCCCCCTCTCTTTCAGCCATTGCTCTAACCATATCCGCCCAATTCCATGATCCTTTATGCAGATGGACA
CCCTAACAAGAGCGGCTGATAGAAGACAGGTAGTATGATATTGGAAACGAAATGGATATTTGTTTTCCTTTTTCAG
>sRNA.cluster.957
ATATGCATTGCAACTACTGTACACAGTGGCGAATTCAGAATTTAAATTGAGAGGTGCTACCGTACTAGCTAGTGTAAAAA
ATATATCCCACCACATATTCACATTAAGGCTTTGTTCGCTAGCTGTGGGAATTAATCCCAGGGAAAAGCCT
>sRNA.cluster.958
AAACTAAAACTTATTGTAGATAAGGCTCAAGGGGATGACTCGTCACAGGTAAGAACTCATCTGTGACGGATCTATATAAG
GAACCCGACACACAACATCTTTAACGTGTCTACATATAGACCCGTCACTGATGACCTCTTACCTGTGACGGGTTTTAGTT
GGGGGCCGTTTGAGGTGGCTCTTACTTCTGACAGGCCTTCACCCGTCACAGGTGACTAGTTACCT
>sRNA.cluster.959
GAGGAGGAGGTGGAGGAGGGAAGAGATCGACCAAGAACTCGACCGGAAGATATGGATCGAGAAGGCGGTCGCTCGGCTTC
TGCTAGTCGCGTGTCCTTGGTGCTCTCCCTCTTCTTGGCTCTGGGTCATCATTGTCGTCATCAAGCCTCCTGATTGTTTG
ACACTTTT
>sRNA.cluster.960
GTCTTTTTTAGGGTGCTAGAGTCGTTGGCGCCGTCGTCCAGCCTCTCTGGCGCTGTCCTCCTGCCACCGTGGTGGGTCGG
CGATAAGGTGGCAAGGGGAGCACGCTAATATGATTGGTGCCGCCTAAAAAGGACCATTTTCGGAATAAGTTTTTTCAAAG
GTCTATTT
>sRNA.cluster.961
GCGGGCGGGGCCGGGGGTGGGTGTGATTTCCAACCCGCGGGGTTATCGGGAACGGGGGGTCCGTATTTGGGTGGGGAGGG
GACAGGAGAAAACATTTCACCCCCGAGAGTGACCCGTAGGGCCCCAGGGTATATATAAACACTTAAAATATAGCCCATAG
AAGACAAAAAAAAAACCTGAGGC
>sRNA.cluster.962
ATGAAATTTTGAATTTATTTGTACGTACATCGAGCTCTCTTGTGGTGATGATTTGGTCTGCAAGGCAGTGGCAATACTCG
CACACGTAGTAGCCGCACAAGTTAGTTCCCTGCTTTTGCTTTGCGCACTACAAATAAATGACAAACAACGAGAGATCTAA
TTAGATC
>sRNA.cluster.963
GGGGACAAGTTGCCACTCAAGGAGGAGGGGATGTCACGGCGGCATCTGAGCAGGGCGTTCAAACTGAGACGTCAACAGCG
GCCCAGCAGCAAGATCGACCCAAAAGGATGTAGCGGCCCAACGCACGCTTTCCGTTGAGTGAGTGGACCCAGTAGTGACT
GGCTGGGC
>sRNA.cluster.964
GGTTAGGTGGGCGCCCCTCAGTGCCCACCTAACTGCTTTCAATGTGACTGCAACGGACACACCACGCAATGCGGCGTGCT
GAGCGTTTGACCGGACTGTGCCTGGCCGATTGACGGATGGGACGGTGGCAAGCCCCGACTCCCTCTCTAGCACACTCCCA
TCCAAATCCTCAATTCTCACCCGCTGCCCCCGACCGAACTC
>sRNA.cluster.965
TCCACCTCCCTCGATGGCTAGCACCACCCGACGATGAGTGGCTGCGGTAGGGGAAGAGGAAGGACCAAAGGAGCGGAAGG
GATGAAGGAGATGGAGACGGTGGCTGGGCAGGGTTCTTGCCGTCGGCGGTAGTGGAGCGGACGCGGCTAGGTGTCGACGG
GATTAGGGATAAGGATGGGGTCGGGGATGGGGATGGATTGATAAATAT
>sRNA.cluster.966
TCCAAATTACCTACTCTCTGCTTAATGGGGGATTGTCTGCAGTACTGCATCATACTGTTGATACAGTAGCAATGACCGAC
GTGTGAACCGGACCCACATGTCAGCTTCTGCTACTGCATCAGCCGTACTGCAGAGTATATGCATCTCGTGCTGACCTTCT
TCGCCACTGGTGAGGGTT
>sRNA.cluster.967
ATACTTATATTTTAGAACAGAGGAAGTATATAACAACTATCGGCACATTCTATTTTAGAAATGAGAGGATATGACCCGCA
TATCGATAAGAGATGAAGTGGGCTGGGTTAGTCTGCCAACTTATGAAGCAGACCTAACTTTAGATGGAATAATTTTCTTA
GATGTAT
>sRNA.cluster.968
GGAGTCCTGGTGGGGAGATATGCTAGCAGGTAGACAGTTAGCTACTGCAATTGTATCAACAGTACTATAGATGATCTGCA
TTCCTGTAACACTAGCAGATACTGACATGTGAGCTAGAATCTATATGCCCCTGTATGCCAGCTAGGTATTTAGCCACTGC
AAATGTATCAGTTGGAATCACTCCC
>sRNA.cluster.969
TATTTTTCTTCTTTTCCCTTTTGGCTGCGAGCAAGAGGGACAAGGAGTGGTGACAGTGGAGGATGCAACGGGAAGGATAG
GGAGGAGAGGCGGGCCATCGGTGTGCGTGACCTCGACGTCCCAACTCACCTCAGAGATGGCACGCGTGCCCAGCATGCAC
GGGGAGGAGGGGGGAAAGCGTCGGGAGGAGGGGAGGAGGTTGAGAAGGACAGGGGGCAAGGAGGTGCCTGGCACCTCG
>sRNA.cluster.970
TTTGAAATACTTGATTTATTTGATGGGTTGATGGTGGAATAGTGGCTAATGTGTTAGACCCACGACTAGGAGGGAGGTCT
GGGGGTGAGGGGTGGCGTGGACCATAGCGGAGCTGGTTGACCCACCTTACCTAATGGTTGTCCGCATTTAAGATTAGAGT
GATTTTAGCTGTGAAAACTTGCTACCGTACATCGGGTTCCCCACATT
>sRNA.cluster.971
CAAAAAAAAAACATGTATTGATGCACAAACTTACAAATCGATGAGGAAACTCCACTGCTGATTTCTTTTCGTTGGATCCA
CCGAGTGCATCTTTAATCTTTTTCTTCATACCTCCTTTGCCCTGCACTTAGGGGAAAATTAAGTACAAGATATTCTGTTA
TAGTTCTTAAATTTGCTGGGAAAGCAATGTTTTTTTACCTTGTATA
>sRNA.cluster.972
AGAAAAAATAGCCTTAGCCAACACACGTCCTCTGAAACAGGGCCCACTTGACCATCTAAGCAGCCGACCAAAAGTTCCAA
CCTCCTTTCATGCAGGAATGACGTGTCGTGTAACCGTGTATAAAGCATTACTCCAGTGGGAAAAGAAGACAAACTCGTTT
GGCTGATTTGAGGAAAAAATGAAAAGTTGTATTAATAAATGAAAA
>sRNA.cluster.973
TGGGACCCACGCGTCAGTCTCTCCCCGTTCTTTCTCTTCCCCGTAAACGCTGGCATCGCCTCTCTTCTCTATCGTGCCTC
TACCTGTCAACGCCAGTGAGCAGTGACGGAGGAGGCGGAACCGCCGAACAGACTCCTCGTGGTGGGTGGAGGACGCAGAG
TGGCAGCGGAGGTAGAGTGGCAACGAATGAGGCAGAGCAGCGACGATGGAGGAGGTGGAGCGGCGATGAAGTCATAT
>sRNA.cluster.974
CTCAAATAAAGGGATTAGAGCGTTCGGCCGATGGTGCTGGATATGTATTGGCGCGAACTTAAGTCAACGAACATTACTTT
CTAGGAGTTCTGCTTAGCTCTAATACAGATCCTAAAGTTAATAAGATACGGGGAGTTCTGCTTAGCTCCAATACAGATCC
TAAGGTCGATTAGATGCGGACATGCCAACCAGTTATGATGATCAACAAAGAGCCGACGTCGATATCAGCCGATGTCGATA
GGGTTTT
>sRNA.cluster.975
AGGAGATACCACTTCCTCATGAATTTATCTTGAATCGCGACCTTTTGGCTCAACTTTATCCTAGTTTTGCCGAAGGAGCA
ACCCCTTTTTTCACCTTGAATTGGTCCAAATACGCAGAATTTCTTAGTTTTCGCGGAGGGCTAGATCCAATAACCGGCGG
TCTATGGTTGAGCGATATTGCGCACCATCATTTAGCTATTGCTATTCTTTTCCTGATCGCAGGTCATATGTATAGGACCA
ACTGGGGTATTGGTCATGGCCTGAAAGATATTTTGGAGGCTCATAAAGGCAAATT
>sRNA.cluster.976
TGCTGTGATGATATCTTTGCATTAATTTGTTGGCCAGGAGGCGTGTTCGGGTCTGGTTGCGGCAAAGGCTGTGGTGGTGC
GTTAGGGTCAGGTTGCGGTAAAGGTTGAGGGTTGTTTGGGTCTGGTTGCGGCAAAGGTTGTGGTGGCGCGTTAGGGTCTG
GTTGCGGCAAAGGCTGTGGCGGCGCGTTAGGGTCTGGCTGCGGCAGAGGTTGCGGGTTGTTTGGGTTAGGCTGCGGCAGA
GGCAACGGCGGAGCGTTCGGGTCTGGCTGAGGTAAAGGCTGGGGATTTGGGTTTGGCTGTGGTAACGGCTGGGGGTTTGG
GTTCGGCTGCGGGCCGGGTTGCGGTAATGGTTGTGGGCCTGGTAGCGGTAAAGGCTGTGGTTGCGGCTGCGGTTGTGG
>sRNA.cluster.977
CATAATATAAGGGATTTTGATGGTCCGTACAGGTTCATTGTACTAGGAGGGGAGGGGTCACATCCCCTCGCTTGAGTTTT
TTTCGGACGAAGAGAGTATGACCCTGTTTAGATGAGACTAAAACCAT
>sRNA.cluster.978
ATGCTAACATGCATGTTGGACCACTTTGCAAATTGACGTGGTCTATCCAACCTTGTCATCCAAGCTGCGTAGGCCAGCAA
GCGGTCGCACATGTCAGTAAAGCTAAGATCTGTATAGAGTGAGGTTCGGTGAAACTGTGATTGTAATATACATATGGTTG
TGTGACTTAAAATACTCGTAGATTTCTGCAACTTGGATAATAAAATCC
>sRNA.cluster.979
ACGCATGAGGGCAAGTACTATGATGCTTAATGTGTTGCCCCTAAAAATGCCACGTAGGATTGGATGATGAGGTGGAAGTA
ATAAGTGAGAAAAGAGAAGGTGAGCTAACTCTCATGCAAGGGGCAACCTCCACACAATCTCCAAGAAAAATGAAAGATGA
TGTGAGAGTAAACTAATATTAGAGT
>sRNA.cluster.980
ATAATTTGCTTCAAGATTCGTGATGATGACTACAAGCCTATTTGGTTCTCTACCCTACCAATTTATTGGCAAATTGAATA
GTATGTGTGTTAGTTTGGATTGAAGACTAAATATTTGGTAGTGCCCCTAAAATATTTGGTCATATTCTAGAAGTTTCTTC
ACTATACTATAAGAATTTGGCTTTAAATTGGTAGCAATCCAAATGT
>sRNA.cluster.981
ACTGGCAGATGTTAGCCGATTGTAGGTTAGATAGCGATATTGCCGGAGATTATGTAAGATATATGATAACTCGACGAATT
ACATAAACAAGATTAGAGTATCATAAAGATGGAAGCACTAATCCCGAGAACGCAAGCCGCCATGACAAGATTTACCTCTT
CGTCGGAGATCGAA
>sRNA.cluster.982
TCCGCTGGGCGACCGACCGAAAACCGTGTTCGGGCACGTAGCCTATACGGGGCCGGGGGGAGGTGACGGGTGGGCTAACG
GTGCCCTGGACCCCGATTCGGCCGACCAAGGCACTAGAACGGCCATGCCCGCGAGTAAAACGCAAGCCCCGAGCCGGTCT
GAGGGGGACGGGAGAGAACGAGAAAGCTGTGTGCACCCTGTGAAGGGCCAGGCGCGGAGGGACCTGAGGGGGGCTAGGTG
CCCAAAACACCTATGGGAAAACGACTCACGGCACTAGC
>sRNA.cluster.983
ACCCTGCTATTACTTAATATCGTCGAGGCATTCTTCGGTTTCGAGGGGATTGTGGGGGAATAATTCCACACCACAATAGA
CATAGAATAAATCCCCTCCAATCTCTCCCTGATAAGGATTAACCGAAT
>sRNA.cluster.984
GTAGGGGCTGTTTGGTTCATATACTAACATTGTCTAGGGTTGCCATAGTTTTCTTGCTAAGCTTGCCTAAGGTTAGACGA
ACAAATTTGGCACCACATTTTGGCTAGCAATCTATAACATTGCCACACTTTTCTAAGACAAT
>sRNA.cluster.985
GTATTTTGGGTATAAATATAGGCCGACCCCATGTAATCAAGGGACGACAGTTCAATACAATTCAGCGCATCGCCACCTTT
TACCTTTTCTACTTTATTTTATCGTCCGGCGGGACTTGGCACCTGACGCGGGGCTGCATCGGTTCAGTTCGATCTCCGGC
GAAGGGGTAAGTCCAATGTTCCGTCGGTCCAGGCAATTGTATCGTCTACGTCGGCGTCGTTCAAGGCTGCATCAGTACAT
TCGACCTCTTGGATTGCTCTGGTTTGGATGATATATTTGCCTACCTATTTATCATATGTCTCTGTTAATCTAGTCTTAGC
ATATCAATTTAGCTCTATCGGCTGCTTCTCGTTTTAGGGTTTCTGCCGGTATCGGTTAA
>sRNA.cluster.986
GAGATTCAGATGCTGGCTAAGGAACTTGAGAACAACAACTGTGAGTTGCCGGACAAGTTTGTGGCAGGTGGCATTATTGC
CAAACTACCACCTTCTTGGTCGGACTTTGCTACTTCTCTAAAGCACAAGAGACAAGAGTTCAGTGTTCCTGATCTCATTG
GCTCTTTT
>sRNA.cluster.987
ATCTAATATAGAACTAGCAAAAGTGCCCGTGCGTTGTACCGGGTGATTACGAAGCGTGTACCGTGAACAAAAAGTGTTGT
TTGGTTCAGTGGCGGACGCAGTTTTAAAATATAGATGGGGCGGAGAACGGAGATATTCACTTGATAA
>sRNA.cluster.988
AGAGAGAGAGATAGAGATGGTGAAAAAACTACCATGTGGAGCCCGTCTTTTAAAAAAAATGTTGACTGGACTGCCACGTA
GAATCAAAACCACCGGCGATTGAGCCAAGGGGGTTATTTATCCGGTTTGTATATTTAGGGTGAAAAATGTATGATTTTTA
GATTTAGAGGTGTAATTTTTT
>sRNA.cluster.989
GCTTAGTACTATGTACAGAAGGGAGGAGCCGTATGAGGTGAAAACCTCATGTACGGTTTTGGAACGGAGATTTTTTGAAT
AGAACGAACGACCGTAACGGATGTTGGCTCAATCCGAAGGAAATTATGCGGAAGCTTTGCAAAATTATTATGAAGCTATG
CGACTAGAAATTGATCCCTATGATCGAAGTTATATACTCT
>sRNA.cluster.990
ACTCCCATCTCTGATCGGTTAAGTACCAGACGAAATATTTAGAGATAAGATCGTCCCTCTCCAACTCCTCTCAGACATCG
CCCCTCTCCAACTCCCTCAGATCCCATCCAAGCCTCCTCCTCCCCTCCC
>sRNA.cluster.991
GCAAAAAAAAATTAAGCGTAGATAATTTTTTTTGATTTTGACTGAATTGATCGGAGTATAGACGAGCGAGCAGACGTCAG
AAAAAAGATCAGATCGTCATAGAGCAGTCGACTATAAGTATAAGACTGCTGGCCTGAGAGAAGGCAGTC
>sRNA.cluster.992
TTGGGTTTTCCAACCATTTCTTTTCACAAAAGCTTGCGATATGAAAGAATGGGAAGCTCCTGAATCAAACAGAACTATTG
CGGGTACGGAGTTGACAGAGAACATACCCATCACAACGTCTGGAGCATCCTGAGCGGTCTCAGCTTGAATGTGATTCAA
>sRNA.cluster.993
TGCTGGTTCTCTACACAACCTGTAGGTGTCGATTGGGGCATCATAGGTACCAGCAAAAACGTAGAACCGGCACCTTTAAG
GCATCCAGGACATCCCCGAGATCATTATTGGTGCCTGTTCAATAACCAGTACCATTGACCCAAGTCATTGGTACTGATCA
ATTGTTGTCGGTCCCAAAACCAGTACTTATGACCTTTCCTACAATAGTGACCACCAATAAGTTGTATAA
>sRNA.cluster.994
CACTTTTTAAGTAGGAATGGAACTGTGTAGGTGACGCATTTAGCGGCTCGCATTCAATTAATAGACATAAATGTAAGCAC
ATGTGTATCAAAGTGGTGTGGCTACTTATTCTTTCGGTGGTAGAAGACATACCCATAGATAACGAAGCTCTCTTGTTAAC
TTCGTCAATTTAAATATACACCGGTTCACACTTCCGGAGATGCTCATTAGGGGTAGGGGTAGGGTGAGGTTAGAGTTCCG
TGCGTTGTAAGAGATTACCTTTATATCGTTGTCTT
>sRNA.cluster.995
ATAATATAATATGTTTTCGTGTGGACCACATAGACTTGACCAATATCAATCTCAGTGCACTTTTCGCCACGACCCACACT
ACGGGACAACAAAAAACATTATCATAACCCAGTCTCACTCGAGTGACTATAGATCGTCGCACACACACGAGAACTCGCGA
GAAAACACACTTCAAAACACTTTCGTTTAAGGAATCTCTTTATAGGGCCCATAATTTATTCAGCCCCCTCACCTCACATG
TCACATCACTGTTCCAGCATACAAGAGCAA
>sRNA.cluster.996
ACAAAATTATTTGTCATACGTAGGTAGGAGAGCATGTTGTAGTTTTGTTCTAGCTTGTTCAGACTCTCCTACTATTTCTT
TTTGGGATCCGCCACAGATAGAGATACACTAGTCACTCAA
>sRNA.cluster.997
AATACAGTGACCTAGTTTCACATGAGCGAGGTGGTTGCAGCAAGAACAGAAGACGATGAACCCGTTAGCGGTATGGATGC
GACTGAGATGGCTAGATCCGACATAATGACCGGTATACCCTCTAATACG
>sRNA.cluster.998
AAAAACACAGTACAAACACAACTACTCATAACATATACTCGTGTTTATAAACACACGTGTACACCATACCCATATAACCA
CCTTTGAAAGATCGGACCGACATATTTTGAGATTAACAAGGCAACACGGACACCTCGCTATATCTAAAGTAGTA
>sRNA.cluster.999
CGACCGTTTACATCCATAGTTTAAGACTTCGAGTTTACCTTGCAATAAGCCTTGTACACCCTCCAATTCAAAATGCATGT
ATGACGCTGTTGATTAATGTTGACGTAGGTTTTGACATAGATTCGGGAAGCGGAAGCATGAGACCAAGAAAAGGCAT
>sRNA.cluster.1000
ATGAAATTTATTATGCTAACGATGCGGCAGGGTTTTCGGACCGACTACATAAGGGCTTTCGACACTCTTATACTGCCGGT
TTGTTGGATGGTTTGGAAGAAGAGAAACGTGCGTGTGTTTCCAGAATCAGAGCCGAAGCTAGGGTTTTCAAAGATTTAGG
>sRNA.cluster.1001
ATTCATAATTCTTTATCAATTTCCTTTCCTTTATTAACCAAGCATCGCAAGGACACACGCCGTTTACGGCTACTACCTTC
ATCCTAAAGTAAATATACCTACTATGAGATCTGAGATATTATAGGATGTCACATTCTATTATTTCTTATTAT
>sRNA.cluster.1002
GTGGGTCCGACATATTTTTTTAATTCTAGTGCCACATAAATACCATGTGGAATGAAGACCTAATCAACACTGCCACATCA
ACAAAACCACCATCTATAACCATTGGAGAAGTCAAATTACACTTATTTCAATAGTTTAGAGAGTCGTCCTATCCGGTTTT
AC
>sRNA.cluster.1003
TGCAGCTCATGTCTAGCACCGGTGGCCTCGTCCTAGCATCGCTGCAGCCGTGGGAGAGGGAGCGGTTCGTCACGATGGCA
GATGACGTGGTCGGTGGACACAAACGGACGACGATGGTGATGACACGTAGAAGGAGAGCGGGCGCGAGCGCC
>sRNA.cluster.1004
GGCCCGATTAGGCACGGCTGACCGAACGAGCCATGCTGTGTCGGCCCCATGTGCTGGGTCTAGAGCCCAGGTACGGTCTA
GTGAGATGAGATGTCGGGTCATGTTGAGTTGGCATGGCACGATTAGTTTACGTGGACTGTGTTGAGGCCGGTTAGCCCAA
A
>sRNA.cluster.1005
TAGCTTGGCTCCCCTTGTACCGCGATTGTCTGAACTTCTCGGCATACAGGTGACTAAGGCAGAAGATGTTATTGGACCAG
ATGTTGAGAAATTGGTATCTGAATTGCCAAATGGTAGTGTTTTGCTCCTTGAAAAT
>sRNA.cluster.1006
GGCAGGGCGAAAATTGCATTTACCCCCTTGCAGCCCTTGTAGAGAGCAGTAAGGGACCTCAGTATAAAATGCGCACACCT
TGTCGTCCTCCACTTGGACGGCAGGAGCCATTTCTGTAAATATTTTTGTTGGTACTTTTG
>sRNA.cluster.1007
TTATCCGGCCTCTACATCCATAATGGATGTACACAGCTCAAATGTACGATGTGTTTTGAAAGACACAAAATAAGCGTAGC
TCAACTGATGTGGTGTGATCAGTTCATATGGATTCAAGTTAACACATGTACTTATATTTACGGCTAATTATTCTTTCA
>sRNA.cluster.1008
GCGTCTACGCGCGGCTAGGGTTTTGCTCGGGGAGGGAAGTGACGGCTAGGGTTTCTCACGTGATGCAATGCCTCCGCCGG
TCACACCCCTCACGAATATATAGGATCCATCACTCGGGCCTCCAAGGCCCGTAGGACTCCTATTCGGATA
>sRNA.cluster.1009
GTAGGGCAACCCTACTACGTGGCTGATGGATGTCGCTATCCAAGTAAGCCTTCAACACCATGAGAATCTGGAGTTGATGC
CGAAAAATTATCGTCTCGGCTCGCCAACCTACTACCTCCTCCTGTTTCATTTATCTGTGTGGACCCGTGATGTGACAGGC
AGTGTGCCAATGATACCGGGCTAGTGCGGTATGATGGTGGTGGTGGTTGATGATTGATGACGACAAATCTAAAGACAGAT
AAAATAGTACGGAATGAAT
>sRNA.cluster.1010
TGCTCCTCGCACGGAGCTCAAAGCAGTGGAACCCAGATCTACTAGACTTGAGGAAAGACGACAATGCCGTGAACGGGATT
AGGGAATGACATGGATGCTGGGAGGAGAAGAAGGGCCT
>sRNA.cluster.1011
ATAGGAAAAACAAAGGAATTTGATAGGAACGCGTAGATAAAACAGAGGATCTGATGATATAGGAATTTTGTGGGACGGTC
TTGGCAGTTGCGGGAGGAGCGAAACGCTAGGGTTTTCGACTCTGAA
>sRNA.cluster.1012
AAAGATAACCAAACATAATGCACAACATATCTATATTATTAAGACTGTCTTGAAAGAAGACATCACATCAAAGGATACAA
AGGCAAACCAATAGAGGCACAATTGTATACCCACAGGTCTGTGCACGGCACGGTGTTTGGGCACGCAGACTGACGCTAGT
GGTTAGCATAGTCATTGACGAGTATGAAGATGAATAGTCATGGGCTC
>sRNA.cluster.1013
TTTTTTAAAAAAGAGAATGCTGACTGAACTGCCACATGGACCCACTTCGGATTAAGTCAGGGGGTTATTTATCCGGTTTC
AATAGTTGAGGGTGTAGAATGTCCGGTTTTTGAGTTCTTATTTATTTTAGTAATATTGACGGTCGAAACTGAT
>sRNA.cluster.1014
TTTAGGATTTAGTGGGTTATAGTAAGATAGGATTAGAAACACGGTACAAACATTGACACTCATAGCACGCACACACTCAC
CCCTAAGGCATTTATGGAAGATTGGGCCGGCATAAATCCACACCTCAATATGTATAGAATAAAT
>sRNA.cluster.1015
ATGCATACGCGTGGTGGTGGGCTGGGCTGGCCTCCGCTTGGCCGCGTCCGTTTTCTCAGTACAACACTGACACTTACAAC
ACATCCATACTCATCCCTATAGATGTATGTACGTAAATTCTACACCTATAAGTATCTTCGAAGATTGGACCAATAAATCC
TATAAATCTTTGGTACTTATAGTATCGGATGCATCGAGAGATACTAAATCTTACAT
>sRNA.cluster.1016
ATTCCATCCCACCCCCACTACTGTCCCTAGGCCGGCGCTCCTCACCACGTTTCTTAGAAAGCTACCGTGATACCCACGGT
CACTATATCGGTATCCTCTACTGCAACAATTGTATTATATCGGAAGACAGTCTGCATCACTATGGGTAGCGCGGGTGGCG
GAGTGGCCAACTAGGTTTGTCCTCATTGGTTGTCGCCATGA
>sRNA.cluster.1017
AAAAACGTCGGCAATTGCTTATGAACAGAGGGGGCATACAGTTACATGAAGATACTGGTTGTCGAAAAAGTACACCCGAG
CAGGTACTTTATGTACATCATAGCTACGTGTACACGTACTTGAACTTATGGATACCCGGACATGTACATGTATATATGTA
AGGCCAGTAGCAATGCAAGGCACGCTTGACGT
>sRNA.cluster.1018
TAGCAATCCCAGCTTGTACCACCCACTGAGTACCTTCAGAGAGTGGAAAATCAATTTACTGGTTCTTCAAAGGCCTATGC
CAGCACCCTCATTAAGAGCTTAGTAACCATTAAGTACACTGGCAGAGGGGTTAGAGAGCACATTTTGAAGATGAGTGATA
TCACTTCAAAGCTCAAGAAG
>sRNA.cluster.1019
ATGCTTCATGGGTTATGTTTTCTGTGATCCAATCATTGCAAGGACAAACAATATAGGTATCGATGACAAAATTTGACTGC
TATAGATGAGAAGAGGACACAAAATCGCTCAGCAGTTCACTTTGACATTTTGTGACTTGCTAGCTAACTGATTCTCCACC
GTTTGATATATTCCCACGAAAACTCAAAATTT
>sRNA.cluster.1020
TGAGGCAGTGGTAACAATTGCTCTTCTTATTAGCACATTGGGCACTTGGATCGCTAGAGAAGCAGATGGGGCTTCGTTTG
GTGGAGGAGATGGTGAAGGGATTATAAAGCATGGTCCAGTATAATCAACCTCGACCATTCCTTGTTGTTGGTTCGTCTTA
GGAGCCAAAGGCCTTCATTTCCTCCAAAAATAGATAGTCGATTACCTTGCGTTCCTGTAGGTTGTGGATGTTTGGGGATA
AACTAGACCACTCATGAGTTTGGGG
>sRNA.cluster.1021
CACCTGTGATGGCGTGACTAAACCGAGCTGCCAAGTGATTGGTAGTGGCATGGCAAAAGGTGCCCCGTGGCAGTCGTTGC
CGTAGACAAGGTTAATCGGAGCCGACGTGGCAGGCGGGCGGTGGTTGGGCTTGCCATGCCAAGCTCGGTGGCATAACACC
GCCACGCCATCCCGCCTGGC
>sRNA.cluster.1022
CTGTGGCCCGGCTACCTTCCCAACTTCGACTACATCGACCACGGCTCTAGGCTCCTTCGCTCTGGCTACATCGACTACGG
CACAAAGGGCTATCATCCGTATTGAGCACTCTTGCCGGTTACTTGTCTAGTTCAAGTGTCCACGTTGCTCACGCTTAGAC
AGCGGGGATGTTAGCGTATATTATAGTTAGAGTCATATTATGATAGGATTGATTTGTGTGGAC
>sRNA.cluster.1023
AAAGCCGCGGCCGAGGCAAGCCTCAGTCTCATGCGGCCAACTTAAGTAGGGACCGGTTTGGGCGGTGGAGTCGAACTGCG
ACAACACGGATGCGTGATGTGGCAGCGACACTCGCGTGAAGGGAACCGGCATAAAGCTAGTGGAGGAGCTCAGAGGTGCA
CATGCGGGTTGAAGTTGGTGCCACGTGGGGAGGGCTTA
>sRNA.cluster.1024
TCAAGAAAAATTCATGAGGAAGTGGTATCTCCTTAGGATCAACCCCAGCGTCAAGAAATTGGTTAATCGGTAAAGATACA
TGGATTTGGTGCCCCGCCCAAGAAAGAGACCCAAGTCCTAATAACCCTGCTAAGTGATGATTCAACATGGATTCTACGTC
TTGGAACCAGGCTAATTTGGGAGCGGCTTTGTGATAATGGAACCACCCAGCAAAAAGCATTAACGATGCAAAAATCAATG
CACCGATTGCGGTACAATTAGAGTTGTAATTCACTAGTTATTCCGGATGCTCGCCAAATCTGAAAAAACCCGGAGGTTAT
TTGGATTCCTCGGAAACCCCCGCCTACATCACCATTCAATATTTCTTGCCCTACGATTGGCCAAACTACCTGAGCACTGG
GTCCAATGTGAGTAGGATCA
>sRNA.cluster.1025
AGTACCGGCGAGGGCGAGGGCGAGTGGGGAGGCGCGGCATGGAAAAGATACGCGAGGCGGAACAACGGCGGCGTCGTGTA
CGAGATAGTGAAGAAAAGGTCGATCAGTATTCCACTTTTCCTCATTCCTCCTGGGCTGACTCTTAACTAGGCTTCTATTT
GGGTTGTGGGGTGTACAATT
>sRNA.cluster.1026
ACAAGCATGATAAAATTATATATCCGCGATCACAAACGCAGCGAACTGACAACCCCTCAACCACAGGCGCGGCGGCTGTC
AACACCGGCGCCACGTCACTACGTCAGCTATACACACACCCCCCATGGCTACTGGAGACAAAGTTGCAGTCGGCATCTCC
ATAGCCACAGAGGCACTGAAGGCTGACGGCGCCCACGGCGAGAACCAGATGAACATGCCTGACTTGCTAAGGACGGGCGG
GCGAGGTTTAGAGAAT
>sRNA.cluster.1027
AGCTGGAGCTATGTCAAATAAGCAAGCAAGCAACTACACTAAAATACTAAATGTCTAAATCAATGAATTTTTGTGCTTGT
CCCGTTGTCCGGAGTTTAGTCACTCACTGTGCTAATGTGCTTATCCGGAATTTGCAGGTCAGGCAGTCGCCGGCGAGCAG
GATGCCGCACGGCCGCAGCGGCAGCGCGCAGCCGCCGGCTGCCTCGGGCCTCGGCGCGGAACGGCGGACGCCGACCTGCA
GGCTGCAGCTGTGCAGC
>sRNA.cluster.1028
GGTGCGGTGACTCGCCGTCCATCTCTCTCCATGTAATTCACGCTCCATGTACTGCACATGATTTCGCACAGAGAGGGACA
AAGGGCGCCCAGCCTAACCGCTCGGAGCGAGCGCCGGGCGCCTCGATTTTTCCGCCCTCATTATCTCCTCGTTTTTCCCC
GATCTTTTCTCTTCCTCTACTCGTCCTCTCCATTGCGCATCTTCCCTTTCCTTCTTTTTCTTCTT
>sRNA.cluster.1029
CTACCGATGTGTCGGCTGGTGGAGGCTGCGGCCGGCGACGCGGACCCGGCCAGACGATGGACTGTGGACAGGTCCCTCCT
AGCAGCTTTGGTCGATCGATGGAGGCCAGAGACGCACACTTTTCACTTGCCGTGCGGTGAGGTAGCCCCTACCCTACAGG
ACGTATCGTACTTGTTGGGGCTACCGCTCGCGGGAGACGCTGTTGGGCCAGTGACCACGGCTGTGGACTGGCAGGACGAT
CTGACGGCACGTTTCGCACTAGTACAGCACGCACCGCACC
>sRNA.cluster.1030
TTTTTTCATTGTCCAATTGTTTTAGTTGACACTTGTGAGAATAATATGTGGGATCATCTGAGTGAATGAAAGTGGGTTAG
GATGTCAAATAATCAAGGCCTAATTTCTAATTTCTAAAGCGTCGAAATATTACAAATCTGTCTGGTAGAAGTGGATGTGG
TTAGTATGCATACTCCGAGGACCGGCGAGGGTCAACACACACGGGTGCTCGACAGGAGGGATTGGTTGTCATGATAGTTT
CTAGATCCGATGGAGGGATGGGTTGTTGGTGTGGGGATGAGATGGCCAAGCGGTGAGATAGGGGCCAGAGGTAGTGACTA
AAAGAGACGCGCTCAGTAGGAGGCGGCGATGTTGGAGCTGGATCGGAGCACATGACTAACATAGGTTGCAGTGGCACTTG
ATTAAGGAGAGGGAGAGATGGATGGTGGGCTAGGTAGGAAC
>sRNA.cluster.1031
ATCACCAACAACTGACTGTGGCGGGGCATAGTGGTCGGCAAATGCGGCACAGTGGATTGGGAGGCGAAGCAGCGCACTAA
CTGGGAGATGAAGCGGCATGGTAGACTGGGAGACGAGAGCTTGAGGCGATATGTCCAGATAAGCAAAAAGGGTAGTTGGG
GGAATTTAATCCTTGGGTTGGGATACCTTTGCTAGGCTTGGTCACATGCATTTGTGGGATGTGTGGCCTGAATAGTAGCT
CGCCTCAATTAAAGCCATGCAAAAGAGGTAACATGCACTGCGGAGGGAATGGCCTTAGACCGATTTCATTGCTCCTACCC
TTAAATTCTTCGTCCGATGAGTCCATTCCTCACCGCTACCTCCGCCGAAATATTTAGGGGGAGAGGAGAAAAAAAA
>sRNA.cluster.1032
CAACACACGGAGACGACGACGACGCTAGGGCCAAACAAGATCAGATTAGATGGAATTAAGACCCTAAGGATAAACTACAC
CGGTGAACGACATAGGAGCGGCGGTTGCCGGCGAACCACGACACAACAATGCAAACGGAGGACACCGGGAGGTAGAGAAG
GCGACGGCGATTCTTACCAACACTTACGCGATGACGGACAGCGACGGAAGACGGCCGGTGACTCTGGACAACAGCGGCGA
CGACCAACGGTGATGCCCCAACGGAAACAAAGGGCACATGAATGAATAGGAGGACACAGCGAA
>sRNA.cluster.1033
AAAAATAAATTTTTTTAACACACTGTCTGTCGGTAAAGATTAGTGGCAAGTTGTCTGCCACTAATTGATCTGTCCCGTCC
AATTGTCTGTCGCTATATCTGTAGATGCCCAGGCGAAAAAAAAGGCGCGGCC
>sRNA.cluster.1034
GAAGGGTTGAAAGTGCATCTAGGCCCCTAATGATTTTGGTGATTAATTACAATGCGACTAGAGAGGACTAACATTTTTAT
TTAAGCAAATGTGAAGGTTGTTATGTCCTCAATGAGTTAGAGTAATGCATATCCCGCCAAATACGTTGACATGATGTGAT
GCAGCAAATGAGCAAATGGTATGGTGT
>sRNA.cluster.1035
GCTCGAGCTCGTGAACTTAATTATCAGGTAAAGTCATTCCTAGCTAATCATACAAGTTCTTCTCAGAATTGGGTGCTACT
AAATGGTTGTTGTGATCTACTTGTTGTTAGGAATATGGGAGAGGAACCAGATCGCAAGCAGCACTAGCAGCGCTGATTTG
ATGAAGTCAATGCTCTTC
>sRNA.cluster.1036
AAAGTTAGACAAAGAATTGAGTCTATAACATATGGGGTAAGATGGTAAGAAAGTACGACTTGTCATAACCATAGCAATGA
AACAAACACAAGACTAAAGAGACGTGGCAGCCTAAAATATGGTGTGACAAGTTGAAGCATTGAGCCCCGTAGTCTCCGCC
ACATATCTCTTTCCTTCTTCCCCACCCCCACCACCTTCT
>sRNA.cluster.1037
TTGGGAGCAGGGGGGTAGTTGGTGGCTCTCCCCCTCATCGTGGGCCGGGAATTGTGCGACATAAATTAAAAAAATTATGG
TGTCATCAGAAAATATGTTAGGGTGGAGTATGTGCTAAACTACACTACACTCGATGCTTTTGTTTCCTCTCAATAGAAAG
ACGATGATTTCATACACCTTAGCAACCTTTTGGAATC
>sRNA.cluster.1038
GAGCCTACACAGGCTTACGGCGAGGGTGATGGGCTGACGGTCTGAAATTTATTGGGCTTGTCCGACCGGTGCAGACGAGG
TCAGAGGACGAAGCATTATGGCCCAACCCACT
>sRNA.cluster.1039
TTTATAAGAGGAGAGGGAGTGGGCTTGCAATGTTGACGAGGGAAAATAATGGGAGACTTGAAGCAGTCAGGATTTGGGTG
CATTTGGTTTAAATTGGAACGATGTGATGGAAAAGTT
>sRNA.cluster.1040
TTTTTATTCCTATAACCATCAAAGGTACTGATTCTTAAACCCGTACCTTTAATTGTTCACATCGGTATTGTCTAGAGGGT
GCGGGTAGGAAATCTGGTGCTTATGGACTGTTCCCAACCGGTACCAATAAGGAGTTT
>sRNA.cluster.1041
AAAAAAAAAAGGTTGGATTGATCCGCTAGTTTTCGAGGAACCATACCAACCCGGATCTTAGGGGAATATTTTCTGACAGG
GACCATTCTATCACACATGTCCCCAAATCAAACACATTAAAAAATG
>sRNA.cluster.1042
AAGTTATAGCTAAAGCCACATTGAGAAACGATCCAGAGGAAGCCGAACCCCTAGTCACCAACTTCTACTAGTTTAGAAGT
ACTCGGCGGGTTCTACTCGGCAGATTAGAATAGTCCACATATTCTC
>sRNA.cluster.1043
CCCCTTATAAGGACAGGTGCGGCTCCGTCGTCGGTTCCTGTTGATCCATTCTAGTTCCGCAATATAATCAACCGAATTAC
AGTTTTTCTAGCATACAGAACGTTTTATTGAACTAGAGCGGATTAACGGATACTGGCGTTGGCGGCGCCT
>sRNA.cluster.1044
CAAGAGGAGAAGTCAGGCCGATGTGTCCCTCTGGTAGTGGCCTAGGTAGAGGAGGCAGAACTGACACAACGTACGTAGAT
GCTCAGGGTAGGGAGGGTCCTAGTGACGTCTACTTGGAGGAGTCGGGAAGGAGTGGAAAGGGATGCGATGACCGACAAGG
TAGATACCTGCAAGAATTG
>sRNA.cluster.1045
TGGCATCATCAAATGATACAAGTCTTGGATAAGAATCTACAACGCACTAGAACGCCCTTGTTGACGATTCTTTACTGCGA
CAGCATCTAGGGCTCCTCGAATAATGCGATAT
>sRNA.cluster.1046
AGCTAGTACTCCTATTGTTTAGTGGTCAAGGGGTGATGTGTGTGGCTCTTGCTCTAAAATTCATGAACAAAATTAAGGGC
CATTTGATTCGTAGGAAAAATATATAAATGACCGTTTGATTAA
>sRNA.cluster.1047
ACGCACGCAAGGTGCAACTGCGCCTCCAGGTCGCGAGGCACCAGTCCTGGCACCGGCTGGTCGCCGAGAAGATCCTCCAT
CGTACGGTACCGTAGCTGCTCGCCGTCGTGGTACGCGTCGATGCGCTCCCCGTCGTGGGAGAGCGGAGTAGCGAACTC
>sRNA.cluster.1048
TTAAGCCCAAGTTACCCCACACATGATTTTCGTCCCTGGTTGATGCTTCGTCATGCTAGAACAGAGAAGATATGCCGACC
TTGGTTATTCAACCGTGTATGATAGCTCAGCGAGATTAGTGTGATGCATCACAG
>sRNA.cluster.1049
ATTGGGCTCCGCCCCTAGCGGCAGCGGGGAGCAGCGACAACGACCATGGCGGCAGCGGCGGATCTGACAAGGCGACGTGA
GCAGCGACGACGACCATGGTGAGATGGGGATTTGGGGTAGGTGCACGGGGTG
>sRNA.cluster.1050
GGAGAGAGCGGCGCCGCCCATGGGGGAAGGGGAGCGGCCGAGATGAGGAGGAGCTGTGTCGACGGTTTTGCAAAGGTTAG
TGGCGCCGTGGGAACTAAGAAGAAAACGAGGCGGCGGATTGCGTTGGTGGAGCCTGGGCAACAAAGATAAAGAACAATCA
GAAGGGGACGAATCTGAGTTTATAACATCTTCCAGAGCAT
>sRNA.cluster.1051
ATAAAATTTTTCTATTAAATTACTCTCGAAGGGGATCTATAGGTTGCTAATTAGGCAAACCGGTTCAGAATGGTATGGGT
TCGACGACGGCACAATAACTATAGTGGGCCATGTGATGCCTACCCATGTGCTAAGGTCTCAGCCCAAGCATGGCCCAAGA
CTAGCATAGTTAAATCCTATATACTTATATAGTTCA
>sRNA.cluster.1052
TGGCGACGGCGGCAGCGGCGGAGGAGGCGGACGCGGCGGTGGGAGATGGAGACGGTGGTGATGGCGGTCGGCGAAGAGGA
CGACGATGGTGACGGCGGCGGCGGAGGAGGAGGCGGATGCGGCGGCGGGAGAGCGAGACGGTGGTGATGGCGACT
>sRNA.cluster.1053
ACGCAAGCGGAGATAGAGAGGGGAGAGGTGTCATCGGCGAAGGGAAAAGCTAGGACGGTGCTGCCGGAGAGGGGAAGGGG
GAGGCGTTGTCAGTGGAGATGGATAGGAGGGAGTG
>sRNA.cluster.1054
AGTACTACCTCCGTCAAATGGGGGATTGCTGTGATGGGTTGAAAAATGAATGTATGTAGGGAGAATTAAATGGTGTAGCG
TTGTAATTAGTTGGGAAAAAAATGCTAGTGAAAAGGTTGTTATATTATGAGAT
>sRNA.cluster.1055
ATATAATATACACATCAATACGCATAGTTAAAGAGGTAGCTCCAGGTGGCAATGTATAGACCTAAACGTAGGATCGTATG
ACATGAAATCAGAGGAACGTGGTCACTGACAGGTTAGGCCCACCGCTCATGGGCCGACCTATCAATGACCACGTCATCGG
TTAGTTCACGTCAA
>sRNA.cluster.1056
AGCTATGTAGCCCCGAGAATAATACCAACTGGCTAGCTCTGGCTGAGCAGCAGCTAAGAGCAACTCCAATAGAATGGCCA
AATGGCTGGCCAAGTTAAAATTTAGCAAGTGTGGAGAAAAAATATCCTCCAACAGCCTCTCCATCCTGTTAGCTAAGCCA
TCTGAATGGTCAAATTGCACCT
>sRNA.cluster.1057
GACGGTGTGTTCGTAGAAAGGAGAGACGGTTGGCATCTCCCCTGACAGGGACGGGAACAGTCTTCGGACTTTCCTCTAGC
ACATTGCGGTTAAGGCTACCCGCTTCGGCGGATCTTACCCAAATTTTTTTTTA
>sRNA.cluster.1058
CTTAATAGAGGGTTTCCAAAATATGTGGATGATTTATTACAACGGAATATGTGATGGTGACACGTGGCAGACGAGGGCAC
GCGTGGGAGAGATGTGGGCGGCACAGTAGGCGGCGTGGTGGGCCCCA
>sRNA.cluster.1059
TTAGGAATTTCATAGATAGAGAAGGACGGGAAAAAAGAGAGAGACTGACTAACTACCCGGATCAATGCTGATTGACGACT
GAATAAATAGCCGGAAGCAACAACTGCACGAGAGAGAAAGAGCGGA
>sRNA.cluster.1060
AGAGGGACTTTGTCACTGATATGTGGGACCCACAAAGGTTGGGCCCACACGTCAGTGACCCACGTCCCTCTGGCTTTATG
TTAAGTCAGAGGAGATGAGGAGACTCATCTCAGTACATGCGCATGATATTTTTCCTTGCAGTAACTCGATAACTTTCTAC
CAGTTTCATGTGAACCGAGTTAACCGTGGTAGTACCATCTTTTTTAACTAGTCGTGCTGATTGTAAT
>sRNA.cluster.1061
ATGGAGAGGGGGAAGGGAAAGGGGAAGGAGGAGCAACCGGTGCTGCTGCTGCTGCTGGCTGAGAGCTCAACCGAGCTTGG
GAAGGGGTGGAACAAGAGATGTTTAGCCTACAGGAAAGTGTGGCTCTGATACCAGATGTTAGAATTTCAATGGTTACTCT
CATTGAGAAGAGGATGGCACTCAGAGTGGGGCAATTTTCTGGTTTTCTTCATTCACAAACACAAAAGCCATACCTACCCG
AGGGAGGTTGGATACATATATATAGCCATAGCTGGCTAGCTGCAGGCTACTCTAAAAAATGAGCGGGATGTTATCCTAGA
GAGCATCCAAACTGAAAGTATAAAGCATGCTGTCCTAAAGAGCATCCAAACTGAAAGCATAAAGCA
>sRNA.cluster.1062
GCCACCACCGTCGCTCCCTTCCAGGGGCTCAAGTCCACCGCCGGCATGCCCGTCGCCCGCCGCTCCGGCAACTCCAGCTT
CGGCAACGTCAGCAATGGCGGCAGGATCAAGATGCATGCAGGTGTGGCCGATTGAGGGCATCAAGAAGTTCGAGACCCTA
TCGTACCTGCCACCACTCACCGTGGAGGATCTTTTGAAGCAGATCGAGTACCTGCTCCGATCCAAGTGGGTGCCTTGTCT
CGAGTTCAGCAAGGTTGGGTTCGTCTACCGTGAGAACCACAGGTCTCCTGGATACTACGATGGCAGGTACTGGACCATGT
GGAAGCTGCCCATGTTCGGATGCACCGATGCCACCCAGGTGCTCAAGGAGCTCGAGGAGGCCAAGAAGGCGTACCCTGAT
GCATTCGTCCGTATCATCGGCTTCGACAACGTCAGGCAGGTGCAGTTGATTAGCTTCATCGCCTACAAGCCCCCGGGCTG
CGAGGAGTCTGGTGGCAACTAAGCCGTCATCGTCATATATAGCCTCGTTTAATTGTTCATCTCTGATTCGATGATGTCTC
CCACCTTGTTTCGTGTGTTCCCAGTTTGTTCATCGTCTTTTGATTTTACCGGCCGTGCTCTGCTTTTGTTTTTGTTTCAC
CTGATCTCTCTCTGACTTGATGTAAGAGTGGTATCTGCTACGACTATATGTTGTTGGGTGAGGCATATATAATACTGTTC
GGTGCTGTTTAGCACCGTTGAGACATTGTTTACGCTGTTTGGACATTGTTTACTACTATTCACAGAGCCAGTT
>sRNA.cluster.1063
CCACCCACCCCACGCCCCCTACCTTACCCCTTACCTCATCAGCGAGACACGGTCGACGACAATGGTCCGAATAGAGGTGC
TGACAACGACTGCGACTGGGTTCTAGGCGGTGATGGTGACAACGGAGCTGGCACAGAGATGATGGAGGTCAT
>sRNA.cluster.1064
TTCCTGGGGTCCCTTTCAGATATCTAAGAATCTTATGAACAACATCCAAGTGACCAGTTCGAGGATCATGCATATACCTA
CTCACAACACTGACTGCATAGGAGATATCAAGTCTTGTATGGCAAAGATAGATCAAACGTCCCACCAGC
>sRNA.cluster.1065
AGAGACTGACATGTGGGTCCTTAAAGGTGTTACATGTGGGTCCTTAAAGGTATTACAGGTAGTCGGTGGTAGCGAGACGG
TCGGGTTGATTAGGATGATGGTGGAAAAGAAAAAAAAGGGATAGATTTGCTTGAACGATGATGATAGGGTGTGTATGC
>sRNA.cluster.1066
CACTAGAAAGTGGACCAGTAAAGGCGCACCGCACACCTTTTGCCCGTTGCGCCCTCTCTCTACTAGTGAGTGGTCCGATA
GAGCCGCACCGCACACCCTTTTGCCCGTTGCCCCTTTTCTCTACTAGGAAGTGGTCCAGTAGAGACGCACTGCACATCCT
TTACCCGTTGCTCTCTAACAAGTAGTCTAGTAAAAACACACTACACCTTACCCATTGCGCGTGTGCTCTTTCTCTATACT
GGCAAGTGGACCATGTAAAGACACATCGCACACACTTTAACCTTTGCCCCTCCTTCTCCTCTCTCTACTGGCAAGTGGAC
CACACATTTTAGCCGTTGCCCCACCTCCCTCCTCTCTCTACTGGCGAGTGGACCACACCACACACTTTAGCCGTTCCCAC
CCCC
>sRNA.cluster.1067
AACTAGGAAGGTAGCCCGCGCATTCGCGTGGGCATGTATCGTAGGCTGTATTTGAGATAATCGTAAGTAATAGGCTAGGC
CGATTGTGTTAAACTATAGGCATATGGATCTTATATCGTTGGTTTGATTATAAACAGAGCAT
>sRNA.cluster.1068
AGAGACCCGCATAAGCACCTTCTGACCACCCCTTACCTACTTTATCTGTGATGTACATCGCCCTCCACACTGAGAACGGT
GACTACCTCCATATTATCGTCGGTGCCTCGAACTTCGTCCCCCTTGGCCTCGCCTCCTCCCT
>sRNA.cluster.1069
CCGGCGGTGCCCGGGATAGTGTTCCTCTCCGGCGGGCAGAGCGAGGAGGAGGCGTCGCAGAACCTGAACGCCATGAACAA
GCTGGAGGTGCTCAAGCCATGGACGCTCACCTTCTCCTTCGGCCGTGCCCTGCAGCAGAGCACCATCAAGAATTTT
>sRNA.cluster.1070
AATATTGGTTTGGTTTAGCTAAATGCTACATATATATATAATTGCTTAGCCATGCTTAGAAACATTAGCACACTATTGGG
ATAACTTATGACTCACTATTATTTAATGATGGCTTAATGATAGTTCACGATGGTCAATCGTGATTGTGAA
>sRNA.cluster.1071
GGTCAAAACATATCTTTTCGTGAATCAGCCTTGTCTGTCGAGCCGGGTTGTTAGAGGTGGTCGGCGAGTGTGTAGTGTGT
ATTTATTGCCCTCCACTACTCTTCTGGGTCCATTTCCAACCTCGGTTCCTAAAGTCCTCCACATGCTTTTT
>sRNA.cluster.1072
AATGGACCTACTCAATATAAGACCTACAAAGTTAGAGGGCAATATTTTAGAGGATCTTTTTTTCTATATTCACAACAACG
GTTGGATCATGAACCTATGGGCAAGAGGGCTAGGCTGGAGGACAAAGTCAGGCGTTAGCGGTGAGAGCGTGGGATCTAGA
GTGGTTGAAAAGTAGAGCGGCCATGGCATCTGCTACTGTATGAGTAACCGGTATGATAAAACTGACGAGCAGGGACACCT
CGCTCCGGTCAGTTTAGGTTGGAGGGTGGTGGTGGGTTG
>sRNA.cluster.1073
ATCATGTCCACCACGCGTTCCGCAACTCCGCGTTCCACATCGTACCGGCAAATCAAGGCGCAATCCACGTTGAAAAATAT
GCTTCCTTGGTAATCGTGGTCAAATGGGCAGATGGTTTGAAAGGCGTACGATAGCACGACGGTGCAATGCAGCGACCATC
GCGGCCCTTCGTCGGCGGCGGAAGCTGTCCAGAGCTCAACTTTACCGTCGGCGGGAGTGTGCATATAGCAC
>sRNA.cluster.1074
GCCGCTCGGGCGCTCACGACTTGTCACCCATTGACTAACGTGCGCCACCCGACCACTCGCTGAACGTCGCCTCCAGCCGC
CTGTGAGTAGGACTAGGCCCAGCAATATGGCACAGTCACTGTCCGACCCTCCAGCGCTCCTCTTTTCCCTCTTCCTTTTC
ACAAA
>sRNA.cluster.1075
TTTAAGATTTTTGGGATGTGACAGGTGGCCAGAGAGCTCGTCGGAAGACTCCATGCGGTGGTGGCTGGATAGCTCGCCCG
CTACGCCGCCCCCCGATCTGGTCACCCGGCAGCGGTGCGGGAATGGGAAGAAGTCGGCGGACTAGAGGGGCGGAGCGCAA
TGTGTCGATGGGAGAAGGAGATCGAAGTATGACATGATTTGGGGATCGCAAGAATAGGTTAATAAGTAGGTCCATGGCC
>sRNA.cluster.1076
GAGCTATTGAGCTGGAACCATGGCAGCATTCAAGCAGCGGTGTATAGCGCATGGAATGAATCCTCTGCGATACTGCATTT
GTAGTAGGCAGTGGCTGGTAGGTAGATCCGATCTTACATGTCAGCGGTTGTTACTACAGCTGCAGTACTGCACTGATAGT
GTATACCTACCCATACACATGTGTGCTATCTGCAGCTAGCTATGC
>sRNA.cluster.1077
TAGTATTTGCTCTAACCTCAGTTTTCAAGTACAACCCATCCTCCACCTTTTCTCTTTGCTGCTCTCTTGTGGCCATTCTT
CGGAAGGCACGGCTGCAAGACACGGGAGATATGCTCTGGTTGTGGACAGAGACGAATCTATAGTAGAAGGGTCCGACGAC
TTTTGACAAAACTTATAGCGAAACTGCTTATACATATGTTAT
>sRNA.cluster.1078
GAGATAGTGTTTATCTCTTTGATTGCGTGGATGTGGGAAGTGTTGTCAGTAAAAAGAAACAGAAGATGACAAATTTTATG
CGGTCCAACTGATAACACATGTTTCATGAGATTATGTGGTCCAAGTGGTAACCCATGTTTCATGAGAGTATTTAAAATGC
TATCAAAAGTGAATCTTAGAGGGAAGAGGAAAAAAAGGAG
>sRNA.cluster.1079
AAAGTAAAAATGTCACGAGGAATAGTATCTGTAGGTAAATGGTCATTGTCTTAGCTGGCCTTCTATATACCACCTGGATT
TTGTGAACTGAAATTTGCATATACATACAACATCCCTTGCATCCTCCATTCTAAGAAAGACCATGATAGCCACATACTTT
TTCTAAGATTGAACTGGTCTGTCAGTAAGACTATTCCATGCTTGACTTGCTAAAGTCTTCCAACTTTTCAAGTCTTCCAA
GGTGGTCACCACATCAT
>sRNA.cluster.1080
ATGACCACGACCGACAAAACCATGTGCTCCTCCGTCCCTGTCGAAGGTGCAATGTCCCTCGCTGGCAACCGCGGCGGGAG
TGAGCTCAGGGATGATGGTCAAGCCTTGAGACGACGGCCGACAAGCTCGGAGACGAAGACAAAGACAGACGACGCGGACA
AGCAGACGGAATGGCACGAAATGAAGAATTTC
>sRNA.cluster.1081
ATAAAATAGTAGACGGATGAATAATGTGTTAAAAATAGGTCTACAAATAAGGTTTAGGGGCGTAGCTGCGTGGGGCGACA
CGGATCATAGCTGGACCGGCCGACCCTCCCTGCCTAATGGGTGCGTCCACCACTGTAGAGAGCTAATGTTGCCAAACTAA
CCTTTGTGTTCAATCTAAACCACAAAATAGAGCCT
>sRNA.cluster.1082
ACAAGATACCCTATAAAAGCTCAAAATGAACCATTCTCACAAGTTTCCCTCCCAACTTATCACTTCATGAGTCTGCAAAA
ACACCACCTTCATGGCTTTAGATCTAAATGAACTAGCAGATGAGGGAGATGAGCAAGCTGTGCCTGACCTTAATGAACCA
GTGGCAGATGAGGGAGATGAGCATGATGTGCCTGACGATTT
>sRNA.cluster.1083
TAATTCATACACACACCCTATCCTTATGAACACCTCCTTCGAATGACTGGACCAACATATCACAACGGACGTCTTGTTAT
CGACGGATATGTTGTCTACCACAGAAAGAATAATTAACAGTAAATACGAGCAACCGTGTCAAATATAAAACTTGAATCAT
GATGAAGGATTGGTTTCATCACGAGAAATGA
>sRNA.cluster.1084
GGGGGTACCCCCCAAAAGGAACCTCCCTCTCCTCAGCCATTTCATTTCGGGTTAAGAAGATGGGAAAGCCCCTTTCTCTC
TATAAGAACAGTGCGTTCCGAGGTGTGAAGTGGGAGAGAGGGGATGTGATGATTGAGGTTTTGAATAAGACGACCTTTGC
ATTTTGGATTTGGATCTTTTTCGTATTTCAAAATAGTGAAAAAGTCAAATAAGAGGTGTTAAGCC
>sRNA.cluster.1085
TTTTGGTGATGATCCGGCGAGTTACGATTCAGGGTCCCGGGTTGGAGTGATGATGGGAAGGGGGGTTGGGGAGAGAGGGG
AGATCGCTAAGCTTAGAGGGATGATCGTGTGAGGCGGCTGCAGGCGTCAGACTGGGCGCTGCCGCGTGGTCGAGAATGAG
CGGTGGATCGGTATTAAATGCAGAAAATGTAATAATGACACCTACTTTAGGGAGGTT
>sRNA.cluster.1086
AAAAGAGTTGGTAGTGGGGGTTTAAGTGGGCGAACCCATGCACCACGAAGAAGGCTTTGCAGCAGGGTGGCGAAGCGTAG
GCTCATCTCGTGCATCGGACAGAGACTCTGTCCTTTGCCATGAGTCCCGGGGGGGAACCCCGGCTCCGTGGAAATCCAAA
GCTGCACAACTATCGGGCCTGGGCTTGAGGTAGAGAGCCCCAACCCAATTAACCCGCCAGCCTATACAGGCCGACCAGCC
TGA
>sRNA.cluster.1087
AAAAATATTACATCTTCGTAGGCAGGTCACGTGTCAGAATTATTTGGTGAGAAAAATGTAAGGAACTTCATTAGGTATGG
GTGGCGACAACAAACTTTTCTACCGCCGGCACCCTCTAACTGCCAATGCTCTCCTCCACACACCGCTACCCTCGCTCTTC
TTCATAAGCTACCATTGTTCCTTCTCTTAACCTTCGCATACTTAGCCGTACTAGCTAGCCACCGACGATAGTTTCTTTTT
TTTTTTATGGAAG
>sRNA.cluster.1088
TTAGTCCTTTATATTGCAATGTGTCAATCGTCAAATGCTTTGGCAATTTCCCCGGGTCGGATGAAGCAATAGAATTTTGA
ACCAGACGTTTTGATCTTTGGTTATCCTTCGTAGTAATAATATCTCGGGGTTTGCAACGAAAACTTGGTATATCGACTAT
ACGACCATTAACTAAAATATGTCTATGGTTAACTAATTGCCGGGCCTCGGGAATGGTTGAAGCCATACCTAATCGAAAAA
GGATATTATCCAAACGCATTTCAAG
>sRNA.cluster.1089
GAATATTACTTGTTTAGGTGGCTTCTATGAATTGTAGCCAGTACATCAATCCCATTGTATATCATTGACACCATCACCTG
AAAGCTTATACGATGGGATTGCAGGTGATGGTGTCTGTGCTCCGTTGTAGGTGGGCCGCCTAT
>sRNA.cluster.1090
GAAAAAAATAACCCCACCCAAGCATTAACAACTCCAACACACAATCCTAATAGGAGAAAGCGCACTGGACCGACCGCCGC
TAGACCAACAAAGGAACACAGACGAGATCGCCCCGC
>sRNA.cluster.1091
CATGTCAATATAAAAGACCGGCGAACATGGCAAGAAGGCTAGTATGAAGAAAGAAGTATCCTAGCCTATCATAAGAGAAA
AATACCATTCGACCAACGCGGATGAACCCTGAAGGTTATGTTGTTGAGCGAGGAATATTCCCAAGAAGATACCGTAGGGA
CCACTCCAACCACTGTTGCAAGCTGATGCCTAGTACTTCGAAGGACCACACAAGTATACAACCATACCCTTAGAGTTTCT
AGCTTTTCAAGGTATTATAGTAATTTCCTA
>sRNA.cluster.1092
TGAAGGTTGAGATTTTTTGATTAGTCATCATATCTTGAAGCGGGCAATAATAAGGGATTCCCGATACAGAAAGTTGTAAT
CATAAGGGAATCCATCAAAAGTTAGTGAGGGATTAGAAACACTAAAGTACATAAAGGATTAGTAATGAGGGAATCTAAAG
CATTAGATATTTTTCCTCATAAAAGGAATCATAATAAGGACTTGAAATTGGTGGAAATGAGCAAGTAGTACTTTCTTCGG
ATTCCGATCCAGAGTATGTTCCCATTCACTTGTTAAGGAAATGGCTATCAAGAACGAATTAACCCTTTATTCCTTTTTTC
TTTTTAAATACTCCATCCATTCCAAAATA
>sRNA.cluster.1093
GAGCATTGTCTCAGGGGAGTTGCCTGCTGGCTGGGCTGACGCTCTTCCTAAATACACTCCAGAGAGCCCTGCAGATGCCA
CCAGGAATCTGTCACAGCAGTGCTTAAACGCACTTGCTAAAGTTGTTCCTGGTCTTCTTGGAGGAAGTGCTGATCTTGCA
TCCTCCAACATGACATTGCTTAAGATGTTCGGTGACTTCCAGAAGGATACGCCTGAGGAGCGCAATGTCCGATTTGGAGT
CAGGGAGCATGGAATGGGCGCCATTTGCAACGGCATTGCTCTGCACAGCCCAGGACTCATTCCATACTGTGCTACTTTCT
TTGTTTTCACT
>sRNA.cluster.1094
GTACCCGAGCCCACCTCCGGAGTACGACACATGCCTAGGGGACTTGTACAGCGTTGCTTGGATGGAAGACAGCGATGTCC
ACAACCTGAGAACTGAATCACTCAAGCAGCAGTACAATCTCGTCAAGGAAAGGACATCTGTGCAGCACACATATTACTCT
GGGTCACATGTGATGGAATACGGTTCTTTAGAGCTGAATGCCCATCATGTGTTCATGTACATGGGTTCCAATCCGGCTAA
CGACAATGCTACATTTGTGGAAGATAACTCGTTGCCATCGTTCTCAAGGGCTGTTAATCAGCGGGATGCTGACCTGGTTT
ACTTCTGGCAGAAGTACCGT
>sRNA.cluster.1095
CGCGACGCAAAGGAGCTTGCCGGCTGCTGGTATCTGGTAAGCCCCCCTCCCCCTCCTACTCCTCCGAGCTACTTGCTGAG
GCCCACTGATTCACCCAACCTGTGACGTAGACCGTGGCTCCGAGCTAAGGCGCGGTTGGGTTACTGTGACGTCTACAAGG
TACGCAACTTCCCCTTGAGCCACCCCACTGTGCGGGCACATCTGCCCACCCGTCTAGCTGGAGGCCCAAGACCACTGCCC
ACGGTGGAGCGTTGTACATGGCCTCATCGGATGCCATTTGGACGGAAATGAATTG
>sRNA.cluster.1096
ATTTCTTTTTTCTTTCATGTTTATGTGGTTGTTCAGTGGCGGAGTTAGCATCGTCGTCAAGCCCAAACGATTAATAGCGT
TTCACGACGACCGATCAATTATATATATATTGAACATAAAGTTAGTCTCGTGACAACCTACCTTATAGTAGCATGTGGAT
TCAATATTTAACTAGCAGGAACTGTGACATGTATCCCGCAAGTTGTACTTTTTATTTAATACAACTAGACATATCCAATC
TATCAACGACACAACAACTACCGAAGATTGTCGAATCTAAGACTTTCTCTACATTCATTAAAGTGTTAT
>sRNA.cluster.1097
AAAGACTTATTCTATGAGGAACATGGCATCATACATGAGAGGACGCCTCCCTATTCTCCCGAGTCTAATGGGATTGCTGA
AAGGAAGAACCGCACACTGACTGACTTGGTGAATGCCATGTTGGACACCGCGGGACTGCCTAAGGCATGGAGGGGGGAGG
CATTGTTGACTT
>sRNA.cluster.1098
TCGGGGGAGTTTCTAGCTGCTGCAACTTTTCTAAGAATCAGAAGCACTCCTAAACGGTACGGCTTTTGATTTGAATTCTA
AAAAGTTATAGCATTAGAATCCAGAAAATAAATTAAAAGAC
>sRNA.cluster.1099
AAAAAACCAGATACAACGCATCCCCCAACTTACAAAACCGTGCAAAAGAGGTCCCTCGGCAGTACTGTGTCCAGTTTTAG
ATGACGTGGCTCCATTTGACTAGGTCGTCGACCCACGTGGCATTGACGTGGCGCTTA
>sRNA.cluster.1100
AGGATGTTACAATATAAGTAGGTGGTATGTATGGTATAAGTAGGTGGTATGTATGGTATAAGTGGGAGGGAGTGGAATTA
AAGGAGTAGGAGTATAGGAGGGATCAAGAAAAGATGTTACAATATAAGTAGGTGGTATGTATGGGTTGAGAGGGAGTGGA
AGTGATCATAGAAGGGATGTTACAAGGGAGCGGAAGTGATCATAGAAGGGATGTTACA
>sRNA.cluster.1101
TGGTTGATGACTAACCTTGCCGTAGCTAAGTTTAGACTAGTTGTAGCATGATGGTATAAATATGGCTTAGAAATAGTTGG
CCACAAGTGTGGCATGTTTAGCTTTAAATTTGAGGGCATGACATGTGGGTCCCAAAGTTAAGAAAGTGTGGCATAACACA
ATTGCGGCAGCGAACCAAACACATGCCTAAAAAACTGTGGCATGACTAAAGTGTGGCGTGGCAAAGTGTGGCAACCAACC
AAACAGCCCCTTAGTTTTT
>sRNA.cluster.1102
TTCTCCTAAGATCTCTATATATACAGGGGCAGGGTGTGACATCTAATGGCTAATGGCTGGCTTATACTACAGATGAGATC
TATAATGAAGAGAGAGCTCCACCCTATATCTGTGTTCATTGTCTACTTCTGCAATGTTCTTGAGGGCAAAGGGATGGGCG
CGGGTGTTCTACATCATCTCACGCCTCTACTGCTGTGGGAGGGACAGGGAACGGATCCGGTGATCCGCTAATAGACGCGT
ACACACCT
>sRNA.cluster.1103
AAAGATTAAAAATCTGTGTGATACGATCATAAAAATATTTCAAGTAAGACGGACGGTCAAACGTTAGACACGAATATCTA
CGGCTATACATTCTAGTCCAATAAATCCAGACAAGAGACTACCTAAATTCGTTGGACTAGATTATATTTCGTTAAGGTTT
TTATATTT
>sRNA.cluster.1104
GGGATCATAATCCATCTTCTACGTGAGGGTAATATAGTAGAAGAATATTGGGATGGTGAGGGTAGTATAGTAGAAGAATA
TTGAGATGGTGGTTTGTAATTGAATGCGAGAGAATGTCCTCTCGAGTGATCAGAATCTGTCTTCCT
>sRNA.cluster.1105
ATCAATTGTTGCCACGTGGTTGCTGCCGACATGGTCTCTATTTTTATGGCCGAAAATGCTATACACACGACTATGACGTA
CGACTCTTATCCGACCAGCTCTTAGCTGCTAATTGCCCTGGCCCACATGGAGAGAAGCTGGTCTGCGTGGAGCGAAACGA
TTGGCAGGTGAGGTTGGGTCGGATGGGAGTCGGACGAGGTAGTCGGACGTATAGCAGTGCTGCGAAA
>sRNA.cluster.1106
TAATAGAATCTAGGTAATTATTTGTCCGGTCTAATCCGTGCATGGTATAGGACACAAGCAAATAGATGCAACCCATCTTA
GACACATAGCTAGGCTACTAGGCTCCGCCATAATAAGTACCCTACATAGCTAGGGAAC
>sRNA.cluster.1107
CACCGCGGATTGGGTTGAGGGGGTTTTATGCTTTATTTCACAAGCGGATATAGCGGATCCTGTATACATGGATACAGTAT
ACAGAAATATATCGAAAAGGGATTTGTATTTGAGATGTTTCTAGAGGTTAGTGAGTCATTTCGTATGGCTATGTTCTATT
TGTAGGAATAAAATAAGGATTAGGCTGTGGAGAGATGGCTGAGTGGACTAAAGCGGCGGATTGCTAATCCGTTGTACAAT
TTTTTTGTACCGAGGGTTCGAATCCCTCTCTTTCCGCCACCTCGGATCGTTTGGGACAAA
>sRNA.cluster.1108
AGACTACTCTTTCTGTGTGCTACCTACTCCGACTCTGCGTGTTTGTGTGGGAGCGGAGTAATATAATACGACACGTTTTA
TTAAAAGGCGTGTGTGCTGGTGTGGCTGGCGCGGTTATTTCGTGCATTTAATGATTATTTATAATAT
>sRNA.cluster.1109
ATCGCATAATTGGGTTTTTTTTTCTGTAGGATGGTACGACCTATTATTGCTTTTTTTTTTGTGCGCATATTTCGGCTGCC
ATCGGATGGATGTTTGGGCATCTTCTTTTCAGCCAAAGCCCATTGTATGGCTTATCTGGCTGAGGCTTTTT
>sRNA.cluster.1110
GTATAAAATTCCTGCGTTCCAAATGAGCGAGGATCCTTTATCGTAATGTCAGTACTGGTACCGTTACCGTCACTGGTACG
TAGGTTTCACCCTTTAACCCTACACATCAATGACTATAATGGTAG
>sRNA.cluster.1111
AAATCTAAGTGAAGAGGTCTCAACTTAAATACGGAGCTAGTGGAGAGTCTATGTTGATTGGTTAAGATGGTGCGCTGACA
GCCAGGTAGGGCGGGGAGAGGCGAGGCAAGCTGCTACTGCTGTTCTCTCTC
>sRNA.cluster.1112
ATTGATTTTCTATGGAACAGAGAAAATAGAGATGTAGATACGGAACTCGGACGGCTGCCCACCTACCTACTCAGGACTCA
GGAGGAAGGGTGACAACGGGGCACGGCAGGGGCAGATTGGGCCAATCCATGGGTCGGCTGTTGGTGGCTATTAAATTTT
>sRNA.cluster.1113
CGTACGATATATTATCTATAACCAATGGTTTTACCTGTGCACCATTAACGTTTGAAAGGAATATATCTACTACTTTGGGG
AACGTATTTACAATCAGGCGAACGTGTTATAATCGTGGGATGCATGTATATTTCGCATGACCACTATTTTACAGGAATGC
ATTTG
>sRNA.cluster.1114
AAAAAAGGTGAAGGAATATTGCAAAACTCCATGGTTGTTTTTGGACTACTCGGGTGTTGTATTTTTATGGTGTGTTTGGG
GATAGGAGACTGAGAAGATTGGGAGTATACGTAAAATGAGGTAATCCATTAGCATATGATTAATTAAGTATT
>sRNA.cluster.1115
ATTAAATTTACAGAAAATTTAGCAACATCCACATCAACAATTATATATAGAGCGCGTTCGGCTGTCGCGTACAATATTGC
CCTGCAGCCTGCACCCAGTTCACTTGCTACAGTAATAAGCTGTAATATGGCAGTGAAACAGCGCTATACAAGACAGCCGA
ATAGGTCCATAGCATTGAATATATATTTTGATGCATG
>sRNA.cluster.1116
GAGAGGCGGCAACGACCTGGGGATGACGCAGCCCACCAGATCTAGCGCGGTGAAGAGGAGCTCCATCGGCGACAGTGACA
GGAGAGCTTGGCTAGGAGGAAGGAATCGTGGGTGGCGACGGATGGAGGTAACGAGAAGTGAAGATAGCTGCGCAGTCTAG
AGGAGGGGAGAGGTGGTCGGTCGATGGGTATAATAATAAAAGAGGGGTAGGTGAGGAAAATAAAT
>sRNA.cluster.1117
TTTAATACATAAACGGAAAGAGGGAGGGAGTATTGGATAGTTGGATACCGGCCCCACAACAAAGAAAAGAAGACTCGACT
GACAGCCAAACAAGTTGCCGTCTTAAGGTAGTGTTTGGTTTGGGGACAAAGTGGGATGGGTTAGACCTATCCTAGTTTTG
TGGGATGGGATGGTTCCAGTTGTCTGTTTGGTTTATGGTATGGGATGGTTATAGTTTTTTGTTTGGTAGAAGGGATTGAG
GTGGGATGGGATGGACGGATTTGTACTCACCGTTAGTGA
>sRNA.cluster.1118
AACCAACACAAGTATAAAATAAGCCGCACATTCCCTTCCCATTCTCCTTGCCCCTCCCTTGATCTTTCTCCCATCACCAT
CGTCTCCCCAAGAAGAGCGGCGATGGTGAAAGGGGAAGGATGGAGGCGGCCGGATCTGACAGAGCAGTGCTAGGGAGGAA
GTTG
>sRNA.cluster.1119
AAAAAAAAAAGAAATAGGTAAGCGGGGAATAACCTTATTTATGACAAGTTTCAAACTGGTAAAGTATACCCCTAGGATAA
AGAAGAAGAAGAGTGAGCTAAGGAAACTCGCAAGAAAAGTACCAACCGATCGTCTACTTAAGTTCGAACGGGTTTTCAAA
GCACAAAAACGCATCCAA
>sRNA.cluster.1120
CCTTCAGGATATTGCCATTGTGACAGGCGCTGAATTTCTAGCAAAAGACCTGGGTTTGCTGGTTGAGAATGCAACTGAAG
AGCAACTTGGGACAGCGAGAAAAGTCACAATACATCAGACTACAACAACCCTCATAGCGGATGCAGCTAGCAAAGATGAG
ATTCAGGCAAGGGTTGCACAGCTAAAGAAGGAACTCTCCGAAACTGATTCGATATATGATACAGAGAAATTGGCTGAGAG
GATTGCAAAGCTTGCTGGTGGTGTTGCAGTCATTCAGGTGGGAGCACAAACAGAGACCGAACTAAAAGAGAAGAAGTTGA
GAGTTGAGGATGCCCTAAATGCTACCAAGGCTGCTGTTGAGGAAGGTATTGTTGTTGGTGGAGGGTGCACTCTTCTGAGA
CTGGCAGCTAGAGTTGACGCCATCAAGGACAACCTGGAGAATGATGAGCAGAAGGTTGGAGCTGAAATTGTAAGGAGAGC
GCTGAGCTACCCGCTTA
>sRNA.cluster.1121
ACCCCGAAAATAGACTTATTCTATGGAGAAACAAAATGTGCTATCATGCCTTCGGGCCGGTCCGACACGATCAGAGTCCT
ATTAGACTGTGTCTAGACTGTGTGTGCAGCCTATAGATTATGACGGCACGATCTGATGTATAGGTCTGGTCGGTCCGACT
GACCTAGACCTAAGGCCCGGTCTTACCGGACCGGACGGCCCAT
>sRNA.cluster.1122
AGAGGAACGTGGTGACTGACATGCGGGCTCCACCGCTCACGGGCCCACCTGTCAGCGACCACGTCCCTCTGACGTCACGT
CTAAGGATCCCAATCCAGTTGGATACCGGGAGAAAATGGCTAAGAGCAAGTTTAGTAGCTTCAAATCATCTATAGTCAAT
TTAATAGCTCA
>sRNA.cluster.1123
TGGGTGAGAGGGACCTCGTCTGACGAGTGGTTAGGTGGCAACAGGTGGTGGTGACGAATTCAAGTATGGGAATCGTTGGA
GAATGGAAAGATGGTAGTGAATGGGCATGAGAAGTGATAGTGGCACGCGAAAAAGC
>sRNA.cluster.1124
GTCGGCGTGGGTACCCAAGAACGGTGGTGGCTCGTGTAGGTGACGTAGGAAGCGATGATGCAGGATGGCATCGTTGGCCG
TCAGCAGTTGTGGCTTAGCATAACGTAGACGACAGCGGCTCAAGGTGACGACGGTGATGACAGTTCAGACAGGCAACGAC
AGGCAATAGTGACGGCGGCCAAGGACAATAGGCGGCGACACAGACTACTCTCTGAGTGATGGTGCTAGGTCCTTACCCGG
TATCCACTG
>sRNA.cluster.1125
GATGGGGGTATGACATGGTGGGGAGAACGCCGGACTTAGAGGGAAGACCGTGGGAGACGACGGCCCGACAGTGGACAGTG
GACATGGCTGGGTGGTGAGGCGCCAAAGCTGTGGGGGTGACGGAAGGACGGTGGACCAGCGTTGTGACAGGGAGCAAACC
GAAGCTTGTGCTT
>sRNA.cluster.1126
ATTGATTATTATTTTTTTACGCCTAATCCGTCTGTACCCACGTATTGCCTCATGTAGACCCACACGGAACTATGGGATAA
GCTTTTTCTACAGTTTCTTTCTTCTTGGAGTTTGTGTGTAGTAGGCGATATAGTCGTCCGCTACCACCCACTCTCCTGGT
TTTTTTCCATCAGCTCATCACTTTGGCCAGGTTGGATG
>sRNA.cluster.1127
GTGCGAGGGTGGCAAGGCAGGGGATGAGTTCGTGGAGACGGAGTACTACAAGGATCTCGGCTGCGTCGGCAAGCAGCACC
ACACGACTGGAACAGGGTTCATCAAGATGGACAAGCCCTCGGCGGACGCGTCGTTTCATCTGTCTGATGACCCAGAT
>sRNA.cluster.1128
GCGCCCTCGCCGCCGGCGCCTTCGCCCTGTATGAGAAGCACGAGGCGAAGAAGGACCCGGAGAACGCGCACAGGCACAAG
ATCACGGAGGAGATCGCGGCCACGGCGGCGGTCGGCGCC
>sRNA.cluster.1129
CTTTCTAAAAGGGGTGGAGGGTGGAGACATATGAAGTTATTCTGACAGGATTGTGAGTCGAGGTCTGCCTCGGTCCAGCC
TCGCCCTAGCTAGGACCCGGGCCAACCATGGTCTTTGTATGGTTCACATTCTTCTACT
>sRNA.cluster.1130
AAAAATAAAAAATAAAATAGACGGTTTTGAAGAACGGTTTCATTGACATGGAGCCTACATAGCAGTGTTTACCTGTCTTC
GTCCCACATGACATTTATGTGATACTAGTAATAGTACACGTGCAAGGCACGTTCCCATTCTGTATATCATGGTAAACATT
>sRNA.cluster.1131
AAGCTAGCCTGCTCTTGCCGTTGGACAAAAGGGTTTTGTATTTTGTTGGGCTCATATTATTTATTTGGTTGTGGCTTGTA
GGGAGCACGATTTAAAGGTGTGTAAGTGGGGAGCATACGCATGGCCGTCCTGATTTCGCTGATGTGGTAGGTTAGGTTAG
TTGGTAGGTTGTTGTAG
>sRNA.cluster.1132
GGTTGCGATAGCTGGTTGGAATAAAAGACGACATAGATGCCATTTTTCCCAACGGACACCTATAAGAAGGCACGGATAAG
AAAAATAAAATGTATCGGTTCTAAAAATGTCCGAATAATAATAAAAAAAGCTGCTCGATGCGAAG
>sRNA.cluster.1133
CATCGTCTACTACGGTACTATTCCCTCCGTCACCAATTTTTTTTGTGGATGGGAGCATGGGACATAACCTTATACTACGA
ATCTGGACATGAGGCATATCCAGATTCGTAGTCCGACCCATCCTAAGTTGCTACATTATGGAACGGAGGGAGCAT
>sRNA.cluster.1134
GCCTCTGCTTGCGAGTTTGGGAATTTAGGATTAGAGGAGCAGATTCGAACAGAGAGAAAGGGGTAGGAGGAAGGGGAAGA
ACAGAAGAGAGAACTTGGAGCAGGGGAAGATGCAGTAGTTAGGGAGGAATAGTTTTCTGTT
>sRNA.cluster.1135
TATTTAAAAATAAGCAACAATCCGTGCCAATACAGAGATCATTTTAGTACAGATGGCATCCGGAGCCAGAGGAGTCGACG
GAGTCTCGGGACTAGAGTTCCTGATCTGGTTGGAGATGAGGAAAGGATGGACTGCAGCTTCAGATCTGGATGTGGAGC
>sRNA.cluster.1136
TGCCCGTGGGTGCTAGTGAACATCACCCACCCGAACAACCACAACAGGTACGCCTCAAGGGAGCGTCGGACCGAGTAATC
ATCAGCGTCAGGGTGCAGAAGGTCCGCCTACAGTTAAGAATGAAATGTT
>sRNA.cluster.1137
GAGAGAAGAAGATCCACTCGCCTCTTACGACAACCTAATGACGACAACCAAGAACCATCTACGACCAGACAAAGAGAAGA
AGTCAAAGACGGGAAAAAGACTTCCTACACAACGCCTCT
>sRNA.cluster.1138
ATATGTATCACCTACTCCCTCCTTCGTCCATAATATAGCAAGTTATAACCGGATGAAACATAGTATAACAAATTTGAATA
ATCCTCTTTCTAGATTCGTCGTACTATAAAATGTTCAATCTAGCTATAGCTTAGTTATAATATTAGATGAAGAGAGTACA
ACTTGTCAATTT
>sRNA.cluster.1139
TAATCTAGTATTCTCTCTAGCCTCACTCCCTCTCTTCTCTGTATGCCCTCTCTCCGGCCGATGAAGCGGGACAGGCGGCG
GGCGACTGAAGCGAGCGACGGACGGGGCGGAGTGGCCGGCCGT
>sRNA.cluster.1140
TGGGCGCGCGCCCAGTCGCTCACGCGGTCAGGCCTATGCTACAGTATACTACTACTCCTCCAGTGGGCAGAGTGACAGAG
GAGCAGTGGGCTAGGGAGTAGGGAGACCTCCACTAGCAATGCAGCAATGGCCCTATTTAGTTCTAAAGTTTTTTGCTGCC
T
>sRNA.cluster.1141
ACTAATAACAATGATACTAAGGCCATTCACAATGCAAGCTATGGGACCTATATCTTTAGCCTCAAAACTTGACCCAAAGA
CACTCATCCCACAATGCAAGCATCCATAGTCAGGATACCAAGCCCACAGCTGGTGGACCCCACT
>sRNA.cluster.1142
ATTATTGTACATATTTGTTACTCACGTGTGGACCTTTTTAGCTTCACACTCTCTCACAAAAAGTAGAGAGTTGGTGGAAG
TAGTTGACATATGGGTCCTCTAACCCCCATATGTCATCTCTTTTTCTTAAAAAAATCCAC
>sRNA.cluster.1143
CGTAAGAGTTCTAAGCAGTGGAAGAAAAAAACTAGCATATACGACGACTCCACTGTATGGACAGCTTAACCAGGAACAAC
ATATGGTAGCTTATTATAAGGGGAGCATATTGTATACTCAACAAGCCACATAACAAATATAACAAATATCCAAATATGCA
AGCGTATATCATAT
>sRNA.cluster.1144
ACGATATAAGAGCAAGTATAATAGTAGGCTATAAGCCGGCTAAATGCTGAGGTGGAGGAGAGAAGAGAGGAGAAGCGGGT
TGTAAACTTACAGCCGGCTTAGACACAAGAACCAAGAAACTCTGTGAGAGAGACAAGTGGGCCATGTATTAATTGTAAAG
AGCTAACTATTATATGGGTAGGCTGAGAGAAGGCTATAAAGAACCTTATAGCCAGCAGGTTGGCTGTCTGATACATTTGA
GCTGGTGAAAGTGCTAGCCAT
>sRNA.cluster.1145
ATGTTTTTTAAAGTAAACCCCTCGATGTTTTCAGGACATCTACAATCAGGGACACTCTACTGAGGGTACTCTCTGAGAAA
CTCCCCTCGCAATGAAGGACACCCTAGATGGGCTCCCCATGAGACAACTGAATGAAGGTACTCAAGA
>sRNA.cluster.1146
TTGGGTTCCGCCAACAAAACAAGAGGAAACCGGTACCTGCGAGACTGGCGAAGTCGGCACAAGAAGTAGGCGGAGTAGAG
GCAGCGGTTGCGGGCTCAGGTGCGGCTAAATCTAAATCAATATTCCGGGTCGGCGGAGTTGGTAGAAAGCACGGTTGGCG
ATAAGCTGGTACTAGTTTCATTCTTTCTATTCAAAAATCCAATACCCGGTTCGAGCACTAATTAAAAAACTA
>sRNA.cluster.1147
TTTGGCGCACTCTCCAATAAAGACCCACGTTGCATGCGTTGGGCAGCTGCGCCACCACCACTATCTGACGAGTTAGGTTC
GGCGGTGGGTAGCAACTAGCGGGTAGAGGATGGAGGGGGTTGGTTTCAGGCTTAGAGGAATAGTCGGCGAGGTGGCACCA
GCTCCAGCTCCAGCTCCACCAGAACCGTGTGGCTATAGTAGAGGACGACGTTGAGAGCGTTATATCTAAAGTGTAGGAGC
AGGGTCGAAGGTGATATCTTGACGACAAAATCCACCGGAGATGAAGACAACGGGTGGGGTGGGACACTAACAAATGTT
>sRNA.cluster.1148
GGGGCCAACGTCACCAATGGGCTATGCTGGGCTAGACTCAACTGTAAGCCGGCCCGATGAACAAGGGCGATGAGGAATCT
TCTGGAAGGTGTGGTGCCACTCCGGCAGTCGCAGCCTCCTCAACATGGGAATGGCGACAGTTGGGTTGAGGAGGCTAGAG
GTTTCCGCTCTTCATCGATGGCTGTCTGTCCTTGCCTCCTCGGCCCTCGCTGCCG
>sRNA.cluster.1149
ATATTTGTATAGATTAATGGATAAACCTACCCAAGGCCTAGCAGTATCAGTTTTTGTAGCCATAGCCATCTCATGCGTAA
AGCCCACCCCATCTTCTCTAGACTGAGAATAGCAAGACCTCCTAAGGACAGGGGCCAACACACCCGGTCCCATGAGACCG
AACAATTTCCTCCATTAGCGTTATCACTTCCTTTCCATAAAAAACCACGACGCCTTTTATCAATGGCCTTAAGC
>sRNA.cluster.1150
GTAGGGCGGGCGACGGCGGATCCGGCCACGAGTTCACTGAATCTGGTCGCGAATTCACTGGATCTGCGACGGCGACTTCG
GTAGCAAGGAGCGGCGACGACCTCTGCGAGAGAAGTCCTTGGCAGTGGTGGGGAGTGGCGAGGCTACCACAACGTCGGCG
AGTGGCAACAACGACTACAGCAAGTCCTAGGCCTCGCCTCGACCTCTAATTTTTTCCCATGCATA
>sRNA.cluster.1151
AAAGGGTGCCTAAGAATACAAACTGACAACCTCTGACCTCTGGGACGCTAGATCTGGTGTCGTGGAGGTTGCTTTGGAAG
GGGTAGAAGAGAGTGAGGAGTGGTGGAGGCGACGACACTGCAACTATGAATAGGTGACGACGGTGGTCACTCCAATCACA
GAAGTTAGAACAGGTGGCGACAATACATCTGTTACGGATCATCTAATC
>sRNA.cluster.1152
GCAACATGGCGCCTTGAACTAGCACCTTCTTTGTCTTTACGGGCATAAGCTTCTAGCAGCTATAGTTTCTCACATAATCT
CCAACTCTCTTAAGGGTGTGTTCGCTGCTGATGGATGGGAACATATCACCTAAGCATGAAAAATGAAGCAGTCCATTAGC
GCGTAATTAATTGAGTTTTAATTATTT
>sRNA.cluster.1153
ACATGGTGAGAAGCTGGTCTGCGTGGAGCGAAACTTTTGCAGGTGAGGTTGGGTAGGATGGGAGTCGGACGTATAGCAGT
GCTGTTAAATAAAGCGTGACGAGTGGCGAATCAAGGGGCGTTGTCAGCTGTGGACGAAGGAAGACGAAAGAGCAGTGTAG
TAGGCCGTGTATGTTGGCTCCTTTCAAATTTTAA
>sRNA.cluster.1154
AGAAGCCCTTTTAAAAAACATTCCAAAAATAAGCCATGTCGTGCAACGCAAACGGCACGACGCGTGTGACATGAGAGGAG
AAGAGGAGCGGGCTGGCGCGGCGCATGTGTGGTCGAGTGAGCAGACGTGTGAGCAGATGTGTGTGAGAGAGCGTGCTAGT
CGTGGGGACGTACGTAGCGGGCGGGTGGGTCCATGTCTGCGT
>sRNA.cluster.1155
ATTTTAAATGAGTCCCATTTGTCAGCCAAAGTAGAGGTATTGATAATACCACATCAGCGTCTATGTGACATACCACGTCA
GCACCATGTAGGATGCCGGAACGGCGATGGCTATGTTGGACCGGAATGACACACTTTGGCAAGTTCTAGGGTTTGAATAT
ACATTTTTAGGGTTCGGGGACCTAGAT
>sRNA.cluster.1156
TGCTCCCTGACATTTGGGACCACTGTATATGGTTTTCCACATCTCATTAACATGTGGGCCCTAGATGAAAAACCACTTTT
GAAACCACCAAGGAGTCTATATTTACTGGTTTTGGAAGACAGAGGATGCGCTATACCCGATCTCGTGAATGAGGGATGTG
ATTCAATCAGTAACAAGATATGAGGGAGGCAAAATAGTCT
>sRNA.cluster.1157
ATGCATTGGTCCCATGACTACAGCTGACTAATGTTCAAAGCGGAAGATAACTCGGAGAGTAATTGAGTTATATAAATGCC
ACCATTGCCATCACACCTAACCAACACATACACCGCCATAAGGACGCCGCACCAATAGGGAACCTCTAATGAGACGCTTT
GTAGAAGGCTACAACATTGGGAATGTCAC
>sRNA.cluster.1158
CATAGCTACATTGGTGTACATCTTTAATGCATGCCATCCAATTTTAGATTACCATATTACTTTCGAACGAATGGAGTAAG
AAATGCTCATCTGGTTGGCATCAATATTTTAGGCGACTGGTGATATGGAAGATGTTCTCCGGGGTTGATTACAACCGTAG
TTCCTCGTTCCATGTCGTAGACACACAAC
>sRNA.cluster.1159
CCACCGGCGGCGCCTCTCTCCCTCCCTATCTCCACAGCTTGACCGAGCTGGTTTCGCCAAATCCAGCCTGAGAGTCACCG
GATCTGACCTTGGGAAGAGGTGGGAGCGGCTCGACGACAGCAGCGGCACGACGACGGTCATCCCGCAACCCCTCCATGGC
AGGGACAGCCTCAACGGTGACGCGATGGCAGGGCAGCCTCGATGACAATGATGATGAGGGGACCGTTGCTTCGCGTTTTG
GGACATAGCCTCTCCAACGCGGTAA
>sRNA.cluster.1160
ATAATAAATAAATATATTTGTTGAAGGCATATCATGAGAACCTTCGACCAAGGCTGCCAAAACCTGGTGGGCTCGATCGG
GCGAAGCATAGGGGGTTCACTAAAGGCCAAGACACTTTTGCCACCTGAGGGCCCATAACAAAGCCCATCAAGGAGCCCAG
GGCATAATAGACTCTAGTTACCCTCACAAATGCCCATATCATAAGAGTATTCATGTAAATTCTCCTTACTCATTAACTCT
AGGGTACATGAACCATGTACTCATTAACTTTAGGTTGCATGAGTTTGTACTAAAGCTATA
>sRNA.cluster.1161
TCTCCCATTATGGAGATTGGTAACCGACTCAAAGCAATTTGATTGTAATTCAATTCATGACGATCATAAGTAGAAAGTTC
ATATTCTTCAGTCATTGATAAACAGTTTGCCGGACAGTACTCAACACAATTACCACAAAATATACAAACTCCGAAATCAA
TACTATAATTAAGCAATTGTTTCCTTTTAATATCCTTTTCAAATCTCCAATCCACAAGAGGTAGATCTATAGGGCATACG
CGAACACATACTTCACAAGCAATACATTTATCAAATTCAAAGTGGATTCGCCCCCGGAAACGCTCCGATGTAATTGATTT
TTCATAGGGGTAGTGAATCGTTATAGGTAAACGATTTGTGTGGGATAAGGTAATTA
>sRNA.cluster.1162
TGAGGGGGGTTCCCTGATTTGGGTTGGGGGTGCCTATATGGTGAAAATATGAGGGTAACAGGCTATTTAGAATTTTAGGC
AGGGTTCCTGGGCACCCCCCGGCTCATTGGGCTCCGCCACTGCATCCAAACCAAATTGCCAAACCAGCTAAACCCACGGT
GGAGGGGTATTGGAAAGGGATTGGGTGGT
>sRNA.cluster.1163
AGGTAAAAATCTGATGTGGCAAGAGAGTTAATGAGGAGAGAGATAAAAGATGAAAAAACCGTCTCTACACAAGAACCAAG
AATAAAACAAGAGAATAAGTGGATAAAGGAGAGAGAAGGAAGATGATTGGATGAGAATTTAATTTGAAGACACCATCCAT
TTGATAGATAGTTTCTACGCATAGTATCTATATAATATGGCAAGTATGAAAACTAGGGATGGCCT
>sRNA.cluster.1164
TAAGAACATTTTTAAAAACCGGCACAAAATAGAATATGTGCCAGTTTTTAATTAGAACCGACACCTATTATTACTTAAAG
GTGCCGGTTTTTTGTAATTTCAACCCGCGGAGGTAGGAAAAGGCTTATGGGTACCGGTTTCAGTACTACCGGCACCTATA
GTGGCGACACCTA
>sRNA.cluster.1165
TTGTAGCCACAGTTGTGGCAAGATTCCCCTCCAACAAATTGGGTCCCACGTGTCAATGGCTCAAAAAAGTGTGGCAAGAT
TCCCTTAGACTTAGTAAGTTGTGGCTAACAATTTGATCACCTCACCTTAGACAAGGTGTGGCAACTTTTATTGGCAAGTA
ATGGTAAAGTGTGGCTGGGAACCAAACAGCCCCTTTGTACC
>sRNA.cluster.1166
ACTTCCCTGATTAGCATCGACAGGCCACTAGTACAAAAATAATTTTCCATTTTGAAAATTGACGGAAGTAGTCGCCTACC
GCCCTCTGGGAGGGCGATTTTCGGCGAAAATGACGTGGCAGACGGCCGTTCGCTCTCGGGCGACGGCCGTCAACGAAATT
TGCAGGCGGCCCCCTTGCCGCCCTCCGCTAGGGCGATTTTGTACTGTGCGGGGGGCCGCCTGCAAATGGGCGGCGAGGGG
GCATGGAATTTTGCAGGCGGCCCCCTTGCCGCCCTGGGGGAGGGCGATTTTGTACTGTGCGGGGGGCCGCCTGCAAATGG
GCGGCGAGGGGGCATGGAATTTTGCAGGCGGCCCCCTTGCCGCCCTGGGGGAG
>sRNA.cluster.1167
CATCACGATAAACCTAGAGTTGGGCGTGGTGAAAAATGGAATAGGCGATTAGTGGGTTGAGCGTTTGGGATAAGTGAGAT
ACGCCGAGCCAAAATTCAGGGCTGTCCAGGGAA
>sRNA.cluster.1168
CACCGTTTAACAGTTTAAAAAGCGTACGCACGGAAAAGAGGAAGAGGGGTTGGGAACATGTCGGAGGAGCCGAGATGGGA
CGGGGACACGGGAGGGCGGACGGAGGCGAGAAGC
>sRNA.cluster.1169
AATCATTTTTTAATTATACGACAGACCCACACGCGCCTACACCATTACACACGCAACACCACACTCACACCGCCATGAAT
ACGTCCCCTAACACATGCTTGAAGAGACTGAAATTAGCGGCACGTTCATGATCTCACAGTTCTCATTAAAGTCTTGTTGA
AA
>sRNA.cluster.1170
GGTGGGGGCTTCGATTTTTTTAGCTGCCGGATGTGTTTTAAGATTGGTGGTAGTGAGGGACAAAATTTGTTAGATGCGTG
AAACTCATAACAAGGGAACACAAGCGCTTAACGCTAATCCGTGCGCTAGTACGTGTTTTTAAGGTATTCATATA
>sRNA.cluster.1171
GCCACGTCAGCCAAAACCGCCTTTAAAACCACCGAGAGACCTTAGGTGATCGGTTTTGTACAGTTAAGGGATCTCGCATA
TCTGGTTTACGCATATCTGGTTTTGTGGTTCGAGGA
>sRNA.cluster.1172
CACGAGGCGGAGGTGGAGACGGTGGCGGCGGGACTGGGCTTTGACGGAGACGATGCCGGATGAAGATGGCGGATACAACA
GGATGATGATAGTAGTTGAAGATAGCGGATAGAGCAGGATGACAACGACGGCAACATGGT
>sRNA.cluster.1173
ATTAGCTTACAAGATGATAAGAGGATGCAGACGAAACCATTGTCGTCGCCATCTTTGCCAGGTTCCATCTGTGAAAGAGC
TTCAGGCCTGCACGTGCATGACAGCTTGTCCGTC
>sRNA.cluster.1174
ACAGAGTGAAACCCCCGTTGAGGCCGATTCGTTTCATTCACCGGATCTCTTGCGTCCGCCTCCGCCGTGCGACCTCCGCA
TTCTCCCGCGCCGCGCCGGATTTTGGGTACAAATGATCCCAGCAACTTGTATCAATTAAATGCTTTGCTTAGTCTTGGAA
ACGTCAAAGTGAAACCCCTCCACTGTGGGGATTGTTTCATAAAAGATTTCATTTGAGAGAAGATGGTATAATATTTTGGG
TAGCCGTGCAATGACACTAGCCATTGTGACTGGCCTT
>sRNA.cluster.1175
ACCAGGGCGCCTGGGCGGATAGGTCCGACTGGGAAGTGGCGAGAAGTGTGGGTCCGTCCGTTGTCCCCATGGATGGCTGG
GACATGTCCCGAGACTCAACGACGCGTGGAGGGCAAATAGCTGGCTGATGGTGAGCATTGATGGTTTAATTAGTATACTT
GCGGTTTACTAGTTTGATAAATTTTTACGAGT
>sRNA.cluster.1176
TTTGCGTTGTGGAGGAATTGTGCGCCGTTCTTTTCGTTGTAGATAAAGTGTCGATGTATCTTTCTATGTGTCGATGTAGA
AAGTGTCGATGTATCTTTCTATGTTGGATCGCGTATCTATGTTGGCTTCACCATCACCACTACTAATTTTTTT
>sRNA.cluster.1177
ACATTTTTGTATTAAGAGGAATAAATGTATTTACAGAACGGGCCTGAAAAATAAAAAGAAAGGGACAGGGTACAGGAGAG
GAGAAGAGAAAAGTAGAAGCCTAATCTCCCGAATGATTTGGCGACCAAAGAACAAGCGAAGGGACTGTCATGGTCGGTAT
GGCTGATCTAGCCATCCGTCAGAGGTCCGCTTCCCCCATCATAGCCA
>sRNA.cluster.1178
GCGGCAACCGGCGGTGAAGTTGGTGGCGATGTGGAGGCGGAGTGGCAGTTAACCGGCGCTCCCACTTGGCAGACTTGAGG
GAGAGAGAGCCGAGCGGGCCGAGGGAGGAGGCCGGCCCGAGAGGGAGAGA
>sRNA.cluster.1179
AAAATTAAATAACCAACAAAAATCTCAAATACCTACTTTTATAAAAGAAACATCCGTCAAGATACAAGAGTGGAGAGAAT
GCCAACTACCCTGTCACTCCTTCATAAATTTCCCTCACCTTTTCCCTATTTTTTTAGCT
>sRNA.cluster.1180
AAATACATAAATTATCTATCTCAAGTACGTCTCCAACTTATCTTGAGCCATCAGTCAGATTAAAAGCAGCGCCCTGCCGG
CAGCTCCTGACCTCTGTTCCTATGGGAGAAAGCATTTTGGAGATTTGCTCAG
>sRNA.cluster.1181
GGACTACTTCATTTCTTTCCTCATATACTACTGTGCGTCCTACTAGAGGTGGAAACGAGGAGATGGATTCTGATCACTAG
GATGGATGTCTACCCGTTTATCGCATGACAATCAAGTGGTTATGAAAACTT
>sRNA.cluster.1182
GTCCTTGAACCCTAAAACCAGATACAACCATTAAAATCATTGCAAACAAGGTATCTCGGCGGTTTGTAAGGCGGTTTTGG
CTGACGTGCACCTACGTGGTTGTTTTGACTAGATCTGTGTCGCACGTGGCGCTTATGTGGCA
>sRNA.cluster.1183
GGGGGGGGAGGGATGGTTGGGCCAGAGGGAAATGGTGACGATGCTCGAGCTCAAAGCTTGTCGTCGAATGGATGAGGAGT
CGTCGTCCACATCAGGGGAGGGAGAAAGGGAAGAGAGCATCATTGCCCGAC
>sRNA.cluster.1184
ATGATCTTAAGGTTGAAATCACATACTCTTGTCAGTTATCACTGTAATATCAAGCGCATCTCAACTGAAATTCTCCATCT
CTGTCAGACTAGGCCGACATAAGAAGGCCCCGCTAGAAGAAGAAGAGGAGAC
>sRNA.cluster.1185
ACCTCTTCCTCCAGAACTCCATAAAGGAATGCGTTCTGTACGTCCAGCTAGCGTAAGCTCCATCCTCTTATAACTGCAAC
TGACAACACAAGACGAATAGTGGCAGCTTTGACTACAGGACTGAAGGTGTCCTCAT
>sRNA.cluster.1186
TCCCTTATCTCTCTTTACCTCTTCCCAATCTCTCACTGTGGTCAAGAGCCTTGAGGTGGCGACCAGCGAGACGAATGGGC
GTCCGGACGACGAAAAGAGGAGCTGGAGATGATGGTAGGAGCCATGAACGTCGTGCTC
>sRNA.cluster.1187
CAGCCAAAATGACTCTCCAAGTTTGACCAGTGAGTGTTGTGATTTGGTCAGCCAGATGGCTTAGGCAACTAAATAGAAAG
GCTGTCAGAGGGTATTTTCTCTTCATATTTACTAAAATTTAGTTTGGAGAGT
>sRNA.cluster.1188
CTTCCTTTGGGCTCCAGCGGTCTAGCTGAGTAGCTGCCCTCAGTCCCCCGAACCGCGACGCCGCCCGGACGCCCGACGCG
GCGACCCTGAACGGCCGAAGTGTCGACCTCGCCGCACTCTGTCACCT
>sRNA.cluster.1189
ATGGAAATTTACGGTTCATTTCGTATTGCCCCTTCTCTCACTGCAATGCCGCGTGCGGTGGGAAGGAAAAGAACGCAAAA
GAGATGAGAGCGAAAGAGATGCCGCGTGCGTAATGTGGAAGAGAATGCGAAAGTACAAAACAACC
>sRNA.cluster.1190
GAGGAAGATGGGGAGGGAAGGAGACCAACCGGAACAGAGATGGTGATGAGGATGATGACAAGGACAACAACGGTGACACG
GTGATGTAGTGGGTCGATGGATAATGGTGGAGACGTTGTTATATTTTGAGACAAA
>sRNA.cluster.1191
AAGGTACTCATTTTGCAACATACCGATTCGATCGTCAAATCTGCGCCGCTGCGCCATCTACTCACCCTCGACCTGTCATC
CTCCGCCACAACTGCCCAGAGGTAGATCTACACTAGAAGGGTCGGTGTCAGGTGATACCGACGACTTTCGATAAAAGTTA
TGGTTAAACTGCTTGTTCATATATTACAATACTATAGTTATAATATCGATAGACACGTTATGACACCAA
>sRNA.cluster.1192
CATACACACTGGACCTAATTCGTAGAGGAAGAGGAGGACGACGAGGAGGAATCTGACAAGTCCAAGTCCGAGGTCAATGA
TGAGGATGACGACGAGGGCAGCGAAGAGGATGAAGACGATGACGAGTGAGCCTTCCAGTGGACAAGATGGGAGCAGCAAG
ACGCTAAGGGCGGCGGGCGTTTT
>sRNA.cluster.1193
AGAGGATTTGAACCCGTTTATAGATCCATTAACTTCACTGAAATTTTATTAGACTATTCACAGTGCAAGTACCCATATGA
GCTACCACAGGATGACACATAGGATAAAAAAGGTATGAAGGCACTCTCTTCACAGTGCAAGCACCGGTGTGGGACCCACA
GATACTACTTCACCGAATCCCCCACCTCCCTCAGTCACCA
>sRNA.cluster.1194
GATTTCTCTCTCCTCCTCAACCGGAAAATATTATTCTAATCGGTGCGGTGTCCATCGGCAAATTATCACGTTTATGAAGT
GTCTTCCCCAAAAGTGAGTTCGGGCAGTGTCTTATGGCTAAAACTACAAAATCGTAGTATCCTGTAGCAAAATTTG
>sRNA.cluster.1195
GTGTTCAACATGACCTTTTCCTCTTCGCCAATGGTCATGTACTGCGGTTGGCGTGGCGAGCCCAACATGGTCAGAGATAA
AGGAGAATGCAGAGAGAGGAAGAGTGCTAAGAAAACCCACATTGCCCTCTTTTTACTGGAAAATAGATGGA
>sRNA.cluster.1196
CCGGAACTACCACACGTTCTCCCTCCAGCAATCAACTGATCGGATAGGGTTTTAGGATTTTCGGGGAGAAGATAATCGTG
GTGAGATCGTCGTCTATCCACGACATCGGTCTCTCCTATTAATATGGCCCTCAGGGAGATCGGAGGCAAATCCT
>sRNA.cluster.1197
TCTTGTGTTTGTATTCATATTCGACACTATCCATATCCGACCCGATTCTAATTATCAATCACCTATCAAGACAAATCGGA
CGCTACGATGAGACATGAAAACACCCGATCCTATTCCGACCTTGATATATATGTGGAATCGT
>sRNA.cluster.1198
CTAATGCTTCATTAATTATGTCTTGTAGGACAAGGTGTCCTAGTGACTAATGAAGACGTTGGATGCATGTGCATATCATA
GTCCTACGAATTTAGATGGGTTTTCTATAGGATTAGGATTTTTAAGGATGCGGAAGTAGATTTT
>sRNA.cluster.1199
TCTAGGTAAAAGCTAGAGCGAGGATGACACTCTAATTTACCTTTTGTAATCTAAGGTAATTGTTGACCATTGTGGCTAGG
CATGATGTAACATAAGTTAATCTTCTTTTAAGAGCATTGCTTCGGTCCTTCTTTTTGTACCGCAAGGTACTAGTACTATG
AGGTACC
>sRNA.cluster.1200
TCGGCTGTGCCGACGCGTGAAGCCACGCGGACGCTGTGCTCGCCGCCGACGTAGCAGACGCACTCAACTTCGCTGCGGGA
AAAAGAAGGGAGAAGACAGAAGAAGGAAGGAAGAAGACGAAAAGGGAAGGGAATGGATAAAAAATGA
>sRNA.cluster.1201
AAACTTTTTATTCAAATGGGTCGTCTTAATTTTGCTGGGGGCCAGACACGAGCATGGTCGTCCGTCTTGCTTGTTATATC
GACCGATGTGGAACGGATGTCGCTGGTGCATCCGATGTCCCTCTGACTTAGCGAGCAGCTAT
>sRNA.cluster.1202
ACAAAAACAGAAACAAAACTTAAGAAACCTCTGGGCTGAGCAGTACCGTGCGAAACAGGTGCCGTAGGTCGAGGTCCTGC
TCCGACGGTAGGCGCGCGAGGCCGTGGGTGTACCGGACCAGCTGGAGGTACGACGTCCACGGCGCTGCGACAGGAGAAGA
CGCGCATGACCGCACGCATCTTCTCCTGCATCCGGTCGAAGGTCACCCTCTGCTCAACGTCAGTCAAGTGA
>sRNA.cluster.1203
AAAGGGCATTTTTGCAGGCGGACCTGTTAAGGAATACGTCTGCGAAAATAAAAATATTATCGCAGGCGGCGTTTTATGTC
GTCCGCTTGTAAAGATTGTTTTCACATATGGACCTCTTAAATGGATCGCACGGGAAAATGAGCTGATTTTCC
>sRNA.cluster.1204
ATGTGTGGTCTTGTTTTAAAGATTTAATTGCAACGAATTTAATGGTGCAATCGGATCATGATTTGGATAAGTAATTTAAG
AGAAAAATCAGTTTAAAGTAGTTTTGCACGTAAATCGGACGCTGACGTCATGCTGACGTCAGCGCCCGATTTTTCTCCAA
ACCGATCGGGCGCCCAACCCGTAAACATGTCCTTAAAAATTACATCAAGTGAACAGGCCCTAACAACTTCGACCCAACAT
ATTGGAGTACGTATGGTACTAGTACGTA
>sRNA.cluster.1205
GCTTCTCCTCAGGAGGATAGATGGGGCGAAAAAAAAAAAAGAGGGGACTGGTGGAAATAAGACAGCTAAAGAGTGCCAAG
TAGGAATGAGATAGCTACTCAGGATGTTGCAGATGATTTTGACCCACAGCATGTACCTGAGGAGGAGGT
>sRNA.cluster.1206
CGACTAGATCGCCCGCTCTGATACCATGTTGGATAGTATAGGAGAGGTATACTGCGTAACGTGGGACAATTGTATTGAAT
CTCAGGAGACCGGTATATATAGGAGTACATGGGGAGGAGATAAGGAAGGATTACAGATATGGAAGGAGTCCACACAAATC
AATCCTATCCTAATAT
>sRNA.cluster.1207
TGAGGAATTAATTAAAGATTTATGTTGCCGCTACTGCTGCCAACCTCTTAAGTGGTCCGTCTGAAAAAATTGATTTTCGC
AGATAGATGATGAAAACCCATCCCGGTTTATATTTTTCAGGTGGACATTTGGCTTCGAGAATCATACCGTCTGAAAAAAA
TAAAAGA
>sRNA.cluster.1208
TGGTGAACAGTACCAACACAGTAAAAAATCGCTAGCTACGTCAGTGCTGCGTTTTGGAGCCGTGGGACCACGACGATCCC
ACGTTTTAGAGTGGAGCTACGAACTGGCACGGTCCCGCGTTTCCACCCTTCGGACCATTGTGTAAGTTTTTGGAGTCGTA
TGGGTTGATGTGATGGAGAAGAATATTTAGTCTGACGTGTGATAAACTGAGCCACGTCACTGACAGTAACGACTGCC
>sRNA.cluster.1209
AAATGAAGAATAAATACGATTGGTAGAGAAGATAGATGATGTATTTATTAATGGCCCACTTTAAGAAACCATGGGTTGTA
GAGTGTAGTTTCTATTGTGATGTCTTATTGACATGGCACCACAAACACTACTACTTATAGACACTGTGGGTTGGTACTGT
CCTTAGCAGACGAAGTCATCCAATAAGCTGATATTTCGGACTCCACAAATCTAA
>sRNA.cluster.1210
TTCCGTCCTAAAATGTAAGCAATTTTAAGGTTGGCACGGGTATTAAGAAAGTAGGAGAAAATGATTGAAGGAAGTATGTG
ATTAGTTGAAAAGAGAAAGTAGGTGAAGAAGAATGGTTGTGATTGGTTGAGAAGTAGAGATAGGTCGAAAAAGTGAATGG
TAAAGGGTTGTAATTGGTAAGTAGGTTAAA
>sRNA.cluster.1211
GAAAGATAGGAAAGATCTCCCTCCAAGCCGTACATACAACTTTCATCGAATACGGCTTTCCACAGAATTCTATAGGGATC
TATGAGATCGAGTATGGAATTCAGTTTACTCACTTAAAATTGAGTATCCGTTTCCCTCCTTTTCCCGCTAGGATCGGAAA
TCCTGTATTTTCCATATCCATACCATCAAGTCCTTAGGTTTCCGAAATAGTGTAATGGAAAAAGAAGA
>sRNA.cluster.1212
AATCAATCATTCAGGTTAAGATCGATCTAAACCAATCCATTTTTTCTATATACATACGACATGCCAACGGTTAAACAACT
TATTAGAAACGCAAGACAGCCAATACGAAATGCTAGAAAATCGGCCGCGCTTAAGGGATGTCCTCAGCGTCGAGGAACAT
GTGCTAGGGTGTATACTATCAACC
>sRNA.cluster.1213
TTAGTATTCGATACTGGGTTATTCATAGCATTACTATACCTTCCCTATTCATTGCGGGTTGGTTATTTGTCAGTACGGGT
TTAGCTTATGACGTGTTTGGAAGTCCTCGGCCAAACGAGTATTTCACAGAAAGCCGACAAGGAATTCCGTTAATAACCGA
CCGTTTTGATTCTTTAGAACAACTCT
>sRNA.cluster.1214
TGGAACCAACTTATAAGGGTTTATCCCTTCAACCATGTCACTCCCGGGTTAACTCTTTTACACGAAGTGAGGATAAATGT
GTAAATGGGGTGCTTTGTGTAAGTAGGTCCGCTTGTCTTGAATGGCAGGGTTGCATGGTTCTGGAGGGCGGGCTGTTATA
TTCTTCACACCTTGCATGTAAGCGGAATTGTGGACTACTACCAGAGAGCATGAAGAAATAAAGAAATAGAT
>sRNA.cluster.1215
ATCACCACCGTGGATACGACCATAGCTACCTTCTATATCCATTAACCAAAGTGCATAGTGTATACTTTCTATGTAAGATT
TACATTATATATATGGACAAATGTCACTCCACTATAAGCTTTATGTGTTCTCGTTGACAGAAGTACTTGCATGGATGAAG
AGAGGGAGACCAAGCGGGGATGTGAAGTTGATTGGGGACCAA
>sRNA.cluster.1216
GTCCTATTTTATCCCTAGTCTTTTATAATTTCTGACTCCGCCACTAGCTATGAAGGTGGTGGTTTAAATAGTAGTGGAGC
TGTTTGTCATGACTCATGAGTAGACGAATGTGCAAGAGAGAGATTATGTGGGTTGCAGAGAAGGTACTAAGGTAGTAGGC
TAGAATTAGGGGAAAAAACCGTCCAGCGCACATTTACGTCCAAAAAAAACCATGATAGTTTTCCTACTTTCCTACTACTT
TCAGCTCAGTAGATGCCATTTAGAAACTCAAGTTCTA
>sRNA.cluster.1217
ATTTGCAAAAATATACCCAATCCACATGATGGTTGCGTGAGAGCGCCGGTCCCGCAGGCCGGGGATGCGATACCGCGCCG
GTCCCGCAGGATAGGCGAACGGCACCACGGGTTATTTGCGTCACGGTGTGGACCCGCCGAGCTAGAGCGCTCCCGCATAT
TGGATGCGCGGGACCGGCCCCTCTC
>sRNA.cluster.1218
ACGAATTAAACCACTAAAACCACCCTAGAACAACTGATACAACAAGGGGATAAGCCTCACCTAGGGTTTCTTTAGAGAAC
TTGTGAGGAGACAATAGGGGAGACTCCGATCTAACCCCTCCTTCTACTCCTCTCCTCCTCCTCGTTCCGTTTTTCTACTT
CGCTTCTTGATCCAAGCTATGAAGGTGGAGATCTAGGGAGAGCAATTTGCTGTAGAGGGGAGAGATGCGAACACAGGAGG
AGGGGAGGAAGGAGGCGCCGGCCAGGGAGAGGGGTGGCGGCACTATGAGGGGAGGTGGGATTCGGTTCCCCTCTCTCT
>sRNA.cluster.1219
ATCTCTCGCCTTCGATTTCCTACTTGTAGATGATGGATAACATGGAGGAATGCTTGTGATTTTGAGGATTTTTTTTAATG
CCTACTTTGTTTGTCCCCCCTTCCTTATTCTAATGGGTTTTAGGGTTAAGAATTTGTAGATCTGAACATGATCTTGCATG
ATTAAAATATGGGTAAAGTAGCATTGAAGCATTTGTTGCATCTTTAGTGTGGTATATGTGGGCCATGTGGCATTACATTA
CTTGGGTTGCAAAACCCTATATTTGTGTGAATTTGTAGATCTGATTGTTTAGATAGAA
>sRNA.cluster.1220
CCATGAATTGATTTGATAGATCCGATATTCATAATATTGAATTGATTCAGTATTATCAGAATGCAAGTCCTCCCCTTGAA
TTTACAGGATACCCTTTTCCCTCTCCATGGGATTACATCCCGAGTTATTGCGAAAAAAAAAGAGGTTATGGAAGTCAATA
TTCTCGCATTTATTGCTACTGCATTGTCCATTCTAGTTCCTACTGCCTTTTTACTTATTATTTATGTAAAAACAGTCAGC
CAAAATGATTAATTGGAAGTTCAATTAATCATTGAAGAAATGAAAAAGGGATTAAATAAAATAAAAATCCAAGTCTTAAA
TGAAAGGATCCGGTTGGAATCATAAAGTGTGGTAGAAAAAACTACATATAGTTTTTTCTACCACACTTTA
>sRNA.cluster.1221
TCTGAAACAGGTTATTGAGCGAACTATTATTCAGGACAAGTGGACAACCATGGATAGCAATCGAATGAACTGTGGGCAAT
GAGGAGGCGCCGGAGTCACGGGGGGGGAGGTCGGCGATGAGACAAAGGTTGACGGTAGGGTGACACTAGCGAAACTGAAT
AGGAGGTAAAAATGACAAGGGCGGATCCATCATCCGGTGGCACAAACCACCCCAAGACACAGAAGGTCTTGTAGGGGCAG
GGCTTGATGTCTCCAGACTTGAAGAAGAACATTGTAGGCAGGGAA
>sRNA.cluster.1222
TAGCTATCATCCGTGTTGAGCACTCTTGCCGGTTTCTTCTCCAGTCCAAGTGTCCGCGCTGCTCACGCTTGGACTGCGGG
GGGATGTTAGAGTATATGGTAGTTAGAGTTATATTAGGATAGGATTGACTTGTGTGGACTCCTTCCATATCTGTAATCCT
TCCTTATCTCCTCCCCATGTACTCCTATATATACCGCCCCCTGAGGCTCAATACAATCAATCCACGTTATCTCTAATACT
ATCCAACATGGTATCAGAGTAGGCGCTAGAGGACCGCCGCTCACCTTCCGCTGCCGCCGCCCCCGGGAG
>sRNA.cluster.1223
AAGATCAGCTGTTCTCTATCACGGAATAGTTCAAGTCAGCAATATATCCATAAACATAGAGCTTATTTGGTAGAACTCCA
ACTTCTAAAATTAGCTTTAGGAGGGTCTGAAGTGAAGTTGTACAACAGTCTAAACCCAACTTCAACTCTCCAATTAATTT
AATAGAGCGCTCTACTCAGTTTTGCTTCTATTTTAGGTA
>sRNA.cluster.1224
TGAGGCTGAGTCTGGCCTGGTTGAGAGGATACACATGCAGCTGTTTGGTTGCCCGCATCTGATGAACCTGGATCTGTTGA
GATGATGTTTGGTTGGTTGCAGCAAAGAATTGGTGGAATGGTTGCATGCAGGAGATGTTGTTTGGTTGGATGGATAAAAG
GTGGATATGGTGAGC
>sRNA.cluster.1225
GCTTCATTTTATCCATCCCCGCGCGGCATATGCTCACCTTGCTTCGTCGCTGTTGGAGCTTATGGGGGAGATCGAAGCGG
TGAATTTATCCTCACGGTTATCCCTATCACCACATATGCTCACCTTGCTTTGTCGCCATTGGAGCTTATGGAGGAGGTCG
AAACCATAGCCAGTAGTCGGCAAAGAAGAGAAACGGTGGGGTGGCGGCGGAGATGGGGAAGGTTGTTAACTAGGGTTAGA
AGTTATATATGCCTGTTAAATGGGCTTTT
>sRNA.cluster.1226
TGTTCACCATCTTCTTGCCATTGTCTTCATCCTGGAAATAGATGCGGCTCCTGCGCATCCCGGACCTGATATGGGAGGTC
GAGGTGAAGGCGGCGACAAGACCCTGCCTCAGAGCTACTGATCGGGGACCACCACCGCACTCCTCTCCAATTCGCCTTCT
CTTCCTCAAGTGTTCTGTGGAGGCGGAGGCGATGGCGGTCAGTGGAGGTAGAGGCGGTGAGGAGAAGCGGACAGATTGGA
AGGCTAGAGCCGTGCCCTCCTCGAGCCCCA
>sRNA.cluster.1227
CTCAAAATTGAGGTTTTCTATTGATGCCTTGAATACCATATAGCTTACCCTATAGACAAGGAACAAAGAAGAGAAAAAAA
GAATTCTGTTTCGCTTGGTCTCGAAACAGGATTGCTGTGCCATAGGAAGGATAGCTATACTAATTTGGTATACTCAAAAT
ACACCTTTGGTACAAAATTGACAATCTCACAAGGATGAAATATCAGTAATTTTCTATTTACTGGTTGATCCCATCTTTTA
CGGAATCAATTCCTTTTTTGAATGTACAAAAATTTGGGGAGCTCAGCATGTCTGGAAGCACGGGAGAACGTTCTTTTGCT
GATATTATTACCAGTATTCGATACT
>sRNA.cluster.1228
GTTGTTTGACCACGCCAGCCACAGTGGTGTGACAAGACGTGTGGCACGACAAGCCAGCACTGCCACACCAGCGGCGCGTG
GCGTGACAGACTTATTTAAGACACGCCAGATGTTTATATTTGGCAAC
>sRNA.cluster.1229
CCTCCTAAAAGGTGTGATAGGAATGAGTGACAAAACTCTGGTATATGTTTGTGAACTTTGATGAAAAGGGTGTCAGTCTC
TAAGGGGTGATGATATGCTATGTAAACACAGCCTTTGAGTATTAGCTTCTTAGTATCTTCCATGACTCTCTCTGGATCTT
TCAAATCAGGT
>sRNA.cluster.1230
CTGTCCCAAATATAAGAAATTATGGTTGAATGTGATACATAATGGACTGAATGGACATATGATAGTATTACAAATTTAGA
CATGACGCATATCCAGATTCGTAGTATTAG
>sRNA.cluster.1231
AGCATTCAATCTTGAATGGAATGTGGCACCTCCTAATATAACGAATCTAGACAACCATATGTTTAAATTTATACCGGGAG
AAGATGTAGGGGTTACATTTTTCTCTTAGATTGAG
>sRNA.cluster.1232
ACTAAACTTTTACTAATAATCGTCTCAACCATTTGATTTAGGTATATGAAAGTTATGAAAAATCGGCGTACACTCATATA
GCGTGACACGTCTACCCTAAAGTTCAACAAATATCT
>sRNA.cluster.1233
AAGGATATCGAAAGATGACATTAGATGGATCACCAGACAAGCAAGAAATCAAATCACCGGACATCTACATTTGAAGGAGC
TGACCTGCGGGCCATAGACGTGGTTGGAGGCGATGAACTT
>sRNA.cluster.1234
GGCGGTGGCCGCCGGCTCCGACGAGCGGTGGGGCGACAGCGATGGGGACGACGGTGGCCGCTGGCTCCAACGATTTGGGG
GAGAAGAGTGAGGTAGGAGGAGGGGATCC
>sRNA.cluster.1235
AGAAAACTTCCGCACAGAGAATATCAGCTTTGAAGTCGCCGATTTCGAGACAGCATACCATGCCATACTCGGACGCCCGG
CGTTAGCCAAGTTCATGGCCGTCCCGCACTACACCTACATGATGATGAAGATGCCTGGTCCCCGAGGAGTCCTATCCCTA
CGGAGCGACATCAAGCAAGCCGTCACAT
>sRNA.cluster.1236
GGCTATGGAAGGTGACGGCTAGGGGTTGACATGGGCAGGTGGCGAGGTGTTGGCACCAACGCCAGAGCCACGGGAATAAA
GTAGGGAGGGGGGTTGGCGTTAAAGGTGAGAGCAAAGTGAGCTTGTGATTAGGAGGCGACGGCCAATGATAGTGGATCCG
ACAACGGGGAGTCACTGGAGACGGGAAAAACGGCGAGACAAGGGAACCTCTCCATCACCGGCTTAGAGAAAGAGGAGAGG
AGGAGGAGGC
>sRNA.cluster.1237
TAAAGAAACCTATAAAAACGCAGACGTACACACACCATATCCCTATAAGCATCTCCGAAAGACTGGGCCAGCATATATTG
AGATTCACGAAGATGCCATGAACGTCTCATTGTGAATGTGTCATCGAGGAGAAGAAATCTTATAACAACCCACCCACAAC
TCACACAACACACACAAAGATTAGGAAAAGAAAAGGAGGAGAAATCGTGTGAAATGTTAGAAATGTCCTTGGGCCCA
>sRNA.cluster.1238
ATATTATAGAGGGCATACGAATTTGGTGGTAAAAAGGTTGAGACGTGCGAATTGGATGGTAAATAGTCTAAATTCTTGTT
TATCCTACACTTTCATAAGAACCGAACAGGAAGAGGTCCGCCATAAAATGAAAATTATA
>sRNA.cluster.1239
AGGTTTAATCTTGTTTGTATTTCCGCAATACCAGATATTATAACATCCTAACTATTAGAACTGGTGTAATTTAACTCTCT
TGTGGTTTTGGAAGGCAGTTTTGTTGATTTGGCGCTGACGTGGCAAGGTTGAGGGGTTGATGTGGCGCTTAGTTGGTATT
TGAATTAAAAACGTAT
>sRNA.cluster.1240
AGATTTGTTTCACTTTGAACCACCCAAAAACTTTTTCGAGCACATAAATGACTTTAACCACATCGGCACCCATAAACCAA
TAATCTTCCCGACTTACATGCAGACTATTCTTCGCAAGATTAGAGGGTAGATACAACTAGAAAAGTAATTTGGAGTGGTC
CAAACCGCAACAAAGATAATCTTACCT
>sRNA.cluster.1241
AGAGCATGTTTAGATCTATTTGGAATGGCAAATGGCAAAAGTTTTGGTGGTAAAAGTTTTGGCATTGCAAAAGTACTAGT
TGGTGTTTAGATGCATGTTAAAGTTTTGCCATTCTAGCACTAAAGTGAGAGAGAGAAAGAGAGAGGGAGTGGTCCCAAAG
CACTTTTTGGCACAATTTGCTACTATGGACTAGCAAATGCCAAATGCCAAATTGCCAACTTTTGCTACTAGTGTTTAGAT
CTATTTTGCCAAAAAGTGGTCCAAAACGGCAAAACTTTCATCTATTTTGGAGGATCTAAACAGGCCCTAGATGG
>sRNA.cluster.1242
GTCAATAATAGTAGTGTGCATGATGATAGGAGAGGAGAAAAAGACATGTCGGTTACCAGAGGGTACAACTGCGCGTGTAA
AGGCAAAGAGGAGAAACGATGGTGGCTCATGGAGAAAGAACGGTGATGGCAGTGTGTAGAGTGGCAACCGGTTGTTGTTG
ATAGTCTGAGCAGTATGCTGATGGCATAATTCTCAACCGAATTAATTATGGCCTTGTG
>sRNA.cluster.1243
AATGCTATAGGTGGTGTACCTCATGATAGCGAGGCAACTTCATCAATTTCAAGATGTGTTGGCGTAGTCCGGAGGTACTC
ATAGTGATAAGATGTGTGCGCGTATATTCATAGAGAGAAGAGTGTGTCCATGTTGTAAACGCCTACATTTATACTATGTT
GTTTT
>sRNA.cluster.1244
CTAGAACCGGATGAGACATATCCTAATACTACGAAGCTGGATAGGCCTTCTGTTCAGATTTAGGGCCCCTTTGAATCGCA
GGATTGAGAAAACGTAGGAATAGGAAAAACGGAAAATTTTAATAGGAATATAAGTGTAAAACAGAGGATTGCAAAA
>sRNA.cluster.1245
GCAGTCTCTCAGAGCCTATCTGTCATCCCTATCTGATCATCTCCAACTGTTTTCATCGATGGCTGTAGACCACAAAGACC
ACGACGCCTAAGAGAGCTCGAGCATATATAACAGAGCTGACGCCCGCGCATCT
>sRNA.cluster.1246
GGCCGAGAGATTTTATTTCGGTAAGACGATAACCACGGATACCCTCATAATTCGTGTAGATTCAGAGAACCGCCAAGCAA
ACAATAATACAACACCAGCCCCAACTCCAAGGCTCCTCCAATTATTTGGC
>sRNA.cluster.1247
CGTTGCCATCGTCGTCGCGGCCTGGAAAGCTCAAAGGTGGAGGAAGGCCGGAGTAGATGGTGTGGGGATAAGGATGGAGG
TGGGAGAGGAGTGTGAGGTAGAGGGAGTAGGTGGAGGGAGAGAGAGGGCTGATGAAGAAA
>sRNA.cluster.1248
TTGGGATCGCCCGTCCCGCGAAATGGTAGCGCGGGATCGTCTCGGTTCCGTGTAACCATACTGCGGGAGATGTATATTTG
TACAAATTTTCGTCATATAGGTATATAAACGCAACATAATAAAAAAAGAGGTATATTTTTAAA
>sRNA.cluster.1249
AGGTGCTGGTTTTAGCTGTTCCGGCACCTATAGTGTTTTTCCCACCTCCACAGGCTGAAAATACAAAATAAACTGGCACT
TTTAATATACTATAGGTGTCGATTCTAAAGAAAAACCTGTACATATGATATATTAACCGGTTTTTTAAAAAAC
>sRNA.cluster.1250
AAAGATCAATTTATACGGAAAAGGATTCTCTGTGTGTAGTTAAGTCACTGACATATGAACCATAGTACAGTGGGACCCAT
ATGTTAGTGCATGTGCAGTAAAGTCAGAGGATCTGTTTCCACGCGCGCCACTATCTCACCGT
>sRNA.cluster.1251
TTTCTCGTAAATAGTACCAACGAGTACCAATCGACGCGAATGGCGTACTTTTATGGCACACGATAAACTAACAAAGGCAT
ACACGTGCATATCCCCTCCTTTCTTGCATATCAACTAAATAGGTCTCGTAAATAGTACCAACGAGT
>sRNA.cluster.1252
ACTATTTGGATTCTTAAGATTTTTGCTTGTTGTACTTTACGTGCTCGCGATGGACGAATTAAGGCCGCGTTCGTCAGAAG
TGATGTGGATAGCTTTTGGAGCGCAATCTGGTGTCGTCTGGTGTTTGAAAATCCAAAAGATG
>sRNA.cluster.1253
TCGGCCAAAGAGCAATGAGAAGATGGGCGGTATAATTTTAGAGAAGGCGTGAAGGTAAGTAAAGGAAGAAGAGGGACGAC
GGTAGTGGCGCAAGAGACACATGATCCTCTAAGGTTGATGTCATGTGAC
>sRNA.cluster.1254
CGCGACCGCGCGAGTGGCGGCGACGAGGATCCGGGCAAGCGAGCGGCGGCGACACGGTTCGGCATGCTAAGCGGTCCGGC
AGTGTTATGCTCCCAGACCTGGTTCAATACTTTCAATCAATGAAC
>sRNA.cluster.1255
GGGATTGATTGGAGTGAAGGAGTTGGGAGGAGCAAAGTGGACGACGGAGAGAATGAGTCGGAGAGGAAGAAAGAGGAGAA
ACAGATATGGAGAATAAGAAATAAATCTGGACTCTGAACCCATTCAA
>sRNA.cluster.1256
GTTCTTAGTCTACGTGGCATGTGAAAAACAGCAAAAATGAAGGACACCCTGCTAATACCCGAATGCTAGAGCTGCTGGAG
CAGTGTGGACTGGTTTGGATCGCTGCTTCACTAGGGAGTTGGGTTGGAGGGGGACCGCTAGTTGGCGCGTATGCGCCA
>sRNA.cluster.1257
GAGCTAAAGTTCCCCTTAATCTATTGGCCACCGGCGCACTCAGACCTCCGGAGTAGAGGTGGAAAAGATGGGCAACGGCT
TCACAGTTCATCGCCCGACGTATGATATATTTTTTCCGTCCCAAAATAAGTGCAGT
>sRNA.cluster.1258
GATGACGATGATGATGACAATGAGGATGACGACGACGATGATGATGGTGGTGAAGATGATGATGGAGTAGATGAGGAAGA
GGAAGATCAGGACAATGAGGATGATGAGGAAGATGATGATGAAGACTCACTTCAGCCCCCAAAGAAGAG
>sRNA.cluster.1259
TCCGCGGGTTTGACTCGCGGATTACCTATTAATTTGACTTATAGATTCACCCACTTGTATCTCTAGATGCGGCAAACTGG
ACCACGACGCAAAATTTCATTAGTTATCATCTATTTAACCTAT
>sRNA.cluster.1260
AAAAAAACATACGATTAAAGCTAGATACGAAAACTCATAGATACGATTAAAATAGGACAGAAGGAGTGCAATATAAGGTA
TACCTAGATTTATGATACTATGATATGTCACATCCGATACTA
>sRNA.cluster.1261
AATTATACATTACAACGCAGACACTCACAACGCACGCGCACTCACCCCTATGAACACACGCACGCAAACCCTACCCCTAT
GAGCATCTTCGAAGACTGGGCCGGCAAATTCTGGAGAGATTGACGAAGTCACCATAGACGTCTCACAGTCAACAGCCACA
TCGTCTACCATGAAAAAAAATTAGCCGCAAATGCGAGAACTCGTGTCTACAACTGAAAGGCTGCGTTATTTTGTGCGTTT
TGGCTTGGAGTTTCAAGT
>sRNA.cluster.1262
AAAAAAATAAATAAGAGAGAGAGTTAGTGTGCAGAGTGATTGCAGAGTCACTGATTTGGAGGTGGAGCGATGGTGGAGTC
ACCGGACTTGGAGTTTGATGGATAGAATGATGTGGTCCAAATTTTAACAATACATCTCT
>sRNA.cluster.1263
TTGTTGGTTTCCTTGCAGAAAAGCAAAATTGGGGGGTACAGAGCCCCATCCTGCTCCTTGCGGTGGCCATGGGGGCATGG
TTGACATCGGTACAGCAGGGGATGAACTGGGGGCAGCAACAGCAGGACTTGACGATGGAGTAGGCGGCTGAACTGTTGCC
GGCGATGGAGCTTCAGGAGGGGAACTTGCAGGCAGCGGTGGCTGAGCTT
>sRNA.cluster.1264
CCGCCTGCAAAAGGGTTCCCCTACACAGTAGAAAATCGTCCTCCCATAGAGCTAAAGAGGGCCACCTGCAAAAATACCAC
TCTCATATTGTAGAAAACAGTGTTGTGGATAACGGTTGGTACGGCCT
>sRNA.cluster.1265
TCCTGTAACTTTCCGAACCATTTTCATTCCTATGTGACTGTCCCCTCCCGTCTCCACACCACACAGCTTGCCTCCATGCC
ACCACCATGGATCGCAGCTCCTCTGACGTAAAGTCAGAAAGACATGGGTCATTGATATATGGGTTCAACCTTTGTGGGTC
CTTA
>sRNA.cluster.1266
TCTTTAAAATATACTCCCTTTCATCGTTGTAGAATGGAGATTCAAAGGGCCCGACGGCGGAGGGTTTTCGATACTGGATT
CATCGACCCTCGGAAAGTAAACGTCGCAATGCTCGACCAGTATCCGCAAGCCACAGAGGACAATCTCGTCCATCTCCTAA
CGCAGCAGCATTTCAAGACGT
>sRNA.cluster.1267
GTTTAATTCCCAAAACAAAAAATTTCACGCTGTCACATTGATTGTTTGGACACATATATGAAATATTAAATGTAGGCGAA
AAAACTAATTATACAGATTGCGTGTAAATTGTGAGACGAATCTTTTAAGCCTAATTGCTCCTTGATCTGATAATGTTGTG
CTACAGTAAACATATGCTAAT
>sRNA.cluster.1268
AACGGATAAAAAATAAAAAGAAATTAGGGGAACACATTCAAAAGGTCACTAAGGACAGATCAGAATAAGAGCTGGAATAT
AATGCAAGTTAACAGAAACAACCAAAACAAGCAATGAATGCAACAAAAAGATCACAACAGTAAACTCAAAACATAAAACA
AATCGCTAAATACTGTACTAGTAGAATGGTAGTGGAACCAAAATTTTGTGAAACATTAAGGGCCTGCTTGGGAGTTTAGT
TTTTTTTTT
>sRNA.cluster.1269
GTTGACAACGACGCACTTGGTATCCAAGCTCCACAGCAAAGGAACCATCAAAAGAGAATGAACGGGAAATAGCTGAGGAA
ATAGGGAATAAGGGAGAAGAGATGAAGGGCAAATGAGTCCAATGACATTTTTCTCCACTCAGATCTAACACCGTTACCTC
AGGATGCGACGGAAGTGCTACGGGACGAAGAAAAACCGGTGGTCTGTGCTATGAATCGAAAGCGGAAACTTCTTGTGCTA
TTTTTTTT
>sRNA.cluster.1270
AGGCGCTTCAGGCCTGACAATCAAAAATAAACAGCAGCGGACTAGCGGGCCTACGGCTCCATCTTCACAGGCGCTCAACT
GGGGTATAAGCCAGGACTCCACCTAAGACATCTTCTCCAAAGCTTCTCTTACTGAAGGGGGAAAGATTGAGCAAGAATGA
GTACAACCACCGTACTCAGCAAGCCACACCGG
>sRNA.cluster.1271
CATAGGGATCGTCAAAACAACGATTTTACCCTATCAGCTGTAGGAAGAAAGGACACTTCACGAGAATCAAAATAGGAAGA
AAGAAAGTATGGCCTATACTACTCTATGGATAGAGTTCTCAAATTGATAGAGAAAGCACCGTAAAGATCAATTAGTGACC
GACTGGGAAATTCTTCC
>sRNA.cluster.1272
AACCTATTGCAACTAGGGGTGGACGAAAAACTCATGACTCGTTAGCTTGCTCGACTGGTGACAAGCTCGGCTCGACTTGG
TTCGGCTCATTTCATTTTTCCTAATGAGCCGAGCTAGTCTTTCAGCTCGTTACAGATAACGAGACGCTCGCGAGCCGTAA
CGAGCT
>sRNA.cluster.1273
TTCATCATCAGGATGTGAAGTGCTCTCCGGATGGGTGGTGCTCTCATTTTGGGTGGATGGTACTGGTTGGATGGAGTTCT
CAAGATGGTTGTAACTCTCAGGCAGTAGTTAGTGGCGTAGCATCAACCAATAGGTCAGTAAATAGTGGTGGAGTACATGG
AATAGAATACCTCACAGATGGGTGGCACCTTCTTTTAGTT
>sRNA.cluster.1274
ATGCGGCGGCGACGCGGACGACGGCGGCCACCGTGGAGGACGAGGATAGCGGCTGCAGCGGATGCGAGTGAGGATGACAA
GATGAACGCGGGGGACAGTGACAGCCGTGGAGGAAGAGGACGACTAGCGCTTATTCCTTCTCATCGCCCATCGCTACGGG
CCCTACAACCTCGAGCCGGGCGACTGATTAGTCGCCCTCTTGTTCTCTCTCCTCCCC
>sRNA.cluster.1275
AGGGCAAAATTGTCTTTACACAGCCCATAACATCTCTGTTATGTCTCCATCCATCTAAAATGGTACACGGATCAACGAAA
ATTAGACTCATGATATACAAGTAACTTCAAATTTTTTTCTGGCACACAGGTAAACAGCAATTTTTTTAATAGCATATGGG
TAAAAGACTCT
>sRNA.cluster.1276
TCGACGGCGCTGTCCGAGGTGGCCTCGGAGAACGGCACGCTCGAGGCGACCGTGTCGGACCTGGAGAAGCTGGAGAAGAT
CTTCGCGGAGGAGGCCATCGCCGAGTTCTTCGACAACCCGACGGTGCCGCGCGACGAGAAGGCCCAGCTCATCGACGAGA
TCGCCAAGTCGTCGGAGCTCCAGGCGCCCG
>sRNA.cluster.1277
AGTTCAATCGCATAACTGTCTCGATCATTGTTTGCGGCATGCGTATGTTGTGAAGAAACGAACAACTGTTGGGTGTTTAA
AACTTGTTATACCTAATTTTGATGGTCTATGACTACTGTAAGGGGGTAGGGGGTCTCGGGGGTGTGGCGAGACGGGTCGT
AGCTGTGTTGGTCGACCCACCCTGACTAATGGGTGTA
>sRNA.cluster.1278
ATAGGATATTTTAAGAAATGAACGTCTTTCTTCATAGCAGGGTCGGGGGAAAGAATGGGAAAGACGATTTCACTATATTT
CTTACCGGGAACAGGGCCTATCACAAGAATATTTTTTTTATTGGGACGATAACTCTGAAAAGAGAGATTTCCTATCTTTT
CTTTCAACTC
>sRNA.cluster.1279
AGCTGCAGGGCTATGTCGTAGTGGTCGTCCGCCATCAAACAATCAAGACTCAAGAGGCTTCCAGCTGGTGCCCGGTCCTT
CCACTTTGTGCCAAGCTTGACCGACGGCCCATCGGGTCGAGCGCATCGGCATGGAGGGAGGTGGATGGATTGGAGAGGGG
AGGCACGGAAGCAGACGGGTTGTGGCCGACGAAGAGGTGGCTTGAGAATCGCCGGAGGAAGTCGACGGAAAGGGCGGTGG
GCTGGATTTGCACCGCCGTCTGAGATCGTCGCCACCACCGAGCTCCTTGTCCCCATCCAG
>sRNA.cluster.1280
CTTCCTCGCGCAAGAGAAACAAGCACGGCCGAATACAGACGACAAACCCTTGATGCAACTCAGCAACTCCAAGACCGATC
GACAAAAACTTCTGAAAACTACAAAAATAGAACCGTGGCAGCAAGCCGATTCCGTTTTCGTAGGTCCCGACGACAACAGA
GACACGGAGGCGACGACGACTGTGGTATAAAACGTGACCAGAACTCGAAACTC
>sRNA.cluster.1281
AGGAGGTTATGGTTTATGGAGGGGTTCGGTGGCGTGATGGAGAGGGAGGGGGCGGAGCGAGGGACGGCACAATACAGAGG
GAGGACAACCGGAGAAGAAGGCGCGGGTTGGGCGGGATGGGAAGGCAGCGCGTCGGTGGGGTGAGGAGGCGGCGCGCTGA
GGAGGAAGGATGGGGGGCTGGGGAGTGCGATGCGGATCAGGGAGATGAGAAGGGGTGCGACGGGTGGATCGTGGGAGAAA
ATCTCAT
>sRNA.cluster.1282
CTAGGATAACATCTAGATCTTTGGATTCTAGCAAGATAAGAGAGGATGGGAAAGGAACTTCTTCTATTTCTATAGTAGCG
GAAGGACAATACTGTGTCGAAAATACTTGATTGCCTGGGGTATTAACTAGTAAAGGTCTCCCAAGACTAACAACTTCCAT
CCCATGTTTGCTCGCAAAACTTTTAGACAAAAAGGAATGTGTAGCACCGGAATCAAAAAGCACAGTTGCGGGTATAGAGT
TAACAGGAAACGTACCCAAAACCACATC
>sRNA.cluster.1283
AATATTTCATCCGTCCCAAAAATAACAACCTTGTTTTTTTATATAGTTCTCCTGGAAAGTGAGAGGTGCACAACTAGTTG
TATTACTACTCTCTCCGTTCTAGCAGAAATCCTGAAAAGTGAAAGTGAGAGGTGCACAACAAGAAAATATTTGTGCACCT
CTCACCAGAACTACTCCCTCCGTTCGAAAAAAACTCAATTTTTGTCTGGCTTTGCTGACATGGCATCCTA
>sRNA.cluster.1284
CCCTTTTTATGGTTAGATGTAGAGAGTGGAGGTTTGGAGGAGTAGCGGCTAGAGAACAGGGACCGGATAGATGGAACTAA
GGGAGGAAGACGAGGGGACAATGTGGTTAGATCTAGAGGGTGGGATGGTCGTAGCTAGGGGGCATGATGGGAAGACATTG
CCATCACCGACCAGGGAGACGACGAGTAGATCTAGATGGCGGCGTCGCTATGTGAGTATGTGAACAT
>sRNA.cluster.1285
AATATTATTCCGATAAAAATATTTACATAAGTAGACCCTGCCATCCTCAGAAAGTGCGGACAGGGGGACATGAGGGACGA
GCAAGATGGAAAAAAAAGAAAAATGCTGACACAATTGCCACGTGTATGCTACTTAGGACAAAACTGCTTTGGATTGGGTC
GAGGCGGCTTATTCGTCCGGTACAGATAGTTCAAGGTTTAAAATATCCGTATCGCAATCTACACGTTA
>sRNA.cluster.1286
CTGCTGCCGCAACCAAGGATCGCATCGTGGCTCCCCAAGGCTATCGACGCCCGCAGCTTCTATCGCATCCCACACCTCCC
ACCGCTGGCCGCCACTCCATTCCTCAGCTTTGCTTCCGGCCGTCGCAATCGAGGACACCAAAGCCGGGTGCTGTCGCTGC
CGCATGTAGGAAATAGAGATGAGGAGGGAAGAGGATGACAGGACAGGAGGATAAAATAGACATTTCACACCCTA
>sRNA.cluster.1287
ACCAAATCGTAGTAGGGTAGGAAATGGCAACAATCTAAATAAACCTTTTTTTTCACACCATTATAACCTGCATGGCCAAA
TTACTCTATCATGCCATCGGTCTTAACGTGGCAAAGGTGCCCCATGGCAGTAGTTGGCGTGGACAAAGTCAAGCAGCGCC
AACGTAGAACTTATTGCCACGTCAGGGTCCATGGCGTGCCAGCTGAAATGTCCGGCTTATTGGCTTGACAATGCAGCTAG
CCCTC
>sRNA.cluster.1288
ATGCCATGTACTTGCTAGATCAGGCCATGGCCAAGTCCTCCTCGGTGGCGGCAACAACTGTTCACTAGATCAGGCCATGG
TCAAGTCCCCTTTTGTGGCTGCAACAACCGCTCGCTGGATCTGGTTGACTGCGGTAACATTTCCTGGTTGACGGTGGCGG
CATCCCTTGGTTAGTCAGTCCATCCTCGCATATACTCCCTTGTCCCTCTCCATATTTCTTATTGCCT
>sRNA.cluster.1289
GCCGGACATCGTCGTTGTCGTCGCGGCATGACGTGGACGGCAGCGACGGTGTGCTTGACGGCGGCGGTTGTCGTTGTAGC
GGTGGTTGTGGGCGATCCCCCAGCGAGGTCGTGGCGCGGCGGTGGCGTTTCCCGTCACTGGCTGCGCCCCTCTCGATCGG
ATTAGGGTTTTGTGGGGTGGAGTTGGCGGCGGCAGTGAATCTTCGTACCTTGTGCCGTGCCGGCCTCCACCCCTCTTTTA
TATGGCGCAGTGTGACGGGGGCCCACCAGCCATTGGGCTGGGCGCCCCCGATCAGGGCGCGGGTCAAGGCCCCCTTGAGC
CCAACGGCTAAGGGGAGGGAGATCCATTTAACACCACACACACAACAAAAAAAACCCTTCAATTCTAAATGCGTAGCAGG
GTGACTGCTTCA
>sRNA.cluster.1290
ATATTCGAAATACAATACAGATGCACACGTCGTCGTCTGTACATACTTTGTGACTTCGGCAATTTCAGACATGTTAGCCA
TAATTTCTGTAAAGTGTGTATGGTGGGTGTGTGCATATTTATAGCTAGCTTTCTGGGAGGTGTAACATACAAACTCACCG
TACACACCTACCAGAAATTACAGCTAACATGTCTTAGGATTGCTGAAGTCACAAAGTGTCTCACTATTGGTGATGTCACC
TACCAGTTAAAGATGTTTCT
>sRNA.cluster.1291
TCCGACGATCAGATCGACCAGTCCGACCAGAGCTTCCTCGACGACGACCAGGTTGCCGCCGGCTGGGTCCTCACCTGCCA
CGCCTACCCCAAGTCCGACGTCGTCATCGAGACCCACAAGGAGGACGACCTCATCTAATCAATCAAGCAAGCTCCATATT
TATAAATCTCTCGATCCATCTCCATGCGTTCTTGAGTTTATCAATTAAGAATATAATGTCGTCGTCCCTATGCTATGCAA
GCAAAGTATTTTTTT
>sRNA.cluster.1292
CAAGAAATTAATCATCGGCTGAAGAGTAGCAAGGTTCAGTAGGAAAGAGAGGCACGAGGAATTCAACTTGTAGCTGAGGG
CAATTGTTTCCAGAATTCAGGTTGATCATCGTCCAGAAAGCAGAGGTACAAAGTATTATATGAAGGAGAGGCGTTTTAAC
TTATAGCTAAGGGTGGTGGCTTCCGGAACACCAACTTATAGTTGAGCTTCTGAGGCAAGGATGACGACGCCTCCATAGGT
AGGAGCATCAGATGTCTCCTTGGTTGTAGGTAAGAGCGTCATATGTCTCAGATGCTTCCTTGGTTGTAGGTAAGAGCGTC
ATATGTCCCCTTGGTTGATTGTAGCCAGAGCGTCAGATGCCTCCTTGGTTAAGGGGAG
>sRNA.cluster.1293
ACAGTTGCGTGTGGCTACCATTATACATGCCCTTAGAGATAGTCTATAGAGAAAAACGAGGCAATGCATGAGAGAGCTAT
AGATACCCATGTAGACATACTATTGAGGTGGTTTACTATTAATCTAGTCTATTGCTGAGATGTACATGTTTTATAGATAG
CACCTTACTTTACCATTGCGGGTGCTCTGAGAGGTGGCTGCATATCTCTTTCATCTCTTCTCTCCTCCA
>sRNA.cluster.1294
TAAACCTGGGTTCTGATACTACTTGTTACTACTTATTATAAAAGTTAGTCGATACAGCGAAACGGCGACTAACTTAATTG
AAGACTGTAGATACAGCAGATGACGATACAGAAACACACGATATTTGTTAT
>sRNA.cluster.1295
TCTATAATCGATCGAAGTAAAGGGTCTTCCTTTGTGGTGATAAATTGCCTACTTAACTCAGTGGTTAGAGTATTGCTTTC
ATACGGCGGGAGTCATTGGTTCAAATCCAATAGTAGGTACCAGAGA
>sRNA.cluster.1296
CATACTTGTATTTATGTGGAGGAGAGAGAAGAAAAACGAGCTCTAGATTTATAGTCAACCGTACAGGACAAACTTCAATA
TACTGTGTGAGAGAGATAAGTGTGCCATGTATTAATTATAAAGAGTT
>sRNA.cluster.1297
GAGGGAGTAATAATATTTTATGGACGTAACATGGTCTGCAGCCTACTCGGGTCCGGGGAGGAAACGGCTATGGCAATGTG
AAGCAGAGGCAAGGTCGCAAGGACGTGATTGGTTGTCAGATGTGGGCCACCAAGACGTGATTGGTTGTCAGGTGTGGGCC
ACCGGTTGTAGATGGGTTGGAGCGGGACGGCGACCTAACGTATGGCCGTATTGGTCGTCCTTCTTGAAAGTTGGGCTGGA
AGTGGATCGTGAGTTAACGGGAGTGAAGCGATTGGCCTGGAACAGAAAAGGAATAACGCAAAACCTAAACTGCATCCCTT
ATTTCTTGCTCGTGTTTGAATAGTCATCCATAAAACCGGATCTAACGCCTCCTCCATCTTCTAAAACCGATACAAATTGA
CTCCTTCG
>sRNA.cluster.1298
TTTATTGAAAATACAGTGAATAATGTTTTCGGTCGGTGAACAGTGCAGTCAGCAATGGGTGGTCGGTCAGACCGGAGGTG
TTGGATAGCCCGGCGGTTAGACCAGCAGACTCTGGA
>sRNA.cluster.1299
GCAGTGCCCTCCTATTCCTTGCCCACTGCTCATGCTCATCCATCATCCTGTTGTATGTATGTAGAGGTAGAAGTGAGGTA
ATCTGAGGGAGGCGAGGTGACTGATATGTGCACATATGATT
>sRNA.cluster.1300
TGGAAAAAAAATTCTGAATAAGACGAGTGGTCTAACAGTATAAACAACAACTTAAAATCCATTGTATTATGGGACGGATT
GAGTACCATTTTATCCTACAAAAGAGATTGAATACGTTCACGTCAACGGC
>sRNA.cluster.1301
TACGTGGGTCTCACGCTAAATCAGCTGCCACGTAGTATAAAACTGGTGTTAAAACCACCGAATGACCTAGAGTAAACGGA
GTAAACGGTTTTTTTAAGTTGGGATGTCATAGGGGATGATT
>sRNA.cluster.1302
TGTCGATATCCAATGTACATGTACAACCGTCCTCAAGCTTCTGATTATCCTCCTACATTGGTGTATGAGTGGCAAGAGCC
CAAGTGGTATGCTCAATTGTACGGTCAGTGGCAAACAACAGCATCATGGACAGGTCAAAGTTAGAAGGAATACAAGGCGA
GGTTGCTACACTCACACAGCTTGATGCTCATGTCCACAGAGAAGTACAACATGGCATACAATCGGTGGAACACCTAGCTA
TGCACTAT
>sRNA.cluster.1303
TTTACCCCGTTCCCATTTTTAACACTTCCGTCAATTCTCGATCGTTTTCCGTCCGTCTTGATCCAGCCACACACACGATA
TGACATTTCTACCCCTCATTGACATGCATTATACTTATACTTGTGAGGGGTAGAAACGTCATATCATGTGTGTGGCTGGA
TCAATAACGATCAAGACGGACGGAAAAATTGACGGAAGTGCTAAAAATGGGAACATGGTGAACTTTGGGTGCTATTAAAG
TGAACCGGTAACTTTCGGTGCTATAAAACCAAAAACGTGAACTTTCGATGCTATATAACCAATTTTGCCTTCGTCTTCGT
CTTCTTAATTAAGGATCTAGAAGCCGGCTCAGTTGCTTCTAGGTCCTAGGTCTAGCCACCTCTCCC
>sRNA.cluster.1304
ATAAAAGTTTTTGACAGAAATATACCGTCGGTCTCGCGCAACCGTTGCGCGAGAATGACGTGGGCGTGACAACGCGGACA
GTCTCGCACAATGACGTCGCCAGACCGCGCGGTATCATGGGACAGAAGCGGACGGTCTCGCACAAGGAATGAGCGAGA
>sRNA.cluster.1305
AGTAGCAGACTATAAGCCAGCTATAAACACATTTCGAGGAGATAAAAGAGGAGAGAGAAGAGTAGGGAGCTATAAATTTG
TAGACAGCTATAACACGGACTGTAAGACACAATTTGTAGATATTAAAAGTGTAGCATATGTTTATAAGATAACTATTGTA
TAAATATGCTGTTAGATTGGTTATAGATAATTTGGAATGAGTAGTTGGCTATACTATGAC
>sRNA.cluster.1306
ACGCCCGCCACTCCGCCAAGCTCAGGCAGTCAGGCCGGTTGGGTGGCCGGCAGCCGCGAGGGGTAGAAGCGGCCAACGGC
TCAACGCTTAGACGGGAATACCCAACTTTCAAATCCTGGCTCCGCCACT
>sRNA.cluster.1307
GATGTAAATGTCCTTTTGCTCTACAACTAACACCGTCAAACCGACTGTTACAAGGGGGGGCATAAGGCTGGTTCGGATTT
AAAAAGTGGGGGGTAAAACCGCAAACCCTAAAAAGTGGAGGTAAAACAG
>sRNA.cluster.1308
AAGAATAAATACGATTGGTAGAGAAGAGAGAGATGATGTATTTATTAATGGTCCACTTAAAAAAATCATAGATGGTAGAG
TGTAGTTTATATTATGATGTCTTACTGACATAGAATTATAAGCATTATTTATAGACACTAAGAATTGGGACTGTCCTAAT
GCGCGATTACTAACGTGGAATCCGCACTGA
>sRNA.cluster.1309
GTGATCCACTCCAGGTGGGCGATGCTCGGCGCGCTGGGCTGCGTCTTCCCGGAGCTCCTCGCCCGCAACGGCGTCAAGTT
CGGCGAGGCCGTGTGGTTCAAGGCGGGGTCGCAGATCTTCAGCGAGGGCGGGCTCGACTACCTCGGCAACCCGAGCCTGA
TCCACGCGCAGAGCATCCTCGCCATTTT
>sRNA.cluster.1310
TGTGAAGGGCGCGATAAAGTTCGACAATGGTATAAAGGGAGGGCTCAAATATTTTAGTGGCACAGGGACATATAAGGGCC
ATTTTGGTTTGGTGCCAATTCTTGCCCTAACAATTCTTTGGTAGTTTTGAATAGTACATGTTAGCATTTTGGATTGGAGC
CAAATTTTGCCAAATCAATAGAGTGGAGCCAAATCTGTACTATAAAAAATTTGGTAGTGCCAAAATATGCCCAAGGTTTA
GTACTACCAATATTTTGGTAGGGTAGCATTT
>sRNA.cluster.1311
GAGCCACGAGAGGAAGATGCTGATGGGTTAGTGTTGGAGGCAAGGCTTGTAATACGGAGTGGTGTGGAGATGGGTCTCTC
TTCAGTCAGGGGCGGAGGTAGGCTTAGGGCAGTTAGGACTTGAGCA
>sRNA.cluster.1312
TCTACCTTGAGACTGAAGGAATTGAGAATGATGCTACTACAAGGCATTTGGTTGAGATGCTGTGGGCTATGGATGAAAGT
CGTGCGGAGACTGTGTTAGCAGCTCAAGATCGTGAAGACCGGAATCGTGGTAAGATTTGCAAGCTAGAAGACAAGGTGGA
TCGTTTGGAGAAGGAACTAGCCGCATTGAAGGGAGAAGCACCACC
>sRNA.cluster.1313
TTTTTGATAATAAATCGCGACATACTAGTTATGTCATTCTCACTATACCCCCATACGATACGGGGGTATGTAGTATATGA
TTCGTCTATTTCTTAGAGTAGGACAGGCGAATATTCTTATTCTTATGGTTCCATTTAAGAATAAGTATGCCATACGCCCC
GCG
>sRNA.cluster.1314
CGCTCCTCGGTCGCTTTTACGAGCTCGCCTCCTTCCTCGCGGTGCTCCCGTCGGCCGCCCCCTTCGCCGACGTGGGGGTG
CCGCTGCTAGGGCTGTAAGTGGGTCAGCCGCGAACCCACTTATAGGTCAAAATAAGCGGGTGTGGTTTATTAGACTATAA
GTGGACTTCGTGGGTTAGCTACTTACATCCCTAGTCACGACATATATGTTTCGCTTATTCGTGGAATAT
>sRNA.cluster.1315
ATCGATATCGATATGCAGTACTAGACGACCAAGAAGGAGCTTGGTATCAAATATTAATTCATAGGAAATTGCGAGCGTCC
TGGAGTCGAACGCGGCTCGATGGGATTAAAACTGTGCGCGTTTGCCACTGCACCAACAAGCGTAACTGGTACTAAATCAT
ATCGATATCGAT
>sRNA.cluster.1316
TACTTATTTTGGGATAAACTAACCAATGACACTTCCCTGATATTATTAAAATCCTGCTGAAAACTCACTTGTACGTGCTT
AATATTCGTGGACAACAAAATTTAAACCCCGCTGGTTGAAGTCGAGCAA
>sRNA.cluster.1317
TTGTCTGCCTGTTGATCCCATAGAATTAATTTACACCATTTGCTCAAACTTAAATTCTTGGAGTATTTTGCAGAACAAGG
AGGGAGACAGAGAAAGCATGTAGTGGGGAGCGCAGCTACTAAGGCAGGTAGCAAAT
>sRNA.cluster.1318
TAGAGATAGAGAAGCACTACAAGGATATGAAGAGAAAGGTGAAGGCAGGACAGCTGGATAATTTAGATGATGTATATCTT
GGAGGACAAGGATGGCAAAACATGAATAATGAAGCTGGTGGGGAAGGTGATGGCATTGCTGCTGAGAGCC
>sRNA.cluster.1319
GTGAGAACCAGAAACAACAGAGCCCGAGTGTGTAGAAGGCAAAGCAACTGAACCAACTGAACCAGTCGAAGCAGAGGCAG
TGAGGCGACGTAGCAACGTAAGGTTCTCCTATGTATCTGAGCTTCCAGTA
>sRNA.cluster.1320
TAAGCTGAATTTAAGCTCTTTATAAGATTTTGTCAAACTTCACCGATAGTCCACGGTTTTCGCGTGGACCAGAAAAAGGT
ATATATTGAGTCCACATGTTTGCCAGGTATTGGCAGTATCAATAGAGGCAACACCAACCATAACTACCAGCAAAGCAGC
>sRNA.cluster.1321
AAAGAAAAAAAAGGAATATTCTATTAGTAGTTTGACAGAAGGGTCTATTTTTAAGTTTTAGACGGTTGAATTTAGGTGGT
TGGAGGGAGGAGTCTTTCACTTTCTATTTTCAGTTTAGAAAACCAAAAA
>sRNA.cluster.1322
ATTTTGAAATTAAACTCATGTTAGCTAAGCGCGTCATACAACCGAAATTCACATGACAGAGTCGCGAATGCCACACATTA
GACTCATCATTCTCGCTAATATGGTTCACAGCATTATGATT
>sRNA.cluster.1323
GAGGCCCTCATTAAATGAGAGGTGGTTGGAGAGTGGGAGAGTGATTGGGTAAGATGAGAAGAAATTAAATGAGAGATGAC
TAATAAGACATGTAGTACTTTATATTTATGGACCAATAGTGAATCGTAAAATCGCTTATATATATTGACAGTGGGAGTAG
TATTTTTTTATACATATGCAATGCATTTTTCTGCCATTTTTCTATACTATT
>sRNA.cluster.1324
GGTCCCGAGGGGCTAAAGGCAATTGCCGACCGTGTACATGGACTGGCTGGTACATTTGCCCAAGGATTGAAGAAGCTCGG
AACAGTGACGGTGCAGGAGCTGCCCTTCTTCGACACTGTCAAGGT
>sRNA.cluster.1325
ACTATCTCTCCTCCACGTCATTCAAAAATCCTATGTGGTGTTTGTATCGCCAACCCATCTAATTTGACTTTAGTGGGTTG
TAATTATGCATCTTTTGATTTGGACGTGTTCTTTCTAGAGGTTCTTTTTCTATCCTTTGATTCATTGTTAAATAT
>sRNA.cluster.1326
CCGGAAGGGCAAGAGAAGCCTCGTGGGCGGAAAACGGCATCTACGTAGGCAAATCTATCGGCGTGTTCGACCGAATACGG
GGGAGGAGATGCGACATGGAGGAGTCACTGGACTTGGAGACAACAGATCTAGGAAGGAGGAGTTGGGAGGTGTCGAGAAG
GGCGTGTGACTAGCTAG
>sRNA.cluster.1327
TAAGAGCATCTCCAACAGCTTCTCCAAATGACTCTCTAAGCTAAATTTTAGCTTGGAGAACCATTTGGCTAGTCTCTTAT
AGATGCTCTAGATAGTGGGGCGGGAAATGAGAGGCGGCAAGGAGGGAAAAGTGGCGGGATGTGAAACTTTCAGGGCTCTC
T
>sRNA.cluster.1328
AGAATACTACTCCACTAATAATTGTGTGCTGTGGAGTACTACTAAATTGTTGCCACTTATTCGGCATCAATGCTCCCTTT
TAATACTAGGAAGATGGTTGAGGGCAAAATAGAGATAAATTTGAATAAGAGATGATTGATGGGGTAATTAGTACTTTAGA
ATTGCTATTAT
>sRNA.cluster.1329
GAACGACCTAATATCAAATAATTAGAAGGATTGGTGCTTCAAATTTAAGTTGTCTAGCCAACCACCTCGTGAAGCTAGTC
GGAAGACCTCTGAGCGTTTCTCCAAGCAAACTTCCCATAAACTAGATTGAGCATGCGAGTTTATTT
>sRNA.cluster.1330
CGCCGGCGCCGGCGCCGTCGCTCACGTGCTCGCTGTGGTTCTTGCGGCCGCGCACAAGCTCGAGGAGAACCATCCGAAGC
TGTAAACGTCGGTGCGGTTCTTGCGGCCATGCACAAGCTCGAGGAGAACCATCCCGAAGCTGTAAACGTCGGTGCGGTGC
TTGCGGCCGCCGCGTCAGTGGT
>sRNA.cluster.1331
TGGCTCATCTCTTGAGATAAAGGCGGCGTAAAAGAAAATCCATATCACGTTGCAGTTTAGAACGGGACGTAATATAGGTG
TGTAAAAGAAAATCCATATCACGTTCCATTTAGAACGGGATATAATAACATACTGGCTCATCTCCTTGATATGAAGGCGG
CGCAAAAGGAGATTTGCAATTGTGACACGGTAAACATCAACTTTCCGATGATGACAGCGGACGGAGTCCCAATATTGTAA
TTTTCTCCTCTTATT
>sRNA.cluster.1332
ATAAAATAATAAGATAAAACACACATGTACACTAGAGAGGGTGAGAATGACTCTATGACATTGTGGAACCTATTTGAAAG
TAGAACTTCTTTATATAGTTATGGGATCCATCTTATCATCAATTCTTATCTTAGAGCGGGTACAATAACTGGCGATAGAA
ACACA
>sRNA.cluster.1333
TACCTGTCCCTTCTCTTCCTCCTAGCGGCGACCAGCGGGGAAGGAGCAAGTGGAAGTAGGGGGGTAAGTGGGTCAGCCGC
GAACCCACTTATAGATCAAAATAAGCGGGTTCGCGGCTTATTTTAGCCTATAAGTGGGTTTCGCGGGTTAGCCACTTACA
CCCCTAATAGTAGTCGTTAGTGCGGCGGGGGACGAGAGTGCGTGCGCGCCTGCACGTGAAAATTGGTTTAGAGCATCCCA
GCAGCTTCTCTATAAT
>sRNA.cluster.1334
AAGTGTCACACTCACACTACTGTCACTACATACATACTCCCTTTATCCCTAAATAAATTAAACCCTAGTCCAAGGAGCTT
TTAAGAATAGAAACAAAAGACCAACATGCCCTTAACTAATGTGAATGTGGTATTAAATGATGGGTAGGTGAGGGGTAAGT
AGGAAAGAAGGTAGAAGTTGGTTTATTTTGGGACGGA
>sRNA.cluster.1335
AAATACACCAAGATGATATATTTCAATCGAGTCTATCCCCGGTCTCTGCATAGAATGTACACAGCTAAAAAACTAGACCT
AAGAAGACTTCTCCATCACAAAACACAGAAACTAGTGGCTATCAATCCGTAGACTAGACCACCACCCATGCTCCTGGGTA
AAAAACTCCTGTGCCACCTGGTCCAACTGTCGAGATACCACCGTATATCTTAGTGGCTATCAATCCGTAGACTAGACCTC
CACCTATGGTTCTGGGTAAAATCCAGTAA
>sRNA.cluster.1336
TACTCCCTCCGTCCAAAAAAAAAAAAGATCTCGTCCTGATCATGGGGAAGGGCGATACGGAGATGAGGGGTGTAGAGGAA
GTGGGGCAGGCGGCCGGACAAGGTGAGGAAGGCGGTGACGGAGGAGTTTCCCTGCCGTGGAACCCGCCGAAGCTCCATCA
CCGGTAGTGTCGCCTTGCCTAAGCTTCGTCTAGATTTGGTGTGAGAGATGACTGTTAGCTTCAACGGCGACAGCGACATG
AAGAGGAGCAAAGTAGGGAGGGGGAAGATGAAGGTGAGGGCTTGATGGAGACTTGGGAGAGCTCTCCCTCACAACCGCTC
GGCCTCGTCAGCTTCCTCTACCATTTCCGCCATTCAACTTCCTCAAGGGAGACGACTAATAGGCTTGCACCGGTGGGTCG
GGTTCCCTGCTATCCCTTCTCCTTCCC
>sRNA.cluster.1337
AAGATTCTTAGATATCTGAAAGGGACTCCTGGAAAGGGATTGTGGTTTAGGAAGAATGGGCATCTAAATGTGGAAGGATA
TTGTGATGCTGATTGAGCAAGTAGTATGGATGATAGAAGATCTACATCAGGTAATTGTGTGTTTGTTGGTGGTAATCTTG
TTTCTTGGCGAAGCAAAAAGCAGGCAGTGGTGGCTCGGTCTACCGCAGAAGCAGAATACAGAGCTATGGCTTTA
>sRNA.cluster.1338
TTTGACCAAAGTAAGCCATCCGTTCTGCGGTTGCGCCGAGGATGCGTGAGGCAGGGAGATCGCCAGGCGCCCGCAATCGC
AAGAGCTCGGACAGGTCCGGTCGTGAGAGATAGAGAGTCGAAGGGGCAGAGACGACGCGATTTTGAGGGCACGCACGTAA
TTTCGCATTCGCTGAGAGCTCTGCCCCGTGA
>sRNA.cluster.1339
GCGGAAAACGAGGGAGATGAGAGGATGGTGGCGGAGACACCGGCGCTGGATACATGGTGGCGGTCATCGGCGTCGCCGAG
CAAAGAGGAGAGGAGATGGAAGGAAGACAGGAGAAGACAGGAAGGAAGAAGATTTGGATACAAAACGTGACGGCAATGGT
ATGGTTAGTGGTATAACTACGAATGGATGAATTGTAATGTCA
>sRNA.cluster.1340
GGTACAACGAGAAGGAGTTTACTATGGTCAGTGCAGTGAGATTTGTGGAACTAATCATGCCTTTATGCCTATCGTCGTAG
AAGCGGTGACTTTGAAAGATTATGCGGATTGGGTATCCAATCAATTAATCCTCCAAACCAACTAAACCGGGGAAGCTGAA
GCGGAAATGCAATTCTCGGGTGAGGAAAGGGGGAAGAAGAGCATGCAAGGGGAAAGTAAGAAAAGGACGACGGG
>sRNA.cluster.1341
TTCTACTTTCAAAGTTATCATACCTTTGTCACTAGCATGGGTTCATGGTTTATCAAGCCCACATATCATTGAAAAAGTCA
CGTGATTTTAAGGGTAGAGGATTTTCATCCAGTGCCGCTATGCCACCATTAATTCACCCTACATGATGATAATATATATG
GGTATGGCTATGAATATATATATC
>sRNA.cluster.1342
TTCAAAGGCCTCATCATATTCAGCGGGGCGCGTCTTCCGACCATGTTGTTGGCGTCAGAGCCAAGGGCCATTCTGGTGGA
CATCGACGCCATCACATACAATGGCATCCGGACTCCGAAGGGCAGAAGCTGTGGAACCGCCCGGATCGCTACTTGGCTTG
GTGGAGGCAGTCTATATATGCTATATTAGTCTGTTATTCGGTCTTGGAATGTACCATAGAGAAAAATCAAAACGACTTGT
AATAT
>sRNA.cluster.1343
CCTATAGCAGTATATACATCTGATTTTGTTGACGTAACAATTTGACCCGATCCACTCACCGACGTGGACTGCCAATGTAG
AGGGGTGGAGACCACTGGGGTGTAAAATGGGTACAGGGGATATCAAACCTTATTATCATAGCTAAGTTTGGGCAAGTTAT
GGTATGGTTGCTATAAGTGTAACCGAGAAATATTTGAATCAAGGGAAGTATAGTGATTTGATTTTTCGGGTAAAATC
>sRNA.cluster.1344
TGATGTCTTGTCCTGCTACAGGTTTTTGACTGGCTTTTATAACCAGTGGTCGTACACGTGAGATTACATTTTTACCCCTG
TGGGTCTTTGTAAGTTTACTCTAATGCCCCTGCCACATCAGCGTCTGTGGGGGCATTCTAGTACATCTCCAGGGGTCTTT
TAGTCTTTTAGGTGCTAGCTGGCGAGAGTGGTTGAAGGTGGTCCCCACGGA
>sRNA.cluster.1345
ATCAATGATATTTTTCCCTCTCTGAGGTGGAACTAGGTGCCAAGTATTGTTTCTAACCAGTGCATCATATTCAGAATCCA
TGGCAAGTTTCCAGTTTTTATTCTTTAGTGCCTCTATATGATCACTAGGTTCATCAGAACTGGTAAAGCAGCCATATCTA
ACTGTACCATCAGTAT
>sRNA.cluster.1346
TACCGAATCCGATTTTCGTCCTTCAACCAGAAAACCAGATACAACGGGTCCCTTAACTATCAAAACTGGTATAATATAGG
TCCCATGACAGTATAGCGGGTGGTTTGTCTGACGTAGCAATTTGACCCGAGCAACAGCGTTAAGTAAGCGTGGGCCTCAC
CATGTCAAGGCCTTTTTACTG
>sRNA.cluster.1347
AGAGAGAGGAGGTGGAGGGGTGGCGCAGGAGTGGATATGTAACTTTAGAGGGAGACTTGCATCGCAATGATGACGGAGAT
CGTGACCGGCGGAGTAGACTGCGTCATGGCGGCGAATCGGTGGGGACGACAAGACCTGCGCAGGGGAGGGAGATTGTAGA
AATAAGATGAAAAAGATT
>sRNA.cluster.1348
GGGGCTCACTCGAACGCCACGGGGGCGTGACCGTCCCGGCGGAGCTCCCGCATCGACGACAGCGAGGCGGAGCGACGGGG
ACGACATGGAAGGATCGCGAGGCGTGCACAATTTCGCTTCGGATTTCTGTTGCACCGGAGCGCGCTGCCCACCGATGGGT
GGCGATGTTGTTGCGAGCCGTGGGAAGATGATAGATTGGTGGAGAGGAGGCTAAGAAGGAGAGAGATGGGAAAAAAGAGA
AGAGGCGGGGATGGAGGAAGAAGATGAATCTGACGGTGGGTCCCACGTGCAAATTCCTA
>sRNA.cluster.1349
ATGAGTCACATCTCCTTCTAGGTTGATTTATTTTAGGACAGAGAGTAAGATAGATACACTGCTTGATGTTTGACCGATGA
TCAACTGTACCTAAAAGACGCGAATACTAAGGAACGACCTAATATCAAATAATTAGAATT
>sRNA.cluster.1350
CATTGGTCAGACCAGAAAAGAATCGACTCACCATCACCTGGAACGAAGAAGGTGGACGCCTCGAACATGTCAGAGACAAA
CTGCTCGACCGGGGCCTTCAAGCCATCCCAAT
>sRNA.cluster.1351
CTGCATTAATTGCAAGAGATACGGATCTAACGGCTACACGTGGGCAGCAATGGGCGATAAGACTGAGCAAGCCGACCGCA
AAACAAGTCATCATCACCCTAAAAGGTCAAGGGGCATGAGCTATCCGGCGATGTGGGTTTTTGACCTGTTGCCTATCCAG
GCCCACCATGGTGCAGCCCCTTCAAGTCCCTAAGACTAGCAGGCGGGCTTGGAGGTGGTTAGTTGCATCCTCGTCATCTA
CTCCAAACCATGCATCAAGAAGAAGACTAGCTAGATGGGAAAGAGTT
>sRNA.cluster.1352
GAAAAATACATGAAAAAGAAAGGAGGTAGAAAAATTTTTGGATTTATGGTTAAAGAAGAAAAAGAAGAAAACTGGGGTTC
TGTTGAATTTCAAGTATTCAGTTTCACCAATAAGATACGGAGACTTGCTTCACATTTGGAATTACACAAAAAAGATTTTT
CATCGGAAAGAGGTCTCCGAAGACTTTTGGGAAAACGTCAACGTTTGCTGGCTTATTTGGCAAAGAAAAATAGAGTACGT
TATAAGAAATTAATCAGTCAGTTGGATATTAGGGAGCGGTAATTTCATCGTTCGAATTTTTTTTCTTATTTTA
>sRNA.cluster.1353
ATATAATCAATTATTGAAAATCTAAGTCATAAGGGATAAAACGTGAAATATTTGTATGGATTTCAATGGTGTCTGGACTT
GTGTTTGTGCTGCAGTTCCTTTGTTGGAGAGGACTTCTC
>sRNA.cluster.1354
CAGTTTCTCACCAGGCGGCCGGGCGGGACGAGCGAGGGGACCCAGGCGACGCGACACGGGCACGAGCGCGCGACAAGGGT
AGTAGGACAAGAGGCGACACGTCAGTC
>sRNA.cluster.1355
TCATGCATTAATGTATGGGCTCTCAGTCTATTTCAGTTATATAGATCTGACCCGTTATAACTTATGGGCATGTAACTAGT
ATGAAAAAAGGAGCATTAAAAATGTGGT
>sRNA.cluster.1356
TTTTCCATAATAAGATTATGGAGGAGAGATGGCCGAGCGGTTCAAGGCGTAGCATTGGAACTGCTATGTAGACTTTTGTT
TACCGAGGGTTCGAATCCCTCTCTTTCCGCCACCTCGGTACGTGTTCGACATGTTGCGCATATTAGATCTGTTCATGTTA
T
>sRNA.cluster.1357
AAAATCTTTTTTACCACTAAAGGACACTAACACGGGTTCGGTCATATGTAAAGGGAGGCAAGCCTCATCTCTATCAGGTA
GGGCCCCCGTCACAGAACAATGGTTACTGATATGGTAAAATATCTTAATCGAGCAACGGAGGATCCAGTGGGTGGTCCCC
GGACCACC
>sRNA.cluster.1358
TCCACTCATTAGCCATCGATGCTTTTAAGAGAGGGCCTGTGGAATGCTTGCTGAGAGTGCGTCGCGTAGCCCACCTTTTT
CTTCGGGGCGACATAGCATGCATAACCATGTTCCCCATGTCATCCATGATCTACTCACAAGATGTGTAACACCCCATAAT
TAATACAGATGCGCATAGGACCGAGTCAGATCCCCTTCATAAAAGAGATTTCCCTAGAAGACCTCGGGTCCTAGCACTGT
CCTCTGGGCCTTGGTCCCACCTGCAGTAGTCATTGGGGCTCCGAGGTAGGAAAGACATGCTCCCGAGCTACTGCTGCCCA
CGGACCGTCTTCGTCAGCTCAAGTAACACTTG
>sRNA.cluster.1359
TTTGGAGACTTATATGCGTCGGACATACGGCGCGAGCCGAAAAATTGGACGCCTCGCAGGACCGTCCGATGCAGCACGCG
CGCGTTAGCCGTCTGATTGGAGAAACAACTGTCATCCGACGCCCGCGCCGTTGCAACACCCGGACACATTAATCTGTTTC
AT
>sRNA.cluster.1360
GTTTTGGCATCCCCTAGGGAGCGATCTCAGCTGTGTCCCTTTGTTGGTCTAGTGGCGGTCGGTCACGCTTAGCGGCGGTC
GATCTGTTGTTAGCCTTCTTCCGGTCTTGTGTGTTTGAGCTGTCGGTGTGTGAGTGGTGGTATGGTGGTATATTTTTTTT
CTAGTT
>sRNA.cluster.1361
TGCTCCAAATTCCAACTCCTAGCTCCTAACTCTCACTCGCTCATATGAGAGTTGGATGTCATATGAAAAGTGTTTGACAA
GCTTAGTCTCCTTCAGAACTTCAGAAACAGAGCATATGGGGAGGTTGACAATAGTACCCTTGTGGTT
>sRNA.cluster.1362
AGGGATAGGAGTCGTGTTCAACAAGGACCTGTTATGTATTTTGGGTATAAATATAGGCCGACCCCATGTAATCAAGGGAC
GACAGTTCAATACAATTCGGCGCATCGCCACCTTTTTACTATTATTATTTCGACGAGTTTTTGATTTCTAGTTGGGCTGC
ATCGGGTTCGATCTCC
>sRNA.cluster.1363
ATTATGAAGTACTGTTTACATTTGAAAAAACCATAGAACTACTGTAGCAGCAACACTGTAGCATCAGATCTAGACCGTTC
ATTGAAAAAATGGATGGCTGAGATGATGTGCAGTTCCTAACTTGCAGTCACAGTTAGGACTGCACTAGAT
>sRNA.cluster.1364
ATCAGTAGCACTATCATTATACATACCATCGTGTGAGACAATAGAAGAGGGAGAATTACATATCGGTGATTATAATGGTA
GTAATATCATGGCCTTAATTTAGTGTTAAATCGGACGTTTGACTAGATGTCGGAAGGAGTT
>sRNA.cluster.1365
TTGGATACCTGTGACGGGCAAACGATTTGGTCACTAGTGACCATTACCTCTGACGGGTCAGACGGGATAACGTCACCGGT
GAGCCATCCGGCCGCGGACCGTCACAGGTATCCCCTCACCTGTGACGGGCCGAAAGGAAAAC
>sRNA.cluster.1366
ATTAGCTAAACATTAGCCTAGGGTGGTATGTTTGGCTCTCTTTCTACTCTCTCTCCACCTTTTAGCCTTGAATTAGCCCA
TGGATCCAAACATACCACCCTAGGCTAATGTTTAGCCTACCAATTCATGACTAAACATTAGCTCTCAAAATTAGCCCTGG
GCTAATCTTCCAAACAGAGCCCTGGTTT
>sRNA.cluster.1367
AAGCAAGCACGGGAACGGCAGTTACCAGCGAACCACGGTACAATGACGCAAACGGAGGGCACCAACGGGTAGAGGGCGAC
GCGGCGAACTCACCGGTGACCAAAGGAACGGCGGAGGAGCAACGGACGGCGCCGGCGACGAGGAAGAAGCGGCGGCGGAG
ATCGGGTCGACGGCGGCGACGGTGCTCCGGCGGTC
>sRNA.cluster.1368
TACTAGCTCTCACTACGATTGTCGGCATCCATATCCTTTCGTGTCCCCTTCCTTTTCCACACCTGCACCCAGTGGCGAAG
CCAGGATTTAGGGATAGGGGGTGCTGGCCACGAGACGTAAGAACTCACCAGCTCCTCGGTAAACCTCTCGGTAGACAATG
GTGTGGATCTTGATGGCTCAGTTCATAGATGA
>sRNA.cluster.1369
AGTTAGCTTCCAATAACCTTTTCCTGCTCCTTGTCAAAGGACTAAAACTAGGCACTACAAGAGTTGGATCTCTAGGAGGA
GTAGAAGTTGGTTGAATGGTTGCTTTCTTCCCCTTT
>sRNA.cluster.1370
CCAACTCTTCATGCATACCACTAGCTTAGCTAGCACTACGTACTTGCTGTGGAGTCAAACCTAGGCATCACCGGTCGAAC
CACCAGTCCCCCTTGTATATTGAATCATGCTGTGTATTGAGTGAGCGGTGTGGATTCACTCAATACACGAGT
>sRNA.cluster.1371
ATATTTTGGTGTAGGTGGTAATAGAAGAGATACCGGCAGTATCGATGACAAGAACCCACGGGCAGTCGACGCGCACCACA
AAGACACAGGAAGAGGAGAGGACGTGCTGCAAAGGTAAGATGAGT
>sRNA.cluster.1372
GAGTGAGGCCGCCGGCCGTGCTAGCTTGGTCTACGACTCTATTTGTGGACGGGATGGAAGAGCGGCAGGCCGAGCGAAAA
AAGGTAGGAACAGACTGTGCTACGACTGAAAAGGAAAAACTTAATGGGCTTTTGGCT
>sRNA.cluster.1373
TTCCTTGTCATCTTGGGCATAGGTGGTGGATGCCGCATGTGGACAGGGGACGGTGACATGGATTCGAGTGAACAGCGGTG
ACGCGGATTAGGGAAGACGACGGGGGTGTGGATTTGGGCGGACGGGGCTTGTGCGGCAGGGGCGACGACGGCGTTAGGCC
GATGAAC
>sRNA.cluster.1374
GACATTATTTTTTTCCTCGAAACTCAGCTGCAAGGAGAAGGAGAAGGTAGGCTCCAGCCATGGCTTCCCAGCTCTCCGCC
GCCACATCCATGCCGCAGTTCCATGGCCTCCGGACCTACTCCTCTCCTAGGTCCATGGTGACGCTGCCATCGTTGAGGAT
GAGCAAGAAGAGGTCCCAGGGCATCCGGTGCGACTACATCGGCTCAGCCACCAACGTTATCATGGTGACGACGACGACGC
TGATGCTGTTCGCGGGGAGGTTCGGGCTGGCGCCGTCGGCGAACAGGAAGTCGACGGCGGGGCTGAAGCTGGAGGCGCGC
GACTCCGGCCTGCAGACCGGCGACCCCGCCGGGTTCACGCTCGCCGACACGCTGGCCTGCGGCGCCGTCGGCCACATCAT
GCGTC
>sRNA.cluster.1375
GGCCCCACATACCTTTTGTTTTCTCTATGATGCCACATCAACGAAACCAGACATCTATACTGCTATGGGACCTAAATTGC
ACAGTTTTGTATAATTTATGGGGTGAAGATTTATGATATTATGGATAAGGGATGTCAAACAAACTCGGTGTAAAGTTGAG
GAACGACAGGTGAACTTATTCCTTC
>sRNA.cluster.1376
GAGGTCCGATGGGCCTGCTACCATCGTTGGCGCCTTCCGGCATCGACCAGGCCTGGTGGTGCGACGGTGGCAATAGGGGA
ATCGGCGACGCACGAGCAGTGGCGGACGCATGATTAAAATAAAGAT
>sRNA.cluster.1377
GGAGTCTTGGAGATTTTAAAAGAAACTATAGCCGTCAGATATAAGCTTCTCAAACAGGGTCCGGTTACTTGGATGAGCCG
TCGAGAAACGTTGGGTCTCGTCCGGTTACTTGGATGAGCCACCAA
>sRNA.cluster.1378
AAAAATATAGCAATCTAGTACTGGACGAGACACTTGATAGTACAACGAGTTCAGACATACTTCCTATCCAGAGAGTTCAG
ACATACTTCGATTCCTTTCGTTGTACTATAAAGTGTCTCATCCTTATCTAGGTT
>sRNA.cluster.1379
CAGGGACGAGCCTTGCCTGGTGCAACAAAGGAGATGTGGACGAGGCGACTCTAGATCTATCAGAGGGGACAACGTGAAGG
CTAAATCTGTTGTCGGTGGATCCGCACCGGACGGCCCCACCGCCGCG
>sRNA.cluster.1380
GCTTGCATGCTAGTCTATTTTTTTGCATGATATATAGTACGAAGAAAAAATAAACTAGAAGAGAGATAAGTGGGAAAAAA
TCCGCTTACACGTCCCGCTTGCATGTTTACCCGCGGCGTTCTGTGTTGTGCATGGTCTTATTTTTTCTAATGCAGTGAGT
CGAAGGAAAATCTC
>sRNA.cluster.1381
TTATCAATACCCATCGGTATGGCCTGATCCTTATCCGGTACTAGCGATGGGGAAGAAAGCTAGATAGATATGTATGTTGT
TGTCGGTAAGGAGGAAGTAAACCGAAGCCTGTTCAGATTATA
>sRNA.cluster.1382
AAGCAATCGTGCCCACTCCGTATACCGTAACGTCTCTCGGTTCGCGGCGACGGATCCTGCAGTGTTTGTGGAGTTTAAAA
TTAGGAGAAGCAGCTGATTTGTAGACAATTTATAAGAATCTAAAAAAGCTGAATTTTTCA
>sRNA.cluster.1383
CGCCGATGGTGGCGACGAACGATCGACGGCGCCGCTAACGCGGGCAGCGACGGACGGGCAATGGCGGGGCTGACGCCAGC
GGCAATGGACAAGCAACGGCGGACTGACGACGGTGGCGCCGGGAAGACGGAGGACGATGACACGATTGACTGACGCCAGG
GGACGGAGTAGTACAGAACGAAGAAAATTCACACTCTAGT
>sRNA.cluster.1384
AGGTGAGGCCATATTCTCATTCATTCTCTCCTCTTCTTCTCCACCACAAGTACAAGTACACAATGAGCAGTCCCCTCCTT
ATATAGCCATATTACATATATGGTAGGTTTAGGTATGGGTGGTTTT
>sRNA.cluster.1385
AAAAGGAGCTATAGGAAGAGATTAGAACGGACTAGATGCAACAGATGAGACGAAGAATCGGTAGAACAGACATAGACGAC
AAGCATTCAACAGACAGAGGGAGAAGAAAGGAATTGGGGCAA
>sRNA.cluster.1386
TCGGTCAGATCTCATCCTTCCCATATCATAACCCACATTCTGTAACCGGAATCGGGTCAAACACGGATAATGCTGAATAC
GGATATAATCTCAGATAATGTCGGGCAAAAATACGGAATGAAAATGT
>sRNA.cluster.1387
TGGTCCGGGGACCACCAGACCATCCATCAGATCCGTCGGTGATTACATTTCCTAATAATACGAATCTAGACAGATAATGT
CCCATTCATTTAAAATTCCTTATATTTCGAGAAGGGGAGCGTAATTAATATGTCTATGGCA
>sRNA.cluster.1388
AAACACAGTCTTGTAAAATCAAAAACACGGCGGTCAGATCGGTGGCATTGTGGCGGTCATACCGGTGGGCACACGGCGGT
CAAACCAGCGTCGGCAACAGGAGGCAGCGACAAGTTTCGGCGGTTAGACCA
>sRNA.cluster.1389
TGTTTATAAAAGAAACTAAAGGGCACTGCTTGAAGTACGTTTTCCTATAGGGAAGAGAAGACGCATTTCTGTTCTGTATA
TCTCTACTCTACTTTTATTTAAAAAATTCGTAGTGGTGATGGTGAAGGCAACATAGACGTGCGATCCAAATTAGAAACGT
AGATCGACATGCTCCACCTCCGCA
>sRNA.cluster.1390
AAAGAGATGAACTACTATTAAAATCTATAAAGGTATATTGAAGGTTATAGAGTTAGAAAGAAATGGGGTATGTCTCATGG
CTTCTGCGGATATCCGAATAGCACTGTTCACCGGATATCCGAATTATTATCCGTATCCGACGGAAACCCTGATACCATAT
TCGTATTCGTATCCGAGAGAAAATATCCGTATTCGTATCCGTATCCGAACTATCCGAGAATTATCCGATCCAAAAGGTAT
CTGTATCCGTTTTTGTCCGGAGCAGACGGAAACTATCCGCTCCGTTTTCATCCCTAGTCCCACAT
>sRNA.cluster.1391
ATCTACACATCGAGAAACAAAAAAGACAAATTTCAGGTGAATAGTGTCCTGTTACTATTCACCTGAAATTTGTCTTTTTT
GTTACTCCTAAACGAAGTTGAGTTTGGAGTTGAGATTTGGTGAGAATGTATTTCATATCTACACCTATCTCTAGTATTTT
TTTCATGAATTTACGAAACTTTTAGGTATGATTTTCACGAGTTTTCAACACTTAGCTCATTTTCACCGGATATGTCCCCT
CTATAATGGTTGGAGTAATCAAATTGGT
>sRNA.cluster.1392
ATGCACGCAAACCCTATCCCTATGAGTATCTTTAAAGACTGGGCCGGCAAATCTGAAGATTGACGAAATCACCACATGCG
TTTCGCTGTCGACGGATACGTTGCATACCATTGAAAGGACAAAGCCGTTAAATTCTGAAAAGTTCACTCTCATAAGAAGT
CGAATCCATGACCTAATATGCTACTAAGGTTCTTTTAACCA
>sRNA.cluster.1393
GGGGTGACCACCCGGCCAGTCCCCCGAGCGAGGGGCTCTCGGAGAGGTCTGGAGGTGGTGGTTCGCCTTCCTTGTCGTCC
GCCGGCTAACCTTCCCTATCTGTGGAGCTCCTCCCTGTTGAATAGTCACACATTGATTGTGGAAGGGCAAGAAACCTAA
>sRNA.cluster.1394
TCTAAATTACCCCTAAACTATCGTGGTCAGCCGAATTATCCCCCTGAACACGAATACCAGACATTTTTCACCCTCAACTA
TTTAAAACGGACAAATAACCCATCCTTGTCCATATTCAATATCCGGAATGATTTTGGCCCTATGTGGCATTGCAGTCAGC
ATTTTTTTTCTAAAAGATAGGTGGGCCCCAT
>sRNA.cluster.1395
TCGTTGAATATTGCGACCAGAGACACCCAAGCGAAGAGGATGAACGTGAAACAAAGATCTGGACAAAAGTGAAAAGATGA
GAGGCGGCAATCACACTAGTTGACAAAACAACATTGCGCCTGCAGAGGGTTACAACCTC
>sRNA.cluster.1396
TCTAGGCACTCCCCTTAACTGGTCACCAAAAATATCTTTTGCATTGTGGGGAGGGGGGATATTGAAGGCAAAGAAGACAC
ATCGCCAAGCAAAACGTGCAACATGACAGTCAAAGAAAAGATGTTGGATGGTCTCTTGTGTATTACAAAAACAA
>sRNA.cluster.1397
ACTACTTCAGGATCACCAAGAGCGAGCACATGGTCGAGCTCAAGGAGAAGTTCAAGAGGATGTGTGACAAGTCGCAGATC
AGGAAGAGGTACATGCACCTGACGGAGGAGATCCTGCAGGAGAACCCCAACATGTGCGCGTAC
>sRNA.cluster.1398
TAATTATCCTTTCAACGATGTGTGGTGTTTATAGAAACAGAGTATGCGTGTGTACATTCATAGGAACGAGCGTGCTTATA
GAGGTAGTTTGTAGAAGGGTATGTACTTTGTCTCTATCACATCGGGCTCACTGTTTTGCATCCCATTTTACATTTCTTTT
C
>sRNA.cluster.1399
AAGAAGAAACTCTCTTGGGTATCCTGTTGGCCTTGATTGGAGAGTTTGTGTCAGATGCGGCTTCTCTTAGAATCAAAAGC
TCACTCAAACAGTCTACTTTTTATCCAGATTATGAAAAGCTGTGGTTGTATAATCCCAAAAA
>sRNA.cluster.1400
CGGCGCCGACGCGGCGGAGGGCGCAGTTGACGCGGCGCGGTGGAGATGGGGATGCGGCGCCGGCGCGGTGGAGACTAGGA
GTGCGGCTGTGCGGGAAATGATAGGGTTTGTATCTGGGGTTAGGGTTAGTACTACTGGGCTTATTGGGCTCT
>sRNA.cluster.1401
TATCAGAAGGTGATCATGTACCCTGGGAGTATAAGGAGAACGAGGTAATTGAGGGTGCAAGGTATGCTCATAAGGATGAG
ATGAAGGAGGCGGTGAAGCATTGGGCAGTTTCCTTGCAGAGAGAGTTTAGGGTGGTCAAGTCAACAAATTATGTGTATGA
AGTGAGGTGCA
>sRNA.cluster.1402
GCTATTTGACTTAGCGGACACAATAGCGGGCTGCTATTGCGATCGTGAAGCGTTATAGTGGCCACTAAGTTCTAACACGC
TATCTTCGGTTCGCTATCTTATAGTGGTAGCGGTAGAGGGTCACTACCACTGTTGTGGTC
>sRNA.cluster.1403
AAAGAGATTTATTGGGAAAGTTGTGACTATGAGCAAGCAAAAGTACGCTTCTAATGTCTTTGAAAAGTGCTTGGTCTTCA
GTAGCTATGATGAAACCCAGAAGATTATTAATGAGGTTCTAACCATAGCCAAGGTAATAAATAGTGGTGGTAGCGGCCGC
TATAGCGGCAGTGGACCTCTACCGCTACCGCTACAAG
>sRNA.cluster.1404
GATGGAAAACGAATGGTTAAGATTGTGTGCAGTTGCCATTATACAGTTACAATATCAACTGCATTTGATTTCAATCCGAT
CCACACATATGTTCACGAGGAATCGTGCTCCTCTAACGTAAAGTCAAAAGAACACGGGTCATTAATGTGTGGGCTCAACC
TTTGTGGATCCCACATATCAGTGACAATGTACCTCTA
>sRNA.cluster.1405
GGTTGTGAATAACTACTACTATCCTGTTACTATGGCCCACGCTATTGCTGACTTCTGTAAGATACATTGAAGATGCCCTA
AGTACACTTGGATTCAGAGCATCGCTAAGAGTATCTCAAAATTTCATTCCCAAAATTATTCTTATGT
>sRNA.cluster.1406
AAGAAGTTTCAGAGTTAGACACAATTATTAAGAACGTAGGTAAAATTAAATGGTGAAAAAATTATGATTGGTTGAAAAGT
GGAGGTAGATGGGAAAATTGAACAGTGAAGGGTTATGATTTGTTGATAAGAGAATGTTGATGAAAAAGTTGTATTTTGGG
ATAAAAGAACGGTTGTCCAGTAGTGAACAAACGGTG
>sRNA.cluster.1407
CACACATGTGTGCATACTCATTCCTGTAAACGTACACACGCATACCTTACCTCTGTGAGCACATTCGAAAGATTGGGTCG
GCATATCTTAAAGTTGACGAAGTTGCCATTGGAGTCTCGCTACCACTGAAAGAATAATTGGCCGTAAAT
>sRNA.cluster.1408
ATATTATTAGGGTGATCCAAACTAGGAGATGATAATAATTGTTTCTTGGTCTTTGGGTTAAGAGTGGTTGTGCCTTATAT
TTTGGAACGGGAGGAGTATTTTTTAGTCGAGGCAGGAACGGAGGGTGACATGGCGAGATCCACGCCGTCGGTCAAGGGAG
GAGGTGGGCACACACGGCAGGTGTGTCGT
>sRNA.cluster.1409
ACTTGGTAGACGGGTGTAATTTGGTACAAAAACTAATTGAGAAATGAGAGTTCTAGTATAACAACTTGGCAGGTAGGTGC
AATTTAGTATAAGAACTTTATAAGTGATCGTATAAATGCAACAACTTATTAGAAATACAACAACTTGTCATTTGCTACTA
TTGAAGTTACCAAAATTTTGGTAGGAC
>sRNA.cluster.1410
ACAAGGAGGGGTGAAGTGAGGGCGGCGCTGTGGGCTAGGATTTCTTGGGGATGGGGATTGCCGGATCGGCGAGGGTAGGC
GTTGGTGCCAAAGGGCGACGAGGGATGGCACTGGACAAATCGGCGAGGGACAGCACTGGATGAATCAGCAAGGGCCAACG
TTGATGCGGAGAGGCGGCGGCTGGCCCTGA
>sRNA.cluster.1411
AAATGTGCCTATTCAGATAAATGTCATTATATGTAACACTACTAGATCATAGCAGAGGAAGAACTAGAGCAGGAGAGGTG
AAGAACAGAGGAGGAGGAGACAGAGTCGAGGAAGAAAGGGGCAGAGCAGAGTTGTTAAGAGGAGAGATTCGTTTTTCCTT
TCTTCATTTCACAC
>sRNA.cluster.1412
TTTAGTACACTATGGACACACGCATATACAACACTACACGCACAACCACACTCACATGCGTTCTAAGCGACGGAAACCTA
AGACACATTCAGTACCCCGGGTCAAGTCATCTCTGTCGGACCTAATTTATCACCTCTAATAGGTTCGGTCCTCGCAAGAT
ATTAATCGTCAGTGATGACTCCCCT
>sRNA.cluster.1413
GAGTTCCTCGCCGACCCGAGCGTTCGCTTCGTCGGCGTTGCAGTCAACAACGACATGCAACGTCTGGCCAATGATTGCAA
CCTGAGGGTCGCCTGTGCGGTGGATCTGAGATATGCTGCGGCGGCCGTGCTCGGTCAGCCGGAGCTTGCGAGGGCGGGGC
TGAAGAGACTGGCGCTCACGGTGATGGGCCAA
>sRNA.cluster.1414
AAACAAGATGAGCTGGACGCGCCCAGCGGACCATTGGTAACGACCACAGGGAGGAGGAAGGAGGGCGGGTTGGATGCGGC
GGATGCGACGGGTTCACCAGTTGTTGCCATAGAACGGTCTCTCCGAGCTCGTCTTCGGCAAGAGCGGTGCGTCATCGGCG
GGGACGACATCG
>sRNA.cluster.1415
GGCCTCCACTTTGATCTCTAGTATTATCGCTATTTTCTCTTACTATCCTAAACTGAGAAGATTTTGCTCCTATTATTTAG
GGTTTCGTTTTTGCCTTTACTTTTTAAAACTGAAAGAGGCATTTACTTCTGGTTTGGATGGAAGTTAGCGGGACCAGGTT
TATGGCAGAAAATACAGATTTTTCG
>sRNA.cluster.1416
ATGTAAGTATTTTACGCTTTTATTACGTTTGGAACTGTATATTACTTGTCGTTTTGTGTACCCTGGCTGGTCCTGGACAG
GGATTTAATGCACATTCAGCTTAGAAATTCTGGTTCGTGAATTTCTGGGCGTGACAAGGGACGAGGGTGGCGCTGGGGAG
GAGGAAGAGGGGATCAGGTTTAGAGGGATGCCCTGAAAGACGGCGGACCAGCGATGGGCGGCGGACAAGGGCGGGCGGCG
AGGCGGTGGTGGCGCCGCGGGGTTGGTAGCTGGTGATGGGCCGGTGTTGGTGGCGGGGGCATAGTGAGACGAAAGGGGGC
AGGAGGTGGCCGG
>sRNA.cluster.1417
ACCGGCGCGGTGGCTGCGCGTCGAAAGGGATTAGATGGTGGTTCTGCTGAACTGGCATGCACTCTTTAGCGCGGGAGAGT
AGAACAACGGGCGAGCCGGCAACGGTGACGCCTGCGGGCGCCGTTTCCCCCTTGGGGCATTGCTGTATTTTCTATTGTTT
CCCAATAGGCTCTTCAGGTGAAAACCACGTCCTGTCATCTG
>sRNA.cluster.1418
AAATGTTGTTTCTATAAAGAGGGAAGGTGGTGGCGAAGCCCCACTACACTCTCAACAAGCCCTCAAAAGTAGCGGTGCTA
ATAGAAGACTACAGACGACCTTTCTAAATGATGGACTCTTAAACCTTGTAAAATATTTATGGGCTTATGTTGACCCTGTT
TATACGCAAATGTAATGAGATCAATTTGTGTGGTCCATATGTTT
>sRNA.cluster.1419
AACTAGCATCATCAATCAATCAGGTAAATGAAACCAACAGAACATGTAAGGAACAGAAACACACGCAACAGGGCACATTG
ATAAGCGACAGCACCGAGGTCAGAGCTTTGGTTCAGGATTTAGGTTTGATCTCACTCTCACCTGCCGAGGGCTTCGAGGA
CAACGCCGGCAAGCCCACAGTTGTCGCCGCGAGCGGACTTGGGGTCTCTGGCCC
>sRNA.cluster.1420
GGAGCATTATCATCCGTTCTCTGGGTTTCTTGATAGAGAAAGCCGGCGGGTACAGCAGCGACGGCAAACAGTCGGTGCTG
GACAAGGTGATCAACAACCTCGACGAGCGGACTCAAGTGGCCTACGGTTCCAAGAACGAGATCATCCGGTTCGAGGAGAC
TCTCTACGGCTCGTCGAGGCTCACCGCCGGCGCCACCGTGGTTGT
>sRNA.cluster.1421
TTACTTGTTGTTGCACCAGGAGCTGTTACGCTAAGGCGCGCCAGCATGGAGATTTTGTACCCATTGAGCAAAGATCGGTT
GTAATTGTATGGCGGTATCCGAAAACATATCTTGGGGACGACCTAAAGCACTCATGGTATCATTATGAATGTATAAACCA
AAACTGTGAAAACCTAGAAATATACATACCCAGTTAAGGTGGGATATGATTGCATCACGGTGTCTAAGGACACGATCTTA
ATAGATC
>sRNA.cluster.1422
AGAACCCACGGATTAATTAACGGTTTAGCGTTGGAGGCAATGGGAGGGGGTAGGAGGATGGTTAGGATAGCTTTAGAGGG
ATAACAGAGTCGGTGGAAGACTGGTAGACAACAAGGCTCCAAAGCCACATGGACATAGGAGGATGGTGGGCGGGTTGGTG
TTGAGGTGGGAGGAGCAAAGCCATAAAATCCCCCCTCCCCCTC
>sRNA.cluster.1423
AGAAACATAGAACTATTCTTTGTATGCAGAAACATAGAACTGAAGCTTAGGATAGTGTCCCAAGAGATACCCAGCATAGC
CCAGTAGAATTGAGCAAAAGGCCATTGGAAGAATAAATGCAACAGATCTTCCAGAATATGAGCAGAACAAAGAACACAAT
TAAGATCGCAATTGGGTGGCGCACAATGTTTGTGATCTAGGTATTCAGTCTATTCATCAGCAGCAACCAACCAAAGACTT
TAACTTTCG
>sRNA.cluster.1424
GCGAGGGCCAAATGTTGCCGGCTACGGACTAAATAGGATCTTGAGAGAAGAAATCGAAGCCGTTGGGGTCCATCTTCCGG
CAGATCCGGTGCGCGGCGATGTGTGGACGGCGGATCCGGTGGCCGGCAATGCGGGTGGGGTGAGGCGCCGGCATGGATGG
CCAGCGGCGGATCTAAAGGAAGGAGCGGTGCAGGTGAAGGGGAGGGGGCAGCGTGGGTGGGGCCGGGCGGCGGCG
>sRNA.cluster.1425
AAAGCCGGCCGAGGAGGAGAAGCCTCCCGTCGACGACTCCAAGGCGCTGGCCATCGTCGAGAAGGTTGCAGATGAACCTC
CTGCCGAGAAACCTGCTCAAGGGGGCTCTAATGACAGAGATGTTGCTCTTGCAAGGGTGGAAACTGAGAAGAGGAACTCA
TTGATCAAAGCATGGGAGGAAAATGAGAAGACAAAAGCTGAGAACAAGGCTTCGAAGAAGCTATCTGCTATTCTTTCCT
>sRNA.cluster.1426
ACCTTGTTATACATAATTTTTCATGACTATTATAAGAGGATAGGGGGGTTTTAGAGGTGTAGGGCAACACATGTCGTATA
ATTGGATCGATCGACTCACCCTTTCTAATGGATAGATCCGCCCCTGACTCCACTAATAATTATGAAAACGGCATATCAGT
TGCGAGATTTATTGGTCCGGTGCTATGGGATTTGCTACAGTATAAACATCTTTTTTCGTCTTTATATACTGGTGAACAAT
AGGTGGACAAAATGATAGAAC
>sRNA.cluster.1427
GCAGGTACGCCCCGTCCCATTGATAACAATCCGGTTCAGGTGGGGTCGGCCGAGGCCCAACAAATTAAGGTTGCCCGGAC
CCCAACAGTTCTTAGGCACACCCACTCGGGGAAAGGCCCAATCTCCCTAAAAGACTAGTCCAATAGGGGAAGGGTGGCTC
TCCCTTTTAAGGTGGCTTCCTCCTCCT
>sRNA.cluster.1428
AGCCAACTCTCTTTATTTTTCAAATTTCAAGCTCTACAACTAATTCAGTGACTGCCTCAGTTTAAAACAAAACAAAAGGC
CGATTGGTTGGGAGATTTGGGAAGAAACTATTAGGTGGTGCTTTGGTCTGTGGAGGGGAGGGGGCTTAGGGGCTGACCAC
CTCGCAGCTCGGGGCTCCGGTCTATGCCTCCCGCCCTTACGCCGCGTGCCCGCGAGACTGGAGGTATCTGAGTGCGGCGA
GGTCGGCGCTTCGGCCGTTCGGCGTCGCTGCGTCGGGCGCCCGGAGGGTGTCGTGGTTCGGGGGACGGAGGGTGGCTACT
CACCTAGACCGATGGAGCCCAAAGGAATCTAAGGTTACATGCTGTCTTGTTGAGCCTATTTTATGGGCCTGCGACTTTGC
ATT
>sRNA.cluster.1429
GAAAAACAGAGAAATGAAAAACAAAGGAATACAAAAATTGAGAGCATTCGGATCACAGGAAATTGATTGCCTAGGATTTG
CATGCAGGAAGGGAAAAAAAAGAGCTTGAGGTGGATGGATTTTT
>sRNA.cluster.1430
AAGGGGGTGTTTAGTTGATTGCTTCACTTTGCCACGCCACACTTCAGTCATGCCACAGTTTTTAGGCGTGTGTTTGTTTC
AATGCCACAGTTGTGTCATGCCACACTTTCCTACCCTTAGGTCCCACATGTCATACTCAGATAACTAGAGCTAACATTGC
CACACTTGTGGCTAACTATTTCTTAGCCATACTTTTGCCACATGCCACAACTTGCCTAAGCTTAGTTATGACAAGCTTAG
ACATCAACCAAACAACCCCTAAATTTTTCCACTTACCTCTACTTTTCAACCAATAACAATCCTCTACCATTCAATTTTCT
CACCTACCT
>sRNA.cluster.1431
CCGGTGGTCTTTGGGATGTTTGGAGTTGAGATGAGTTGTAGGCGGTGGTCGATTCGGTGCTAAATTTCTACTTTGATATC
AGCGTGTGCGTCTTTCTATTAATTAATTATA
>sRNA.cluster.1432
AAAAATGCAAATATAGTCTCGAAACAATGTCGTAGACTGTTTCGGCTGATATGACTCCTACATGGCATTTCGTACTAGTG
TTTGTCCAACGTGGCAAGTTACATGATGCTTATGTGTCATT
>sRNA.cluster.1433
AAATAGAATAGTGTGTGTGTTTGTGTGCTGGCCCATCAGCTAGAGGCCCATCTACTCATGTATATGTAAATAACGATAGC
AATACTGAAGGGGCGAAGCTTCCAGAAAAAAATTCACAAAC
>sRNA.cluster.1434
AGTTGAGTGTTTCTCACGAGTTCTTGTGTGTAGTGGCCGACGTGGCACGAAGTGACTGTCTTATTATTTAAAGAAAGGTT
GGGTGGCTGTCCGAATATTTAAGGAAGAGAGTAAAGTTAGAAAAGATCTGAAGCGACCAATAAATATTGGATTAGTTGAA
GACAGTGAAGTGTTAGTGGTCGGCCAAAAAAGTGCATGTTAGTCATTGGTCGAATGTGCGGTCCATCCGACATGATCATG
AGATATTATTTTT
>sRNA.cluster.1435
AGGAGGTCAGCCCAAACAGACATCTGACCCGGATCCCAACTCATACTTAGACGAGCAATGTCATGAGCACAACTATTACA
GGAGCGACCCACAAAAGACAGTTTAGAATTCCTCTTCTCTGCCTTC
>sRNA.cluster.1436
AGCTCTAACTCTAAAATCTAGCTCAGGTGTTGTGAAGCATACTAAACTCAGCTTCACGTTTTAGTTCATTTTGGTCGTGT
TCAACTCTCCAGCAAAAGTTGGATAAACT
>sRNA.cluster.1437
AATATCAAATATTTAGAAAAGGTGAAGCTTCGAATCCAGATCATATAGCCCACCATTTTATAGAGCTAGTCAGAAGATCC
CTAAGCATTTCTCTCGACTGCTAGGCAGGTC
>sRNA.cluster.1438
AAGGGTTGCCACACCCGGATCGCTGTGTTCTTTGCGATCAGTAGGAGGAAAGCATTGATCACATCTTGGTAGCATGCCCT
GAATCGAGACAATTATGGTGGTGGACGCTTCAGGCGATAAGGAGTCCGAACTGCTTACCTGTCAACGAGCCATCCTTCCA
CAATTGGCTCTGTGATA
>sRNA.cluster.1439
GCTGATATTAATTTTGGATTGGAGTGGGTTGGCCTATGAAGAATTGAGGTTTGGGCTAGAGAGGCGCCGTGCTTAGTTTC
AAAATAATCCTTCAAACTTCCAATTTT
>sRNA.cluster.1440
TACACGAAGTGAGGACAAAAGTATAAGCGGAGTGGTATGTGTAAGTGGGTCCACCCGTCGGATGGGCTAGGCTACGCAGT
TCTGAAGGGAGGGCTGTTATAGGTACATTATCTTCTACTTGTCTATGAACTCTTGATGGCGACAATGACAAGCGGTGATG
GACTGCAACGATGACCT
>sRNA.cluster.1441
ACGAGATTAGTTTCACGAACAACTATGGTGGGCTTTGGAAACAAGAAAAGATGGATGAAGCTCATGACCACACTGAATCT
GAGTGCAGATGTATATGAGAAAATAGAAGA
>sRNA.cluster.1442
CGAGGGTTTAGCCGCCCATTTTATAGCCGCATATTATACTCGACAGAAAAAAGTGGCTACTATCTATCATCGTGAAAAAC
CTAGATTCAGGAATATGGGGAGGCGAGGGTTTAAGCCGT
>sRNA.cluster.1443
TGCTTTGTATTGAAGAGTGTGTTGTACAATAGATGATGAAGAAACTATTGCATTGACGTCTATAACTAAGATGGAAGACT
ACAAGAGTAAGCAACGGGCGACACTATTAACCTTGC
>sRNA.cluster.1444
CCAACACGGTTTGGTCCCAAGTTTGTAGCTGGCTGGACATCATGCAGACCCCAAATCAACTACAGGATGCAAACATTTTA
GAATGGTGGACCTCAATCATACATTCAACTTATGGAAGGAGAAGAAGAAAACTGATAGGGGCACTTCTTATAACCTGGTG
GCAGGTGTGGCTTGAACGTAATCGCAGGGT
>sRNA.cluster.1445
AAGGCGAAAATTGCTATATGATACTAAAGAAAATATGGTCATTGCTGAGAGACACCATATAAACATGAATATGCTCGAGG
ACACTTAAAAAACATGGTAACTTGTCACAGGACATCCCGT
>sRNA.cluster.1446
AGAGTACTACTCGCCTTCGATCAATTATAACAGGCAATACATGTACATGGCCAATGTGAGAGGCGGCCGTCCGTGTCGCT
ACCTACTGGCCCATCTCGCCGGCGCTAGATTGGAAGCAGAGGACGAGAGAGAGAGCGCGCGCGCGACAGCATCGGTTATA
TTAAAACCT
>sRNA.cluster.1447
AAAATAAATTTAAGGAGATGGATTTAGGGCACAATCTATTATTTACAAGTAGAATTTGTCTTAGCCAACTACATTGGGAA
GATAGAGTCAAATAGTCACAACCAATCAACAAAATAGTTGAGATGAGGACACAGTGACGGTGTCTGGATTTATGCCTTGA
TCTTTCACGGTACCAAACAAGAGTAGACCAAAATTAGTCTCTCAGCAATAAATATATAATGTCCAATAATCACTATATGC
GATGTAA
>sRNA.cluster.1448
AAAAAGATTCGGCCGAATTTGATAGGGAGGATTGGCTCCAGCATTGTACGAGAACTACCTTTGGATGTTGAAGACAACAA
TAAACTTCCAGATGTTGAAGACGGTAATAGACTGTGCGAGTTGAACATGCAACTCTACTTACGTGCTGAGCTGAATAGAG
ACAAACCGAGCAAAGAAAGAGAGGTAGTGGACTAGGTTGAGACTAAAAAGAAC
>sRNA.cluster.1449
AAGAAAAAAGAATACCACCACCCACACACCGACAGCATCAACACACAGGTACAGGAGAAGGCTAGAACCAGACCGACCGT
AACTAAGCGTGACCGGACGCCGCTAGGCCAACAACGGATCATAGACGAGATCACCCAAAAAAACGCTCTTACAACCAATA
CAAAGCCCAGCTCTATCCACGT
>sRNA.cluster.1450
TACATATTTACTGTATGAGTCCTGCTATACGTACGACTATCATCCGACCCGCATCCGACCATGGCTCATCTACCAATCGT
GTGTCTAATTTTTCTCCATGCAAGCTAGTTTCTGTCCATGTGGGACCAGGCAAGTAACAACTAGAGAACTAGTCGGACAA
GAGTTGTACACACCGGTCGTATGTATAGCCATTTCCATACTATCAGAAGCCTGTGCACTACTCCCTCCGTCCCAAA
>sRNA.cluster.1451
TAGCGGCTGGCAACGGCGCACTGTGGAACAGCGGAAGGGGATCGAGGATTCGCCAGAGACAGAGAGAGAGATGCGGTGCG
CCGGATGACTGAATGAGCTATCTAGGGTTTTGCTGTTGTCTTAAGCCTTAGTATTGTCTTGGGCTGGGCCTTT
>sRNA.cluster.1452
TTCTGCTCCCAGGCTCCCAGCTCCTCTCGGCTCTGCAGCTACTGCTCCGGGCCGAGGAAGTGGCGGCAGCGTGGAGAAAG
GGGGAGACGACAGCGGTGTGGAGGGAGTGGAGAGAGAAGAAGAAGAGAAGAATAGAGAGGATGGGGGAAAAAGGGTGGGA
AGGTCAACATGTGGGACCTACTGTCACAGACGTAGAGGATGTTGAAGTGAGTAATGAATCTGACTTGACAAATCAGATGA
AGAGTTAGCTATATGGGTGTTTGAAGAGTCCGATTTAGAGAG
>sRNA.cluster.1453
AGGATTTATCTTTTTTTTTGGGCGGAGGAAATACTACCAACACTCCATCATTTGTCATTGCACAGGAACAATATGCTTAC
AAGTCTGATTTGGAGGAGTAGTAAATTATTGGCCACGCCGCCCTCCGTTTCCCTTCGTCTCTCTAGCG
>sRNA.cluster.1454
AGTATAAAATTTAGAAAAATAAATGAACTAAAAGTGAGATAAGCGAGAAAAAACCCACTTATCCGCTCCGCTTACATCCC
TAGCCTAAAACACCAGCCATAGTTCATGTATCATCCTACCAGTGGCGTGCAGGCAGCTGTCTCGACACTCCAGTGGTATT
TTTACAATTTTCTAGTAGCAGTCTTGT
>sRNA.cluster.1455
GTGAGTCCGACCTGTAACGGGTAGTTATTGCCCGCACATATACAGTATAGAGAGAATCTTGTACCCACGAATAGGTGGGA
TTGCGATTTTCTAACATGAAGTCAGAAGGACATGGTAATTGGCATGTGAGCCTCACTGTTCACGGATCCACATATCAGTG
ACTATGTGGGAGGATACTGTTTCGAATAGGTATGGTTGGAGATGATATGGGGTAAGAAAACCCAGCGGTAACCGGTATTG
TATCCATTGCACCTCTAAACT
>sRNA.cluster.1456
TTAGTAGCTCGTCCGTTCCGGTTGTCACGTCGGCGCTGGGAGTCTTGCCAGCGACCGTGGTGGCAGGAGACTGAGCGAGT
GGGCGGCCATCTGGCTGCGTACAACCAAAGGGTTCAGGGACAGCCGTCGGTCGAGGTGAATCTGGGATGGCCGCCGGTGA
AGGCGATCCGATCTGGAGGGAGGCGCGATAGAAAGAGGAGGGAGGGCGCGGTGATTTTGCTGGGGGAGGGGAGGGG
>sRNA.cluster.1457
AATTTATTCCATAAATAAATCATGACATTGCAGATGTAAACTAGATTGAACGCATCATTAGATCTACACATATAAACTAA
ACAGTAAAGTATAAACAGATCGATTATGCGCAACATATTAAACACGTATCGAGTAGCCTTCCAATAGGACGGCCACCCTG
CT
>sRNA.cluster.1458
AGAGGTGGATCTGGCGGCTGGGATTCCGGGGCTAATGGCGCACATGACAAAGACCTCAAGCCGAGCGGCGGCGGACAAAT
CTAGCGACGGCGCCCTCGAGCTGCATCTCGGATAGCGTCCACGTGAATAAGCTTGAGCTCGATTCACTCAAGGTCTGGAA
GCTATTGGAAGGAAGC
>sRNA.cluster.1459
CTATCTTTCGTATAAGATGTCTTGGTTGGTTAGATCACGAAGAGCCACTGATCGATCTGTAGCCTCGTGCAGTAGCGAGA
AGTCTGTTGGCACTATGTCGATAAAGAATGCTTCATCTATATCTTTTGAGGATATTGAGAAAAGTATTTCCA
>sRNA.cluster.1460
TTGGTTTACAACCCCTTTAGTCCTGGATTATAAACCAGGACGACATATCCGAGACTAAAAATCGCTATCTTTGGTCCCAC
TTGAAATAACTGGGACTAGAGATGCATCTTCAGGAAAAAATCATGTGTTCT
>sRNA.cluster.1461
TAGAGGAGGAGAGGGAGGATGAGGTGTGGCTCTAGTTGGATTGGCTCTAGCTGTCGGAGAAGGTAGGTAGAGAGGGGGCA
TCAAAAAGATCTAGGGGAGTTTGGTGAAGAAGTAGTCCCCTTCCGATGCTGACCCGGCCTTCCGCCGCCGCTCCCGCC
>sRNA.cluster.1462
TTAAAACAAATCCCACTAATAGGATGTTTTCGTTATATTCGGGCAGTTGTTACAACGGTACGCGAGTGGTGAGGACACAT
GGTAGAAGCGGCGCACGTGCGTGGGATGCGAGGCGGAGGCGCCCAA
>sRNA.cluster.1463
GACTTTATTTGGTTGGTGATGGCGACGCGACGGTGTTGGGTGTGGGGGAGAGACACGGTCGCCTCCCCGGGTGAGAATGC
GAGGCCAAAACGGTAGGCGGATGCTGCTTACCGGAAGACGTAGGGTGTGTTTGGTTGCAAGCCACACTTTGCCACAGTTT
GCCACGTCTAAGGTTAGGCAAATTTGACAGGTGTTTGGTTGTAGCCACAGTTGTGGCAAGATTCTCCT
>sRNA.cluster.1464
AAAATATAAATCTCTTGCTGAAAACAAAATATAATTTTCAACAGAATTAAGGTATGAGTTTTTACGTGTTCGTTGGAACA
AAACATAAATGTAGAAAAAATTCACATAATTAGGCCAGTAACGTGTTATAACAACA
>sRNA.cluster.1465
ATTAATTTTACGAAAGAAAAGAAGGCGGATTATGGGAGTGTGCGACTTGAATTATTGATTTGGCCATGCAGATAGAGAGT
TGGATCTGCCACATTAGAATTCACGACCAAAGGTGTCTCCATATCCAATCAACACGTAAGTCCCCTGTCTAGTAAGGATA
GGCTGGTTCACTTGAGGAGAATATTTTCTATGATCATACCTCAACCATGTCATCCATGAAGAGGCTCCGTAAGATCCCAT
AGAGTAGAAA
>sRNA.cluster.1466
ATATTATATATTACTGTTGAATAGTCTGACATTGGTTATGGAAAGGCAAGAGGACTAATATATAAGTGAGGGATAGCTAG
AGAGAAGAGAAAACAATTATAGCCAACCTTATACCTAATCTACACAA
>sRNA.cluster.1467
AAGTTTAAGTCAGAGGAGCTATTTCTTTCTTTTTGTTGGCACCGTCTCCCTCACCATTACCGGCGTCATCGGAGTTGAGA
AGACGTGCCCCAACACGCCATCCATGACCATGGAATCGGCGTGCCACAAGGTGAGCGGC
>sRNA.cluster.1468
TTGACATCCTGGCAACTATGGTAGAAGTGTAATGCGTGTCTTCGACGCTGTCCTGTCGTCAGTTCTGATCATCGTCGAGA
GGATTAAGCAAGAAGGAAGGCTATGGACGACAGCGGATGTATCTTAGTTAGGAGGCTTCTTGGGAGGATATGCTTGTGCT
CGTTTGTTTTCCTCTTGTTT
>sRNA.cluster.1469
GAAGAAGACGAGAAGAGAAGAAAATAAAAGAGATAGAAGGATGTTCGGCCGGTTGAGTGGGACGGGCGGCCGGCGACTGA
AGCGGGCGACTGGCGTGTCGGAGCGGGGCGGCCGGCCGGCG
>sRNA.cluster.1470
GCCGGAGGTGGCCGCAAGAAGTGGGAGGTGGCACCTGTTGGGTCGCACGGGGAGACAACCGTCGGGCTGAACGATGAGGA
GGTGATGGGTGATGTGACTTCAACTCAAGATGGCAGCTCGATCAGTCGTCACAACAGGCACGATTGGTGGATCAGATGGT
GACGGGGTGGTTCTCTCTTCCATCTGCTAGGCCTCCTCCCTCTCCTT
>sRNA.cluster.1471
GTGGTATCAGAGCAGAAGGTTTCAGCATTGCATCAAGAAGACAAGTGGAGCAGGAAACACGAGGTCGGCAGCCGTGGCGA
TGAGATTGATGGCGACAACGAGGACGTTGCGGAGGCGACGACCTCACTCGCGATCAGACCGGCGATGGCGGAACGTGACC
GGAAGATGAGGCCGGGCGTG
>sRNA.cluster.1472
AAATGCTTATATTTTAATATGGAAAGTATCTTTTTAGTGGATTCCTGGCGATCGACGATCGATAAGCACGACTGCTGTAG
GATCGTCTATGGTGACAGTTGATCGTGAGGAGTGAAGAGGGATATCTAATGTATGAGAACATTAT
>sRNA.cluster.1473
ATGGGTAGGCAGGCGATCAAGTTTTCTGGCAGCATCCTCCGGCACGACTCCTCTGCTTTGCTATGTCTACTTCCTCTTCA
CCGGCTGTCTGCTACGTCTACTTCCTCTACGTCGTGATGTCTTCCACCGGCACTGGAGCATGGGGGAACGGTGGCGCACT
TGGAGGAGAGAACGGCGGCACATCTAGAGGAGGGAACGGCGGCATAGAAGAGAACGTCAACATCAACGGATGTAAT
>sRNA.cluster.1474
TAGTGGCCTAGTAACTGAGGAGAGGAGACGAAGCGACGTGGCGTCGGGACTTCGACGACACGGACGACTGTACGATGGAA
ATTGGAAAATGGATCGTTTACCTTTTGCATTGTTTTGGGGGCTT
>sRNA.cluster.1475
CTGCGAGATGGGCAGCTACTACGAAGAGGGGGGAGATCGCTGCAAGCTGGACATTGTGTCAGGGTGCATGGATCCAAACT
CGCACATGTTTGATCCACTCGCCACCGTGGATGACGGATCATGCCCAATGGATTCCGATTCC
>sRNA.cluster.1476
TTGTGCGCCTCTCGAGCTCCTCCAAGCTGAGAGGAGCCTAGTACGTCCTGGTGGTCTGCACCGTGCAAGTCGTCGTCGTA
GAACTGGCTAGTAGGACCAGTCCTACCGGCGTGAGACGAAGAGGCCCCAGTACCGAAGATCCCGGCTGCAAATCCTGCTG
GACAAGGACCATCAGTTTCGTACAAGTATTTAACAGTAGTAATAAAAAGTAAAGTACCGTGTGGACGAGGGATCGACA
>sRNA.cluster.1477
GCTAGGCTCCCCTGCTCTACCTCACTCTACGGAGCCCAGCTGACGCCACCAGATAAGTCCCCTGCAGGAGTCCACGCCAT
TGGTTCGCCTCCCGCGCAAGTTGCTGCTGCCACCCCCTCCCCTT
>sRNA.cluster.1478
CGTGCTGAAGGCGGCACGCGCCGAGATCGCCGCGGCGCTCAACAAGATGAAGAAGGAGACCACCCAGGAGCTGGAGGCGA
AGCTGGACGAGGGGCGCCGCCGCGTCGAGGCCGAGCTCGTGGAGGCGCTCGC
>sRNA.cluster.1479
GTTCAAGCCGCGCGATGTTAGAGGCGACGGAAGATGATAGAGCGCGGCTTGACGTCTCGTCTGATAGAAGGGTGACTGTC
GTTGCATTTGTGATTGTTTTGTCTTGATGCTTAATGTCCTCAGCAATGAGTGGCGATGTGGGCTACAGGTTGGGGTGCCA
AC
>sRNA.cluster.1480
AAATCGGATAAGTATTTAAGAGAAGATTTTATTTCAAGAAATACTAGACGGATGATGCTTTTTAGTAGATCATGAGGTCA
GTATTACTGCATTATCTTTCGCTCTCTTAATTATACTACTTATGATATACTTTGAAGCATTGTATATAGTATAACATATG
TTGAAGCAATATATACT
>sRNA.cluster.1481
GGTTGGGTAGGAGGGTGAAGCTGGAGTGAAGCTGGAGAGGAGGAAGTGATGGATGGCTTAGGATGCAACGGACTGGTGGT
GGACAAGGGCGAGCGATAAGGCTACAGGTTAGGGTTAGAGTTTAGGGCTGGGGTTGAGAAGGGTGGCGCTAGGGAGGAGG
AAGTGGGGAATCAGGCTTA
>sRNA.cluster.1482
ATCTCGCATAGGGATGGCAATTTACCTGGTAGGGGCGGGGACCCATAGGGGACGGGTCCCTGCTCCTATGGGGCTGGGGT
CGGGACTGGTTTCGTACCCACGGGGCGACCGGGGCAGGGCCCCGACTTTGTTCGGGGCCGGGGGAAGAATTCCACCCGCG
GGTCCCCATGGGCC
>sRNA.cluster.1483
CCACATCAAGGCCCATCTCAAGATTGTTGTGGCTTTGTCCGGTCTGACTGGTGATGGTTTATTGGCCGAGCGGGACAAAT
GCATGTCCGGTCTTTCTTTTCAACCTAATAGGGAAGACCTATACTTCCTCCGTCCCAAAATA
>sRNA.cluster.1484
TTTACTAGCCTACGATTCGTGTTTGCTTGGGTTCGGCGATCACACGAGAGTATACTTGCGGTCGAACGGCGGTAACGTGC
CGGTCAGACTGACGACGGCGACATGTGACGGTGGGAAGATTACGCAGTCCGATCAAAGCGACTACACTGGTTAGACCGAC
GCATCTTCCGGTCAAACCTATCTCCT
>sRNA.cluster.1485
AGAAATTGAAGTTCCCCACCTTTTCCAGGGCGATGCGTGCGAACGAATTCGTAGGCGGACCACGGACGTGAACGCGTGGG
AACCGTAGGCGGACGCAAACACAAACGCGCTCCTGAATCGGATGTGTGCAGCGGCCAACGGTGCAAAAGCGAAAGCTAAC
G
>sRNA.cluster.1486
CTCCCCCCTCTCCTTTTCCCCCTTATGGACCACCTTCTCTCACCGAAGCCACTCATTTCTCTCCGGACTCATCCAACGCG
TGGTTCCAGGTCGTGGCGTCGTTGTTCCTGAGCTGAGACGCGATGAGACCACCGGAACCTCTATAGGTC
>sRNA.cluster.1487
AAAAAAACCAGCCACGTAGATAGGAATTGGGCAAAGAGTGACACACGAGAGAGAATTAGTGAAGATCGGGTAGTAAATTA
CAACAGAAATTTAGGAGAGACATTTAAAAACTTATTGTTGGAGGATGTCAAATAGTAAATTCTCCCGCTAGTTAGTAGTA
CATCGTGGTA
>sRNA.cluster.1488
CCCTAAACCCCAGGACAGAGAGAGAAAGGTGGCCCTCATTGATTCAGGTTAAGATTGCACCCAAGTTCTAACAACTTAAA
GCTGGTGGGTGTAATATAGCGCAATAACCAGAGAATTGAACGTCCGGGTGCAACAACTTGATAAACTAGACGATACCCCG
CGCGTTGCTGCGGGATAT
>sRNA.cluster.1489
GAGAACACTTCACCAAACTTCACTCTCATTCTAGATGGACTTGAAACTGTTGGCTGTGTTGGAGCTCTGCCAACCAGGTC
CTGCTAATAATGTAATCAGATGGCTTGCACGAACTAGAGGGAAGTGCATATCAGGACCTTGAAAGG
>sRNA.cluster.1490
CCTTTGCACAATGGATTGAGAGATCCTTTGACATAACATCATATGAACATGGTCGCTGGCATGTGGGCCTCACCGTCAAT
AGGACCACATGTCAGTGACCAGTCAGGGACAAAAAGTTATGTCAGAGGATCACAATACAATACAT
>sRNA.cluster.1491
AAGGTTGAGAAAAGGATGGAAGAAGGTGAAGGAGAAAAAGGCGGAGAAAAGGATGGATGGAAGAATGGTGAAGGAGAAAA
AGGTGGAGAAAAGGATGGATGGAAGAAGAAGGTGAAGAGCAAAAGGTGGAGAAAAGGATGGAAGAAGAAGAGGAGAAAAA
AAGGTGGAAAATGTGTCCTAAAGTGGAATAGAATGTGGGGAATGCTGAATACAAATCATTTCTTTACTAACATTTGAACC
AAGATTTTATAGTATT
>sRNA.cluster.1492
CTTTCACTTTGGAAGGCCCCGGCAGAACCCAAAATGAGATTCTTCGGATGGCTAGTCCTTCATCAAAAGATTGCGATTGA
AGGATGCAGCGAGATAGTGGAGCATAGTGTAAAAGGAAGTGGGAAGCTATCTTCTGATGGATCTTCATGTGTGGAAAACT
TTGGCCTAGACTGAGAGCCATCAATGTAGA
>sRNA.cluster.1493
TTTGCATGCTCAACCGCACCCTCTAGTCACCGACATATCTTTTCTCCTCCCTTGTCATCATGCACTCTATTGTCATGGTC
ACTGTTGAGGTCGGCAGTGTCGTGTTTGTAGGGACTCGGGGAGACAGGAACCGACCCGACGAAGAGCAGAGACGCTAGAT
TTGGACTTCTCCTTACTGGATCTTACGGTTCCCCAACTGTCGAAGAGAAAAAGAAAAAG
>sRNA.cluster.1494
GTGCCGGATCCGCCACCTTCTAGGCCACCGCTCATCCTCATCATGGACACCTCTCCCCCGTCGTTGTTGTCATCGTCGTG
GCCTCTCCATAACTGTCGGATCTACGAGGGAAAGGTAGAGACTATGGAGGCCGACCGCTTCTAAGACCAGCGTGCCAAAT
CTGTCT
>sRNA.cluster.1495
ATAATAAGTAAGGCAAATTTTTCTACGCGGCATCGCAGTTAGGAAAAGACACTACATAACCATAGATATTTATCGATGAG
CACCGCGCCGTCTAAATAAAACTTGCCATGCTGACGTGGTGGTTCAGGAGCCCTTTTTTT
>sRNA.cluster.1496
TCTGCTACTCCCTCCGTCCCAGAATATAGCTATTTTTAGGATTCAAACTTGTCCCAAAAGAAGCTATTTCTAGGTAGGTG
AGAGGCTGTTATACCTGTTTTACCCCTGCTGACTACCCCCGTGCCATGAGACCCACGGGCCACCATCCAGTGCACTGCAC
CCCCACAGCACTGACACACCACA
>sRNA.cluster.1497
CTAATAAGATAAATCAATTGTTAACCTTATATGCTCAATGATGTATTGTAGACTAATTGATAAAGTCGCCGGTATATTGT
AGAATGAGATAATGTCAGTGGCATATTGTTGAACTGGGATAAACTCAGTGGCATAGAATAGATTCTCTCTTATATA
>sRNA.cluster.1498
AGGAGCCGGTCGTCGGCGCCAATGGCGGCGTGCTGGTGTTCGAGCCGAACGACTTCACCGTCAAGTCCGGCGAGACCATC
ACGTTCAAGAACAACGCCGGCTTCCCTCACAACGTGGTGTTCGACGAGGACGCGGTTCCGAGCGGCGTCGACGTGTCCAA
GATATCGCAGGAGGAGTACCTCAACGCCCCCGGCGAGACCTTCTCCGTCACGCTCACCGTCCCCGGCACATACGGCTTCT
ACTGCGAGCCGCACGCCGGAGCTGGGATGGTCGGCAAGGTCACCGTCAACTAATTATTCTTTCTTCTCAATCTAAATATG
CCTCCTACGGCTCTATCCTATATATATAT
>sRNA.cluster.1499
TTCCAGGTGGCGCCAGCTCCCGGCGGCGGCTTCCCATCCTCCCAGATCTTGCAGGAGGGGGGCGGGTTCACAATTTCACA
TCCTCTACTTAGTGACAGAGTTAGGATAAAATTATAGCAGGGATAAATCAAAATGATCCAAGAGCAACTAAAAGAGATTT
AGGATTGGGTTAGGACTTTTTGGCCTTCTTAGCCTTTTGGGTCTTCTAACAACCTCAAACAAAGTCTACATTAGCTCC
>sRNA.cluster.1500
ACGACCTCCGCCGCAAGATCCTCGACCACCGCGACTTTGAGCAGGTTGTTGCCGCGGCGGCGGATGGACGGACGGCGTGG
CTGACACGACCGGCGACACCGGTGGATGGACGAGAACGCGGCAACGCTGACGGACGGATGGACGACGCGACTGACACGAC
CGGTGGCGGATTGACGGGGACGCGGTGGTGGCGC
>sRNA.cluster.1501
TTATCGATATGAGATTGTTGCTGCTTGGAGCTTGCCAGTGAAGACTAGCAGCACAGCTTTCAGTTACTACCAGTACTACT
AGTAGGTACTTGTAGGCAATGACTTATAGCTTGCCCTGTGATGTTTTTCAGTTACTGGAGTATGAACACTGACAAAATGC
ATTCGATGACATGCACGGACCATCATAGCTAGAGACCGAACTGAATTATTTGTCTTACTGTCTGACTGAGGCTGTGTTTA
GATCCAAA
>sRNA.cluster.1502
CGGTGGCGGCCAAGAGGAAGATGAGGAGAGCAGCAGATGAGCAGAACTTCAAATGAACTCTCTGATTTGGGGACAAGCAG
ATAAGGATACAGTGGTTTTCCAAGTTGTGCAGCGCGGAGTGAAAAGTACTAGTACCCGGTTTGTTTTGACGGAGTAGTGA
CGGCGTCATATTCTGCACGGCAGATAGAAGCCGACCCCACCACCAAAAAGAATCGACAAACCGATGGCCTCTACGGAACA
CGGAAGTAAACACAATAACGAAACAGTGAAGCCGCCA
>sRNA.cluster.1503
GTGCCGCTGCTCCCCAAGATCCTGGAGCTCGTCGGCCTCGGCTACACCGGCTGGTTCGTCTACCGCTACCTCCTCTTCAA
GGAGAGCAGGAAAGAGTTGGCGACCGACATCGAGACCTTGAAGAAGAAGATCGCTGGAACGGAGTAATTAAGCAGCTGCA
TTTGTCCGGGGAAGTTTTGGGCGGTGACTCTCTAGAGTGCTTGCTGCTGCTTCCTCTATGTGATGT
>sRNA.cluster.1504
CTCATCAAAGGATACAGGCTAGATTTGCAGAATATGGAGAAGATTTAATGCTGCGCTTCGAAGCACACGGGCCGAGAGTC
GAAAAGAAAGCCACCGTCATCGTGGACAGCACCAATATGATATTGTGTCACCACTGCACAACATCATATTGGTGCCGGCT
AGAAATCTCGTGTAGGTGCCAGATTCCCAACCGGCATCATGAAAGAGGTACTGATGAGAGGGGATTTTCTGG
>sRNA.cluster.1505
CGCCGCTGCTGCTGAACCATAGGAGTACTACGCAGACGCAGACGCAGACGCAGACCAAGAAGAAATACAATACACTAGCT
ACCATGGCCGCTCTTTCCTCTGCCGCCGTCACCATCCCTTCCATGGCCCCCTCCGCTCCCGGGCGGAGGAGGATGAGATC
TTCGCTGGTCGTGCGCGCCTCGCTCGGCAAGGCAGCCGGCGCGGCCGCAGTGGCCGTGGCCGCCA
>sRNA.cluster.1506
AAAAACCATATTTTGACTGTGCTTCAACTATATCAACTGTACTTGAACTGTTGGATAATCATAGTCGACGATAACATCAC
AGTTCCCACCGCTATTCCAAAACCGTACATGAAACCTTAGTTTCATACGGCTCCTCTATGATCAGAAAAAAAGGAAAGTA
ATACATTAGATATGATATGCAAAGACGTCAGCAATAACATCAATATGATATATCAACCAACTGCTTCTAAGAATCTTAAA
CTTTCTAA
>sRNA.cluster.1507
TTAGAGCATGCGCTAGGAAGAGAAGTCACATGTGGTTTCGGACTGCGTAGTGACAAGCTAGAGTTACGGTTAGGGTTTTG
AGGTGGGATGGGAAGGACAGTGTTGGGAGAGAGAAGTGGGTGATCGGGTTTAGAGGGATGGCCTAGGCGGTGACAGATCG
GCAGTGGATGGCGGACAAGGGGCGGGTGGAGCCATG
>sRNA.cluster.1508
TGAGAGTGGTCCCCATGGAATCTTCTTTTGGCATCTTCATCTCTAGCATACTCCTCACCACTACATCACTGCTATCTTAC
TGGCCGAGTCTTGAGTTTAAATTCTGATTGGTACGTAATTAAATAAAAACTGCAGCCCATTTCTATTCCACGTTCGAGGC
TTGAGGGGAGCTCTCGCGTAATGGGGAGTGTTGGAATACAAAGTGAATTG
>sRNA.cluster.1509
CGCCTTCTGGCCGGAGATCATCATGGCTCCGAACGTCGGGCCCATTCTCGGGGCGCCGTCGATCTAGGCGACCTCGGCGG
CAGAGGGACGCGGTGATTAGCGGGTGAGGGTTGTAGAGGAAGGCATGCGAAGGAAAATGGGCCGTGATTGATTTGCTGGC
GTGTGTGATTTTCAGCTGGTGACCCTGCGTGCATGCGCTGTTGTCAGATCTGATGTATTGGATGATTTTCGGACGTTT
>sRNA.cluster.1510
ATATAAAGCTTTATCAAGCTTGCACACATACCCTGGCAAAGAACTGTCCTCATAACCTGGTGGTTGTTTCATATACACTT
CTTCTTCGAGAACTCCATGAAGAAAAGCATTCTGAACATCAAGTTGGCGAAAGGACCACCCTCTGGATACAGCAATAGAT
AGAATAGTCCTAATAATAGCTGCCTTAACAACAGGACTAAAAGTATCT
>sRNA.cluster.1511
AAACGCACAGCCCTAACCCTATAAGCATCTCCGAAAAATTAGACCGACATGTATTGAGAATGACGAAGTCAACTCAGGCA
TCTGCTTTGAAAGACTAGGATGACATATCTTGAGAATGACGAAGTCGTTATAGGTGTATCACTGATGACAGGTACTTCTC
CTACCACCAAAAGAAAAAAGCTGTAAATACGAACAC
>sRNA.cluster.1512
ACTGGTTATGTGTTTACTATTGGCAGTTGTGCTGTGAGTTGGAGGGCTACTTTACAGTCTGTTGTTGCTTTGTCTACTAC
TGAGGCAGAATATATGGCTATTTGTGAAGCATGCAAAGAGTTGATTTGGCTAAAAGGTTTGTACGCTGAGCTCAGTGGAG
TTGAATCTTGCATAAGTTTGCATTGTGATAGTCAAAGTGCAATATGCCTTACAAAAGATCAGATGTTCCAAGAGAGAACA
AAGCATATTGATGTGAGATAT
>sRNA.cluster.1513
TCAACCCCATAATTACAACAAGATTCCACGGATCTAACATGGCGGCGGCCCTTATCGGCAAGGTTCTTGGGTGTTGAGGT
ATTGAGGGAGCATCGATGAAGAAACCGGGAGGCGATTCACTACGGCGGCGACTCCCATGGGTGGCGATGTCGAGGAAGCA
GGCGGCTGCAGTAACTTCAGGATGAGGCCACCAGAACTCAACTGCCTCCGCGTCCTCGAGCCTCCCCTGCCAGTGGATCC
GTCGCCCGCCAGCCTCGCCACCGCCCTCGAGCCTCCACTAACACCAGATCCACCGCCCGCGCGTCTCGGCCATCGTAGCT
ACCGGTGGGCCATTGCCGAGAGGTCGCCAGATCCTCCCCTCCCGTCGCCATCGACGACGCATCCACACGAGAGGGAGGCG
GAGAGACGAC
>sRNA.cluster.1514
TGAAGTGGACCAGAGTGTACACCCTAAAAACACATGCTAACCGCACACAGACTAGTGAGAGACATGCTGAACACCAGACC
[truncated: 41,515,717 more chars]
