# Supplementary material for: Features of sRNA biogenesis in rice revealed by genetic dissection of sRNA expression level
Source: Comput Struct Biotechnol J. 2020 Oct 23;18:3207–16. doi: 10.1016/j.csbj.2020.10.012 (PMC7649420; doi:10.1016/j.csbj.2020.10.012)
Supplement: Supplementary data 6 [file mmc6.xlsx]

## Sheet: Sheet1
Supplementary file 5. The QTL analysis results of sc-traits. QTL, the bin that regulate the expression of a sc-trait; QTL position, the genomic position of QTL; Frontier, the left frontier for 1.5 LOD-drop support interval; Posterior, the right posterior for 1.5 LOD-drop support interval; a, the additive effect for each scQTL; d, the dominance effect for scQTL; Rsq, the expression variation expla…
sc-trait	QTL	QTL position (Mb)	LOD	Frontier (Mb)	Posterior (Mb)	a	d	Rsq (%)
sRNA.cluster.118093	Bin1059	14.926	22.9918	14.533	15.692	7.8	-0.7	0.6169
sRNA.cluster.11811	Bin1236	8.234	6.20328	7.224	9.367	3.181	0.612	0.2207
sRNA.cluster.11812	Bin1179	18.689	31.9206	18.558	18.774	34.788	1.064	0.7529
sRNA.cluster.118122	Bin488	29.695	26.8115	29.307	29.979	6.897	-1.363	0.6856
sRNA.cluster.118131	Bin368	1.854	29.6706	1.789	1.907	101.557	-10.073	0.7207
sRNA.cluster.118137	Bin1154	13.482	9.39294	11.723	14.577	2.359	0.334	0.3126
sRNA.cluster.118138	Bin1065	16.495	5.8751	15.874	17.563	2.457	-0.371	0.1952
sRNA.cluster.11814	Bin694	9.936	8.96047	8.49	12.235	-7.279	-3	0.2836
sRNA.cluster.118140	Bin1072	17.911	36.4026	17.848	18.328	-13.955	-1.506	0.7856
sRNA.cluster.118141	Bin1160	16.753	5.03211	15.805	17.016	-0.079	-2.376	0.0128
sRNA.cluster.118143	Bin23	3.238	22.4498	3.156	3.387	-8.282	-0.714	0.627
sRNA.cluster.118149	Bin1119	0.956	8.94702	0	2.302	3.19	1.143	0.3081
sRNA.cluster.11816	Bin497	30.568	5.18265	30.373	30.76	10.097	-4.104	0.1193
sRNA.cluster.118170	Bin183	37.363	23.5261	36.961	38.169	6.39	-3.781	0.5576
sRNA.cluster.118188	Bin1190	19.71	17.3222	19.299	19.922	3.307	-2.106	0.4822
sRNA.cluster.118192	Bin1157	15.805	9.29174	14.577	16.032	2.711	-0.034	0.3796
sRNA.cluster.118198	Bin573	15.306	6.18315	14.212	16.319	2.081	-0.313	0.2336
sRNA.cluster.11820	Bin1387	17.628	43.0255	16.608	17.81	18.499	-5.746	0.8242
sRNA.cluster.118200	Bin1055	14.664	19.4685	14.533	15.692	6.074	-0.239	0.5356
sRNA.cluster.118210	Bin1454	29.337	25.4801	28.202	29.686	10.225	1.472	0.6712
sRNA.cluster.118213	Bin620	27.132	6.12087	26.562	27.873	-0.964	-2.935	0.0465
sRNA.cluster.118215	Bin683	5.517	5.83062	4.454	6.712	-0.022	-7.321	0.0016
sRNA.cluster.118222	Bin1058	14.872	27.9186	14.674	15.692	12.865	1.518	0.6488
sRNA.cluster.118227	Bin408	10.164	7.25613	9.892	10.843	-3.052	-0.169	0.2686
sRNA.cluster.11823	Bin732	21.097	10.9263	20.576	21.435	18.744	-6.684	0.3501
sRNA.cluster.118230	Bin488	29.695	19.157	29.307	30.103	-4.889	0.012	0.5739
sRNA.cluster.118234	Bin865	21.179	15.0485	21.072	22.037	-3.145	-0.132	0.4608
sRNA.cluster.118239	Bin1442	26.753	10.9627	26.393	27.23	-6.786	-2.077	0.3529
sRNA.cluster.118249	Bin1400	20.293	29.4959	20.19	20.451	-10.071	0.11	0.7186
sRNA.cluster.11825	Bin638	29.105	43.9958	28.966	29.189	-114.965	12.957	0.8493
sRNA.cluster.118258	Bin379	3.417	5.246	2.385	3.617	-1.606	-0.154	0.1713
sRNA.cluster.11826	Bin730	20.347	17.3312	20.126	20.576	-13.523	-4.275	0.5616
sRNA.cluster.118270	Bin18	1.929	7.04259	1.582	2.108	4.55	1.736	0.2318
sRNA.cluster.118270	Bin124	23.252	17.8863	23.132	23.616	-7.838	0.837	0.412
sRNA.cluster.118282	Bin1436	26.072	12.4329	25.667	27.528	-3.729	-0.063	0.4321
sRNA.cluster.118285	Bin168	33.38	26.441	32.885	33.545	-5.877	0.12	0.6878
sRNA.cluster.11829	Bin847	18.555	7.62995	16.952	19.443	6.156	-0.053	0.2569
sRNA.cluster.118297	Bin1526	16.368	7.20774	16.316	17.027	1.929	-0.704	0.189
sRNA.cluster.118307	Bin737	22.232	14.8971	21.435	22.435	3.512	0.483	0.4559
sRNA.cluster.11831	Bin252	5.463	5.11596	4.984	5.894	-2.706	-2.757	0.0931
sRNA.cluster.118313	Bin1556	22.237	23.8408	21.854	22.319	7.507	-1.568	0.6008
sRNA.cluster.118314	Bin204	40.266	33.4744	40.195	40.335	-5.954	-1.101	0.7564
sRNA.cluster.118316	Bin209	40.86	5.08163	40.335	41.038	-4.192	-4.157	0.1255
sRNA.cluster.11832	Bin264	8.056	25.7112	7.45	8.526	17.466	-6.88	0.6243
sRNA.cluster.118320	Bin734	21.582	5.64283	20.576	22.575	-1.966	-0.953	0.1514
sRNA.cluster.118329	Bin648	31.182	5.47422	30.62	31.933	3.774	-4.446	0.1061
sRNA.cluster.11833	Bin163	32.358	36.6858	32.102	33.201	-27.162	0.852	0.8301
sRNA.cluster.118332	Bin1182	18.851	5.10019	18.558	19.164	-2.445	-1.061	0.1566
sRNA.cluster.118339	Bin1043	8.383	13.0698	7.459	8.415	-4.375	-0.83	0.4055
sRNA.cluster.118344	Bin1241	9.102	24.6109	7.224	10.267	5.67	-0.373	0.6872
sRNA.cluster.118352	Bin1383	16.231	28.2361	14.554	16.608	7.521	-1.503	0.7094
sRNA.cluster.118356	Bin898	27.796	28.8681	27.686	27.91	-6.91	-1.199	0.7065
sRNA.cluster.118359	Bin630	28.345	6.088	27.132	28.531	4.177	1.505	0.1721
sRNA.cluster.118362	Bin882	24.917	8.5947	23.666	25.319	-5.697	-0.239	0.2917
sRNA.cluster.118363	Bin1345	3.849	5.13588	3.534	4.164	-2.1	-0.6	0.1718
sRNA.cluster.11837	Bin954	17.571	43.9324	17.244	18.032	-24.699	-3.141	0.8527
sRNA.cluster.118371	Bin1522	16.073	15.9539	14.123	16.368	-3.893	0.352	0.4654
sRNA.cluster.118373	Bin448	19.652	6.55407	18.519	21.293	-1.886	0.672	0.1757
sRNA.cluster.118373	Bin1329	1.66	6.92218	1.178	2.227	-1.782	0.861	0.1827
sRNA.cluster.118398	Bin160	31.688	33.6662	31.429	32.102	8.736	-1.627	0.7441
sRNA.cluster.1184	Bin1195	20.237	63.5329	20.201	20.488	-52.27	-11.369	0.9189
sRNA.cluster.11840	Bin1023	4.618	38.2664	4.363	4.976	18.452	-0.923	0.816
sRNA.cluster.118401	Bin648	31.182	5.28882	30.62	31.933	-1.26	-1.884	0.0761
sRNA.cluster.118420	Bin1376	11.612	5.33156	10.734	14.486	-0.472	2.144	0.0564
sRNA.cluster.118423	Bin1372	10.228	8.74597	9.435	11.612	-3.32	1.505	0.2656
sRNA.cluster.118430	Bin1123	3.047	25.545	1.021	4.295	7.747	-1.028	0.6811
sRNA.cluster.118438	Bin1231	6.603	27.6514	6.1	6.718	-5.672	-0.729	0.6965
sRNA.cluster.118447	Bin53	5.7	24.9667	5.639	6.133	9.246	0.741	0.6798
sRNA.cluster.118454	Bin158	31.302	24.527	30.835	31.429	4.669	-2.001	0.6233
sRNA.cluster.118461	Bin280	14.212	6.86004	12.974	15.63	2.308	0.882	0.2352
sRNA.cluster.118466	Bin851	19.288	38.9603	18.666	19.335	13.6	-1.988	0.8192
sRNA.cluster.118469	Bin946	16.035	26.9505	15.625	16.411	8.756	-1.103	0.708
sRNA.cluster.11847	Bin283	15.96	8.93754	14.212	16.524	6.64	-3.556	0.3098
sRNA.cluster.118470	Bin988	24.96	41.4612	24.781	25.184	10.523	-0.686	0.8332
sRNA.cluster.118473	Bin1452	28.353	29.3642	28.202	29.337	7.393	-0.931	0.713
sRNA.cluster.118474	Bin19	2.108	20.3111	1.929	2.647	7.234	-1.499	0.5782
sRNA.cluster.11848	Bin1303	21.788	5.19263	21.321	22.491	5.678	3.685	0.1081
sRNA.cluster.118486	Bin278	12.347	9.30094	11.058	14.212	3.359	-1.481	0.287
sRNA.cluster.118495	Bin1374	10.807	13.0347	9.804	11.944	-10.417	0.933	0.4202
sRNA.cluster.118497	Bin436	15.587	13.4343	15.427	15.67	-4.047	0.509	0.4617
sRNA.cluster.11851	Bin95	18.37	9.58367	18.033	20.18	3.218	-0.412	0.2873
sRNA.cluster.118513	Bin109	21.791	15.7664	21.569	21.922	-3.927	-0.081	0.499
sRNA.cluster.118528	Bin218	0.468	24.7636	0.141	0.72	9.199	0.154	0.6533
sRNA.cluster.118537	Bin577	16.128	8.33263	15.088	17.371	3.85	0.93	0.1968
sRNA.cluster.118537	Bin1060	15.502	10.2229	14.926	17	3.731	0.122	0.3023
sRNA.cluster.118547	Bin1150	11.027	7.4116	10.651	11.111	-1.812	-1.942	0.1632
sRNA.cluster.118548	Bin298	19.065	7.96934	18.825	19.361	-2.601	-0.889	0.295
sRNA.cluster.11855	Bin1186	19.078	7.09023	19	19.164	-8.539	-4.068	0.2223
sRNA.cluster.118550	Bin912	1.648	21.3027	1.279	2.058	5.031	-1.013	0.5776
sRNA.cluster.118561	Bin1425	23.829	15.5278	23.177	24.034	-4.707	-0.883	0.5167
sRNA.cluster.118564	Bin552	4.699	5.38977	4.204	5.775	3.285	0.111	0.1693
sRNA.cluster.118585	Bin1090	22.993	26.5596	22.44	23.286	-8.227	-1.031	0.6792
sRNA.cluster.118590	Bin409	10.746	13.6921	10.164	10.843	-4.227	0.932	0.4442
sRNA.cluster.1186	Bin277	11.974	7.34085	10.168	14.212	-4.939	-1.364	0.2397
sRNA.cluster.11860	Bin1028	5.211	49.8353	5.048	5.62	53.826	-2.534	0.8922
sRNA.cluster.118600	Bin76	12.428	35.031	11.717	13.652	-9.356	-1.079	0.7765
sRNA.cluster.118602	Bin1145	10.127	15.0131	9.415	11.027	9.056	-0.163	0.4622
sRNA.cluster.118613	Bin1126	4.375	13.7049	3.054	5.795	-3.073	-0.208	0.4093
sRNA.cluster.118614	Bin1486	7.367	7.92339	6.507	8.421	-2.317	-0.143	0.2695
sRNA.cluster.118615	Bin91	17.228	5.85209	16.573	17.944	-2.561	4.365	0.0809
sRNA.cluster.118619	Bin670	2.582	7.57632	2.283	2.655	3.713	-0.784	0.2768
sRNA.cluster.11862	Bin106	21.586	13.7683	21.569	21.791	4.523	0.455	0.4536
sRNA.cluster.118621	Bin951	17.042	17.3279	16.921	17.571	3.578	-0.457	0.5511
sRNA.cluster.11863	Bin732	21.097	7.30651	20.347	21.991	52.532	-0.519	0.2616
sRNA.cluster.118634	Bin1133	7.133	6.22909	7.058	8.483	-3.066	0.476	0.22
sRNA.cluster.118638	Bin1415	22.66	32.1693	22.05	22.777	-20.642	-7.716	0.7042
sRNA.cluster.118644	Bin813	5.85	12.547	5.108	5.999	3.936	-0.602	0.3963
sRNA.cluster.118648	Bin170	33.545	34.4958	33.412	33.675	-10.154	-0.066	0.7841
sRNA.cluster.118650	Bin1390	18.246	6.16335	17.9	19.134	-0.269	2.629	0.0538
sRNA.cluster.118652	Bin611	23.426	6.50277	22.288	24.76	-2.397	-1.545	0.1798
sRNA.cluster.118653	Bin157	31.275	29.284	30.835	31.429	-10.301	-0.792	0.7205
sRNA.cluster.11866	Bin718	18.24	8.14561	17.379	18.93	-12.117	3.534	0.1554
sRNA.cluster.11866	Bin808	4.221	27.3246	3.791	4.738	25.078	-3.154	0.6052
sRNA.cluster.118667	Bin442	16.731	28.1056	16.451	16.848	6.043	-0.71	0.7124
sRNA.cluster.118669	Bin280	14.212	12.615	12.974	15.63	-3.224	-0.615	0.4102
sRNA.cluster.11867	Bin1435	25.697	51.866	25.667	26.072	-84.111	8.899	0.9019
sRNA.cluster.118674	Bin485	29.043	29.0257	28.768	29.307	7.146	-0.132	0.7087
sRNA.cluster.118676	Bin673	2.99	11.1102	2.655	3.147	-3.728	-0.203	0.3963
sRNA.cluster.11868	Bin262	7.45	6.57539	7.356	8.526	-6.193	3.113	0.227
sRNA.cluster.11869	Bin600	20.736	6.17344	19.646	21.19	21.181	-8.826	0.2414
sRNA.cluster.118696	Bin155	31.015	25.5817	30.629	31.275	5.051	0.697	0.6795
sRNA.cluster.1187	Bin1299	20.473	55.1935	20.426	20.933	-479.576	-48.802	0.9416
sRNA.cluster.11870	Bin84	14.658	31.3805	13.927	15.994	-12.594	0.151	0.7514
sRNA.cluster.118706	Bin800	2.319	11.9678	2.03	2.447	2.711	0.068	0.42
sRNA.cluster.118707	Bin538	2.069	14.3464	1.763	3.311	3.723	-0.758	0.4331
sRNA.cluster.118709	Bin706	15.787	6.07416	14.325	17.013	1.938	-0.013	0.2543
sRNA.cluster.118712	Bin1155	14.577	25.5476	13.482	15.805	7.597	0.228	0.6656
sRNA.cluster.118715	Bin683	5.517	20.8358	5.226	6.329	-3.945	1.281	0.5695
sRNA.cluster.118726	Bin5	0.783	19.5525	0.518	0.809	5.553	1.142	0.5591
sRNA.cluster.118728	Bin474	27.656	17.2255	27.646	28.182	-3.817	-0.107	0.4794
sRNA.cluster.118731	Bin1372	10.228	7.70208	9.111	11.612	2.183	-0.158	0.2742
sRNA.cluster.118735	Bin222	0.758	5.2444	0.571	1.276	-3.61	0.965	0.1832
sRNA.cluster.118736	Bin419	13.77	15.0469	13.597	14.046	4.431	-0.662	0.4725
sRNA.cluster.11874	Bin1	0	23.8513	0	0.551	15.137	-0.773	0.6726
sRNA.cluster.11876	Bin479	28.182	5.53069	28.076	28.33	5.797	-1.066	0.1947
sRNA.cluster.118769	Bin1432	25.441	5.83961	24.48	25.697	2.166	-0.649	0.2101
sRNA.cluster.118773	Bin1393	19.026	8.00076	17.9	19.134	-1.972	0.691	0.2186
sRNA.cluster.118779	Bin785	0.678	8.65743	0.296	1.298	-2.383	-0.524	0.2751
sRNA.cluster.11878	Bin282	15.934	9.27911	15.63	16.162	-1.825	0.091	0.1232
sRNA.cluster.118787	Bin1229	6.1	23.2243	5.5	7.016	-5.037	-0.712	0.6344
sRNA.cluster.118788	Bin1320	0.214	15.4625	0	0.36	2.976	-0.084	0.4783
sRNA.cluster.118789	Bin949	16.882	18.3215	16.411	17.199	-4.123	-0.778	0.5629
sRNA.cluster.11879	Bin488	29.695	48.3414	29.307	29.979	41.045	3.558	0.8975
sRNA.cluster.118791	Bin1033	7.173	14.8106	6.073	7.459	-3.592	-0.291	0.4559
sRNA.cluster.118796	Bin916	2.149	11.2778	1.648	2.188	5.249	-0.796	0.394
sRNA.cluster.118797	Bin1501	9.737	21.7277	8.465	10.184	-4.244	-0.464	0.6061
sRNA.cluster.1188	Bin119	22.613	32.3632	22.44	22.696	-752.854	68.572	0.8235
sRNA.cluster.118814	Bin197	39.71	31.1135	39.604	39.972	10.829	-1.392	0.7398
sRNA.cluster.118817	Bin1072	17.911	43.5107	17.848	18.328	18.917	-3.014	0.8458
sRNA.cluster.11884	Bin100	20.246	11.9421	19.241	20.866	13.809	-3.105	0.3898
sRNA.cluster.118843	Bin919	3.067	26.8474	2.188	3.082	6.341	-0.777	0.6582
sRNA.cluster.118851	Bin772	28.1	6.60465	27.195	28.587	2.411	0.912	0.1166
sRNA.cluster.118851	Bin808	4.221	20.3803	3.791	5.001	-5.194	-0.565	0.5439
sRNA.cluster.118853	Bin1435	25.697	5.17588	25.667	26.425	-3.548	-12.792	0.0022
sRNA.cluster.11886	Bin305	19.608	8.90097	19.361	19.835	3.325	-0.273	0.3111
sRNA.cluster.118864	Bin550	4.204	13.0448	3.626	4.699	3.623	-0.777	0.4092
sRNA.cluster.118867	Bin563	12.147	25.6161	11.986	12.506	-8.461	0.243	0.6748
sRNA.cluster.11887	Bin256	6.228	7.38373	5.463	6.358	-7.699	2.613	0.2105
sRNA.cluster.118876	Bin233	2.029	19.8088	1.633	2.699	3.768	-0.762	0.5852
sRNA.cluster.118884	Bin206	40.39	15.0497	40.195	40.777	4.284	-0.9	0.4957
sRNA.cluster.118885	Bin1505	10.486	12.7852	8.465	11.306	3.877	0.404	0.4436
sRNA.cluster.11889	Bin575	15.645	34.6262	15.552	15.825	-21.776	-3.239	0.785
sRNA.cluster.118890	Bin940	11.579	6.27814	9.05	14.118	1.874	-0.259	0.2267
sRNA.cluster.11890	Bin1140	9.178	28.1661	8.483	9.686	-13.052	-0.718	0.7266
sRNA.cluster.118901	Bin270	9.233	24.7695	8.638	9.551	-5.646	-0.835	0.6503
sRNA.cluster.118904	Bin1565	24.15	35.4172	24.118	24.268	44.392	1.288	0.785
sRNA.cluster.118906	Bin319	28.58	6.10153	25.348	29.619	-2.699	-2.377	0.1388
sRNA.cluster.118916	Bin324	29.715	22.4654	29.619	29.875	6.854	-0.468	0.6355
sRNA.cluster.118924	Bin78	13.319	10.4809	11.717	13.652	4.478	0.958	0.3616
sRNA.cluster.118925	Bin1518	15.09	22.7781	14.811	15.502	4.301	-0.426	0.6184
sRNA.cluster.118929	Bin1119	0.956	39.81	0	2.302	7.972	-3.074	0.7664
sRNA.cluster.118940	Bin837	13.077	12.2126	10.503	14.251	-6.153	-0.605	0.4042
sRNA.cluster.11895	Bin587	17.967	18.0905	17.882	19.031	4.783	-1.036	0.5018
sRNA.cluster.118950	Bin274	9.648	34.2179	9.443	10.168	10.029	-1.284	0.7812
sRNA.cluster.118951	Bin900	28.074	5.68324	27.604	28.393	-2.502	-0.075	0.2661
sRNA.cluster.118958	Bin454	22.116	8.22384	20.097	23.605	-2.261	-0.576	0.3146
sRNA.cluster.118959	Bin1035	7.236	17.0891	6.073	7.84	5.657	-1.616	0.4964
sRNA.cluster.118966	Bin848	18.666	16.7877	16.952	18.949	3.864	-0.223	0.5262
sRNA.cluster.11898	Bin1422	23.568	9.65071	22.871	23.676	-6.886	-2.182	0.3147
sRNA.cluster.118980	Bin1104	24.982	5.55525	23.773	25.14	-1.414	-2.405	0.0983
sRNA.cluster.119000	Bin398	9.27	6.27493	8.071	9.414	-1.207	-2.08	0.0852
sRNA.cluster.119016	Bin663	1.388	28.2796	1.185	1.745	6.448	-0.672	0.7572
sRNA.cluster.119024	Bin1357	6.87	29.8477	6.795	7.396	-4.598	1.203	0.7343
sRNA.cluster.119030	Bin454	22.116	15.3015	20.097	23.605	-3.57	0.93	0.4568
sRNA.cluster.119033	Bin1325	0.831	50.6004	0.752	1.178	39.378	-1.971	0.8952
sRNA.cluster.11904	Bin161	31.714	8.87213	31.302	32.803	-5.267	-0.966	0.3007
sRNA.cluster.11905	Bin578	16.319	33.2768	15.552	17.098	33.242	-0.734	0.784
sRNA.cluster.11906	Bin1326	1.178	14.9284	0.831	1.261	4.371	-1.541	0.4838
sRNA.cluster.119063	Bin299	19.094	37.2151	19.065	19.163	-13.518	0.324	0.8006
sRNA.cluster.11907	Bin177	36.06	8.4374	34.69	36.795	8.075	-0.644	0.2889
sRNA.cluster.119071	Bin1377	11.944	29.2565	10.807	14.486	-9.921	1.46	0.7424
sRNA.cluster.119089	Bin1452	28.353	9.504	27.3	29.686	2.573	0.432	0.3187
sRNA.cluster.119097	Bin1423	23.631	11.1156	23.568	24.756	-5.637	1.042	0.406
sRNA.cluster.1191	Bin1423	23.631	5.52392	22.871	24.329	9.641	7.031	0.0855
sRNA.cluster.11910	Bin91	17.228	18.0315	16.55	17.944	9.954	-3.194	0.5394
sRNA.cluster.119103	Bin1471	2.965	21.2803	2.894	3.297	19.437	-0.723	0.588
sRNA.cluster.119107	Bin149	29.498	33.2851	29.176	29.543	19.482	-0.334	0.7572
sRNA.cluster.119119	Bin684	6.029	7.44798	5.226	6.712	-5.596	-0.238	0.2998
sRNA.cluster.119126	Bin540	2.156	5.06047	1.763	2.93	-1.842	-2.036	0.0957
sRNA.cluster.119127	Bin1357	6.87	19.4836	6.605	7.451	4.866	-0.284	0.5901
sRNA.cluster.11913	Bin847	18.555	6.62591	16.952	19.747	3.532	-0.38	0.2438
sRNA.cluster.119136	Bin7	0.881	5.1439	0.518	1.197	0.923	2.783	0.0303
sRNA.cluster.119139	Bin1285	17.897	15.1606	17.408	18.78	3.596	1.243	0.4339
sRNA.cluster.119144	Bin638	29.105	9.59675	28.966	29.224	2.498	-3.425	0.0801
sRNA.cluster.11915	Bin975	23.3	7.42803	21.9	23.821	3.414	-2.016	0.2432
sRNA.cluster.119150	Bin410	10.843	9.94465	10.746	11.921	4.544	-0.659	0.3541
sRNA.cluster.11916	Bin601	20.867	5.95654	20.116	21.19	323.509	-176.074	0.1504
sRNA.cluster.11916	Bin1048	12.517	5.17345	9.645	13.758	-333.529	-165.211	0.1897
sRNA.cluster.11916	Bin1564	24.118	5.12204	23.665	24.55	-241.378	-154.921	0.1222
sRNA.cluster.11917	Bin602	21.002	7.24121	20.13	21.19	-4.681	4.834	0.1416
sRNA.cluster.11918	Bin1421	23.177	5.39739	22.871	24.329	-9.625	-3.743	0.1676
sRNA.cluster.119194	Bin1473	3.388	5.10569	3.297	3.952	1.717	-1.253	0.1403
sRNA.cluster.11920	Bin972	21.9	5.23712	21.107	22.849	2.119	-2.663	0.0786
sRNA.cluster.11922	Bin893	27.45	41.8379	27.4	27.555	28.612	0.833	0.8404
sRNA.cluster.11923	Bin1215	1.238	60.8555	0.977	2.353	40.933	-24.395	0.8239
sRNA.cluster.119233	Bin2	0.153	38.2715	0	0.518	38.02	-4.715	0.8276
sRNA.cluster.119238	Bin204	40.266	28.8028	40.195	40.418	6.523	-0.061	0.7133
sRNA.cluster.119247	Bin1041	8.17	23.5057	7.886	8.383	-9.69	0.039	0.7523
sRNA.cluster.119248	Bin1183	18.923	12.4162	18.851	19.028	3.152	0.65	0.3672
sRNA.cluster.119258	Bin317	28.023	20.48	25.348	28.37	25.878	-0.924	0.5644
sRNA.cluster.119262	Bin1357	6.87	5.48804	5.85	7.493	3.631	1.177	0.1832
sRNA.cluster.119278	Bin1156	15.269	6.12147	13.482	15.805	-2.095	-0.728	0.2107
sRNA.cluster.119281	Bin1562	23.489	23.9134	23.155	24.118	4.439	0.14	0.6456
sRNA.cluster.119282	Bin964	20.206	6.75347	19.029	20.76	-2.789	0.039	0.2272
sRNA.cluster.119286	Bin131	24.07	16.4241	23.941	24.742	-4.928	0.093	0.508
sRNA.cluster.1193	Bin244	4.226	35.9439	4.063	4.49	-24.4	-15.764	0.6499
sRNA.cluster.1193	Bin903	0	5.26509	0	0.624	-9.152	4.394	0.052
sRNA.cluster.119315	Bin999	27.223	16.5263	27.15	27.584	-5.598	1.5	0.4647
sRNA.cluster.119323	Bin1037	7.541	18.341	7.459	8.415	4.797	-0.159	0.5358
sRNA.cluster.119328	Bin1138	8.483	5.3265	8.361	9.686	-0.912	-1.942	0.0596
sRNA.cluster.11933	Bin1080	18.953	5.35324	18.484	19.288	4.002	-1.639	0.1695
sRNA.cluster.119341	Bin1444	27.23	30.5801	26.753	27.528	-6.866	-0.478	0.7607
sRNA.cluster.119353	Bin807	3.791	19.3448	3.506	4.869	-6.725	-0.873	0.5987
sRNA.cluster.119371	Bin827	7.363	7.81922	6.557	8.459	-8.437	2.635	0.2717
sRNA.cluster.11938	Bin1471	2.965	16.5388	2.894	3.388	-4.669	-1.36	0.4881
sRNA.cluster.119389	Bin667	2.143	11.8688	1.745	2.306	13.393	-0.311	0.4013
sRNA.cluster.119389	Bin732	21.097	16.9017	20.576	21.937	14.559	-7.965	0.2644
sRNA.cluster.11939	Bin454	22.116	49.9288	22.014	23.605	12.906	-2.926	0.8718
sRNA.cluster.119390	Bin1500	9.706	5.21703	9.009	11.786	2.912	0.581	0.1913
sRNA.cluster.119393	Bin1375	11.16	9.18422	9.977	14.486	-2.269	0.917	0.3328
sRNA.cluster.119395	Bin96	18.919	7.59738	18.37	20.18	2.837	2.454	0.1573
sRNA.cluster.119403	Bin895	27.604	20.0256	27.45	27.91	3.649	0.254	0.5655
sRNA.cluster.11942	Bin1156	15.269	22.4005	14.577	15.805	5.724	-1.644	0.5785
sRNA.cluster.11943	Bin552	4.699	39.8689	4.288	5.337	-16.946	-1.731	0.8273
sRNA.cluster.119430	Bin1405	21.241	10.9798	20.603	21.447	-6.812	-0.933	0.3886
sRNA.cluster.119431	Bin461	24.744	11.9801	23.775	25.151	-9.155	0.205	0.4055
sRNA.cluster.119432	Bin262	7.45	10.6733	7.356	8.526	5.637	-0.117	0.3281
sRNA.cluster.119440	Bin1490	8.336	24.4358	7.367	8.894	-4.972	-2.501	0.5979
sRNA.cluster.11945	Bin456	23.775	12.9306	22.116	24.085	7.857	1.288	0.3552
sRNA.cluster.119452	Bin1216	2.353	19.9489	1.238	2.827	-9.618	2.776	0.6656
sRNA.cluster.119453	Bin409	10.746	5.38374	10.164	11.921	1.813	-1.993	0.1344
sRNA.cluster.119455	Bin1565	24.15	5.00857	23.665	24.55	1.632	0.975	0.1484
sRNA.cluster.119463	Bin21	2.647	14.7618	1.929	3.238	10.74	1.353	0.335
sRNA.cluster.119463	Bin732	21.097	15.1156	20.347	21.435	-10.533	3.763	0.324
sRNA.cluster.119465	Bin1452	28.353	28.6983	27.791	29.686	7.05	-1.889	0.6806
sRNA.cluster.119467	Bin1377	11.944	24.7768	10.734	14.486	-5.423	0.607	0.691
sRNA.cluster.119476	Bin715	17.379	5.37504	16.289	17.841	2.523	0.145	0.1803
sRNA.cluster.119481	Bin1345	3.849	9.02677	3.534	4.317	4.59	1.735	0.3063
sRNA.cluster.119491	Bin1406	21.413	6.04332	20.293	21.866	2.177	-0.038	0.2281
sRNA.cluster.119502	Bin1433	25.63	8.41328	24.48	26.072	4.219	0.519	0.3244
sRNA.cluster.119507	Bin720	18.346	35.0823	18.156	18.752	-17.278	-1.498	0.827
sRNA.cluster.119508	Bin1454	29.337	61.9997	28.764	29.686	-78.58	-16.114	0.918
sRNA.cluster.11951	Bin1292	19.27	9.47735	19.084	19.82	4.265	-2.601	0.2512
sRNA.cluster.119531	Bin264	8.056	7.33743	7.356	8.638	4.271	-0.511	0.2704
sRNA.cluster.119535	Bin261	7.356	21.0596	6.665	7.45	-6.869	-0.274	0.617
sRNA.cluster.11954	Bin591	19.441	55.4691	19.031	19.475	44.685	-29.272	0.7646
sRNA.cluster.119542	Bin837	13.077	15.7539	12.626	14.251	-5.911	-1.091	0.5023
sRNA.cluster.119544	Bin88	16.55	5.72328	14.835	17.228	-1.777	2.258	0.0923
sRNA.cluster.119547	Bin663	1.388	5.7244	1.132	2.306	-1.337	-0.918	0.1868
sRNA.cluster.119549	Bin446	19.084	15.6756	16.848	20.097	-4.385	0.14	0.5008
sRNA.cluster.119550	Bin163	32.358	21.8155	31.714	32.803	5.553	-0.113	0.6411
sRNA.cluster.119560	Bin260	6.911	5.31179	6.611	7.45	0.915	-2.471	0.0353
sRNA.cluster.119569	Bin490	29.979	7.49757	29.307	30.421	-1.904	-0.969	0.2369
sRNA.cluster.119594	Bin234	2.556	8.38554	1.524	2.79	-2.673	-0.668	0.332
sRNA.cluster.11960	Bin1501	9.737	5.35389	9.586	10.184	-2.982	5.187	0.0365
sRNA.cluster.119606	Bin1517	14.811	19.7265	14.123	15.207	5.969	-0.835	0.5595
sRNA.cluster.119608	Bin1019	3.754	26.2908	3.354	3.946	5.649	-0.893	0.6711
sRNA.cluster.119611	Bin953	17.244	24.9466	17.042	18.032	-4.305	-0.515	0.6589
sRNA.cluster.119613	Bin665	1.973	5.92313	1.185	2.283	2.704	-1.974	0.0752
sRNA.cluster.119613	Bin862	20.678	23.7285	20.478	21.058	-7.087	1.187	0.6132
sRNA.cluster.119616	Bin1215	1.238	20.427	0.855	2.353	5.086	1.523	0.5457
sRNA.cluster.119631	Bin278	12.347	5.00683	11.058	14.212	2.268	0.368	0.1855
sRNA.cluster.119645	Bin1113	0	49.8532	0	0.524	-21.194	-0.342	0.8925
sRNA.cluster.119654	Bin1215	1.238	17.9733	0.855	2.353	-5.274	0.706	0.4686
sRNA.cluster.119654	Bin1412	22.33	5.82572	21.472	22.871	1.536	-1.545	0.1246
sRNA.cluster.119658	Bin481	28.33	5.41943	28.076	28.485	2.878	0.404	0.197
sRNA.cluster.119674	Bin1186	19.078	6.16086	19	19.869	-2.528	-1.147	0.2089
sRNA.cluster.119687	Bin1299	20.473	34.0891	20.426	20.933	10.343	-0.216	0.7505
sRNA.cluster.119694	Bin19	2.108	7.70898	1.582	3.156	2.075	-0.021	0.2202
sRNA.cluster.119694	Bin268	8.857	6.64922	7.356	9.101	1.692	-0.826	0.1758
sRNA.cluster.119707	Bin1433	25.63	5.14406	24.48	25.697	-2.654	-1.368	0.1764
sRNA.cluster.119710	Bin448	19.652	25.4931	16.848	20.097	-4.387	-1.19	0.6446
sRNA.cluster.119711	Bin1410	21.866	5.34608	21.48	22.871	-2.386	-0.042	0.2241
sRNA.cluster.119716	Bin600	20.736	36.7904	20.612	21.002	-12.063	0.058	0.8225
sRNA.cluster.119717	Bin440	16.451	12.8267	15.644	18.115	3.809	0.356	0.3797
sRNA.cluster.119728	Bin774	28.233	19.2265	27.962	28.587	-4.257	-0.743	0.5594
sRNA.cluster.119731	Bin1076	18.507	37.4626	18.484	18.805	16.838	-2.301	0.795
sRNA.cluster.119735	Bin168	33.38	5.83018	33.201	33.412	0.444	-2.003	0.0153
sRNA.cluster.11974	Bin207	40.418	6.29124	40.195	40.86	21.019	-17.421	0.1834
sRNA.cluster.119743	Bin1194	20.201	5.67636	19.71	20.802	-1.473	-1.246	0.0819
sRNA.cluster.119758	Bin1549	20.547	9.53036	19.769	21.12	3.394	-0.12	0.3408
sRNA.cluster.11976	Bin1095	23.773	5.05209	23.123	24.415	2.73	-1.385	0.1548
sRNA.cluster.119760	Bin514	34.92	16.3948	34.303	35.523	6.428	-2.827	0.4777
sRNA.cluster.119784	Bin797	2.001	23.6976	1.915	2.03	4.572	-1.071	0.6108
sRNA.cluster.119794	Bin1100	24.497	20.1622	24.29	24.656	-6.204	0.182	0.6145
sRNA.cluster.119795	Bin1143	9.879	14.2526	9.415	10.636	-3.901	-0.042	0.4586
sRNA.cluster.119796	Bin406	9.978	18.8303	9.414	10.164	5.236	-0.855	0.5383
sRNA.cluster.119809	Bin1129	6.066	16.901	4.868	6.985	-4.57	-0.709	0.5461
sRNA.cluster.11981	Bin496	30.421	5.63582	29.307	31.108	7.787	0.236	0.2087
sRNA.cluster.119813	Bin783	0.488	22.2086	0.364	0.651	-5.968	-0.445	0.6051
sRNA.cluster.11983	Bin680	4.454	39.6263	4.144	5.226	-9.669	-1.82	0.8258
sRNA.cluster.119846	Bin20	2.52	29.7518	1.929	2.647	10.297	-1.48	0.7106
sRNA.cluster.119853	Bin940	11.579	27.9365	9.05	12.061	6.782	-1.522	0.6671
sRNA.cluster.119858	Bin1157	15.805	8.20975	15.269	16.753	-3.124	-0.934	0.3095
sRNA.cluster.119868	Bin831	9.424	14.174	8.935	10.503	-3.503	0.939	0.4679
sRNA.cluster.11987	Bin1216	2.353	8.51886	1.238	2.55	-8.593	-0.087	0.2854
sRNA.cluster.119874	Bin28	3.494	5.41714	3.387	3.671	-0.679	-2.386	0.0308
sRNA.cluster.119874	Bin615	24.956	6.39577	23.903	26.562	2.139	-0.949	0.1561
sRNA.cluster.119876	Bin576	15.825	5.42662	15.088	17.098	-1.778	0.582	0.1875
sRNA.cluster.119888	Bin1252	12.433	6.28939	12.229	12.456	-1.577	-1.289	0.1127
sRNA.cluster.119890	Bin1142	9.686	11.6337	9.415	10.127	-2.929	-1.627	0.3284
sRNA.cluster.119899	Bin750	24.896	13.8561	24.639	26.11	5.065	-0.292	0.5169
sRNA.cluster.1199	Bin19	2.108	16.6868	1.582	3.156	13.469	3.054	0.4871
sRNA.cluster.11990	Bin1366	9.111	8.93099	7.827	9.435	-4.789	-0.765	0.4108
sRNA.cluster.119906	Bin1229	6.1	21.0352	5.556	7.016	-4.089	-0.122	0.5959
sRNA.cluster.119909	Bin1053	14.156	25.0931	13.31	14.664	-6.411	-0.668	0.6703
sRNA.cluster.119920	Bin472	27.497	8.31007	27.037	28.33	-3.901	-0.219	0.2656
sRNA.cluster.119937	Bin1041	8.17	24.4102	7.84	8.415	-5.807	-2.379	0.6009
sRNA.cluster.119949	Bin1442	26.753	34.7229	26.523	27.151	-6.85	-0.261	0.7749
sRNA.cluster.119956	Bin497	30.568	5.56523	29.804	31.075	5.252	-1.154	0.1391
sRNA.cluster.119956	Bin1319	0	18.1126	0	0.36	-8.776	2.246	0.477
sRNA.cluster.11996	Bin1454	29.337	9.40017	28.353	29.879	-16.296	-3.314	0.3029
sRNA.cluster.119966	Bin1387	17.628	10.1153	16.608	18.246	3.51	1.316	0.3084
sRNA.cluster.11997	Bin839	13.77	35.4891	12.765	14.251	-14.666	-7.711	0.6813
sRNA.cluster.119973	Bin1072	17.911	44.4601	17.848	18.328	-26.427	-2.668	0.8484
sRNA.cluster.119983	Bin1047	9.645	6.91981	8.198	12.517	1.919	0.677	0.2062
sRNA.cluster.119998	Bin605	21.67	42.5488	21.333	21.753	18.49	-1.31	0.8369
sRNA.cluster.12000	Bin1040	7.894	37.6382	7.886	8.383	-13.366	-1.308	0.796
sRNA.cluster.120002	Bin546	3.662	6.52915	2.332	4.288	3.814	0.002	0.2249
sRNA.cluster.120003	Bin598	20.447	5.14008	19.646	21.19	-4.13	-0.009	0.1693
sRNA.cluster.120004	Bin1357	6.87	5.03183	6.06	7.493	6.538	-5.795	0.1275
sRNA.cluster.12001	Bin1178	18.558	8.15305	17.946	18.689	-3.614	-1.643	0.2222
sRNA.cluster.120015	Bin78	13.319	30.3596	12.26	13.652	13.545	-0.413	0.7179
sRNA.cluster.12002	Bin1312	22.728	26.9686	22.491	22.801	-6.828	-0.45	0.6945
sRNA.cluster.120024	Bin395	9.052	10.4104	8.331	9.27	-3.786	-0.29	0.3337
sRNA.cluster.120028	Bin823	6.843	7.51309	6.336	6.992	-2.866	-2.42	0.1492
sRNA.cluster.120031	Bin562	11.986	15.9351	11.551	12.506	-8.176	0.496	0.5122
sRNA.cluster.120032	Bin429	15.082	11.9402	14.125	15.237	4.271	-1.152	0.3727
sRNA.cluster.120036	Bin105	21.569	5.28715	20.618	21.922	-3.173	-3.432	0.0761
sRNA.cluster.120036	Bin968	20.906	7.54843	20.625	21.37	-4.243	0.148	0.2564
sRNA.cluster.120037	Bin260	6.911	5.39856	6.611	7.45	0.555	1.478	0.0281
sRNA.cluster.12004	Bin1228	5.992	20.4231	5.556	7.016	15.18	-2.447	0.5699
sRNA.cluster.120042	Bin448	19.652	5.97735	18.519	21.293	-4.264	0.356	0.2272
sRNA.cluster.120049	Bin1345	3.849	5.50035	3.534	5.457	4.317	-1.712	0.1562
sRNA.cluster.12005	Bin560	11.551	5.38664	10.177	11.663	3.809	-2.547	0.1742
sRNA.cluster.120050	Bin211	40.91	5.32172	40.777	41.038	-28.336	-28.179	0.1127
sRNA.cluster.12006	Bin1230	6.433	7.31839	4.469	6.603	6.079	-3.027	0.3825
sRNA.cluster.120063	Bin575	15.645	29.0191	15.552	16.128	-6.394	-0.007	0.7443
sRNA.cluster.120083	Bin309	19.896	31.3607	19.835	19.964	7.99	0.346	0.7494
sRNA.cluster.120099	Bin298	19.065	8.67577	18.597	19.432	-2.463	-0.405	0.3215
sRNA.cluster.120108	Bin1559	23.118	5.56171	22.319	23.155	-1.452	-1.382	0.0995
sRNA.cluster.120113	Bin911	1.634	6.35052	0.9	2.188	1.936	-0.229	0.2327
sRNA.cluster.120115	Bin748	24.558	6.88269	23.746	24.639	-2.527	-1.53	0.163
sRNA.cluster.120115	Bin813	5.85	5.14742	5.108	6.336	-2.01	-1.998	0.1079
sRNA.cluster.120123	Bin548	3.995	8.45451	2.93	4.123	5.707	-0.996	0.2626
sRNA.cluster.120123	Bin610	22.818	5.6045	21.753	23.903	4.234	-0.424	0.1519
sRNA.cluster.120124	Bin1317	23.225	27.5343	23.034	23.252	5.216	-0.812	0.6767
sRNA.cluster.120126	Bin1	0	18.7138	0	0.809	4.379	-0.69	0.5773
sRNA.cluster.12013	Bin226	1.061	17.0941	1.033	1.276	8.031	1.004	0.5204
sRNA.cluster.120133	Bin599	20.612	7.66908	20.116	21.002	2.751	0.011	0.3283
sRNA.cluster.120135	Bin484	28.768	14.7145	28.456	29.043	6.046	-1.759	0.4303
sRNA.cluster.12014	Bin1318	23.252	24.4575	23.049	23.252	-9.632	1.914	0.6314
sRNA.cluster.120144	Bin1388	17.81	10.3556	16.608	18.246	-7.867	-0.807	0.3367
sRNA.cluster.120145	Bin109	21.791	16.4613	21.651	21.876	-4.291	0.674	0.4871
sRNA.cluster.120147	Bin245	4.305	5.36778	3.373	4.554	10.112	-4.714	0.1362
sRNA.cluster.120148	Bin1429	24.756	28.1859	24.48	24.956	-10.995	-1.13	0.6968
sRNA.cluster.120149	Bin793	1.557	5.16404	1.428	2.447	-4.36	-0.769	0.1877
sRNA.cluster.12015	Bin301	19.361	40.6663	19.065	19.432	28.149	-1.356	0.8328
sRNA.cluster.120152	Bin409	10.746	5.07751	10.164	12.596	0.792	-2.137	0.0172
sRNA.cluster.12016	Bin442	16.731	5.66854	15.67	18.115	8.069	-2.612	0.1945
sRNA.cluster.120168	Bin540	2.156	5.50205	1.156	3.626	4.04	-0.006	0.2198
sRNA.cluster.120170	Bin36	4.483	29.7873	4.402	4.607	9.638	-1.468	0.6978
sRNA.cluster.120173	Bin1239	8.831	8.04884	7.224	9.908	2.695	0.619	0.2639
sRNA.cluster.12018	Bin1066	16.928	6.91018	16.021	18.328	3.907	-0.689	0.2466
sRNA.cluster.120186	Bin888	26.883	5.47747	25.319	27.796	1.894	-0.596	0.1724
sRNA.cluster.120194	Bin1186	19.078	20.3595	19.028	19.552	-4.393	0.76	0.606
sRNA.cluster.120195	Bin1372	10.228	15.8651	9.977	10.807	-4.229	-1.306	0.4402
sRNA.cluster.120196	Bin327	30.007	5.94453	28.925	30.705	5.155	0.044	0.1813
sRNA.cluster.120196	Bin794	1.71	15.6955	1.356	1.915	8.01	-1.029	0.4242
sRNA.cluster.120201	Bin58	8.307	20.7174	7.755	9.339	-5.59	-0.566	0.6032
sRNA.cluster.120212	Bin1405	21.241	24.0673	20.807	21.413	-11.316	-1.375	0.6722
sRNA.cluster.120216	Bin1118	0.882	28.8919	0.444	2.302	41.246	5.494	0.6908
sRNA.cluster.120219	Bin677	3.617	10.8147	3.307	5.226	-3.761	-1.202	0.4156
sRNA.cluster.120221	Bin190	38.894	20.8597	38.563	39.168	-8.709	2.11	0.3202
sRNA.cluster.120221	Bin1380	14.543	19.977	14.511	16.007	10.171	2.289	0.4185
sRNA.cluster.120224	Bin864	21.072	5.23451	20.225	21.733	2.931	-0.936	0.2109
sRNA.cluster.120225	Bin1372	10.228	23.2383	9.804	10.734	9.501	3.587	0.5675
sRNA.cluster.120226	Bin19	2.108	34.3594	1.929	2.52	11.502	-0.184	0.7588
sRNA.cluster.12024	Bin157	31.275	19.0084	30.835	31.429	16.367	-0.884	0.5734
sRNA.cluster.120244	Bin715	17.379	5.11107	16.497	17.841	1.557	0.156	0.172
sRNA.cluster.12025	Bin600	20.736	32.6927	20.447	20.867	15.777	-1.515	0.7516
sRNA.cluster.120254	Bin1068	17	7.68588	16.928	17.078	-3.45	-2.342	0.145
sRNA.cluster.120256	Bin144	28.979	7.86126	28.223	30.629	3.888	0.433	0.2092
sRNA.cluster.120256	Bin534	1.156	13.6679	0	1.763	5.197	-0.68	0.3755
sRNA.cluster.120267	Bin255	6.028	24.9969	5.867	6.358	-7.065	0.278	0.6626
sRNA.cluster.120275	Bin1215	1.238	17.4983	0.855	2.353	-8.386	0.262	0.5231
sRNA.cluster.120276	Bin1288	18.78	5.04447	18.475	19.312	-0.821	16.277	0.0003
sRNA.cluster.120284	Bin1454	29.337	36.9411	28.764	29.686	-10.523	-0.636	0.8028
sRNA.cluster.120286	Bin159	31.429	9.87171	31.302	32.803	3.417	1.618	0.2971
sRNA.cluster.120297	Bin1153	11.723	5.04038	11.027	13.482	-1.109	-1.784	0.0806
sRNA.cluster.1203	Bin1042	8.198	36.367	7.84	8.415	14.385	-2.755	0.7754
sRNA.cluster.12030	Bin282	15.934	43.5866	14.212	16.207	25.019	-3.342	0.8546
sRNA.cluster.120301	Bin810	4.869	6.68437	3.791	5.108	-2.757	-0.567	0.1971
sRNA.cluster.120320	Bin1380	14.543	24.8125	14.511	16.007	4.089	-0.643	0.659
sRNA.cluster.120325	Bin1564	24.118	11.8757	23.665	24.55	4.252	1.141	0.3665
sRNA.cluster.120330	Bin601	20.867	5.31126	19.646	21.002	7.716	-15.308	0.0626
sRNA.cluster.120330	Bin732	21.097	6.2512	20.576	22.575	14.274	-4.547	0.1466
sRNA.cluster.120334	Bin641	29.392	20.4039	29.105	29.465	5.56	0.748	0.5414
sRNA.cluster.120339	Bin335	31.1	7.20662	29.619	31.487	-6.605	12.683	0.052
sRNA.cluster.120340	Bin1284	17.408	5.44042	16.856	18.475	7.561	2.244	0.2443
sRNA.cluster.120349	Bin50	5.416	5.65264	5.031	6.133	-3.942	-2.3	0.2
sRNA.cluster.12035	Bin177	36.06	28.3192	35.548	36.284	13.188	-0.855	0.682
sRNA.cluster.120350	Bin106	21.586	6.10932	21.569	21.876	-5.546	-1.713	0.1771
sRNA.cluster.120353	Bin439	16.01	39.5703	15.67	16.451	28.996	-0.853	0.8283
sRNA.cluster.120357	Bin1076	18.507	5.62127	17	18.936	4.139	0.147	0.2267
sRNA.cluster.12036	Bin327	30.007	25.9028	29.875	30.391	-15.843	1.28	0.6541
sRNA.cluster.120360	Bin517	35.555	9.95369	35.523	35.955	-6.079	-1.976	0.3189
sRNA.cluster.120363	Bin847	18.555	6.10363	16.952	19.747	3.153	-0.349	0.2031
sRNA.cluster.120366	Bin1174	18.271	18.2317	18.141	18.689	11.922	-0.464	0.5675
sRNA.cluster.120371	Bin1480	6.043	5.5534	5.276	6.63	0.286	-1.949	0.0003
sRNA.cluster.120372	Bin1322	0.36	10.4412	0	1.178	-3.113	0.871	0.3202
sRNA.cluster.120373	Bin870	22.203	29.6582	22.075	22.684	-5.716	0.07	0.7332
sRNA.cluster.120374	Bin256	6.228	9.32584	5.463	6.358	-3.831	1.077	0.3391
sRNA.cluster.120375	Bin1306	22.201	5.025	21.321	23.225	3.934	-1.412	0.1684
sRNA.cluster.120383	Bin77	13.202	6.56768	11.886	13.858	2.913	0.382	0.2492
sRNA.cluster.120383	Bin833	10.129	6.77663	9.424	10.503	-2.665	-2.038	0.1557
sRNA.cluster.120387	Bin698	13.247	10.6292	12.235	14.325	-5.047	-1.616	0.3188
sRNA.cluster.120389	Bin1157	15.805	6.24269	15.269	16.982	-2.173	-0.838	0.2238
sRNA.cluster.12039	Bin991	25.589	5.18918	24.569	26.659	29.543	2.206	0.1601
sRNA.cluster.120393	Bin1343	3.736	6.23039	2.756	4.164	-1.799	-0.922	0.1613
sRNA.cluster.120397	Bin187	38.498	10.563	37.899	38.563	-3.703	0.045	0.3735
sRNA.cluster.120399	Bin910	1.279	23.9895	0.9	1.648	-5.573	-0.003	0.6335
sRNA.cluster.12040	Bin607	21.753	5.87927	20.867	22.818	-4.831	-0.602	0.175
sRNA.cluster.120400	Bin1425	23.829	33.4569	23.568	24.034	-5.451	-0.783	0.7511
sRNA.cluster.120401	Bin1412	22.33	7.36475	21.48	22.777	-5.614	-0.589	0.2434
sRNA.cluster.120402	Bin1157	15.805	9.52007	15.269	16.032	-2.917	1.431	0.2851
sRNA.cluster.120403	Bin1055	14.664	6.00104	13.31	15.692	2.36	-0.24	0.2206
sRNA.cluster.12041	Bin163	32.358	5.63398	31.302	32.803	5.297	-1.775	0.1492
sRNA.cluster.120410	Bin145	29.047	5.49787	28.223	29.467	-1.741	-1.839	0.1288
sRNA.cluster.120412	Bin813	5.85	5.19956	5.108	5.999	-5.956	-0.992	0.1751
sRNA.cluster.120414	Bin1454	29.337	17.8401	27.791	29.686	4.757	0.944	0.5148
sRNA.cluster.12042	Bin318	28.37	17.1598	25.348	28.58	61.944	4.421	0.4965
sRNA.cluster.120431	Bin810	4.869	24.0706	4.738	5.001	21.626	-5.957	0.6628
sRNA.cluster.120439	Bin1017	3.389	30.3756	3.354	3.533	-7.627	0.584	0.7173
sRNA.cluster.12044	Bin1163	17.209	17.204	16.314	17.423	8.433	1.056	0.514
sRNA.cluster.120441	Bin289	17.935	23.538	16.63	18.279	-8.276	-1.094	0.6229
sRNA.cluster.120445	Bin1285	17.897	19.2107	17.408	18.78	20.021	-6.176	0.5465
sRNA.cluster.120446	Bin600	20.736	5.32282	19.646	21.19	2.417	-0.424	0.1732
sRNA.cluster.120448	Bin1123	3.047	10.2195	1.021	4.295	4.865	-1.225	0.3173
sRNA.cluster.120448	Bin1419	23.021	5.16443	22.871	24.034	-3.703	-1.95	0.124
sRNA.cluster.120449	Bin166	33.201	6.2012	31.429	33.37	-3.46	0.26	0.2484
sRNA.cluster.12045	Bin998	27.15	5.03334	26.659	27.584	-22.986	1.433	0.1496
sRNA.cluster.120451	Bin876	23.849	8.01424	22.914	24.424	-17.859	-6.35	0.2808
sRNA.cluster.120458	Bin1299	20.473	28.9531	20.22	20.933	13.899	1.166	0.7606
sRNA.cluster.120460	Bin801	2.447	20.2259	2.319	3.506	20.321	-2.146	0.6963
sRNA.cluster.120462	Bin130	23.941	14.2472	23.616	24.349	6.437	-1.884	0.3747
sRNA.cluster.120462	Bin413	12.104	9.28656	10.843	12.596	4.257	-0.924	0.2263
sRNA.cluster.120467	Bin189	38.775	5.09494	38.498	39.168	3.076	-0.962	0.2077
sRNA.cluster.120468	Bin468	26.497	20.592	25.932	27.037	-5.024	-0.216	0.5562
sRNA.cluster.120473	Bin1105	25.008	7.76987	24.656	25.189	-3.411	-0.186	0.3063
sRNA.cluster.120476	Bin769	27.841	8.58541	27.387	28.233	2.275	0.283	0.3099
sRNA.cluster.120480	Bin1502	10.044	15.712	9.692	10.226	-3.56	0.241	0.4921
sRNA.cluster.120482	Bin873	22.914	20.836	22.569	23.284	6.277	0.632	0.5833
sRNA.cluster.120483	Bin1481	6.507	12.3712	5.276	7.924	-3.542	-0.231	0.3958
sRNA.cluster.120491	Bin432	15.191	6.70865	14.614	15.644	-3.298	-1.232	0.1141
sRNA.cluster.120491	Bin976	23.471	8.62419	22.849	23.821	4.152	-1.118	0.2873
sRNA.cluster.120492	Bin70	11.619	15.9627	10.759	11.717	6.459	0.068	0.5295
sRNA.cluster.120499	Bin1532	17.492	20.6096	17.095	17.872	15.753	-0.237	0.5863
sRNA.cluster.120515	Bin255	6.028	48.8407	5.894	6.228	-42.114	4.465	0.8783
sRNA.cluster.12052	Bin1236	8.234	24.2208	7.224	9.908	-22.054	-0.344	0.6906
sRNA.cluster.120520	Bin813	5.85	20.8048	5.108	5.999	16.481	-0.388	0.5975
sRNA.cluster.120531	Bin1137	8.361	20.9151	7.371	9.178	9.498	-0.392	0.5901
sRNA.cluster.120532	Bin959	19.029	8.53528	18.464	19.322	-2.399	0.031	0.2883
sRNA.cluster.120540	Bin570	14.32	7.63216	14.212	15.306	2.939	-0.919	0.2651
sRNA.cluster.120543	Bin123	23.132	5.14028	22.74	23.616	2.477	0.858	0.2143
sRNA.cluster.120544	Bin263	7.948	20.3661	7.356	8.526	-11.735	1.265	0.5819
sRNA.cluster.120552	Bin1504	10.226	51.7094	10.184	10.615	26.251	0.848	0.9064
sRNA.cluster.12057	Bin598	20.447	6.72404	20.116	21.002	-3.738	-1.844	0.2051
sRNA.cluster.12058	Bin1448	27.791	44.012	27.3	27.906	19.153	-2.382	0.839
sRNA.cluster.120593	Bin600	20.736	21.5656	20.612	20.867	-5.356	-0.215	0.6224
sRNA.cluster.1206	Bin522	36.171	50.9357	36.104	36.194	81.527	6.071	0.8962
sRNA.cluster.120601	Bin1123	3.047	15.1762	1.021	4.295	17.364	5.13	0.4647
sRNA.cluster.120602	Bin1310	22.624	15.7247	22.4	22.801	-3.641	-0.026	0.4689
sRNA.cluster.12061	Bin1457	29.879	5.24899	29.696	29.879	4.976	-15.601	0.0481
sRNA.cluster.120627	Bin1201	20.86	15.2368	20.734	21.258	3.361	-0.879	0.4601
sRNA.cluster.120635	Bin1069	17.078	28.3479	17	17.563	-9.293	-1.481	0.7023
sRNA.cluster.12064	Bin455	23.605	23.9017	22.116	24.085	8.689	-2.959	0.6194
sRNA.cluster.120646	Bin174	34.69	38.4063	34.489	35.437	-10.207	-0.031	0.8148
sRNA.cluster.120661	Bin1021	4.337	37.7441	3.754	4.363	24.016	-0.312	0.8264
sRNA.cluster.120668	Bin78	13.319	34.385	12.26	13.652	7.115	-1.353	0.7669
sRNA.cluster.12067	Bin993	26.357	17.1362	25.589	26.371	-12.671	3.505	0.5093
sRNA.cluster.120677	Bin147	29.176	13.9402	28.223	30.629	-2.964	0.339	0.4202
sRNA.cluster.12068	Bin1318	23.252	51.9949	23.225	23.252	27.351	-4.114	0.8987
sRNA.cluster.12069	Bin1499	9.692	33.2054	9.586	9.706	14.365	-1.106	0.7666
sRNA.cluster.120693	Bin596	20.116	5.81865	19.646	21.002	-2.169	0.454	0.191
sRNA.cluster.1207	Bin208	40.777	25.1713	40.418	40.89	43.955	6.271	0.6878
sRNA.cluster.12071	Bin977	23.704	6.00521	23.3	23.821	25.002	-17.351	0.146
sRNA.cluster.120719	Bin945	15.662	47.3973	15.338	16.411	-73.824	-3.782	0.8782
sRNA.cluster.12072	Bin656	0.497	26.8374	0.466	0.528	-8.448	-0.365	0.6904
sRNA.cluster.120730	Bin1120	1.021	20.0433	0.444	2.302	8.331	-0.554	0.5758
sRNA.cluster.120736	Bin806	3.506	6.10324	2.319	3.791	1.749	-2.77	0.1217
sRNA.cluster.12074	Bin1556	22.237	5.21641	21.636	22.593	-33.993	-15.988	0.1409
sRNA.cluster.120745	Bin80	13.681	20.2648	12.428	13.858	-14.244	-0.418	0.5938
sRNA.cluster.120747	Bin1295	19.82	5.39444	19.573	19.94	-1.236	-0.71	0.1443
sRNA.cluster.120749	Bin839	13.77	7.2311	10.503	14.251	-5.538	-0.932	0.2931
sRNA.cluster.120753	Bin1027	5.048	14.6118	4.618	6.073	3.406	0.09	0.4444
sRNA.cluster.120754	Bin111	21.876	18.6858	21.819	21.922	14.29	0.57	0.5674
sRNA.cluster.120760	Bin601	20.867	6.23275	20.13	21.002	4.292	0.583	0.1695
sRNA.cluster.120766	Bin1374	10.807	9.33324	9.977	11.944	-7.808	-2.257	0.3208
sRNA.cluster.120768	Bin1143	9.879	6.02285	9.415	11.027	-1.999	-0.172	0.2287
sRNA.cluster.120779	Bin420	14.046	8.2228	13.77	15.135	2.94	0.844	0.2846
sRNA.cluster.12078	Bin1142	9.686	7.25337	8.604	11.027	-6.857	-6.343	0.148
sRNA.cluster.120782	Bin1153	11.723	37.8885	11.21	13.482	-12.68	-4.72	0.7602
sRNA.cluster.120785	Bin1135	7.371	17.3041	7.133	8.483	7.892	2.177	0.494
sRNA.cluster.120791	Bin657	0.528	13.3341	0.466	1.019	-2.967	0.601	0.4176
sRNA.cluster.12080	Bin83	13.927	38.3092	13.858	14.658	31.881	-3.393	0.8177
sRNA.cluster.12081	Bin20	2.52	12.3175	1.929	3.238	10.878	1.44	0.4252
sRNA.cluster.120819	Bin1356	6.795	26.7874	6.06	7.396	5.245	-1.277	0.6827
sRNA.cluster.12082	Bin941	12.061	5.55853	9.05	14.118	7.295	-4.608	0.1566
sRNA.cluster.120821	Bin208	40.777	5.39435	40.39	40.89	-1.918	1.885	0.096
sRNA.cluster.120822	Bin966	20.625	29.7817	20.206	20.76	6.663	0.244	0.737
sRNA.cluster.120827	Bin111	21.876	16.1489	21.689	22.002	-15.203	0.659	0.5242
sRNA.cluster.120843	Bin1451	28.202	16.1301	27.23	29.337	-4.514	-0.771	0.485
sRNA.cluster.120849	Bin832	9.916	13.7231	8.935	10.503	-6.652	-3.196	0.4024
sRNA.cluster.120849	Bin965	20.426	5.06226	19.322	21.37	3.896	-4.097	0.1074
sRNA.cluster.120851	Bin941	12.061	5.16233	11.579	14.118	-0.255	3.025	0.0037
sRNA.cluster.120866	Bin1122	2.43	11.7713	1.021	4.295	3.322	0.312	0.3765
sRNA.cluster.12087	Bin164	32.803	27.712	32.102	33.37	12.926	-2.246	0.6812
sRNA.cluster.120872	Bin1503	10.184	11.1389	10.044	11.306	-4.378	-0.245	0.3935
sRNA.cluster.12088	Bin1290	19.084	7.05721	18.318	19.312	2.507	-2.615	0.1746
sRNA.cluster.120883	Bin1074	18.435	7.29581	17.563	18.805	2.197	-0.092	0.2241
sRNA.cluster.120883	Bin1483	6.848	8.22238	5.276	7.924	2.217	0.316	0.2304
sRNA.cluster.120889	Bin280	14.212	22.843	12.974	15.63	32.637	-9.873	0.6448
sRNA.cluster.120890	Bin811	5.001	5.41615	3.791	5.85	-3.411	-5.073	0.0657
sRNA.cluster.120891	Bin98	19.241	38.2007	19.069	20.18	18.242	-1.172	0.8157
sRNA.cluster.120896	Bin137	27.056	5.5417	25.801	28.223	2.784	-0.74	0.2148
sRNA.cluster.12090	Bin1366	9.111	38.8164	9.007	9.692	24.938	-4.564	0.8067
sRNA.cluster.120903	Bin66	10.173	15.6885	9.926	10.759	4.557	-0.122	0.5172
sRNA.cluster.120905	Bin489	29.804	35.3116	29.307	30.036	-37.94	2.38	0.8018
sRNA.cluster.120906	Bin327	30.007	12.9498	29.875	30.391	-2.877	0.398	0.4371
sRNA.cluster.12091	Bin547	3.797	5.49018	2.332	4.699	-3.838	0.453	0.2193
sRNA.cluster.120912	Bin605	21.67	5.25156	20.867	22.818	-2.981	-0.794	0.2051
sRNA.cluster.120926	Bin326	29.875	17.3953	29.8	30.007	-10.839	0.119	0.5801
sRNA.cluster.120928	Bin111	21.876	6.92213	21.651	22.314	-4.164	-0.647	0.2114
sRNA.cluster.120928	Bin649	31.578	6.47507	31.182	31.933	3.788	-0.693	0.1979
sRNA.cluster.12093	Bin462	24.846	9.05438	23.775	25.288	-5.765	0.253	0.3132
sRNA.cluster.120933	Bin121	22.74	10.9487	22.143	23.08	-6.442	-4.072	0.2715
sRNA.cluster.120938	Bin779	0.205	5.75958	0	0.364	-2.667	-0.455	0.2174
sRNA.cluster.12094	Bin144	28.979	5.27686	28.223	29.176	7.454	3.872	0.1593
sRNA.cluster.120950	Bin908	0.9	5.51367	0.55	1.153	7.423	-11.606	0.0657
sRNA.cluster.120952	Bin1364	8.782	29.3088	7.733	9.692	-8.389	1.314	0.7034
sRNA.cluster.120958	Bin740	22.435	11.8376	22.328	22.575	-4.035	-1.936	0.3137
sRNA.cluster.120962	Bin1488	8.239	9.7071	7.924	10.044	2.576	0.113	0.3237
sRNA.cluster.120963	Bin1150	11.027	5.66946	9.942	11.111	-1.948	-2.875	0.0756
sRNA.cluster.120963	Bin1361	7.694	5.9718	7.451	8.782	2.582	-0.814	0.1533
sRNA.cluster.12097	Bin152	30.629	7.03082	29.608	31.429	16.911	3.46	0.2397
sRNA.cluster.120970	Bin551	4.288	5.90779	4.204	4.699	-2.895	-1.642	0.1944
sRNA.cluster.120972	Bin725	19.089	18.3386	18.752	20.126	-13.302	-0.606	0.5541
sRNA.cluster.120973	Bin520	36.042	34.8426	35.955	36.171	6.07	-3.293	0.6977
sRNA.cluster.12098	Bin534	1.156	41.1991	0.935	1.532	-33.144	-12.974	0.7945
sRNA.cluster.120981	Bin935	7.755	5.21146	7.089	11.579	1.692	-0.515	0.1629
sRNA.cluster.120989	Bin54	6.1	7.18275	5.416	7.755	-3.477	0.562	0.2591
sRNA.cluster.121	Bin390	7.599	9.83136	6.28	8.331	34.139	6.892	0.3622
sRNA.cluster.1210	Bin732	21.097	12.1	20.347	21.435	416.029	-33.278	0.4236
sRNA.cluster.121010	Bin1359	7.451	12.9515	6.605	7.694	4.896	-0.708	0.4227
sRNA.cluster.121011	Bin100	20.246	9.19056	19.241	20.866	3.107	-1.205	0.2444
sRNA.cluster.121011	Bin543	3.06	7.86546	1.994	4.123	2.768	0.013	0.2244
sRNA.cluster.121017	Bin1114	0.444	9.63891	0	2.302	-3.169	-0.2	0.3687
sRNA.cluster.121021	Bin582	17.656	21.3422	17.519	17.796	6.964	-1.184	0.5958
sRNA.cluster.121028	Bin801	2.447	5.16706	2.126	3.506	0.986	-1.934	0.0921
sRNA.cluster.12103	Bin574	15.552	16.4664	15.306	17.098	11.546	-5.189	0.4679
sRNA.cluster.121036	Bin1053	14.156	29.4037	14.08	14.533	-8.606	-1.111	0.7315
sRNA.cluster.121042	Bin924	3.763	5.66512	2.188	4.628	2.55	-0.452	0.1687
sRNA.cluster.12105	Bin150	29.543	35.1974	29.498	29.608	8.188	-2.304	0.7757
sRNA.cluster.121051	Bin666	2.033	20.8676	1.973	2.306	3.441	-0.283	0.5876
sRNA.cluster.121052	Bin546	3.662	10.5331	1.763	3.995	5.639	0.18	0.3711
sRNA.cluster.121063	Bin1161	16.982	20.539	16.753	17.209	7.002	1.306	0.5992
sRNA.cluster.121075	Bin83	13.927	5.46131	13.82	15.994	1.937	-0.252	0.2183
sRNA.cluster.121076	Bin1273	16.417	20.6109	15.564	16.501	5.354	-1.481	0.5156
sRNA.cluster.121077	Bin1052	14.08	15.4402	13.31	14.664	14.911	-0.465	0.4296
sRNA.cluster.121077	Bin1108	25.366	9.48528	25.14	25.772	-10.151	-2.451	0.2016
sRNA.cluster.121083	Bin59	8.41	29.6523	8.307	9.339	-9.422	-2.026	0.6921
sRNA.cluster.121085	Bin21	2.647	19.9703	2.108	3.156	3.797	0.646	0.5557
sRNA.cluster.121093	Bin1295	19.82	34.5579	19.573	19.94	9.029	-1.072	0.794
sRNA.cluster.121095	Bin1119	0.956	11.2171	0.722	2.302	-3.356	-0.386	0.4114
sRNA.cluster.121098	Bin795	1.766	10.4628	1.71	2.001	2.869	-0.466	0.3367
sRNA.cluster.12110	Bin1157	15.805	7.66373	14.577	16.982	17.942	-0.767	0.2894
sRNA.cluster.121101	Bin947	16.411	14.2529	16.035	16.868	-5.664	-0.633	0.4678
sRNA.cluster.121103	Bin338	32.398	27.04	32.275	32.674	-7.719	-0.95	0.6812
sRNA.cluster.121112	Bin1542	19.188	10.2019	18.499	19.298	3.662	-0.416	0.3452
sRNA.cluster.121114	Bin1226	5.556	6.25901	4.469	6.603	-2.476	-1.768	0.1884
sRNA.cluster.121120	Bin889	26.941	5.08873	26.74	27.604	-2.107	-0.365	0.1689
sRNA.cluster.121122	Bin438	15.67	15.3194	15.587	16.63	2.589	0.808	0.4078
sRNA.cluster.121126	Bin981	23.876	5.03853	23.765	24.303	-0.635	2.917	0.0045
sRNA.cluster.121144	Bin873	22.914	15.6858	22.569	23.284	3.755	-0.358	0.4819
sRNA.cluster.121156	Bin969	21.107	7.19417	20.76	22.411	3.598	2.401	0.2255
sRNA.cluster.121157	Bin602	21.002	6.76785	20.867	22.288	2.585	-0.835	0.2249
sRNA.cluster.121158	Bin1207	21.863	16.9306	21.628	22.08	4.986	-0.614	0.514
sRNA.cluster.121164	Bin1029	5.62	31.8099	5.048	6.416	9.782	-0.314	0.7471
sRNA.cluster.121167	Bin1355	6.605	31.9489	6.06	6.795	11.503	-1.775	0.7411
sRNA.cluster.121178	Bin1454	29.337	15.9399	28.764	29.879	4.551	-1.052	0.5316
sRNA.cluster.12118	Bin1565	24.15	23.8526	24.118	24.268	11.808	-0.348	0.6331
sRNA.cluster.12120	Bin427	14.749	17.0718	14.614	15.191	-11.408	-0.728	0.515
sRNA.cluster.121200	Bin151	29.608	23.0059	29.543	30.629	7.645	-2.041	0.5996
sRNA.cluster.121204	Bin667	2.143	49.178	2.033	2.283	15.476	-1.956	0.8836
sRNA.cluster.12121	Bin285	16.207	11.6712	14.212	17.935	-10.306	-2.217	0.3932
sRNA.cluster.121218	Bin598	20.447	5.73172	19.646	21.002	-2.253	-0.798	0.1603
sRNA.cluster.121227	Bin83	13.927	14.2513	13.82	14.835	4.799	1.254	0.406
sRNA.cluster.121233	Bin976	23.471	19.6973	23.3	23.821	-8.909	0.04	0.5598
sRNA.cluster.121239	Bin982	24.123	5.69373	23.765	24.271	-2.135	1.324	0.1887
sRNA.cluster.121254	Bin1513	13.478	32.6093	12.736	13.952	5.573	0.346	0.7612
sRNA.cluster.121255	Bin1526	16.368	19.4357	16.316	17.492	-3.485	-0.248	0.4912
sRNA.cluster.121258	Bin1396	19.991	8.25669	19.026	20.227	4.035	0.496	0.3327
sRNA.cluster.121259	Bin180	36.578	19.9464	35.548	36.795	4.334	-0.52	0.579
sRNA.cluster.121260	Bin1386	17.276	6.42995	16.231	17.9	-2.308	1.692	0.2292
sRNA.cluster.121263	Bin98	19.241	8.22209	17.944	20.18	3.75	1.217	0.1843
sRNA.cluster.121263	Bin1093	23.286	10.6289	23.123	24.077	-4.314	-1.596	0.2652
sRNA.cluster.121263	Bin1121	2.302	9.85138	1.021	4.295	-4.152	-1.071	0.2376
sRNA.cluster.121265	Bin955	18.032	12.4566	17.571	18.251	5.075	-1.421	0.3987
sRNA.cluster.121271	Bin1024	4.684	9.6749	3.946	5.211	-5.314	-1.78	0.2752
sRNA.cluster.121277	Bin1156	15.269	16.0685	14.577	15.805	-11.329	-2.688	0.4994
sRNA.cluster.121279	Bin1135	7.371	25.8194	7.133	8.345	-4.189	-0.687	0.6614
sRNA.cluster.121280	Bin59	8.41	11.0929	7.755	9.765	3.088	0.247	0.3621
sRNA.cluster.12129	Bin727	19.4	5.85768	18.346	20.576	-6.335	-1.549	0.1912
sRNA.cluster.121295	Bin1118	0.882	24.9358	0.444	2.302	6.285	0.438	0.6942
sRNA.cluster.121299	Bin324	29.715	5.21961	28.596	30.007	1.637	-1.111	0.1287
sRNA.cluster.12130	Bin647	30.62	11.3133	30.434	31.182	8.323	-1.066	0.3938
sRNA.cluster.12131	Bin1453	28.764	41.9216	28.202	29.337	20.864	-0.287	0.8426
sRNA.cluster.121311	Bin523	36.194	33.7707	36.171	36.267	-7.881	-1.622	0.7518
sRNA.cluster.12133	Bin159	31.429	5.67819	31.302	31.688	-4.974	-2.15	0.082
sRNA.cluster.121339	Bin590	19.031	22.0099	18.046	19.441	-26.744	-0.695	0.6442
sRNA.cluster.121340	Bin768	27.647	6.96331	27.387	27.962	-3.219	1.261	0.1
sRNA.cluster.121340	Bin821	6.506	15.5958	6.336	6.843	-6.94	-1.47	0.4618
sRNA.cluster.121341	Bin48	5.262	18.0944	5.151	5.639	-5.508	-0.266	0.5312
sRNA.cluster.12135	Bin730	20.347	5.01713	19.089	21.435	3.353	0.284	0.1966
sRNA.cluster.121354	Bin490	29.979	26.7688	29.804	30.373	-14.784	-2.344	0.6736
sRNA.cluster.121358	Bin836	12.765	6.69734	10.503	14.251	-2.969	-0.409	0.1853
sRNA.cluster.121371	Bin629	28.196	5.30097	27.249	29.105	-2.979	1.926	0.1937
sRNA.cluster.121375	Bin1339	3.09	30.5677	2.756	3.19	-4.783	-0.345	0.7407
sRNA.cluster.121377	Bin901	28.393	5.7409	28.074	28.56	0.901	-1.743	0.0645
sRNA.cluster.121383	Bin1403	20.691	13.9321	20.293	21.413	7.299	-1.317	0.4626
sRNA.cluster.12139	Bin866	21.733	20.7445	21.072	22.037	-7.335	-0.91	0.5982
sRNA.cluster.121393	Bin775	28.35	11.0577	28.1	28.587	4.508	0.9	0.3768
sRNA.cluster.12140	Bin873	22.914	42.8843	22.684	23.284	-26.512	-8.134	0.8074
sRNA.cluster.121400	Bin2	0.153	9.28655	0	0.783	9.945	-6.392	0.1636
sRNA.cluster.121400	Bin358	34.387	7.04815	34.031	34.387	-14.634	-3.647	0.3118
sRNA.cluster.121400	Bin1441	26.523	13.3823	26.425	27.23	13.853	-0.945	0.2029
sRNA.cluster.121402	Bin1445	27.3	23.1645	27.151	27.906	5.135	0.877	0.632
sRNA.cluster.12141	Bin879	24.424	5.74513	24.033	24.786	-0.617	6.018	0.0144
sRNA.cluster.121417	Bin589	18.798	5.71211	17.796	19.031	-1.224	1.861	0.111
sRNA.cluster.121423	Bin537	1.994	6.21161	1.763	3.06	-2.756	-0.047	0.1926
sRNA.cluster.121423	Bin1070	17.563	6.40549	17.078	18.805	2.909	-0.524	0.2057
sRNA.cluster.121424	Bin517	35.555	7.96615	34.92	35.955	2.637	0.058	0.3101
sRNA.cluster.121425	Bin1113	0	15.6003	0	1.021	-3.408	-0.745	0.4781
sRNA.cluster.12143	Bin258	6.611	40.6674	6.228	6.665	-24.795	-4.258	0.8208
sRNA.cluster.121430	Bin452	21.997	8.76178	20.097	23.605	-4.371	-0.733	0.3109
sRNA.cluster.121440	Bin641	29.392	8.73369	29.105	29.596	-4.806	-1.512	0.2829
sRNA.cluster.121445	Bin1348	5.457	8.10429	4.164	5.493	-3.433	-1.067	0.1217
sRNA.cluster.121448	Bin697	12.235	14.0348	10.739	13.247	-4.456	-0.456	0.4854
sRNA.cluster.121450	Bin1259	13.904	39.8733	13.848	14.548	24.326	-4.936	0.815
sRNA.cluster.121451	Bin899	27.91	5.03583	27.796	28.56	2.324	-1.995	0.1381
sRNA.cluster.121453	Bin694	9.936	5.71444	8.49	12.235	-2.694	2.024	0.1377
sRNA.cluster.121456	Bin1257	13.818	11.2888	13.714	13.904	-5.283	-1.754	0.3565
sRNA.cluster.121458	Bin667	2.143	7.07121	1.185	2.306	1.939	-0.041	0.2325
sRNA.cluster.121459	Bin1339	3.09	22.0472	2.891	3.19	4.129	-0.84	0.6045
sRNA.cluster.121465	Bin831	9.424	6.16175	8.935	10.503	-1.995	0.105	0.2142
sRNA.cluster.121469	Bin1385	16.608	19.8655	14.554	17.276	6.958	-0.319	0.5728
sRNA.cluster.121474	Bin1216	2.353	16.3236	1.238	2.55	-4.445	-0.82	0.4976
sRNA.cluster.121476	Bin1295	19.82	31.5065	19.573	19.94	-13.694	-2.444	0.7555
sRNA.cluster.121493	Bin1181	18.815	14.9378	18.558	18.851	-6.904	-0.827	0.4901
sRNA.cluster.12150	Bin814	5.911	7.46404	5.108	5.999	2.216	-2.733	0.1778
sRNA.cluster.121507	Bin288	16.63	29.5623	16.524	17.935	-7.789	-0.58	0.7297
sRNA.cluster.121508	Bin677	3.617	10.7996	3.307	5.226	11.759	-3.558	0.3547
sRNA.cluster.121510	Bin845	16.026	21.5724	14.877	16.952	-7.914	0.704	0.6047
sRNA.cluster.121522	Bin1051	13.758	19.0694	13.31	14.533	-4.854	0.639	0.5791
sRNA.cluster.121537	Bin16	1.547	5.09469	1.512	2.108	2.189	0.159	0.1608
sRNA.cluster.12154	Bin727	19.4	19.9113	18.951	20.126	45.015	1.939	0.5855
sRNA.cluster.121541	Bin1288	18.78	12.5998	18.475	19.241	5.914	-0.63	0.4247
sRNA.cluster.121545	Bin588	18.046	5.52012	17.882	19.031	10.233	-7.041	0.1885
sRNA.cluster.12156	Bin484	28.768	16.8783	28.456	29.198	6.522	-0.934	0.5077
sRNA.cluster.121563	Bin1526	16.368	12.1029	15.207	17.027	-3.583	-1.354	0.3813
sRNA.cluster.121567	Bin300	19.163	23.0106	18.825	19.432	-6.375	-0.739	0.6209
sRNA.cluster.12157	Bin1159	16.314	13.6483	15.805	17.209	8.222	-3.085	0.4047
sRNA.cluster.121570	Bin831	9.424	14.1456	8.935	10.503	7.27	0.687	0.4475
sRNA.cluster.12158	Bin55	6.133	11.5385	6.1	6.287	-28.507	-17.051	0.3714
sRNA.cluster.121581	Bin534	1.156	16.2663	0.935	1.532	-16.378	-0.173	0.5312
sRNA.cluster.121587	Bin264	8.056	38.293	7.948	8.526	-20.716	-0.838	0.8181
sRNA.cluster.12159	Bin460	24.723	6.35731	23.605	24.744	1.267	13.858	0.0267
sRNA.cluster.121590	Bin944	15.625	13.8681	14.118	16.411	-3.047	-0.381	0.4501
sRNA.cluster.121593	Bin184	37.43	11.7073	36.578	38.169	2.216	-0.768	0.3247
sRNA.cluster.121597	Bin441	16.63	7.58381	16.01	16.848	-2.786	-0.69	0.2928
sRNA.cluster.121600	Bin76	12.428	11.7419	11.717	13.652	8.805	1.986	0.249
sRNA.cluster.121600	Bin731	20.576	12.8296	20.347	21.435	9.457	-3.27	0.3348
sRNA.cluster.121612	Bin848	18.666	10.5216	18.555	19.443	7.613	-6.49	0.1531
sRNA.cluster.121612	Bin1394	19.134	16.0889	19.026	19.991	-13.469	-1.542	0.4439
sRNA.cluster.121619	Bin1391	18.807	14.4752	17.9	19.026	5.135	-0.562	0.4501
sRNA.cluster.121625	Bin1306	22.201	5.12617	21.321	22.491	-1.383	-2.194	0.065
sRNA.cluster.121627	Bin1548	20.281	22.9631	19.769	21.058	-6.921	-1.782	0.6021
sRNA.cluster.12163	Bin1542	19.188	23.5365	18.839	19.298	19.826	-0.231	0.6257
sRNA.cluster.121631	Bin658	0.704	16.8514	0.497	1.019	6.171	1.028	0.5008
sRNA.cluster.121635	Bin1484	6.878	5.6727	5.276	7.924	-1.571	-0.07	0.1665
sRNA.cluster.121642	Bin444	18.115	5.88054	16.848	19.198	-2.35	-0.731	0.221
sRNA.cluster.121643	Bin12	1.376	5.57726	1.044	1.929	-0.619	5.108	0.0025
sRNA.cluster.121648	Bin816	6.025	6.82723	5.911	6.147	-2.32	-2.287	0.1358
sRNA.cluster.121653	Bin484	28.768	5.32409	28.456	29.695	-1.486	-0.692	0.1579
sRNA.cluster.12166	Bin1329	1.66	25.4369	1.423	1.939	20.898	11.481	0.602
sRNA.cluster.12167	Bin866	21.733	15.1105	21.072	22.037	-11.701	-1.393	0.4486
sRNA.cluster.121679	Bin1080	18.953	17.2842	18.805	19.288	-4.742	0.555	0.5208
sRNA.cluster.121680	Bin655	0.466	6.0396	0.124	0.497	-1.444	-0.819	0.161
sRNA.cluster.121685	Bin1072	17.911	35.126	17.848	18.328	-12.546	-3.931	0.7394
sRNA.cluster.121686	Bin1456	29.696	21.3168	28.764	29.879	-6.149	0.534	0.6003
sRNA.cluster.121689	Bin806	3.506	5.43078	3.333	3.791	1.837	2.243	0.0627
sRNA.cluster.121694	Bin257	6.358	25.6808	6.228	6.611	-11.102	-2.829	0.6787
sRNA.cluster.1217	Bin601	20.867	5.2613	20.116	21.19	-4.955	-1.741	0.1964
sRNA.cluster.121703	Bin1215	1.238	26.3024	0.855	2.55	7.567	-1.848	0.7167
sRNA.cluster.121707	Bin446	19.084	7.48479	16.848	20.097	-3.348	-0.368	0.279
sRNA.cluster.121708	Bin313	20.393	20.601	20.024	21.514	-4.282	0.423	0.5817
sRNA.cluster.121712	Bin1319	0	5.02034	0	0.36	-0.679	-1.874	0.0436
sRNA.cluster.121713	Bin1194	20.201	7.80229	19.299	20.488	1.674	-1.218	0.2155
sRNA.cluster.121724	Bin1447	27.592	5.72702	27.151	28.764	1.197	2.885	0.0131
sRNA.cluster.121725	Bin182	36.961	5.75637	35.548	38.169	-1.238	1.432	0.1265
sRNA.cluster.121728	Bin573	15.306	5.93724	15.088	16.319	2.212	-0.209	0.183
sRNA.cluster.12175	Bin578	16.319	29.9472	15.552	17.098	10.84	-4.711	0.7161
sRNA.cluster.121751	Bin991	25.589	24.2927	25.225	25.927	4.242	1.206	0.6419
sRNA.cluster.121762	Bin1486	7.367	20.3247	6.507	8.421	4.781	-0.248	0.5676
sRNA.cluster.121768	Bin1558	22.593	5.29668	22.319	23.118	-1.51	-2.08	0.0905
sRNA.cluster.121770	Bin516	35.523	5.16296	34.316	35.955	0.316	-2.577	0.0203
sRNA.cluster.121780	Bin443	16.848	9.37041	15.67	18.115	6.61	0.26	0.3304
sRNA.cluster.121780	Bin1043	8.383	7.18678	6.492	9.315	-6.512	-2.419	0.1729
sRNA.cluster.121781	Bin1374	10.807	18.864	9.977	14.486	4.062	-0.387	0.5308
sRNA.cluster.121788	Bin629	28.196	30.4939	27.873	28.45	-8.827	0.021	0.7479
sRNA.cluster.1218	Bin848	18.666	9.04041	16.952	19.288	-19.784	-1.372	0.3468
sRNA.cluster.1218	Bin1121	2.302	6.21305	1.021	4.295	-16.637	-3.503	0.1712
sRNA.cluster.12180	Bin702	15.296	6.33011	13.873	16.497	9.338	4.263	0.1802
sRNA.cluster.121808	Bin582	17.656	5.58164	17.371	18.798	1.704	-0.508	0.1801
sRNA.cluster.12181	Bin81	13.82	7.2568	12.428	13.927	3.85	-0.12	0.2763
sRNA.cluster.121810	Bin1379	14.511	11.0652	11.944	16.007	4.144	-1.251	0.3587
sRNA.cluster.121818	Bin291	18.279	46.6755	18.087	18.329	-28.644	-1.966	0.8702
sRNA.cluster.12182	Bin931	6.638	25.2025	6.063	7.566	15.239	0.369	0.6616
sRNA.cluster.121824	Bin883	25.005	6.12888	24.506	26.252	-10.332	-13.299	0.0087
sRNA.cluster.121824	Bin1364	8.782	45.9068	7.827	9.007	77.34	-9.119	0.8747
sRNA.cluster.12183	Bin358	34.387	6.08109	34.031	34.387	4.997	2.359	0.2009
sRNA.cluster.121830	Bin656	0.497	13.3922	0.154	1.019	5.364	0.433	0.4068
sRNA.cluster.121831	Bin147	29.176	8.17316	28.979	30.629	-2.829	0.156	0.3021
sRNA.cluster.121832	Bin680	4.454	6.63861	4.144	5.226	1.046	-1.377	0.1221
sRNA.cluster.121833	Bin1210	0	26.1615	0	0.839	5.775	-1.136	0.6512
sRNA.cluster.121837	Bin1256	13.714	16.6485	12.681	13.818	-4.971	0.419	0.5406
sRNA.cluster.121839	Bin903	0	16.0186	0	0.624	5.554	-0.387	0.4735
sRNA.cluster.121856	Bin320	28.596	5.72526	25.348	29.071	1.712	0.266	0.1611
sRNA.cluster.12186	Bin76	12.428	42.8848	12.26	13.202	33.824	-9.734	0.8062
sRNA.cluster.12187	Bin454	22.116	6.96532	20.097	23.605	5.888	2.305	0.214
sRNA.cluster.121871	Bin872	22.684	11.1564	22.569	23.666	3.603	-0.568	0.3745
sRNA.cluster.121872	Bin279	12.974	7.77036	11.058	14.212	-3.024	-3.816	0.1493
sRNA.cluster.121877	Bin800	2.319	13.1687	2.126	2.447	3.246	-0.269	0.4355
sRNA.cluster.121879	Bin583	17.669	5.65099	17.371	17.942	2.398	-1.429	0.1913
sRNA.cluster.12188	Bin151	29.608	20.7791	29.498	30.629	-16.591	0.454	0.6078
sRNA.cluster.121891	Bin879	24.424	23.5819	24.033	25.005	93.835	-18.38	0.6671
sRNA.cluster.1219	Bin1448	27.791	6.73738	27.151	29.337	24.717	-3.842	0.2515
sRNA.cluster.12190	Bin596	20.116	5.39769	19.646	21.002	10.41	-7.156	0.1711
sRNA.cluster.121906	Bin1140	9.178	17.2724	7.371	9.686	19.648	-6.334	0.516
sRNA.cluster.121913	Bin1196	20.488	16.0597	20.237	20.734	4.379	0.512	0.4695
sRNA.cluster.121921	Bin833	10.129	35.4979	9.916	10.503	-13.361	-4.619	0.7481
sRNA.cluster.121923	Bin1070	17.563	34.0088	17.078	17.848	7.658	-1.659	0.7677
sRNA.cluster.121929	Bin1325	0.831	5.30096	0.36	1.261	2.226	0.995	0.2112
sRNA.cluster.121932	Bin390	7.599	20.5279	6.28	8.071	13.334	1.256	0.5744
sRNA.cluster.121935	Bin563	12.147	7.13433	11.663	12.986	-3.817	-2.943	0.1361
sRNA.cluster.121936	Bin1126	4.375	6.84182	3.054	5.795	-2.583	-0.468	0.2691
sRNA.cluster.121939	Bin102	20.618	8.44929	19.241	20.866	3.652	-0.131	0.376
sRNA.cluster.12194	Bin1326	1.178	8.76746	0.36	1.261	3.831	-1.671	0.2465
sRNA.cluster.121943	Bin49	5.362	17.4841	5.031	5.656	-3.465	-0.314	0.5265
sRNA.cluster.121950	Bin1229	6.1	32.8992	5.556	6.718	-8.573	-0.689	0.7541
sRNA.cluster.121951	Bin1564	24.118	15.2603	23.665	24.268	8.917	-1.352	0.4855
sRNA.cluster.121957	Bin213	41.038	5.72772	40.86	41.038	2.627	-0.449	0.2283
sRNA.cluster.12196	Bin600	20.736	5.35875	19.646	21.002	11.338	-0.543	0.2009
sRNA.cluster.121960	Bin1405	21.241	10.0998	20.293	21.866	4.778	-0.745	0.3346
sRNA.cluster.121961	Bin801	2.447	17.3823	2.319	3.082	8.227	-1.019	0.5179
sRNA.cluster.121963	Bin1136	8.345	5.50857	7.333	9.415	2.909	5.018	0.0495
sRNA.cluster.121965	Bin166	33.201	10.2739	32.102	34.489	-5.798	0.915	0.3501
sRNA.cluster.121974	Bin66	10.173	9.94648	9.858	10.759	2.768	-0.565	0.3579
sRNA.cluster.121978	Bin1526	16.368	34.0346	16.316	16.69	-14.797	-0.843	0.7811
sRNA.cluster.121986	Bin600	20.736	5.13029	19.646	21.753	6.184	-1.414	0.1698
sRNA.cluster.121989	Bin288	16.63	24.8942	16.316	17.935	-7.56	0.046	0.6561
sRNA.cluster.121993	Bin1072	17.911	20.5043	17.563	18.328	-4.14	-0.082	0.6183
sRNA.cluster.121997	Bin808	4.221	39.0465	3.791	4.738	-56.843	1.595	0.8547
sRNA.cluster.122	Bin249	4.865	5.33059	3.373	5.867	-16.44	-4.658	0.1527
sRNA.cluster.122	Bin959	19.029	18.7788	18.464	19.322	-35.618	13.854	0.5356
sRNA.cluster.122	Bin1065	16.495	5.74434	14.156	17.563	-16.536	0.094	0.0876
sRNA.cluster.122005	Bin542	2.93	6.82718	1.994	3.995	4.223	-1.864	0.2681
sRNA.cluster.122007	Bin162	32.102	22.8459	31.429	32.803	-5.133	1.352	0.6162
sRNA.cluster.122008	Bin1048	12.517	6.55097	9.645	13.758	-4.542	0.271	0.2318
sRNA.cluster.122013	Bin1402	20.603	11.9315	20.293	21.866	3.319	-0.355	0.4167
sRNA.cluster.122019	Bin48	5.262	5.73854	4.725	5.416	4.411	-0.812	0.2198
sRNA.cluster.122021	Bin830	9.239	6.98129	8.935	10.503	-8.931	-2.506	0.2733
sRNA.cluster.122025	Bin675	3.307	5.44679	2.306	3.374	-150.714	-66.93	0.1898
sRNA.cluster.122026	Bin413	12.104	16.6654	11.921	12.596	-7.5	-1.7	0.413
sRNA.cluster.122026	Bin1119	0.956	14.4767	0.444	2.302	7.077	0.878	0.2863
sRNA.cluster.122027	Bin749	24.639	8.78189	24.558	25.642	5.53	-1.877	0.2934
sRNA.cluster.122034	Bin1287	18.475	16.1883	17.008	18.985	-6.836	0.753	0.4935
sRNA.cluster.122040	Bin1076	18.507	12.5059	17.848	18.936	3.466	0.504	0.422
sRNA.cluster.122050	Bin454	22.116	7.07911	20.097	23.605	2.233	-0.002	0.1951
sRNA.cluster.122059	Bin583	17.669	7.68183	17.371	17.942	7.195	-6.079	0.2156
sRNA.cluster.12206	Bin1325	0.831	14.9344	0.752	1.261	-6.353	0.328	0.4228
sRNA.cluster.122067	Bin1068	17	8.9234	16.928	17.563	2.603	0.789	0.3122
sRNA.cluster.122078	Bin1357	6.87	42.5393	6.795	7.396	18.439	-1.844	0.8433
sRNA.cluster.122081	Bin969	21.107	33.5821	20.906	21.37	11.453	-0.422	0.7705
sRNA.cluster.122083	Bin92	17.944	8.5277	17.228	19.069	3.432	-0.236	0.3202
sRNA.cluster.122086	Bin376	2.995	5.48809	2.762	3.127	0.279	2.755	0.0005
sRNA.cluster.122116	Bin1553	21.636	40.4051	21.12	21.854	-10.822	-3.315	0.8025
sRNA.cluster.122129	Bin852	19.335	11.6231	18.555	20.225	-2.82	0.576	0.3715
sRNA.cluster.12213	Bin854	19.538	40.6799	19.443	19.995	17.358	-0.244	0.8329
sRNA.cluster.122133	Bin1188	19.299	25.4817	19.164	19.922	7.172	-0.819	0.666
sRNA.cluster.122137	Bin279	12.974	9.47056	11.058	14.212	-4.683	1.679	0.297
sRNA.cluster.122142	Bin737	22.232	5.27399	21.435	22.435	1.787	0.55	0.1643
sRNA.cluster.122146	Bin547	3.797	10.4113	3.311	4.123	2.516	-0.011	0.3506
sRNA.cluster.12215	Bin275	10.168	6.73941	9.101	11.058	-11.087	2.449	0.2167
sRNA.cluster.122150	Bin1212	0.839	39.5766	0	0.855	23.514	-1.557	0.8221
sRNA.cluster.122154	Bin1222	4.582	20.8589	4.395	5.5	6.778	1.118	0.5903
sRNA.cluster.122161	Bin1377	11.944	13.3879	9.977	14.486	-3.046	-0.191	0.4114
sRNA.cluster.122167	Bin116	22.314	5.28516	21.922	23.08	7.506	-0.811	0.1938
sRNA.cluster.12217	Bin1072	17.911	34.7452	17.078	18.435	15.147	-5.891	0.7217
sRNA.cluster.122170	Bin468	26.497	10.543	25.288	27.037	4.098	1.082	0.3682
sRNA.cluster.122178	Bin590	19.031	5.11156	18.798	20.116	-2.709	-2.332	0.1354
sRNA.cluster.122189	Bin1396	19.991	5.11528	19.134	20.227	-1.626	5.982	0.0666
sRNA.cluster.122196	Bin368	1.854	20.1268	1.789	1.907	7.755	0.33	0.5923
sRNA.cluster.122196	Bin598	20.447	6.07243	20.116	21.19	-4.922	-0.262	0.0957
sRNA.cluster.1222	Bin1350	5.51	24.2314	5.493	5.81	-22.552	-2.332	0.6373
sRNA.cluster.122211	Bin1154	13.482	14.1439	11.723	14.577	6.933	0.963	0.4416
sRNA.cluster.122213	Bin807	3.791	5.59087	3.506	4.869	-1.907	-4.574	0.0205
sRNA.cluster.122217	Bin826	7.185	5.94666	6.843	8.459	-1.105	-1.338	0.057
sRNA.cluster.122218	Bin947	16.411	5.07216	15.338	17.571	0.904	2.952	0.0242
sRNA.cluster.122220	Bin546	3.662	8.38313	2.332	4.123	-2.472	-0.781	0.2751
sRNA.cluster.122236	Bin827	7.363	32.842	7.185	8.459	-12.909	-1.668	0.76
sRNA.cluster.12224	Bin172	34.056	5.38748	33.38	34.69	1.401	-2.179	0.0615
sRNA.cluster.122241	Bin806	3.506	6.0686	3.333	3.791	-1.846	-2.929	0.0371
sRNA.cluster.122248	Bin129	23.752	6.23323	23.459	24.742	-3.088	-0.311	0.2989
sRNA.cluster.12225	Bin1000	27.584	6.2963	26.896	27.584	196.245	31.495	0.226
sRNA.cluster.122254	Bin732	21.097	9.60689	20.347	21.435	6.42	-1.74	0.3491
sRNA.cluster.122254	Bin1148	10.636	5.04448	9.415	11.111	4.708	0.459	0.1562
sRNA.cluster.122263	Bin1415	22.66	10.2094	21.48	22.777	3.332	1.112	0.3525
sRNA.cluster.122265	Bin98	19.241	30.7973	18.37	20.18	-7.916	0.327	0.7443
sRNA.cluster.12227	Bin506	32.987	6.69698	32.217	33.629	-11.826	-2.396	0.3383
sRNA.cluster.122270	Bin600	20.736	9.19087	20.13	21.002	-1.978	-0.025	0.2511
sRNA.cluster.122275	Bin824	6.992	14.7481	6.557	8.459	-4.56	0.011	0.44
sRNA.cluster.122276	Bin287	16.524	17.2893	15.96	17.935	-3.759	1.209	0.5065
sRNA.cluster.122278	Bin1483	6.848	14.1167	6.507	7.924	-3.337	0.908	0.4674
sRNA.cluster.12228	Bin698	13.247	8.31646	12.235	13.873	-9.986	-7.083	0.2043
sRNA.cluster.122286	Bin953	17.244	23.2487	17.199	18.032	-7.144	-0.508	0.6429
sRNA.cluster.122289	Bin61	9.339	5.095	8.307	9.765	0.872	-1.912	0.0504
sRNA.cluster.12229	Bin172	34.056	17.2983	33.412	34.69	3.624	0.274	0.5567
sRNA.cluster.1223	Bin1161	16.982	12.2477	16.314	17.423	4.559	-1.449	0.3594
sRNA.cluster.12230	Bin733	21.435	5.40052	20.347	21.937	18.191	4.882	0.0549
sRNA.cluster.12230	Bin1015	3.348	5.28055	2.533	3.754	-1.26	6.004	0.001
sRNA.cluster.12230	Bin1377	11.944	28.975	10.807	14.486	63.966	7.961	0.7491
sRNA.cluster.122302	Bin1154	13.482	5.49476	11.723	14.577	-0.128	2.702	0.0027
sRNA.cluster.122303	Bin1131	7.008	8.07554	5.795	8.345	4.041	0.137	0.3368
sRNA.cluster.12231	Bin1421	23.177	32.6185	23.122	23.568	9.341	-1.216	0.7692
sRNA.cluster.122314	Bin1068	17	24.0459	16.495	17.563	9.271	-1.168	0.6595
sRNA.cluster.122319	Bin76	12.428	25.2128	11.717	13.652	-5.181	-0.224	0.6544
sRNA.cluster.12232	Bin881	24.786	7.18484	24.424	25.319	-14.223	-5.427	0.2559
sRNA.cluster.122320	Bin1503	10.184	21.7826	9.737	11.306	-5.432	-1.542	0.5771
sRNA.cluster.122327	Bin239	3.113	7.47574	2.029	4.027	-2.433	0.066	0.2815
sRNA.cluster.12233	Bin1319	0	16.1327	0	0.647	6.883	-0.09	0.5735
sRNA.cluster.122335	Bin210	40.89	5.12832	40.266	41.038	-1.79	-1.78	0.1056
sRNA.cluster.122340	Bin164	32.803	19.7461	32.102	33.201	7.734	-1.546	0.596
sRNA.cluster.12235	Bin1374	10.807	22.7262	10.228	14.486	16.099	-1.796	0.6283
sRNA.cluster.122360	Bin1555	21.9	11.2645	21.636	22.593	3.936	0.93	0.3624
sRNA.cluster.122366	Bin462	24.846	7.84871	23.775	25.932	-2.398	-0.869	0.2794
sRNA.cluster.12237	Bin225	1.033	16.973	0.862	1.276	30.511	2.851	0.5231
sRNA.cluster.122370	Bin254	5.894	7.53124	5.144	6.665	1.803	1.239	0.2104
sRNA.cluster.122370	Bin1136	8.345	5.46444	7.333	9.415	-1.608	-0.648	0.1559
sRNA.cluster.12238	Bin341	32.96	5.17024	32.555	33.023	36.474	-13.359	0.1995
sRNA.cluster.122383	Bin294	18.597	5.51527	16.63	18.713	-1.599	-0.073	0.2149
sRNA.cluster.122388	Bin457	24.085	5.72532	22.116	24.723	1.772	-0.302	0.1789
sRNA.cluster.122399	Bin1065	16.495	14.6996	16.021	16.991	-4.229	-0.623	0.4732
sRNA.cluster.1224	Bin358	34.387	31.5214	34.343	34.387	70.804	7.823	0.7415
sRNA.cluster.122401	Bin1202	21.258	7.64981	20.86	21.797	3.885	-0.465	0.1452
sRNA.cluster.122401	Bin1451	28.202	20.5443	27.3	28.764	6.839	-1.777	0.5067
sRNA.cluster.122404	Bin974	22.849	21.7923	22.411	23.3	6.753	-2.203	0.5888
sRNA.cluster.122424	Bin1484	6.878	8.41201	5.276	7.924	3.512	-0.893	0.3198
sRNA.cluster.122425	Bin376	2.995	9.35873	2.385	3.127	-2.186	0.037	0.31
sRNA.cluster.12243	Bin53	5.7	9.77696	5.262	6.287	4.467	-2.934	0.0904
sRNA.cluster.12243	Bin271	9.443	26.7935	8.857	9.551	9.223	-2.464	0.6327
sRNA.cluster.122431	Bin98	19.241	30.2854	19.069	20.18	9.634	-0.165	0.7335
sRNA.cluster.122433	Bin1272	16.114	20.1038	15.564	16.56	-6.84	-1.385	0.5515
sRNA.cluster.122437	Bin1234	7.016	17.2032	5.992	8.234	11.157	-0.25	0.5369
sRNA.cluster.122438	Bin865	21.179	16.5988	21.072	22.037	5.669	-0.166	0.5706
sRNA.cluster.122447	Bin945	15.662	6.15359	14.118	16.411	-1.296	-0.598	0.1762
sRNA.cluster.12245	Bin717	18.156	50.3219	17.841	18.24	46.646	-1.186	0.8725
sRNA.cluster.12245	Bin1059	14.926	6.90352	13.31	15.839	5.832	-8	0.0325
sRNA.cluster.122450	Bin1423	23.631	5.12124	22.871	24.756	28.083	7.301	0.1733
sRNA.cluster.122453	Bin278	12.347	14.2825	11.974	14.212	2.719	0.002	0.4303
sRNA.cluster.122455	Bin677	3.617	6.29772	3.307	5.226	1.63	-0.539	0.2057
sRNA.cluster.12246	Bin1222	4.582	5.65088	2.827	5.556	-7.463	-2.18	0.2004
sRNA.cluster.122472	Bin446	19.084	6.49781	18.519	21.293	-7.522	-2.116	0.1856
sRNA.cluster.122475	Bin1072	17.911	21.9211	17.848	18.435	7.736	0.833	0.6097
sRNA.cluster.122488	Bin806	3.506	6.71527	2.319	3.791	-6.86	-3.417	0.1393
sRNA.cluster.122488	Bin1129	6.066	20.363	5.795	7.133	-10.298	-2.335	0.5232
sRNA.cluster.12249	Bin1024	4.684	31.8617	4.618	4.976	9.851	0.154	0.7486
sRNA.cluster.122490	Bin488	29.695	5.79974	28.456	29.804	-1.945	0.224	0.1987
sRNA.cluster.122494	Bin1138	8.483	5.28084	7.371	9.686	2.111	-0.458	0.1899
sRNA.cluster.1225	Bin1081	19.288	10.7628	18.953	20.764	-21.24	0.398	0.3602
sRNA.cluster.12250	Bin122	23.08	5.18873	22.696	23.459	4.624	-3.235	0.1414
sRNA.cluster.122503	Bin1050	13.31	12.901	12.517	13.758	-3.818	-1.765	0.3789
sRNA.cluster.122507	Bin833	10.129	19.4131	8.935	10.503	4.852	-1.032	0.5482
sRNA.cluster.12251	Bin965	20.426	8.29777	19.591	20.76	-11.228	2.119	0.48
sRNA.cluster.122523	Bin882	24.917	5.54004	24.033	26.252	-4.373	-2.301	0.1816
sRNA.cluster.122523	Bin1289	18.985	6.00399	18.318	19.241	4.255	-0.745	0.1623
sRNA.cluster.122535	Bin306	19.721	22.609	19.547	19.872	5.914	-0.397	0.6166
sRNA.cluster.122536	Bin600	20.736	7.59778	19.646	21.002	2.749	-4.565	0.1135
sRNA.cluster.12254	Bin1279	16.644	13.8287	16.535	17.008	-4.782	1.365	0.4422
sRNA.cluster.122548	Bin1260	14.548	10.8938	13.848	14.886	15.978	-1.004	0.327
sRNA.cluster.12255	Bin1346	4.164	24.7766	3.849	4.317	69.981	-1.32	0.6488
sRNA.cluster.122552	Bin1136	8.345	9.5412	7.333	8.604	-2.707	0.237	0.2991
sRNA.cluster.122552	Bin1500	9.706	5.75039	8.465	11.306	-2.35	0.863	0.1585
sRNA.cluster.122557	Bin1129	6.066	8.59496	4.868	7.133	3.337	-0.224	0.3189
sRNA.cluster.122558	Bin1523	16.173	37.974	15.207	16.316	6.258	-1.351	0.7743
sRNA.cluster.122563	Bin1395	19.91	31.8253	19.134	19.991	-16.124	0.548	0.7475
sRNA.cluster.122564	Bin233	2.029	6.95302	1.524	2.743	-2.235	-0.416	0.2697
sRNA.cluster.12257	Bin651	0	21.3305	0	0.124	-10.33	1.173	0.5965
sRNA.cluster.122582	Bin549	4.123	5.16582	2.93	4.699	0.982	2.308	0.0087
sRNA.cluster.122586	Bin532	0.836	20.9445	0	1.156	-4.522	-0.68	0.6095
sRNA.cluster.122589	Bin391	8.071	34.5195	7.599	8.331	81.404	-6.703	0.7782
sRNA.cluster.12259	Bin972	21.9	22.8908	21.107	22.411	9.96	-2.575	0.608
sRNA.cluster.122590	Bin1158	16.032	29.6507	15.805	16.753	20.162	-0.942	0.7397
sRNA.cluster.1226	Bin1395	19.91	8.76668	18.246	20.172	6.856	-1.396	0.3249
sRNA.cluster.122612	Bin3	0.518	5.19109	0	1.044	-54.931	-15.865	0.2072
sRNA.cluster.122612	Bin267	8.757	5.05641	7.356	9.551	-46.747	-0.222	0.1715
sRNA.cluster.122622	Bin1214	0.977	5.41537	0	2.353	-2.114	-0.557	0.1636
sRNA.cluster.122637	Bin602	21.002	5.53841	19.646	21.911	-1.264	1.516	0.1485
sRNA.cluster.122638	Bin1245	10.522	19.994	8.831	11.078	6.087	0.912	0.5721
sRNA.cluster.122640	Bin411	11.494	5.00653	10.843	12.53	0.393	-2.146	0.0056
sRNA.cluster.12265	Bin1128	5.795	57.5772	4.868	6.066	-296.302	-28.267	0.9444
sRNA.cluster.12265	Bin1380	14.543	5.23575	14.511	16.608	-7.483	-26.508	0
sRNA.cluster.122659	Bin911	1.634	6.66229	0.624	2.188	2.384	-0.816	0.2295
sRNA.cluster.122663	Bin943	15.338	5.36155	14.118	16.411	2.103	-0.225	0.2195
sRNA.cluster.122664	Bin1247	11.763	16.4978	10.522	11.916	-8.372	-0.773	0.4786
sRNA.cluster.12267	Bin479	28.182	28.879	28.108	28.313	-27.225	-1.039	0.7033
sRNA.cluster.122674	Bin1137	8.361	8.99336	7.333	8.604	3.454	1.042	0.2968
sRNA.cluster.122675	Bin525	36.319	21.5647	36.171	36.516	-6.839	0.704	0.6004
sRNA.cluster.122681	Bin534	1.156	16.7587	0	1.994	-3.896	0.636	0.4774
sRNA.cluster.12269	Bin733	21.435	5.87324	20.347	22.575	8.73	0.383	0.1418
sRNA.cluster.12269	Bin893	27.45	12.4166	27.371	27.796	-13.491	-2.555	0.3697
sRNA.cluster.122691	Bin594	19.574	9.16944	18.798	20.116	-28.955	-6.941	0.3303
sRNA.cluster.122693	Bin271	9.443	28.0638	9.233	9.551	8.19	0.63	0.71
sRNA.cluster.1227	Bin596	20.116	5.62176	19.646	21.002	38.9	-14.85	0.1746
sRNA.cluster.12270	Bin1412	22.33	45.9389	22.05	22.639	28.119	-2.512	0.8691
sRNA.cluster.122700	Bin1501	9.737	5.53513	8.465	11.306	1.842	0.403	0.208
sRNA.cluster.122714	Bin926	5.403	12.3027	4.628	6.063	-5.167	-1.568	0.4233
sRNA.cluster.122717	Bin280	14.212	5.17101	12.974	15.63	-1.481	-0.944	0.1399
sRNA.cluster.122722	Bin127	23.616	16.2872	23.459	23.727	-6.101	-3.923	0.3989
sRNA.cluster.122723	Bin409	10.746	32.9253	10.164	10.843	13.391	-7.43	0.6549
sRNA.cluster.122726	Bin830	9.239	7.66258	7.363	10.503	3.781	1.785	0.2648
sRNA.cluster.122728	Bin44	5.104	22.8804	5.031	5.262	-5.018	-1.578	0.5856
sRNA.cluster.122729	Bin879	24.424	5.04732	24.033	25.319	2.263	-1.385	0.1613
sRNA.cluster.122735	Bin1414	22.639	5.42837	21.48	23.021	1.937	-0.268	0.199
sRNA.cluster.122741	Bin731	20.576	7.44775	19.627	21.435	-2.782	1.876	0.2501
sRNA.cluster.122741	Bin1089	22.92	5.90013	21.809	23.286	3.129	0.207	0.2093
sRNA.cluster.12275	Bin1094	23.632	14.0979	23.123	23.773	-4.489	0.092	0.4755
sRNA.cluster.122755	Bin890	27.228	6.07891	26.74	27.604	-10.64	2.114	0.2156
sRNA.cluster.122759	Bin1477	3.847	13.6401	3.674	5.276	-3.962	-0.021	0.4362
sRNA.cluster.122764	Bin944	15.625	5.39231	14.118	16.868	3.057	0.075	0.2056
sRNA.cluster.12277	Bin809	4.738	64.2101	4.221	4.869	163.637	3.42	0.9443
sRNA.cluster.122772	Bin439	16.01	40.9891	15.67	16.451	31.069	5.177	0.8301
sRNA.cluster.122773	Bin296	18.713	8.98346	16.63	19.065	8.112	-1.849	0.3359
sRNA.cluster.122781	Bin803	2.998	8.45244	2.319	3.791	2.924	0.564	0.3316
sRNA.cluster.122783	Bin1469	2.853	5.32172	2.169	3.388	0.258	3.428	0.0226
sRNA.cluster.122788	Bin1053	14.156	6.8944	9.645	14.533	4.873	-1.624	0.2291
sRNA.cluster.12279	Bin77	13.202	5.60637	11.886	14.658	186.239	-19.713	0.2014
sRNA.cluster.122792	Bin1153	11.723	41.7856	11.111	13.482	-12.986	-0.149	0.8372
sRNA.cluster.122793	Bin304	19.547	5.00512	19.094	19.964	-2.965	-0.441	0.165
sRNA.cluster.122795	Bin1163	17.209	19.4409	17.016	17.423	6.16	-1.364	0.5625
sRNA.cluster.122796	Bin1551	21.12	5.21685	21.058	21.9	2.845	0.671	0.1894
sRNA.cluster.122799	Bin286	16.316	10.5049	14.212	17.935	-5.624	0.488	0.3719
sRNA.cluster.1228	Bin1435	25.697	43.0452	25.667	26.072	34.669	-5.04	0.8454
sRNA.cluster.12280	Bin1442	26.753	32.1192	26.523	27.23	22.884	-17.823	0.5987
sRNA.cluster.122801	Bin92	17.944	22.0283	17.228	18.26	-9.22	0.209	0.5932
sRNA.cluster.122802	Bin868	22.075	11.0305	21.733	22.097	-5.208	0.047	0.443
sRNA.cluster.122806	Bin2	0.153	18.3894	0	0.809	8.543	-5.68	0.4684
sRNA.cluster.122808	Bin486	29.198	25.3836	29.043	29.695	-23.997	2.697	0.6519
sRNA.cluster.122812	Bin1014	2.579	8.35107	2.056	3.946	-3.621	-0.92	0.2368
sRNA.cluster.122814	Bin1216	2.353	6.38367	1.238	3.854	-3.29	-0.125	0.26
sRNA.cluster.12282	Bin686	6.384	6.68013	6.029	6.712	-1.785	30.914	0
sRNA.cluster.122821	Bin366	1.685	43.0325	1.506	1.789	23.247	0.663	0.8504
sRNA.cluster.122822	Bin827	7.363	10.7902	6.992	8.459	-11.552	2.568	0.3532
sRNA.cluster.122828	Bin890	27.228	33.544	26.941	27.371	14.902	1.778	0.7607
sRNA.cluster.122830	Bin1533	17.563	28.9564	17.095	17.762	8.099	0.286	0.7113
sRNA.cluster.122833	Bin787	1.05	40.2369	0.908	1.267	101.888	-9.514	0.8336
sRNA.cluster.122834	Bin721	18.752	27.9726	18.156	18.843	10.347	-0.369	0.6962
sRNA.cluster.122836	Bin798	2.03	32.3135	2.001	2.319	70.225	4.283	0.8557
sRNA.cluster.122838	Bin595	19.646	10.9233	19.031	20.116	-4.889	0.606	0.3895
sRNA.cluster.122841	Bin496	30.421	27.2218	30.373	30.568	-43.235	4.018	0.7088
sRNA.cluster.122842	Bin1348	5.457	12.5099	4.317	5.763	-30.031	6.719	0.3843
sRNA.cluster.122843	Bin1140	9.178	5.80348	8.604	10.127	-8.607	-3.179	0.201
sRNA.cluster.122844	Bin432	15.191	12.0757	14.749	15.337	-2.236	-1.08	0.3408
sRNA.cluster.122851	Bin1061	15.692	44.6568	15.502	16.021	23.912	-1.807	0.8588
sRNA.cluster.122858	Bin74	12.212	14.8491	11.693	13.202	3.578	0.996	0.4596
sRNA.cluster.12286	Bin272	9.551	22.2735	9.443	10.168	15.377	-0.96	0.6527
sRNA.cluster.122861	Bin1535	17.762	7.52759	17.563	17.872	1.827	1.234	0.2286
sRNA.cluster.122865	Bin1369	9.804	21.7342	9.007	9.878	-464.596	49.483	0.5885
sRNA.cluster.122868	Bin582	17.656	30.3058	17.371	17.669	13.574	-1.33	0.7227
sRNA.cluster.122877	Bin39	4.725	5.23708	4.483	4.918	-1.485	-1.655	0.0873
sRNA.cluster.122879	Bin442	16.731	22.2084	15.67	16.848	-10.312	-0.561	0.6125
sRNA.cluster.122885	Bin441	16.63	7.39059	16.451	18.115	17.638	-22.514	0.0857
sRNA.cluster.122885	Bin597	20.13	29.8574	20.116	20.447	45.678	-4.516	0.7048
sRNA.cluster.122886	Bin448	19.652	22.5985	18.519	21.293	9.771	0.509	0.6434
sRNA.cluster.122888	Bin264	8.056	38.9317	7.948	8.526	-35.822	-0.565	0.8203
sRNA.cluster.12289	Bin511	33.744	6.86049	32.987	34.316	-2.751	-0.183	0.2606
sRNA.cluster.122890	Bin294	18.597	6.76336	18.087	18.825	-2.27	-0.436	0.2081
sRNA.cluster.122891	Bin633	28.45	23.7415	28.422	28.531	-17.084	0.767	0.6519
sRNA.cluster.122892	Bin1383	16.231	38.7548	14.554	16.424	-12.276	-0.772	0.8172
sRNA.cluster.122894	Bin1521	15.679	16.9559	15.207	16.316	10.234	-1.998	0.4644
sRNA.cluster.122897	Bin827	7.363	21.0784	7.185	8.459	-55.548	-6.142	0.6042
sRNA.cluster.122901	Bin1216	2.353	7.62429	1.238	2.55	1.437	-7.031	0.0486
sRNA.cluster.122902	Bin1442	26.753	16.3347	26.489	27.23	5.316	0.991	0.469
sRNA.cluster.122903	Bin637	28.966	31.8381	28.666	29.105	-17.761	-0.357	0.7568
sRNA.cluster.122904	Bin1476	3.674	5.23597	3.297	3.847	-8.59	-8.334	0.1344
sRNA.cluster.122905	Bin843	14.877	5.05108	13.77	16.026	2.636	0.106	0.2072
sRNA.cluster.122908	Bin1351	5.763	10.9708	4.317	5.81	3.95	-0.355	0.34
sRNA.cluster.12291	Bin1028	5.211	20.0465	5.013	6.416	4.453	-0.947	0.5835
sRNA.cluster.122910	Bin165	32.885	5.1838	31.302	33.37	6.777	-0.729	0.2164
sRNA.cluster.122912	Bin827	7.363	41.5627	7.185	8.459	-84.999	0.572	0.8446
sRNA.cluster.122914	Bin1505	10.486	17.1573	9.737	11.306	-5.197	0.193	0.5138
sRNA.cluster.122916	Bin1430	24.956	19.2037	24.48	25.63	4.855	-0.387	0.5607
sRNA.cluster.122918	Bin1293	19.312	9.31114	19.084	19.82	3.524	-1.973	0.3097
sRNA.cluster.122921	Bin1158	16.032	6.6118	15.805	17.209	-6.527	-6.872	0.129
sRNA.cluster.122925	Bin926	5.403	17.5279	3.763	6.063	-14.453	-1.397	0.5609
sRNA.cluster.122926	Bin1566	24.268	20.4552	24.118	24.55	5.159	0.395	0.5782
sRNA.cluster.122927	Bin1062	15.839	31.0596	14.714	16.495	13.221	0.071	0.7586
sRNA.cluster.122928	Bin602	21.002	5.96669	20.867	21.19	3.195	-1.473	0.1721
sRNA.cluster.122929	Bin270	9.233	31.6215	8.857	9.443	11.58	1.032	0.7587
sRNA.cluster.12293	Bin714	17.013	5.84627	15.967	17.841	5.643	-5.31	0.1521
sRNA.cluster.122930	Bin151	29.608	29.4606	29.543	30.629	-10.836	-1.514	0.724
sRNA.cluster.122936	Bin291	18.279	16.0473	18.087	18.539	-4.681	-0.467	0.5023
sRNA.cluster.122938	Bin1244	10.267	18.5314	8.234	11.078	-7.98	-0.609	0.6347
sRNA.cluster.122939	Bin1405	21.241	23.3195	20.807	21.447	22.539	-0.774	0.6388
sRNA.cluster.122940	Bin1076	18.507	18.3989	17.848	18.88	15.417	-0.991	0.5766
sRNA.cluster.122941	Bin1522	16.073	20.0189	15.207	16.316	9.518	-0.83	0.5816
sRNA.cluster.122942	Bin6	0.809	6.09748	0	1.376	14.387	-8.724	0.1967
sRNA.cluster.122952	Bin454	22.116	29.9275	20.097	23.605	-14.509	-0.985	0.7279
sRNA.cluster.122953	Bin337	32.275	5.58487	31.1	32.674	-3.333	-0.495	0.2332
sRNA.cluster.122957	Bin833	10.129	12.3723	8.935	10.503	12.392	1.166	0.3872
sRNA.cluster.122959	Bin974	22.849	5.93243	21.583	23.734	7.052	0.125	0.3038
sRNA.cluster.122960	Bin81	13.82	19.5815	13.652	13.927	5.755	0.649	0.5624
sRNA.cluster.122961	Bin1371	9.977	52.2939	9.878	10.228	-26.943	0.812	0.899
sRNA.cluster.122963	Bin157	31.275	33.4228	31.015	31.429	9.699	-2.575	0.7456
sRNA.cluster.122966	Bin288	16.63	57.6673	16.524	17.935	41.641	1.301	0.9255
sRNA.cluster.122971	Bin868	22.075	8.46082	21.072	22.684	-4.53	-0.761	0.2718
sRNA.cluster.122973	Bin583	17.669	41.9858	17.656	17.796	-21.056	1.9	0.8321
sRNA.cluster.122974	Bin597	20.13	21.2143	19.646	20.447	10.568	0.878	0.5901
sRNA.cluster.122978	Bin722	18.843	23.5988	18.752	19.089	-4.907	-0.736	0.6283
sRNA.cluster.122980	Bin317	28.023	15.9287	25.348	28.925	-12.852	4.515	0.4369
sRNA.cluster.122981	Bin1155	14.577	35.3093	13.482	15.805	-25.154	-0.734	0.8105
sRNA.cluster.122984	Bin446	19.084	10.1403	16.848	20.097	4.651	0.479	0.358
sRNA.cluster.122986	Bin732	21.097	5.98227	20.347	22.232	9.925	-2.86	0.2141
sRNA.cluster.12299	Bin860	20.323	28.3683	20.225	20.678	-18.153	-2.468	0.7078
sRNA.cluster.122990	Bin1131	7.008	5.21938	5.795	8.345	2.335	-0.106	0.2086
sRNA.cluster.122992	Bin1024	4.684	24.6466	4.618	5.048	28.175	-0.576	0.6448
sRNA.cluster.122998	Bin127	23.616	5.76453	22.74	24.349	7.855	1.055	0.1945
sRNA.cluster.122999	Bin752	26.11	27.2632	25.642	26.22	-19.604	-0.9	0.7121
sRNA.cluster.123003	Bin760	27.068	20.9704	26.664	27.111	-6.729	-0.056	0.6267
sRNA.cluster.123004	Bin287	16.524	19.6007	16.207	17.935	32.171	5.708	0.5527
sRNA.cluster.123005	Bin825	7.096	8.26543	6.025	8.459	-3.939	-1.529	0.1604
sRNA.cluster.123005	Bin1031	6.416	11.0413	6.073	7.886	-4.481	-2.625	0.3037
sRNA.cluster.123006	Bin602	21.002	8.45243	20.867	21.19	3.77	-0.023	0.2626
sRNA.cluster.123007	Bin1229	6.1	8.525	4.582	7.224	4.577	-0.652	0.3259
sRNA.cluster.123008	Bin1483	6.848	24.7368	6.507	7.367	6.717	0.07	0.6634
sRNA.cluster.123011	Bin1144	9.942	5.79042	9.415	11.027	-5.892	-5.437	0.1433
sRNA.cluster.123014	Bin1454	29.337	41.8035	28.764	29.686	19.513	0.025	0.8372
sRNA.cluster.123015	Bin266	8.638	7.61982	8.056	8.757	15.576	-8.786	0.2228
sRNA.cluster.123025	Bin651	0	8.96181	0	0.154	17.157	-7.181	0.2621
sRNA.cluster.123026	Bin841	14.494	5.27785	13.077	16.026	4.843	3.857	0.1047
sRNA.cluster.12303	Bin1128	5.795	10.0018	3.054	7.333	7.485	-2.813	0.3587
sRNA.cluster.12303	Bin1149	10.651	7.89233	10.571	11.111	5.127	-4.116	0.002
sRNA.cluster.123031	Bin838	13.646	7.49851	12.626	14.822	-5.381	-2.637	0.2596
sRNA.cluster.123032	Bin18	1.929	31.6884	1.582	2.108	-10.281	-0.833	0.7408
sRNA.cluster.123033	Bin47	5.206	29.5644	5.104	5.262	61.647	-9.266	0.7055
sRNA.cluster.123036	Bin77	13.202	30.4281	11.717	13.652	7.322	3.099	0.6502
sRNA.cluster.123038	Bin204	40.266	29.6792	40.195	40.39	10.031	0.629	0.7168
sRNA.cluster.123041	Bin570	14.32	27.017	14.212	15.306	23.574	-0.235	0.6797
sRNA.cluster.123042	Bin1037	7.541	12.6617	6.492	7.886	-9.062	0.422	0.4497
sRNA.cluster.123043	Bin1319	0	25.9592	0	0.214	7.917	-1.266	0.7534
sRNA.cluster.123045	Bin1054	14.533	5.46378	13.31	15.692	5.028	-1.385	0.1978
sRNA.cluster.123047	Bin1064	16.021	5.89312	14.926	16.495	-5.309	0.165	0.1998
sRNA.cluster.123048	Bin1125	4.295	16.999	3.054	5.795	5.66	-0.954	0.5441
sRNA.cluster.123051	Bin939	9.05	8.04482	8.47	11.579	-35.332	1.13	0.3503
sRNA.cluster.123052	Bin179	36.535	16.8823	36.06	36.795	22.991	-1.606	0.5201
sRNA.cluster.123053	Bin760	27.068	9.76578	26.141	27.217	4.454	-1.058	0.3444
sRNA.cluster.123056	Bin37	4.607	9.89545	4.402	5.639	-3.201	-1.709	0.2989
sRNA.cluster.123060	Bin1246	11.078	12.0858	9.908	11.916	3.005	-0.155	0.412
sRNA.cluster.123061	Bin1161	16.982	13.8329	15.805	17.823	6.985	0.129	0.4378
sRNA.cluster.123062	Bin880	24.506	5.74946	24.033	25.319	3.222	0.506	0.1865
sRNA.cluster.123064	Bin455	23.605	10.6127	22.116	24.085	11.198	2	0.3686
sRNA.cluster.123066	Bin460	24.723	6.38159	22.116	25.288	2.205	-4.503	0.0499
sRNA.cluster.123069	Bin411	11.494	5.66926	10.164	12.53	3.983	0.284	0.1637
sRNA.cluster.12308	Bin448	19.652	8.05577	18.519	21.293	-23.533	-6.297	0.3325
sRNA.cluster.123083	Bin1342	3.551	10.7528	3.534	3.83	235.895	-79.126	0.5811
sRNA.cluster.123087	Bin844	15.316	6.44516	14.877	16.026	-13.338	-2.33	0.7978
sRNA.cluster.12309	Bin262	7.45	6.17981	7.356	8.526	-3.854	-1.759	0.2019
sRNA.cluster.123091	Bin28	3.494	5.04756	3.317	4.483	3.421	0.996	0.1701
sRNA.cluster.123094	Bin257	6.358	33.506	6.228	6.665	11.599	1.613	0.7778
sRNA.cluster.123095	Bin39	4.725	14.7404	4.483	4.815	-10.538	-2.871	0.4895
sRNA.cluster.123095	Bin1177	18.483	20.9691	18.325	18.689	-12.125	-2.038	0.3205
sRNA.cluster.123097	Bin171	33.675	5.50706	32.358	34.69	5.637	1.21	0.2001
sRNA.cluster.123098	Bin530	0	39.9439	0	1.156	-100.902	-27.382	0.839
sRNA.cluster.1231	Bin38	4.638	55.7211	4.607	4.725	-132.898	-4.559	0.9174
sRNA.cluster.12310	Bin678	3.882	27.3906	3.374	4.454	-6.461	-1.246	0.6782
sRNA.cluster.123100	Bin1486	7.367	33.998	6.901	8.421	-45.861	3.533	0.7794
sRNA.cluster.123102	Bin617	25.614	5.79029	25.362	26.562	1.579	3.52	0.0062
sRNA.cluster.123103	Bin578	16.319	39.3356	16.128	17.098	-22.949	-4.045	0.8058
sRNA.cluster.123104	Bin107	21.651	38.6743	21.569	21.791	-50.844	2.792	0.8263
sRNA.cluster.123105	Bin2	0.153	33.3396	0	0.518	10.975	0.489	0.7904
sRNA.cluster.123106	Bin725	19.089	24.8812	18.843	19.4	-8.882	0.904	0.6505
sRNA.cluster.123108	Bin1373	10.734	9.18017	9.692	11.944	3.776	-1.288	0.3358
sRNA.cluster.12311	Bin161	31.714	11.5302	31.429	33.201	4.321	-0.735	0.3342
sRNA.cluster.123110	Bin150	29.543	31.4868	29.498	30.629	12.125	-3.972	0.7028
sRNA.cluster.123111	Bin125	23.289	28.4728	23.08	23.616	-20.441	-1.309	0.7052
sRNA.cluster.123113	Bin456	23.775	5.26547	22.116	24.846	-2.235	-1.31	0.1369
sRNA.cluster.123117	Bin755	26.381	7.1318	24.896	26.979	9.173	0.932	0.2434
sRNA.cluster.123119	Bin1326	1.178	5.23679	0.36	1.261	-1.36	-2.345	0.0597
sRNA.cluster.12312	Bin1143	9.879	11.7772	9.415	10.127	-20.264	-14.377	0.301
sRNA.cluster.123120	Bin732	21.097	22.0379	20.576	21.435	41.233	-15.178	0.566
sRNA.cluster.123123	Bin733	21.435	10.4937	20.347	22.435	18.88	2.05	0.3416
sRNA.cluster.123127	Bin1213	0.855	7.70036	0	0.977	7.447	-5.901	0.2244
sRNA.cluster.123128	Bin1387	17.628	9.40564	16.608	18.246	-4.179	-0.957	0.3424
sRNA.cluster.123129	Bin1012	2.056	5.02178	0.941	3.348	-2.753	-1.821	0.1574
sRNA.cluster.123130	Bin726	19.361	5.64682	18.752	20.576	-2.735	-0.452	0.205
sRNA.cluster.123131	Bin541	2.332	20.6413	2.097	3.626	9.19	-0.798	0.5656
sRNA.cluster.123131	Bin1314	23.009	6.29027	22.339	23.252	-4.436	-2.102	0.1124
sRNA.cluster.123135	Bin1020	3.946	22.7101	3.533	4.363	9.706	0.102	0.6406
sRNA.cluster.123136	Bin600	20.736	5.14217	20.447	21.19	-68.297	-34.877	0.1756
sRNA.cluster.123136	Bin998	27.15	5.8944	26.896	27.584	68.028	21.846	0.1689
sRNA.cluster.123137	Bin839	13.77	6.46085	10.503	14.251	-14.947	7.542	0.2203
sRNA.cluster.123139	Bin600	20.736	36.0487	20.612	20.867	-13.73	0.09	0.7853
sRNA.cluster.123140	Bin286	16.316	7.19719	14.212	17.935	-3.102	-1.518	0.2287
sRNA.cluster.123147	Bin1017	3.389	9.58816	2.056	3.946	-5.149	-0.355	0.3586
sRNA.cluster.123149	Bin156	31.168	5.6646	29.608	31.429	-5.425	-1.058	0.2027
sRNA.cluster.12315	Bin601	20.867	5.06142	19.646	21.19	-3.867	1.487	0.1323
sRNA.cluster.123152	Bin1118	0.882	24.5411	0	2.302	9.32	1.489	0.6553
sRNA.cluster.123154	Bin1263	14.947	6.63821	14.728	15.365	-7.282	5.382	0.1625
sRNA.cluster.123157	Bin633	28.45	32.8352	28.422	28.531	-9.665	-1.099	0.7735
sRNA.cluster.123158	Bin563	12.147	26.9352	11.551	12.506	30.675	-0.441	0.7202
sRNA.cluster.123159	Bin827	7.363	27.0251	7.185	8.459	-19.834	-2.641	0.6655
sRNA.cluster.123162	Bin414	12.53	5.54795	11.921	13.597	1.94	-0.06	0.1309
sRNA.cluster.123165	Bin1436	26.072	18.4235	25.667	26.393	6.986	0.704	0.5693
sRNA.cluster.123167	Bin294	18.597	5.68161	16.63	19.361	8.853	0.636	0.2081
sRNA.cluster.123173	Bin1325	0.831	16.7761	0.647	1.178	6.013	-1.077	0.5052
sRNA.cluster.123174	Bin19	2.108	43.1632	1.929	2.52	24.355	0.622	0.8554
sRNA.cluster.123179	Bin697	12.235	5.12529	10.739	13.247	3.322	0.898	0.1607
sRNA.cluster.123180	Bin730	20.347	15.12	19.627	20.576	-63.037	-2.84	0.5014
sRNA.cluster.123182	Bin395	9.052	20.2475	8.451	9.1	6.963	-1.276	0.5615
sRNA.cluster.123183	Bin531	0.83	16.4223	0	1.156	3.634	0.578	0.5092
sRNA.cluster.123187	Bin1507	11.306	9.30911	10.226	12.642	4.56	-0.01	0.3182
sRNA.cluster.123191	Bin1451	28.202	24.2193	27.791	29.337	7.705	-0.346	0.6765
sRNA.cluster.123196	Bin199	39.972	9.20844	39.668	40.152	-9.861	-0.738	0.2834
sRNA.cluster.12320	Bin330	30.391	5.10426	29.875	31.1	6.042	2.847	0.1479
sRNA.cluster.123200	Bin1017	3.389	29.3272	2.579	3.754	6.785	1.275	0.717
sRNA.cluster.123201	Bin786	0.908	8.74649	0.488	1.298	6.705	0.335	0.2813
sRNA.cluster.123202	Bin1309	22.491	14.183	22.4	23.049	-17.193	0.987	0.4662
sRNA.cluster.12321	Bin1210	0	57.2418	0	0.477	101.879	-25.395	0.8984
sRNA.cluster.123211	Bin1318	23.252	6.10293	23.009	23.252	5.699	-1.878	0.1768
sRNA.cluster.123215	Bin1079	18.936	14.3762	18.484	18.953	-4.091	0.438	0.4514
sRNA.cluster.123216	Bin1210	0	27.5933	0	0.839	7.974	-0.84	0.7112
sRNA.cluster.123217	Bin848	18.666	10.5609	16.952	19.335	-3.769	-0.192	0.2979
sRNA.cluster.123225	Bin488	29.695	44.5985	29.307	29.979	42.677	-5.482	0.8634
sRNA.cluster.123228	Bin1309	22.491	38.6182	22.4	22.624	-40.081	0.782	0.811
sRNA.cluster.12323	Bin54	6.1	8.55752	5.7	6.133	-6.991	-5.437	0.08
sRNA.cluster.123234	Bin929	6.512	45.3693	6.063	6.638	-14.042	0.15	0.85
sRNA.cluster.123239	Bin1259	13.904	17.9522	13.714	14.548	-15.743	1.059	0.5576
sRNA.cluster.12324	Bin596	20.116	22.147	19.541	20.447	-23.985	3.549	0.6393
sRNA.cluster.123242	Bin1129	6.066	25.5893	5.795	7.133	8.8	-0.93	0.6653
sRNA.cluster.123252	Bin1134	7.333	8.21323	6.066	8.345	6.806	-1.925	0.3036
sRNA.cluster.123253	Bin281	15.63	6.84444	14.212	17.935	1.07	1.939	0.0762
sRNA.cluster.12326	Bin374	2.762	5.83419	1.685	3.127	6.009	1.728	0.1706
sRNA.cluster.123260	Bin707	15.849	5.02589	15.56	15.967	0.362	-1.679	0.0113
sRNA.cluster.123263	Bin1528	16.838	29.6791	16.316	17.027	18.421	-2.332	0.7303
sRNA.cluster.123264	Bin483	28.485	16.3473	28.456	29.043	8.752	0.247	0.5055
sRNA.cluster.123266	Bin297	18.825	10.3971	18.677	19.163	10.752	-3.61	0.3191
sRNA.cluster.123267	Bin488	29.695	13.1733	29.307	30.103	3.403	0.91	0.4027
sRNA.cluster.123268	Bin1136	8.345	9.2731	7.333	8.604	3.193	-0.67	0.2968
sRNA.cluster.12327	Bin1060	15.502	14.965	14.926	15.692	-5.383	-1.495	0.4835
sRNA.cluster.123270	Bin441	16.63	21.8152	15.67	16.848	12.946	-2.25	0.5819
sRNA.cluster.123272	Bin53	5.7	5.13859	4.638	6.287	-4.254	-2.836	0.1258
sRNA.cluster.123275	Bin1154	13.482	21.2939	11.723	14.577	-17.013	-0.523	0.5942
sRNA.cluster.123276	Bin1214	0.977	5.48139	0	2.353	2.666	0.016	0.1448
sRNA.cluster.123277	Bin220	0.696	34.8391	0.571	0.72	12.323	2.763	0.7684
sRNA.cluster.123278	Bin664	1.745	22.4879	1.388	2.143	-6.95	1.753	0.5597
sRNA.cluster.123281	Bin428	14.955	35.963	14.749	15.237	-27.912	-4.352	0.7849
sRNA.cluster.123282	Bin1065	16.495	5.65237	15.502	17	0.753	-3.078	0.0099
sRNA.cluster.123284	Bin488	29.695	27.4603	29.307	30.036	20.03	-1.872	0.7234
sRNA.cluster.123286	Bin1207	21.863	24.5565	21.628	22.08	4.596	-0.625	0.6589
sRNA.cluster.123287	Bin534	1.156	55.4964	0.935	1.532	-54.411	-6.781	0.8957
sRNA.cluster.123287	Bin1009	0.917	6.24582	0.602	1.747	-5.705	5.786	0.0053
sRNA.cluster.123289	Bin1549	20.547	57.6464	20.281	21.058	-229.034	-5.359	0.9236
sRNA.cluster.12329	Bin957	18.464	5.66006	18.032	18.737	-1.727	0.366	0.2168
sRNA.cluster.123293	Bin1144	9.942	5.98585	9.415	11.027	-3.116	-2.371	0.0992
sRNA.cluster.123294	Bin1040	7.894	13.2132	7.84	8.415	5.238	1.968	0.3911
sRNA.cluster.123305	Bin1204	21.628	5.37844	21.546	22.208	-0.194	3.934	0.0051
sRNA.cluster.123307	Bin113	22.002	26.5436	21.876	22.099	31.831	-5.006	0.6533
sRNA.cluster.123309	Bin672	2.912	6.07322	2.306	3.374	-0.717	3.96	0.0018
sRNA.cluster.123311	Bin352	33.833	11.9832	33.825	33.951	-4.504	-0.332	0.426
sRNA.cluster.123315	Bin1172	18.141	5.9442	17.946	18.774	-1.904	0.323	0.1834
sRNA.cluster.123316	Bin182	36.961	22.7574	36.795	37.363	-8.948	-0.121	0.6276
sRNA.cluster.12332	Bin991	25.589	11.3025	25.225	25.927	5.798	-1.916	0.292
sRNA.cluster.123339	Bin358	34.387	5.77931	34.031	34.387	-2.073	1.224	0.2044
sRNA.cluster.123341	Bin1119	0.956	39.2201	0.722	2.302	-11.364	0.618	0.8178
sRNA.cluster.123344	Bin138	27.254	24.5145	26.478	27.539	10.782	-0.195	0.6569
sRNA.cluster.123346	Bin351	33.825	5.34877	33.289	33.833	-3.845	-3.732	0.0996
sRNA.cluster.12335	Bin1	0	22.6248	0	0.551	6.575	0.523	0.6522
sRNA.cluster.123350	Bin1145	10.127	24.0193	9.686	10.571	4.968	0.515	0.6507
sRNA.cluster.123351	Bin10	1.197	27.7142	1.044	1.324	-10.199	-1.307	0.7045
sRNA.cluster.123359	Bin1370	9.878	5.23883	8.782	11.16	-1.065	2.624	0.0943
sRNA.cluster.12336	Bin672	2.912	45.2549	2.655	2.99	-73.489	-16.941	0.8499
sRNA.cluster.123360	Bin815	5.999	6.23866	5.911	6.147	-2.75	-2.024	0.151
sRNA.cluster.123360	Bin906	0.694	5.14636	0	1.153	-2.92	-0.099	0.1722
sRNA.cluster.123364	Bin159	31.429	5.22046	31.302	32.358	-0.723	1.752	0.0381
sRNA.cluster.123367	Bin1525	16.316	17.603	16.073	16.69	-3.394	-1.86	0.49
sRNA.cluster.123384	Bin539	2.097	5.51301	1.763	3.06	1.983	0.112	0.2034
sRNA.cluster.12340	Bin680	4.454	22.3235	4.144	5.226	39.42	1.614	0.8499
sRNA.cluster.123400	Bin799	2.126	28.7027	2.001	2.319	11.97	-2.543	0.698
sRNA.cluster.123411	Bin95	18.37	11.2572	18.26	18.919	-7.131	-9.768	0.0319
sRNA.cluster.123412	Bin610	22.818	12.3892	22.288	23.903	-4.827	1.557	0.373
sRNA.cluster.123414	Bin439	16.01	24.0605	15.67	16.63	9.647	-2.45	0.6324
sRNA.cluster.123415	Bin460	24.723	5.2262	22.116	25.092	2.195	-2.408	0.1011
sRNA.cluster.123431	Bin86	15.994	13.3961	14.835	16.362	5.108	-0.152	0.4275
sRNA.cluster.123438	Bin498	30.584	8.78966	30.103	31.075	-164.616	49.599	0.2922
sRNA.cluster.123440	Bin665	1.973	39.4776	1.745	2.033	14.777	-2.648	0.8288
sRNA.cluster.123441	Bin413	12.104	10.0343	11.921	12.596	9.145	3.828	0.4778
sRNA.cluster.123442	Bin342	33.023	5.88259	32.674	33.951	1.883	-2.166	0.1212
sRNA.cluster.12345	Bin177	36.06	7.0322	35.548	36.578	-13.093	-3.627	0.2381
sRNA.cluster.123450	Bin440	16.451	30.8276	16.01	16.63	9.031	0.299	0.7524
sRNA.cluster.123451	Bin1283	17.087	24.255	17.008	17.897	4.498	-0.792	0.613
sRNA.cluster.123463	Bin1529	16.868	17.2828	16.073	17.027	5.266	0.029	0.5247
sRNA.cluster.123464	Bin361	0.307	6.26892	0	0.37	-2.805	0.605	0.2179
sRNA.cluster.123466	Bin289	17.935	5.09097	16.63	18.713	1.816	-0.34	0.1581
sRNA.cluster.123470	Bin488	29.695	32.2232	29.307	29.979	-8.656	-0.768	0.7571
sRNA.cluster.123473	Bin865	21.179	49.7239	21.072	22.037	-12.725	-8.93	0.6965
sRNA.cluster.123474	Bin1139	8.604	5.2568	7.371	9.686	2.037	-2.686	0.0686
sRNA.cluster.123474	Bin1556	22.237	14.5853	21.636	22.593	5.745	1.064	0.4909
sRNA.cluster.123476	Bin1451	28.202	5.56711	27.151	29.337	2.09	0.155	0.1878
sRNA.cluster.123483	Bin1029	5.62	10.5948	4.976	6.416	-2.455	1.02	0.2971
sRNA.cluster.123486	Bin1505	10.486	9.13988	10.044	11.786	-2.726	0.069	0.3087
sRNA.cluster.12349	Bin521	36.104	25.7582	35.955	36.171	27.13	4.194	0.6893
sRNA.cluster.12350	Bin379	3.417	6.72625	3.306	3.617	-1.443	1.914	0.128
sRNA.cluster.123504	Bin1454	29.337	17.3509	28.764	29.879	5.905	-2.327	0.477
sRNA.cluster.123506	Bin317	28.023	11.4404	25.348	28.58	-2.876	1.709	0.3144
sRNA.cluster.12351	Bin221	0.72	33.0668	0.337	0.758	10.214	-2.798	0.7386
sRNA.cluster.123522	Bin608	21.911	5.45739	21.19	22.818	2.34	-2.205	0.126
sRNA.cluster.123523	Bin798	2.03	5.71221	1.766	2.447	-3.615	-2.816	0.16
sRNA.cluster.12353	Bin924	3.763	5.06272	3.193	4.628	2.316	-1.411	0.138
sRNA.cluster.123530	Bin341	32.96	5.0702	32.398	33.352	6.516	-0.561	0.133
sRNA.cluster.123530	Bin1169	17.823	7.85859	17.209	18.141	-9.543	-2.159	0.2857
sRNA.cluster.123533	Bin322	29.071	24.3373	28.596	29.715	5.489	0.077	0.6641
sRNA.cluster.12355	Bin858	19.995	6.51328	19.288	20.323	8.094	-0.641	0.2318
sRNA.cluster.123552	Bin204	40.266	5.0795	40.117	40.777	-0.734	-2.017	0.0357
sRNA.cluster.123561	Bin359	0	8.76782	0	1.177	-6.64	-0.173	0.3351
sRNA.cluster.123569	Bin1457	29.879	12.5962	29.696	29.879	3.427	-0.394	0.4227
sRNA.cluster.123570	Bin569	14.212	5.63898	14.009	15.306	421.544	71.052	0.179
sRNA.cluster.123571	Bin460	24.723	5.74485	23.775	25.092	2.378	-0.652	0.2119
sRNA.cluster.123574	Bin84	14.658	28.0832	13.927	15.994	17.978	-0.93	0.7123
sRNA.cluster.123597	Bin74	12.212	15.5752	11.565	13.202	-3.167	0.693	0.4526
sRNA.cluster.12360	Bin496	30.421	14.635	30.373	30.584	-18.11	0.209	0.4377
sRNA.cluster.123600	Bin1509	12.642	22.4169	11.306	12.837	8.751	-2.376	0.6225
sRNA.cluster.123608	Bin776	28.587	6.09251	28.233	28.587	1.735	-0.545	0.2093
sRNA.cluster.12361	Bin865	21.179	20.8351	21.072	21.733	12.84	-0.631	0.7578
sRNA.cluster.123610	Bin563	12.147	5.79771	11.551	12.986	-19.629	-12.259	0.136
sRNA.cluster.123613	Bin1021	4.337	5.16199	2.579	4.976	-2.914	-0.535	0.1565
sRNA.cluster.123617	Bin88	16.55	6.13533	14.835	17.944	-7.012	6.123	0.1367
sRNA.cluster.123618	Bin773	28.135	5.50916	27.195	28.35	1.33	-1.984	0.0919
sRNA.cluster.12362	Bin735	21.937	13.8505	21.582	22.435	3.873	-0.835	0.4087
sRNA.cluster.123621	Bin1272	16.114	6.54275	15.33	16.501	2.603	-0.725	0.2836
sRNA.cluster.123625	Bin597	20.13	5.58131	19.646	21.19	3.057	-1.751	0.1614
sRNA.cluster.123630	Bin173	34.489	5.4667	33.675	36.06	1.289	-2.136	0.0781
sRNA.cluster.123637	Bin1457	29.879	7.07829	28.764	29.879	-2.704	0.458	0.2397
sRNA.cluster.123638	Bin1331	2.227	6.80293	1.66	2.449	0.702	1.809	0.0297
sRNA.cluster.12364	Bin1126	4.375	26.5383	3.054	6.066	22.186	0.242	0.6615
sRNA.cluster.123640	Bin150	29.543	16.5704	29.176	30.629	3.663	-0.447	0.4919
sRNA.cluster.123643	Bin1283	17.087	19.3403	17.008	17.897	7.611	-1.029	0.572
sRNA.cluster.123646	Bin213	41.038	33.4761	40.91	41.038	13.896	-0.119	0.7516
sRNA.cluster.12365	Bin1222	4.582	27.5579	4.469	5.5	7.702	-0.711	0.6864
sRNA.cluster.123655	Bin1445	27.3	46.3084	27.23	27.528	-74.342	2.708	0.877
sRNA.cluster.12366	Bin931	6.638	28.5732	6.063	6.731	12.551	-0.483	0.7046
sRNA.cluster.123663	Bin1357	6.87	25.5286	6.605	7.493	9.277	-0.504	0.6416
sRNA.cluster.12367	Bin685	6.329	8.34196	5.246	6.712	5.191	-0.726	0.352
sRNA.cluster.123676	Bin85	14.835	33.0811	13.927	15.994	12.871	-3.312	0.75
sRNA.cluster.123680	Bin1392	18.942	5.0387	17.9	19.134	-1.343	-1.576	0.0653
sRNA.cluster.123682	Bin1140	9.178	7.47585	8.345	10.571	-8.671	-4.305	0.2481
sRNA.cluster.123683	Bin927	6.063	5.98432	4.628	7.089	3.905	-1.031	0.2004
sRNA.cluster.123684	Bin808	4.221	31.6604	3.791	4.869	-13.975	-1.083	0.772
sRNA.cluster.123685	Bin702	15.296	6.20835	14.325	15.849	4.977	-7.137	0.1243
sRNA.cluster.123690	Bin795	1.766	20.0609	1.71	1.915	-7.471	9.973	0.3786
sRNA.cluster.12370	Bin804	3.082	39.1505	2.998	3.506	77.76	4.038	0.8348
sRNA.cluster.123700	Bin1525	16.316	19.4817	15.207	16.368	4.085	0.752	0.5639
sRNA.cluster.123712	Bin457	24.085	6.5034	22.116	24.723	4.492	-2.335	0.2339
sRNA.cluster.123716	Bin159	31.429	5.29145	30.835	32.803	2.759	-0.382	0.1903
sRNA.cluster.123720	Bin1334	2.449	36.1832	2.39	2.653	33.385	-3.596	0.79
sRNA.cluster.123723	Bin827	7.363	11.4216	6.992	8.459	-4.861	0.029	0.3179
sRNA.cluster.123724	Bin1565	24.15	28.6608	24.118	24.268	12.446	0.091	0.7251
sRNA.cluster.123726	Bin143	28.223	6.65492	27.539	28.979	-2.854	-0.79	0.2377
sRNA.cluster.123727	Bin1187	19.164	6.48202	18.451	20.201	-4.882	10.266	0.1167
sRNA.cluster.12373	Bin910	1.279	7.27197	0.9	1.648	-6.84	2.552	0.2255
sRNA.cluster.123730	Bin185	37.899	5.37739	36.795	38.563	-16.306	-4.938	0.1818
sRNA.cluster.123735	Bin248	4.72	15.8447	4.49	4.865	-8.056	2.761	0.4638
sRNA.cluster.123738	Bin167	33.37	40.1088	32.885	33.412	109.016	-0.337	0.7264
sRNA.cluster.123738	Bin1192	19.922	15.2453	19.164	20.488	46.341	-4.364	0.1281
sRNA.cluster.123739	Bin174	34.69	23.3741	34.056	35.548	4.421	-0.391	0.6349
sRNA.cluster.12374	Bin1065	16.495	13.3428	15.874	17	-11.487	-2.41	0.4986
sRNA.cluster.123741	Bin1150	11.027	5.31984	10.651	13.482	2.048	3.323	0.0803
sRNA.cluster.123748	Bin359	0	22.4359	0	0.307	-387.674	-91.289	0.5349
sRNA.cluster.123748	Bin456	23.775	8.41142	22.116	24.744	213.536	17.195	0.1711
sRNA.cluster.123749	Bin809	4.738	20.7236	3.791	5.001	-6.725	-1.465	0.5877
sRNA.cluster.123751	Bin436	15.587	5.56731	14.589	16.01	-2.607	0.063	0.2139
sRNA.cluster.123752	Bin541	2.332	14.4185	2.069	3.626	-5.95	0.857	0.4937
sRNA.cluster.123753	Bin531	0.83	16.597	0	1.156	-4.711	-1.054	0.4511
sRNA.cluster.123755	Bin809	4.738	33.9516	3.791	4.869	11.054	-0.353	0.7722
sRNA.cluster.123757	Bin1035	7.236	25.1744	6.492	7.541	-6.338	-0.859	0.663
sRNA.cluster.123758	Bin735	21.937	16.5149	21.582	22.328	10.864	1.128	0.5998
sRNA.cluster.12376	Bin698	13.247	5.67477	12.235	14.325	-10.242	-10.639	0.0562
sRNA.cluster.12376	Bin1228	5.992	38.4763	5.556	7.016	43.568	-0.213	0.7928
sRNA.cluster.123760	Bin1509	12.642	45.6813	11.786	13.952	45.368	0.938	0.8836
sRNA.cluster.123761	Bin484	28.768	34.48	28.485	29.043	-28.866	3.341	0.7764
sRNA.cluster.123764	Bin1145	10.127	9.54593	9.415	10.636	2.485	-0.405	0.3669
sRNA.cluster.123765	Bin1035	7.236	20.9887	6.492	7.84	7.921	0.153	0.6154
sRNA.cluster.123766	Bin838	13.646	12.2847	12.626	14.822	6.81	-0.212	0.4163
sRNA.cluster.123767	Bin720	18.346	35.0548	18.274	18.752	-14.226	-0.241	0.7481
sRNA.cluster.123767	Bin926	5.403	6.99434	3.763	6.063	4.197	1.761	0.0687
sRNA.cluster.123769	Bin107	21.651	11.1205	21.569	21.876	-3.903	0.585	0.3438
sRNA.cluster.123770	Bin562	11.986	5.32987	11.551	12.986	6.123	0.325	0.2401
sRNA.cluster.123771	Bin507	33.101	17.4418	32.614	33.346	3.308	-0.152	0.5244
sRNA.cluster.123772	Bin1115	0.524	6.87877	0	2.302	6.511	0.931	0.1897
sRNA.cluster.123772	Bin1453	28.764	9.21697	28.202	29.879	-7.856	2.102	0.2751
sRNA.cluster.123774	Bin1549	20.547	11.1435	19.769	21.058	-2.858	1.284	0.3734
sRNA.cluster.123776	Bin1335	2.653	17.2089	2.39	2.891	-3.519	-0.474	0.5309
sRNA.cluster.123779	Bin754	26.22	29.7057	26.141	26.519	37.708	-10.23	0.7076
sRNA.cluster.123782	Bin1331	2.227	8.13601	1.423	2.756	13.642	1.212	0.3156
sRNA.cluster.123783	Bin683	5.517	5.99076	4.454	6.384	4.58	-8.592	0.073
sRNA.cluster.123785	Bin1024	4.684	47.4051	4.618	4.976	-43.91	-0.403	0.8957
sRNA.cluster.123786	Bin486	29.198	50.7646	29.043	29.307	32.977	1.178	0.8992
sRNA.cluster.123787	Bin862	20.678	30.7038	20.478	21.058	-6.523	-0.365	0.7558
sRNA.cluster.123788	Bin1144	9.942	6.04092	8.604	11.027	-6.062	-5.606	0.1305
sRNA.cluster.12379	Bin931	6.638	38.9462	6.58	6.731	-23.521	-8.157	0.7592
sRNA.cluster.123791	Bin1389	17.9	21.933	16.608	18.246	12.302	-2.226	0.6097
sRNA.cluster.123797	Bin501	30.984	6.71538	30.103	31.075	5.66	-6.042	0.1405
sRNA.cluster.123798	Bin884	25.319	16.2068	25.005	26.688	-3.839	-0.403	0.4683
sRNA.cluster.123808	Bin461	24.744	5.73916	23.775	25.288	1.654	3.785	0.0831
sRNA.cluster.123811	Bin632	28.422	12.7138	27.873	28.966	2.891	0.482	0.4242
sRNA.cluster.123812	Bin60	8.561	19.6567	8.307	9.339	19.041	-5.014	0.5462
sRNA.cluster.123813	Bin1320	0.214	11.9701	0	0.36	-10.34	-2.096	0.3799
sRNA.cluster.123817	Bin827	7.363	12.0086	7.185	8.459	4.797	-0.071	0.4378
sRNA.cluster.123820	Bin1451	28.202	21.7173	27.791	29.337	-4.037	1.202	0.6004
sRNA.cluster.123822	Bin147	29.176	5.54653	28.223	30.629	-2.121	-0.349	0.2422
sRNA.cluster.123824	Bin1293	19.312	5.04983	17.897	19.94	3.67	-1.208	0.1653
sRNA.cluster.123825	Bin142	27.814	18.2749	27.605	28.223	5.783	-0.726	0.542
sRNA.cluster.12383	Bin733	21.435	7.19856	21.097	22.414	4.022	-4.751	0.1429
sRNA.cluster.123836	Bin620	27.132	7.3393	25.614	27.529	8.586	-1.96	0.2323
sRNA.cluster.123837	Bin808	4.221	15.6724	3.506	4.738	3.379	0.141	0.4924
sRNA.cluster.123842	Bin1362	7.733	10.2388	7.694	8.782	11.402	2.438	0.331
sRNA.cluster.123845	Bin1412	22.33	25.0262	22.05	22.639	52.265	-6.885	0.6395
sRNA.cluster.123846	Bin1201	20.86	14.1298	20.734	21.258	-5.47	-1.103	0.4707
sRNA.cluster.12385	Bin1514	13.952	5.15022	12.837	15.09	-2.304	-0.475	0.218
sRNA.cluster.123853	Bin913	1.995	39.1971	1.648	2.118	-34.161	-3.619	0.8203
sRNA.cluster.123854	Bin787	1.05	5.66146	0.488	1.428	1.796	-2.232	0.1377
sRNA.cluster.123863	Bin1201	20.86	25.7123	20.734	21.258	12.622	1.115	0.6847
sRNA.cluster.123867	Bin1452	28.353	25.3482	27.3	29.337	11.087	-1.214	0.6358
sRNA.cluster.123868	Bin464	25.092	7.5765	24.723	25.932	-2.932	-0.974	0.2181
sRNA.cluster.123868	Bin1299	20.473	8.70352	19.82	20.933	-3.266	1.289	0.2762
sRNA.cluster.123869	Bin869	22.097	57.9364	22.075	22.203	-147.327	2.83	0.9281
sRNA.cluster.123878	Bin439	16.01	8.2361	15.587	18.115	-5.365	1.473	0.2732
sRNA.cluster.12388	Bin865	21.179	5.0791	20.678	22.684	73.054	-30.627	0.1446
sRNA.cluster.123880	Bin278	12.347	11.7493	11.058	14.212	4.877	0.133	0.4254
sRNA.cluster.123881	Bin821	6.506	5.49554	5.108	6.843	1.866	-2.125	0.1002
sRNA.cluster.123883	Bin1127	4.868	10.8978	3.054	6.066	-3.666	-0.109	0.3851
sRNA.cluster.123885	Bin955	18.032	13.239	17.042	18.251	-3.872	-0.355	0.4287
sRNA.cluster.123890	Bin121	22.74	12.6122	22.613	23.132	-32.39	2.659	0.3854
sRNA.cluster.123890	Bin1150	11.027	6.97147	9.415	11.111	-11.267	-13.246	0.0696
sRNA.cluster.123890	Bin1528	16.838	6.71793	15.679	17.027	-20.508	6.993	0.1494
sRNA.cluster.123891	Bin271	9.443	24.3597	9.233	10.168	-27.978	-0.154	0.6591
sRNA.cluster.123892	Bin413	12.104	19.4527	11.921	12.596	10.08	5.622	0.4989
sRNA.cluster.123898	Bin1150	11.027	8.30358	9.942	11.111	5.182	4.002	0.2415
sRNA.cluster.123899	Bin1087	22.226	16.3345	21.809	22.44	-27.378	-19.705	0.4321
sRNA.cluster.1239	Bin736	21.991	35.7146	21.937	22.328	-74.318	-5.981	0.7952
sRNA.cluster.123901	Bin1318	23.252	17.6031	23.225	23.252	-5.959	-0.352	0.5054
sRNA.cluster.123902	Bin1027	5.048	32.0304	5.013	5.211	-11.445	-0.731	0.7613
sRNA.cluster.123908	Bin165	32.885	15.8093	31.714	33.37	-131.175	-21.195	0.4735
sRNA.cluster.12391	Bin1380	14.543	11.6952	14.511	16.007	-19.376	1.505	0.3733
sRNA.cluster.123913	Bin1150	11.027	5.63225	9.942	13.482	-2.695	0.322	0.2067
sRNA.cluster.123917	Bin1248	11.916	14.4248	11.763	12.456	7.794	-0.748	0.4385
sRNA.cluster.123919	Bin1244	10.267	10.8859	9.102	11.078	2.879	-1.382	0.3755
sRNA.cluster.12392	Bin70	11.619	12.6584	10.173	11.886	9.11	-1.922	0.4289
sRNA.cluster.123926	Bin917	2.188	7.92397	2.149	3.394	3.396	-1.409	0.2612
sRNA.cluster.123928	Bin1027	5.048	8.78921	4.618	6.073	-4.09	-0.57	0.3004
sRNA.cluster.123929	Bin1177	18.483	6.12376	18.086	18.558	-1.366	-3.299	0.0015
sRNA.cluster.12394	Bin827	7.363	36.9382	7.185	8.459	-576.138	-72.119	0.8049
sRNA.cluster.123940	Bin530	0	41.0527	0	1.156	17.117	-2.963	0.8267
sRNA.cluster.123947	Bin1318	23.252	6.53316	22.339	23.252	-2.623	0.662	0.2576
sRNA.cluster.123953	Bin721	18.752	6.52257	18.346	18.843	-1.579	-0.281	0.1817
sRNA.cluster.123956	Bin325	29.8	7.54296	28.596	29.875	3.34	-2.219	0.242
sRNA.cluster.123957	Bin827	7.363	13.7252	7.185	8.459	-3.546	0.123	0.471
sRNA.cluster.123961	Bin1017	3.389	20.1143	3.354	3.754	3.931	-0.085	0.5556
sRNA.cluster.123963	Bin1151	11.111	15.2365	10.651	13.482	6.15	-0.537	0.5275
sRNA.cluster.123964	Bin121	22.74	5.22085	22.44	23.132	1.199	2.46	0.0652
sRNA.cluster.12397	Bin1144	9.942	11.4928	9.415	11.027	-3.36	-0.43	0.3523
sRNA.cluster.123970	Bin1120	1.021	5.45727	0.956	2.302	-0.321	-2.308	0.0044
sRNA.cluster.123972	Bin903	0	21.2725	0	0.55	-6.095	-0.083	0.518
sRNA.cluster.123974	Bin1555	21.9	5.18361	21.12	22.593	-1.102	-0.84	0.1336
sRNA.cluster.123978	Bin359	0	11.8292	0	0.37	-4.445	2.308	0.3732
sRNA.cluster.123979	Bin550	4.204	5.0218	3.626	5.337	2.189	-0.825	0.1391
sRNA.cluster.123983	Bin1127	4.868	7.15456	3.054	6.066	2.413	0.073	0.2919
sRNA.cluster.123984	Bin1564	24.118	9.79271	22.593	24.15	-4.929	-1.532	0.3095
sRNA.cluster.123993	Bin634	28.531	6.80658	27.873	29.105	13.166	-6.91	0.1924
sRNA.cluster.123995	Bin636	28.666	16.0617	28.599	29.105	-4.458	1.09	0.4735
sRNA.cluster.124	Bin83	13.927	35.7573	13.858	14.658	-140.615	5.555	0.7912
sRNA.cluster.124001	Bin1050	13.31	7.98686	12.947	13.758	-6.83	-2.338	0.2843
sRNA.cluster.124007	Bin142	27.814	5.63793	27.772	28.223	0.42	-0.263	0.0091
sRNA.cluster.124008	Bin379	3.417	9.22675	2.762	3.617	-3.46	-0.737	0.3387
sRNA.cluster.12401	Bin1072	17.911	12.3738	17.563	18.805	-15.867	-2.941	0.4341
sRNA.cluster.124016	Bin1252	12.433	5.05882	11.078	13.714	-2.112	-0.507	0.1958
sRNA.cluster.124019	Bin317	28.023	7.24515	25.348	28.58	3.495	0.834	0.2884
sRNA.cluster.124022	Bin1177	18.483	13.4211	18.325	18.689	4.704	0.24	0.4539
sRNA.cluster.124024	Bin291	18.279	8.08811	16.63	18.677	3.115	0.6	0.2699
sRNA.cluster.124025	Bin96	18.919	15.7831	18.26	20.18	3.081	-0.538	0.5
sRNA.cluster.12403	Bin55	6.133	7.17214	5.262	6.287	-7.976	-3.661	0.2427
sRNA.cluster.124032	Bin314	21.514	9.23814	20.393	23.27	6.888	-0.887	0.332
sRNA.cluster.124033	Bin362	0.37	6.15183	0.307	1.177	-0.393	-2.895	0.0095
sRNA.cluster.124038	Bin784	0.651	5.32736	0.205	1.05	-0.799	-3.459	0.0027
sRNA.cluster.124040	Bin296	18.713	5.5971	16.63	19.094	-2.527	-0.993	0.1889
sRNA.cluster.124044	Bin385	5.324	5.94814	5.211	6.28	-1.56	0.385	0.1765
sRNA.cluster.124047	Bin454	22.116	5.12744	20.097	23.605	1.83	1.554	0.1083
sRNA.cluster.12406	Bin1331	2.227	5.00955	1.66	2.313	2.373	7.328	0.0292
sRNA.cluster.12407	Bin1188	19.299	36.1417	19.164	19.552	-10.722	1.052	0.7943
sRNA.cluster.124077	Bin551	4.288	5.68515	3.797	4.699	2.302	0.372	0.1879
sRNA.cluster.124081	Bin719	18.274	13.8386	17.379	18.752	-11.577	1.165	0.4175
sRNA.cluster.124082	Bin1053	14.156	16.5517	13.31	14.664	-9.918	1.057	0.5057
sRNA.cluster.12409	Bin1041	8.17	33.0967	7.886	8.383	-13.634	-1.539	0.7439
sRNA.cluster.124091	Bin171	33.675	7.9378	32.358	34.69	44.305	-1.37	0.2413
sRNA.cluster.124091	Bin1518	15.09	11.5473	14.811	15.502	-53.351	-2.696	0.3084
sRNA.cluster.124092	Bin533	0.935	6.23942	0	1.994	-6.695	-0.051	0.2206
sRNA.cluster.124097	Bin551	4.288	9.95548	3.626	5.337	-6.564	-1.628	0.3374
sRNA.cluster.124098	Bin903	0	5.34378	0	0.624	3.793	-1.984	0.1567
sRNA.cluster.124102	Bin146	29.103	6.67031	28.223	29.498	-3.446	-0.387	0.2346
sRNA.cluster.124103	Bin1323	0.647	14.8511	0.36	1.178	-3.709	-1.652	0.4047
sRNA.cluster.124105	Bin1554	21.854	8.58351	21.058	22.593	2.791	0.175	0.2701
sRNA.cluster.124106	Bin1231	6.603	51.1331	6.1	6.718	31.343	-0.878	0.8783
sRNA.cluster.124108	Bin680	4.454	26.3	4.144	5.226	4.556	-0.18	0.7181
sRNA.cluster.124109	Bin732	21.097	36.3056	20.576	21.435	-35.548	-2.049	0.7996
sRNA.cluster.12411	Bin971	21.583	6.61059	21.107	22.411	2.703	-2.151	0.1738
sRNA.cluster.124110	Bin990	25.225	21.6536	25.184	25.589	11.917	-6.185	0.5275
sRNA.cluster.124110	Bin1158	16.032	5.90443	15.805	16.753	4.026	-1.844	0.0626
sRNA.cluster.124111	Bin1137	8.361	13.782	7.333	9.415	13.083	1.199	0.4726
sRNA.cluster.124118	Bin446	19.084	6.63811	16.848	20.097	4.555	-0.411	0.2665
sRNA.cluster.12412	Bin442	16.731	30.1626	16.63	16.848	-18.528	1.398	0.7323
sRNA.cluster.124120	Bin274	9.648	8.47336	9.443	10.168	-4.11	-0.245	0.3049
sRNA.cluster.124121	Bin872	22.684	12.6428	22.569	23.284	5.381	-0.175	0.4592
sRNA.cluster.124122	Bin547	3.797	30.3502	3.311	3.995	-7.505	-1.299	0.72
sRNA.cluster.124125	Bin596	20.116	6.74399	19.646	20.736	2.133	-0.408	0.2139
sRNA.cluster.124129	Bin1436	26.072	15.1181	25.667	26.489	3.671	-0.334	0.4574
sRNA.cluster.124134	Bin1135	7.371	32.1198	7.333	8.345	-7.328	-0.206	0.7621
sRNA.cluster.124139	Bin370	2.014	40.7261	1.907	2.3	-25.944	-2.122	0.828
sRNA.cluster.124140	Bin283	15.96	33.3421	15.63	16.162	16.081	-2.487	0.7444
sRNA.cluster.124141	Bin236	2.743	41.0204	2.556	3.113	-165.122	-2.406	0.7868
sRNA.cluster.124141	Bin1137	8.361	7.40653	7.333	9.415	29.157	37.834	0.0552
sRNA.cluster.124144	Bin392	8.331	5.39729	6.28	9.1	-3.614	-2.149	0.1444
sRNA.cluster.124145	Bin600	20.736	5.24514	20.116	21.19	-3.07	-0.256	0.1669
sRNA.cluster.12415	Bin1220	4.395	55.2828	3.854	4.469	-15.831	-1.535	0.9117
sRNA.cluster.124152	Bin288	16.63	30.7104	16.162	17.935	-13.02	0.566	0.7576
sRNA.cluster.124158	Bin662	1.185	6.56704	1.132	2.033	-2.48	0.424	0.3359
sRNA.cluster.124160	Bin827	7.363	13.254	7.185	8.459	-4.449	-1.069	0.4164
sRNA.cluster.124161	Bin409	10.746	37.2863	10.164	10.843	20.076	-0.678	0.8204
sRNA.cluster.124166	Bin106	21.586	21.2237	21.569	21.791	19.256	-2.807	0.5482
sRNA.cluster.124166	Bin527	36.516	6.93283	36.267	36.787	-8.259	1.15	0.122
sRNA.cluster.124167	Bin83	13.927	8.57514	13.652	15.994	2.872	0.063	0.3153
sRNA.cluster.12417	Bin722	18.843	20.4041	18.752	18.93	8.21	-0.377	0.5809
sRNA.cluster.124171	Bin207	40.418	7.75791	40.335	40.777	-100.437	0.441	0.2529
sRNA.cluster.124173	Bin1429	24.756	15.137	24.48	25.441	-25.784	-4.932	0.4724
sRNA.cluster.124185	Bin282	15.934	15.0887	14.212	17.935	-4.864	-0.097	0.4641
sRNA.cluster.124187	Bin141	27.772	18.31	27.539	28.223	8.3	-0.434	0.5438
sRNA.cluster.124189	Bin1257	13.818	17.814	12.681	14.548	-6.483	0.376	0.5479
sRNA.cluster.124192	Bin97	19.069	20.5889	18.37	20.18	5.132	-0.141	0.5799
sRNA.cluster.124196	Bin1404	20.807	28.2117	20.603	21.241	-7.499	0.42	0.7093
sRNA.cluster.1242	Bin290	18.087	17.1829	16.63	18.677	-24.356	-3.302	0.5327
sRNA.cluster.12420	Bin1435	25.697	37.0919	25.667	26.072	-21.859	0.052	0.7987
sRNA.cluster.124205	Bin787	1.05	28.8579	0.651	1.267	-8.167	-0.876	0.7358
sRNA.cluster.124207	Bin1485	6.901	14.6669	6.043	7.924	-5.009	0.68	0.4686
sRNA.cluster.12421	Bin686	6.384	5.42339	5.246	7.225	-2.58	-6.561	0.0591
sRNA.cluster.124211	Bin991	25.589	9.05601	24.96	25.927	-4.192	-1.107	0.2747
sRNA.cluster.124212	Bin822	6.557	5.64145	6.025	6.843	2.315	-4.18	0.0628
sRNA.cluster.124214	Bin599	20.612	9.71242	20.116	21.002	-11.038	-4.514	0.2921
sRNA.cluster.124216	Bin1523	16.173	13.0893	16.073	16.368	-4.759	0.116	0.4034
sRNA.cluster.124219	Bin669	2.306	5.10896	2.283	3.307	2.818	0.657	0.2029
sRNA.cluster.12422	Bin187	38.498	6.28179	37.899	38.563	1.986	-1.301	0.1836
sRNA.cluster.124225	Bin1215	1.238	11.4839	0.839	2.353	-2.209	1.389	0.3216
sRNA.cluster.124226	Bin912	1.648	5.48455	0.754	2.188	2.171	2.63	0.1094
sRNA.cluster.124227	Bin477	28.076	7.06097	27.914	28.33	-4.586	2.038	0.2219
sRNA.cluster.124229	Bin1372	10.228	15.507	9.878	11.16	5.388	-0.527	0.4866
sRNA.cluster.12423	Bin990	25.225	48.6887	25.184	25.589	-119.837	10.483	0.8814
sRNA.cluster.124230	Bin161	31.714	14.3064	31.302	32.803	-5.599	0.205	0.4451
sRNA.cluster.124234	Bin100	20.246	5.33006	19.241	20.866	-0.028	3.94	0.0012
sRNA.cluster.124234	Bin1436	26.072	14.5534	25.667	26.393	-5.459	-1.123	0.4389
sRNA.cluster.124237	Bin164	32.803	31.7763	32.102	33.201	7.103	-0.69	0.7422
sRNA.cluster.124239	Bin265	8.526	7.5007	7.45	9.101	4.685	-1.124	0.2469
sRNA.cluster.12424	Bin1366	9.111	32.1721	9.007	9.692	-22.233	2.57	0.7593
sRNA.cluster.124242	Bin1332	2.313	33.5986	1.66	2.39	13.292	-0.15	0.7472
sRNA.cluster.124247	Bin77	13.202	43.1048	12.26	13.652	69.292	-3.761	0.8326
sRNA.cluster.124249	Bin989	25.184	29.6472	24.96	25.589	5.304	0.853	0.7251
sRNA.cluster.124254	Bin1172	18.141	43.0565	18.086	18.271	49.809	-4.742	0.851
sRNA.cluster.124265	Bin58	8.307	5.55403	6.287	9.339	8.193	2.156	0.1727
sRNA.cluster.124268	Bin583	17.669	9.78968	17.371	17.942	-3.756	0.117	0.3686
sRNA.cluster.124269	Bin357	34.343	5.86136	34.031	34.387	65.807	-2.329	0.2424
sRNA.cluster.124278	Bin319	28.58	8.07725	25.348	28.925	10.856	-2.001	0.2137
sRNA.cluster.124278	Bin1078	18.88	5.31434	17.911	19.288	8.456	5.979	0.1628
sRNA.cluster.124279	Bin570	14.32	8.54098	14.212	15.306	16.047	-17.822	0.2376
sRNA.cluster.124281	Bin563	12.147	21.0479	11.551	12.506	-7.828	0.071	0.6029
sRNA.cluster.124285	Bin1113	0	5.7079	0	2.302	2.872	0.002	0.2433
sRNA.cluster.124286	Bin1190	19.71	45.9953	19.552	19.869	-23.448	-0.426	0.8782
sRNA.cluster.124287	Bin843	14.877	14.9558	13.77	16.026	54.454	-2.244	0.4575
sRNA.cluster.124297	Bin991	25.589	46.2503	25.225	25.927	48.071	-1.707	0.8716
sRNA.cluster.124297	Bin1199	20.802	8.66813	20.734	21.258	5.951	-4.561	0.0403
sRNA.cluster.124300	Bin1419	23.021	7.25244	22.871	24.034	14.216	-5.104	0.2402
sRNA.cluster.124302	Bin428	14.955	12.1112	14.614	15.237	6.646	-0.411	0.4017
sRNA.cluster.124310	Bin484	28.768	21.3899	28.456	29.043	-7.142	-0.589	0.5765
sRNA.cluster.124310	Bin1500	9.706	5.07477	7.367	11.786	0.069	-2.703	0.0019
sRNA.cluster.124311	Bin19	2.108	11.9651	1.582	3.156	3.017	-0.167	0.3747
sRNA.cluster.124315	Bin1297	20.22	34.5678	19.94	20.473	47.205	-13.201	0.7678
sRNA.cluster.124317	Bin600	20.736	5.90558	19.646	21.19	17.416	-11.22	0.1485
sRNA.cluster.124319	Bin1145	10.127	22.1009	9.942	10.636	-9.802	-1.993	0.6174
sRNA.cluster.12432	Bin600	20.736	6.48477	19.646	21.002	-5.586	-0.154	0.1851
sRNA.cluster.12432	Bin1481	6.507	17.7706	5.276	7.924	-9.477	0.137	0.4592
sRNA.cluster.124320	Bin77	13.202	27.6258	12.26	13.652	-10.135	1.956	0.6178
sRNA.cluster.124321	Bin687	6.712	8.68995	6.384	7.225	-2.39	-12.37	0.0159
sRNA.cluster.124324	Bin1156	15.269	13.6809	14.577	16.032	-4.627	-0.135	0.4148
sRNA.cluster.124325	Bin144	28.979	17.6103	28.223	29.047	-16.102	0.507	0.5043
sRNA.cluster.124332	Bin1199	20.802	14.9035	20.526	21.258	116.212	-22.725	0.4334
sRNA.cluster.124333	Bin468	26.497	19.8268	25.932	26.684	5.483	-0.319	0.5794
sRNA.cluster.124334	Bin1212	0.839	35.3109	0	0.855	12.754	-3.427	0.7593
sRNA.cluster.124336	Bin289	17.935	9.15502	16.63	18.677	-2.784	-0.172	0.3476
sRNA.cluster.124340	Bin487	29.307	16.6687	29.043	29.695	3.503	-0.245	0.5014
sRNA.cluster.124347	Bin1241	9.102	6.7409	7.224	10.267	-30.004	13.376	0.0179
sRNA.cluster.124349	Bin1526	16.368	26.3727	16.316	17.027	10.142	0.009	0.7027
sRNA.cluster.12435	Bin1406	21.413	10.2651	20.293	21.866	-7.856	-0.306	0.3677
sRNA.cluster.124353	Bin545	3.626	40.2853	3.311	3.797	-9.429	-1.915	0.8092
sRNA.cluster.124357	Bin432	15.191	5.60612	14.125	15.337	-4	-0.328	0.2582
sRNA.cluster.12436	Bin1012	2.056	36.8102	1.747	2.533	40.121	-1.628	0.8172
sRNA.cluster.124368	Bin1007	0.719	5.28693	0.602	1.747	-1.464	-4.561	0.0195
sRNA.cluster.12437	Bin680	4.454	43.2775	4.144	5.226	-29.965	-3.027	0.7688
sRNA.cluster.124374	Bin1447	27.592	21.1677	27.3	27.906	6.6	0.033	0.6028
sRNA.cluster.124376	Bin1238	8.756	11.1839	7.224	9.908	4.074	-0.39	0.3681
sRNA.cluster.124390	Bin801	2.447	6.28461	2.319	3.333	-12.427	-6.446	0.1582
sRNA.cluster.1244	Bin600	20.736	6.44329	20.13	21.19	27.716	-3.242	0.2049
sRNA.cluster.124400	Bin398	9.27	23.6747	9.052	9.354	-7.979	0.019	0.5168
sRNA.cluster.124400	Bin1322	0.36	8.44811	0.281	0.647	-3.963	-0.923	0.188
sRNA.cluster.124409	Bin534	1.156	26.3016	0.935	1.532	4.651	-0.489	0.6655
sRNA.cluster.124412	Bin227	1.138	24.8429	0.886	1.276	-4.812	0.027	0.653
sRNA.cluster.124413	Bin808	4.221	26.8211	3.791	5.001	11.678	-2.842	0.6686
sRNA.cluster.124418	Bin1556	22.237	20.5648	21.9	22.593	3.52	-0.456	0.5796
sRNA.cluster.12442	Bin1144	9.942	6.47472	9.415	11.027	-3.814	-2.765	0.1876
sRNA.cluster.124422	Bin1338	2.94	39.2202	2.891	3.19	-13.595	0.362	0.8191
sRNA.cluster.124425	Bin1391	18.807	5.6047	17.81	19.026	0.493	-1.71	0.0785
sRNA.cluster.12443	Bin55	6.133	5.20868	5.7	6.287	-2.328	-0.688	0.1351
sRNA.cluster.124433	Bin1500	9.706	16.9679	8.465	10.044	-11.213	-2.222	0.5513
sRNA.cluster.124438	Bin1404	20.807	48.8413	20.691	21.241	-16.065	0.62	0.8843
sRNA.cluster.124440	Bin396	9.1	5.77696	8.451	9.385	-1.966	1.79	0.164
sRNA.cluster.124442	Bin907	0.754	7.16229	0.55	0.9	-2.589	-0.921	0.2383
sRNA.cluster.124444	Bin135	26.065	8.04983	25.801	27.056	2.693	-0.237	0.2866
sRNA.cluster.124445	Bin572	15.088	5.27773	14.009	15.306	52.105	-7.847	0.161
sRNA.cluster.124451	Bin1283	17.087	43.5228	17.008	17.897	305.016	-15.428	0.8479
sRNA.cluster.124463	Bin146	29.103	5.95692	28.223	30.629	-6.476	1.67	0.2545
sRNA.cluster.124465	Bin1483	6.848	10.2046	5.276	7.924	3.088	0.639	0.3712
sRNA.cluster.12447	Bin1028	5.211	17.3464	5.013	5.62	7.362	-0.508	0.4319
sRNA.cluster.12447	Bin1039	7.886	13.6439	6.073	8.198	7.644	-0.237	0.0328
sRNA.cluster.124478	Bin1060	15.502	29.2514	14.926	16.021	20.866	2.991	0.6973
sRNA.cluster.12448	Bin455	23.605	34.51	22.116	24.085	-36.44	-4.868	0.7818
sRNA.cluster.124485	Bin978	23.734	5.52462	23.704	23.821	0.737	3.148	0.0326
sRNA.cluster.124486	Bin1139	8.604	9.62651	8.361	9.686	157.697	81.611	0.2801
sRNA.cluster.124495	Bin991	25.589	13.0047	25.184	26.357	-4.529	1.145	0.4036
sRNA.cluster.12450	Bin280	14.212	16.4999	12.974	15.63	-4.107	-0.671	0.4914
sRNA.cluster.124500	Bin161	31.714	7.55829	31.302	32.803	-20.319	-8.648	0.2266
sRNA.cluster.124502	Bin613	23.903	8.95875	22.818	24.76	3.665	-0.481	0.2987
sRNA.cluster.124504	Bin742	22.946	6.22449	21.937	23.607	-2.412	0.896	0.2112
sRNA.cluster.124506	Bin1191	19.869	13.4335	19.164	20.237	4.481	-0.212	0.3921
sRNA.cluster.124508	Bin1425	23.829	52.6828	23.631	24.034	-81.907	0.766	0.8854
sRNA.cluster.124509	Bin1440	26.489	5.22695	26.357	27.151	1.019	3.108	0.0156
sRNA.cluster.124513	Bin1443	27.151	10.2459	26.753	27.23	-3.787	-1.128	0.3223
sRNA.cluster.124516	Bin227	1.138	41.0275	1.061	1.276	-8.91	-0.215	0.8348
sRNA.cluster.124517	Bin288	16.63	24.428	16.207	17.935	4.304	-0.225	0.6497
sRNA.cluster.124520	Bin1157	15.805	5.71078	14.577	16.753	5.679	0.37	0.1973
sRNA.cluster.124522	Bin1273	16.417	12.6914	15.564	16.535	3.292	-0.175	0.4536
sRNA.cluster.124526	Bin736	21.991	21.0974	21.097	22.575	-5.596	-0.164	0.6291
sRNA.cluster.12453	Bin1322	0.36	18.1384	0	0.647	-12.3	3.4	0.524
sRNA.cluster.124530	Bin763	27.195	6.95141	26.979	27.479	2.675	-0.372	0.1998
sRNA.cluster.124531	Bin732	21.097	25.7896	20.347	21.435	5.375	-0.005	0.671
sRNA.cluster.124532	Bin1503	10.184	5.10938	9.737	11.306	-2.216	-2.054	0.12
sRNA.cluster.12454	Bin89	16.573	6.43265	14.835	17.944	39.551	10.344	0.1994
sRNA.cluster.12454	Bin809	4.738	6.47502	3.791	5.85	36.887	5.337	0.2123
sRNA.cluster.124548	Bin597	20.13	29.045	19.646	20.447	11.675	-1.463	0.6842
sRNA.cluster.124549	Bin1285	17.897	26.0128	17.408	18.475	5.995	0.811	0.6656
sRNA.cluster.12455	Bin623	27.529	5.88506	27.132	28.531	8.708	-2.507	0.2397
sRNA.cluster.124555	Bin493	30.208	6.44923	29.307	30.421	-2.974	1.388	0.2018
sRNA.cluster.124557	Bin141	27.772	10.9416	26.478	28.223	3.098	1.105	0.343
sRNA.cluster.124558	Bin409	10.746	20.901	10.164	10.843	-7.645	-0.543	0.6058
sRNA.cluster.124562	Bin1256	13.714	11.245	12.681	13.904	-4.282	-1.077	0.3555
sRNA.cluster.124575	Bin780	0.296	16.7559	0.153	0.44	-36.479	4.903	0.5226
sRNA.cluster.12458	Bin84	14.658	8.31267	13.858	15.994	0.815	10.155	0.0061
sRNA.cluster.124600	Bin123	23.132	12.6397	23.08	23.616	7.546	-0.602	0.4468
sRNA.cluster.124602	Bin488	29.695	12.4577	29.307	30.103	9.368	0.633	0.315
sRNA.cluster.124602	Bin1285	17.897	14.4827	17.408	18.475	9.704	-4.058	0.3304
sRNA.cluster.124605	Bin524	36.267	20.7395	36.194	36.516	5.679	-0.133	0.5735
sRNA.cluster.124607	Bin1413	22.543	5.03792	21.48	23.021	2.964	1.207	0.1703
sRNA.cluster.124617	Bin791	1.428	46.1853	1.356	1.506	32.098	-2.513	0.8719
sRNA.cluster.124623	Bin310	19.964	40.1532	19.896	20.119	13.302	-1.077	0.8254
sRNA.cluster.124627	Bin988	24.96	25.2738	24.933	25.184	12.066	-2.367	0.6326
sRNA.cluster.124628	Bin326	29.875	17.4059	29.715	30.007	12.918	-2.239	0.5025
sRNA.cluster.124629	Bin732	21.097	5.92255	20.347	21.937	1.592	-2.605	0.0972
sRNA.cluster.124632	Bin317	28.023	8.45653	25.348	28.58	-3.368	1.561	0.1994
sRNA.cluster.124632	Bin732	21.097	18.8156	20.576	21.435	5.262	-2.891	0.388
sRNA.cluster.124636	Bin234	2.556	8.99361	2.029	4.027	2.944	-0.614	0.2845
sRNA.cluster.124637	Bin628	28.103	17.4858	27.873	28.45	5.254	0.078	0.5428
sRNA.cluster.12464	Bin1507	11.306	5.76022	10.615	12.642	-0.01	-9.898	0.0113
sRNA.cluster.12465	Bin913	1.995	15.5893	1.153	2.058	-4.407	0.268	0.4837
sRNA.cluster.124656	Bin197	39.71	16.4355	39.693	39.998	3.011	0.631	0.493
sRNA.cluster.124657	Bin2	0.153	37.5766	0	0.518	-23.917	-0.603	0.8287
sRNA.cluster.124659	Bin1121	2.302	10.8852	1.021	4.295	4.325	-0.075	0.3814
sRNA.cluster.12466	Bin757	26.564	10.3108	26.141	27.111	8.401	-0.162	0.3311
sRNA.cluster.124660	Bin1258	13.848	8.36892	13.714	13.904	-18.995	-3.727	0.2477
sRNA.cluster.124667	Bin1236	8.234	13.8707	7.224	10.267	-15.912	-1.547	0.4444
sRNA.cluster.124668	Bin553	5.337	28.4487	4.699	7.628	-9.288	1.335	0.6901
sRNA.cluster.124676	Bin686	6.384	9.26368	6.329	7.225	-4.604	0.779	0.3733
sRNA.cluster.124691	Bin1090	22.993	23.2686	22.44	23.286	-8.532	0.24	0.6497
sRNA.cluster.124693	Bin1119	0.956	22.2611	0	2.302	-4.1	0.057	0.6303
sRNA.cluster.1247	Bin290	18.087	11.0055	16.63	18.597	12.483	2.833	0.3743
sRNA.cluster.12470	Bin484	28.768	33.6902	28.456	29.043	16.151	-0.501	0.7712
sRNA.cluster.124707	Bin1498	9.616	20.8932	8.465	10.044	-7.981	0.414	0.6052
sRNA.cluster.124708	Bin144	28.979	6.01466	28.223	30.629	3.23	-0.738	0.1906
sRNA.cluster.124711	Bin163	32.358	25.8387	31.429	33.201	56.114	-4.498	0.6709
sRNA.cluster.124713	Bin1156	15.269	18.8113	13.482	15.805	-6.649	0.553	0.4741
sRNA.cluster.124714	Bin256	6.228	24.6558	5.867	6.358	4.454	-0.706	0.6686
sRNA.cluster.124719	Bin873	22.914	11.9497	22.569	23.284	3.867	0.282	0.4231
sRNA.cluster.12472	Bin1536	17.872	56.3129	17.762	17.949	-50.335	-22.772	0.8315
sRNA.cluster.124721	Bin450	21.293	13.7573	20.097	23.605	-4.494	-1.521	0.4376
sRNA.cluster.124724	Bin989	25.184	17.9698	24.96	25.589	-8.414	-4.977	0.4741
sRNA.cluster.124725	Bin722	18.843	10.0566	18.752	19.627	3.841	-1.721	0.3047
sRNA.cluster.124729	Bin1001	0	19.067	0	0.352	12.507	-0.737	0.647
sRNA.cluster.12473	Bin273	9.639	21.3797	9.443	10.168	-18.603	9.562	0.5107
sRNA.cluster.124735	Bin1285	17.897	41.365	17.408	18.318	-23.538	-0.843	0.8389
sRNA.cluster.124736	Bin317	28.023	5.21439	25.348	28.58	6.774	-5.19	0.1287
sRNA.cluster.124737	Bin207	40.418	6.07163	39.858	40.89	-2.538	0.687	0.1979
sRNA.cluster.124740	Bin754	26.22	7.44292	24.896	27.158	-4.052	1.399	0.2703
sRNA.cluster.124747	Bin505	32.614	5.25783	31.108	32.987	1.319	1.401	0.1132
sRNA.cluster.124748	Bin1356	6.795	7.87126	5.85	7.493	-3.368	0.848	0.2441
sRNA.cluster.124750	Bin1299	20.473	25.7774	20.22	20.933	14.562	-0.088	0.6198
sRNA.cluster.124756	Bin1415	22.66	23.5066	22.639	22.777	-14.796	1.966	0.5873
sRNA.cluster.124756	Bin1514	13.952	8.88586	12.837	15.09	-11.523	2.472	0.2253
sRNA.cluster.124757	Bin559	11.056	5.82322	9.03	11.551	2.454	-2.837	0.153
sRNA.cluster.124757	Bin1084	20.764	5.95189	19.288	21.135	3.699	-0.407	0.2073
sRNA.cluster.124758	Bin507	33.101	8.39558	32.614	33.744	-2.741	0.175	0.3012
sRNA.cluster.124759	Bin374	2.762	13.4077	2.385	3.417	147.174	-5.241	0.4471
sRNA.cluster.12476	Bin1544	19.437	16.6778	18.499	19.873	3.473	0.785	0.4905
sRNA.cluster.124761	Bin207	40.418	44.0388	40.39	40.777	-20.668	1.377	0.8538
sRNA.cluster.124763	Bin1105	25.008	44.4246	24.982	25.14	-57.612	0.054	0.8696
sRNA.cluster.124764	Bin552	4.699	9.14417	4.204	5.775	-8.128	-0.828	0.321
sRNA.cluster.124772	Bin1421	23.177	30.5159	23.021	23.568	-36.935	2.756	0.7558
sRNA.cluster.124773	Bin1198	20.734	6.66308	20.152	21.258	2.661	-0.619	0.2382
sRNA.cluster.124779	Bin1314	23.009	5.42392	22.491	23.252	-2.794	-1.679	0.0871
sRNA.cluster.124779	Bin1453	28.764	23.9417	28.202	29.337	7.694	0.567	0.6282
sRNA.cluster.12478	Bin78	13.319	32.9594	12.26	13.652	-32.568	4.849	0.7666
sRNA.cluster.124782	Bin1324	0.752	6.87895	0.36	1.178	4.222	-1.415	0.2418
sRNA.cluster.124786	Bin809	4.738	12.0592	3.506	5.001	6.114	0.125	0.3894
sRNA.cluster.12479	Bin1207	21.863	21.7242	21.797	22.08	-6.773	-0.065	0.6916
sRNA.cluster.124797	Bin839	13.77	18.0631	12.765	14.251	-6.405	0.198	0.5961
sRNA.cluster.12480	Bin4	0.551	15.0456	0.518	0.881	-4.248	-0.514	0.4666
sRNA.cluster.124800	Bin342	33.023	6.11726	32.96	33.833	4.435	-5.363	0.0165
sRNA.cluster.124800	Bin826	7.185	42.8225	7.096	7.363	34.645	2.065	0.853
sRNA.cluster.124802	Bin1016	3.354	9.98722	2.579	3.946	8.247	2.547	0.3929
sRNA.cluster.12481	Bin1173	18.24	11.9502	17.823	18.689	-8.238	6.108	0.3647
sRNA.cluster.124819	Bin1361	7.694	5.95944	7.451	8.782	2.035	0.694	0.1715
sRNA.cluster.124824	Bin873	22.914	9.3875	22.569	23.284	7.603	1.217	0.3368
sRNA.cluster.124827	Bin1410	21.866	5.05902	21.48	23.021	-1.606	-0.452	0.139
sRNA.cluster.124830	Bin1220	4.395	13.3609	2.827	4.582	3.362	-0.885	0.4312
sRNA.cluster.124844	Bin182	36.961	5.08168	36.578	37.899	-0.949	3.522	0.0517
sRNA.cluster.124844	Bin1144	9.942	12.4795	8.604	10.571	-4.025	0.437	0.412
sRNA.cluster.12485	Bin907	0.754	38.6291	0.694	1.153	11.394	-5.866	0.7209
sRNA.cluster.124851	Bin551	4.288	20.3937	4.123	4.699	8.222	0.16	0.5788
sRNA.cluster.124854	Bin601	20.867	5.10457	20.116	21.19	-4.868	3.592	0.1656
sRNA.cluster.124866	Bin1087	22.226	22.8136	21.809	22.44	-9.352	-7.705	0.4805
sRNA.cluster.124867	Bin359	0	54.1302	0	0.18	41.85	-28.244	0.7356
sRNA.cluster.124869	Bin906	0.694	24.4834	0.624	0.9	5.766	-0.161	0.6471
sRNA.cluster.124871	Bin1337	2.891	5.45551	2.653	3.551	3.21	-1.578	0.1763
sRNA.cluster.124872	Bin912	1.648	10.3932	1.634	2.058	3.059	0.97	0.3598
sRNA.cluster.124873	Bin433	15.237	6.02118	15.191	15.644	-0.201	-2.782	0.0112
sRNA.cluster.12489	Bin486	29.198	12.4784	28.768	29.695	-43.025	-10.067	0.3924
sRNA.cluster.124890	Bin454	22.116	13.9809	20.097	23.605	-2.828	-0.827	0.4341
sRNA.cluster.124891	Bin1127	4.868	5.00437	3.054	6.066	-6.793	0.565	0.2036
sRNA.cluster.124895	Bin36	4.483	13.1101	4.402	4.607	-8.838	0.633	0.3686
sRNA.cluster.124895	Bin704	15.538	6.49976	14.325	15.849	4.444	-1.709	0.1505
sRNA.cluster.124895	Bin827	7.363	5.15833	6.992	9.239	6.595	-1.263	0.1037
sRNA.cluster.124896	Bin488	29.695	26.9925	29.307	30.036	9.451	-0.53	0.7125
sRNA.cluster.124898	Bin1121	2.302	12.7895	1.021	4.295	-3.478	0.046	0.4172
sRNA.cluster.124906	Bin364	1.506	38.0732	1.177	1.542	36.163	-1.762	0.7983
sRNA.cluster.124906	Bin1322	0.36	6.31492	0	0.647	-11.516	-6.224	0.0491
sRNA.cluster.124908	Bin804	3.082	7.78658	2.319	3.791	2.744	1.303	0.2423
sRNA.cluster.124918	Bin1012	2.056	7.40958	0.941	3.348	-12.279	-3.308	0.2624
sRNA.cluster.12492	Bin323	29.619	8.02083	28.37	30.007	-5.944	1.207	0.2734
sRNA.cluster.124922	Bin860	20.323	27.6587	20.225	20.678	-20.184	2.333	0.6883
sRNA.cluster.124925	Bin448	19.652	17.6639	18.519	21.293	-5.634	1.562	0.5075
sRNA.cluster.124926	Bin147	29.176	15.3303	28.979	30.629	9.894	0.987	0.4969
sRNA.cluster.124929	Bin22	3.156	35.2952	2.647	3.238	-37.703	-7.362	0.7553
sRNA.cluster.12493	Bin306	19.721	12.7468	19.547	19.872	-4.059	0.79	0.4284
sRNA.cluster.124931	Bin575	15.645	13.952	15.088	15.825	-4.821	-1.895	0.4118
sRNA.cluster.124932	Bin1245	10.522	20.6018	8.831	11.078	3.569	-0.622	0.5698
sRNA.cluster.124944	Bin86	15.994	5.54724	14.835	17.944	-0.891	-1.94	0.0401
sRNA.cluster.12495	Bin76	12.428	28.3903	11.717	13.652	-12.47	-0.655	0.6997
sRNA.cluster.124952	Bin819	6.336	5.48768	6.025	6.843	2.201	0.403	0.2159
sRNA.cluster.12496	Bin400	9.354	9.34158	8.331	9.414	3.855	0.603	0.3181
sRNA.cluster.124962	Bin1065	16.495	16.1045	16.021	16.928	3.589	0.777	0.465
sRNA.cluster.124969	Bin483	28.485	27.7032	28.456	28.768	29.701	-1.902	0.7062
sRNA.cluster.124972	Bin877	23.866	18.2555	23.849	24.424	4.184	0.705	0.5075
sRNA.cluster.124981	Bin1283	17.087	26.1173	16.856	17.897	21.825	-6.231	0.6682
sRNA.cluster.124984	Bin1145	10.127	35.49	9.942	10.626	-9.95	-0.863	0.7936
sRNA.cluster.124993	Bin1247	11.763	7.01968	10.522	11.916	-3.548	1.278	0.2377
sRNA.cluster.124999	Bin113	22.002	15.9753	21.922	22.143	4.781	-0.184	0.5317
sRNA.cluster.125003	Bin32	4.264	25.2288	4.183	4.387	7.199	-1.283	0.6943
sRNA.cluster.125015	Bin1015	3.348	18.8067	2.579	3.389	5.692	-1.636	0.51
sRNA.cluster.125019	Bin563	12.147	5.53833	11.551	12.986	-2.238	0.464	0.2054
sRNA.cluster.125021	Bin551	4.288	17.5448	4.123	5.337	-3.763	1.016	0.5298
sRNA.cluster.125023	Bin889	26.941	26.5617	26.883	27.45	-10.595	-0.699	0.697
sRNA.cluster.125027	Bin450	21.293	9.33387	20.097	23.605	3.177	-0.001	0.3301
sRNA.cluster.125035	Bin1125	4.295	33.8135	3.054	5.795	14.049	-0.939	0.7902
sRNA.cluster.12504	Bin1035	7.236	23.1688	7.206	7.459	-34.425	5.556	0.7533
sRNA.cluster.125047	Bin363	1.177	17.9013	0.37	1.542	-4.721	0.24	0.5418
sRNA.cluster.125050	Bin272	9.551	22.2439	9.443	10.168	-6.436	1.875	0.6349
sRNA.cluster.125053	Bin865	21.179	10.2688	21.072	22.097	4.049	-0.259	0.3344
sRNA.cluster.125055	Bin270	9.233	9.67963	9.101	9.551	-4.674	-2.339	0.3051
sRNA.cluster.125060	Bin615	24.956	5.28997	23.903	26.562	2.478	-0.864	0.1526
sRNA.cluster.125062	Bin788	1.267	31.0848	1.05	1.298	-6.747	0.852	0.7313
sRNA.cluster.125065	Bin798	2.03	48.4294	2.001	2.126	-36.372	3.122	0.8844
sRNA.cluster.125066	Bin1479	5.276	5.25015	3.952	6.043	1.557	4.23	0.0408
sRNA.cluster.125068	Bin1421	23.177	24.7485	23.021	23.568	-7.728	-0.368	0.5547
sRNA.cluster.125071	Bin1340	3.19	6.12218	3.09	3.551	-0.436	2.809	0.0177
sRNA.cluster.125074	Bin455	23.605	5.19035	22.116	24.723	1.844	-0.01	0.1847
sRNA.cluster.125086	Bin1195	20.237	12.2932	20.201	20.734	3.603	-0.473	0.3798
sRNA.cluster.125088	Bin1329	1.66	17.5519	1.423	1.939	-3.273	0.344	0.543
sRNA.cluster.125089	Bin1200	20.812	38.7619	20.734	21.258	-24.183	0.062	0.8094
sRNA.cluster.125090	Bin684	6.029	27.6118	5.246	6.384	5.795	-0.605	0.6875
sRNA.cluster.125095	Bin600	20.736	5.1728	20.116	21.19	-19.263	10.153	0.1628
sRNA.cluster.125096	Bin1073	18.328	33.0804	17.911	18.507	-6.354	-1.922	0.7217
sRNA.cluster.12510	Bin795	1.766	29.4361	1.71	1.915	10.905	0.03	0.7268
sRNA.cluster.125102	Bin666	2.033	12.761	1.185	2.283	-5.091	-0.008	0.451
sRNA.cluster.125103	Bin1056	14.674	14.6766	14.533	15.502	-4.147	-0.271	0.4509
sRNA.cluster.125119	Bin1123	3.047	22.932	1.021	4.295	-5.022	0.765	0.6382
sRNA.cluster.12512	Bin813	5.85	6.06785	4.738	6.147	3.014	-2.017	0.1713
sRNA.cluster.12513	Bin653	0.154	5.04758	0.124	0.704	3.1	1.804	0.1484
sRNA.cluster.125134	Bin123	23.132	5.54123	22.74	23.616	1.289	-4.412	0.0139
sRNA.cluster.125134	Bin1501	9.737	8.92439	8.465	10.184	-4.121	-0.253	0.3004
sRNA.cluster.12514	Bin767	27.479	8.93541	27.387	27.962	-5.97	0.367	0.3074
sRNA.cluster.125147	Bin548	3.995	8.0542	3.662	4.288	2.885	-1.139	0.2834
sRNA.cluster.125152	Bin275	10.168	7.53992	9.443	11.058	1.983	-1.085	0.2301
sRNA.cluster.12516	Bin190	38.894	47.8595	38.563	39.168	-87.497	7.776	0.8934
sRNA.cluster.125166	Bin126	23.459	12.188	23.08	23.616	-4.842	0.158	0.3914
sRNA.cluster.125167	Bin155	31.015	5.69832	29.608	31.429	-3.963	-1.24	0.158
sRNA.cluster.125167	Bin285	16.207	10.3978	14.212	17.935	5.466	0.103	0.3294
sRNA.cluster.125172	Bin578	16.319	47.8214	15.552	17.098	-148.884	-16.761	0.8793
sRNA.cluster.12518	Bin1544	19.437	23.6112	19.298	19.769	7.035	-2.916	0.5858
sRNA.cluster.125181	Bin864	21.072	16.4034	20.478	21.733	4.055	-0.052	0.4929
sRNA.cluster.125188	Bin1089	22.92	5.62315	22.226	23.773	2.259	-0.569	0.2152
sRNA.cluster.12519	Bin1022	4.363	5.2318	3.354	5.62	17.317	9.13	0.1734
sRNA.cluster.125192	Bin78	13.319	17.8787	11.717	13.652	5.356	-1.054	0.575
sRNA.cluster.125194	Bin40	4.815	8.53996	4.607	4.918	-4.221	-1.136	0.3214
sRNA.cluster.125195	Bin442	16.731	16.2	16.451	16.848	146.358	-10.527	0.9179
sRNA.cluster.125195	Bin448	19.652	8.35491	18.519	21.293	150.257	-6.101	0.0096
sRNA.cluster.1252	Bin1529	16.868	18.808	16.368	17.095	-7.38	-0.398	0.5578
sRNA.cluster.12520	Bin1310	22.624	6.94253	22.201	23.252	5.261	2.985	0.2385
sRNA.cluster.125207	Bin1376	11.612	6.70079	10.228	14.486	-5.824	0.09	0.2258
sRNA.cluster.12521	Bin962	19.591	27.7805	19.029	20.191	19.468	0.328	0.7023
sRNA.cluster.125217	Bin870	22.203	30.7805	21.733	22.569	-7.154	0.511	0.7368
sRNA.cluster.125228	Bin1534	17.628	14.9941	17.095	17.872	3.438	0.14	0.481
sRNA.cluster.125229	Bin488	29.695	38.2592	29.307	29.979	14.7	-2.8	0.7973
sRNA.cluster.125232	Bin573	15.306	7.09482	15.088	16.319	3.703	1.063	0.2898
sRNA.cluster.125239	Bin657	0.528	18.7897	0.466	0.704	-4.018	-0.053	0.5408
sRNA.cluster.12524	Bin834	10.503	10.784	10.129	12.626	-9.624	-0.679	0.3696
sRNA.cluster.125243	Bin1130	6.985	6.03478	5.795	8.345	2.142	1.18	0.2082
sRNA.cluster.125259	Bin1066	16.928	26.275	16.495	17.563	8.038	-0.788	0.6933
sRNA.cluster.125260	Bin264	8.056	32.4085	7.948	8.526	13.559	-0.959	0.7314
sRNA.cluster.125260	Bin1150	11.027	5.23445	9.942	13.482	2.837	-1.777	0.0589
sRNA.cluster.125263	Bin552	4.699	44.3084	4.288	5.337	-99.494	-0.424	0.9163
sRNA.cluster.125264	Bin879	24.424	21.421	24.033	24.506	22.744	-15.798	0.4577
sRNA.cluster.125267	Bin962	19.591	24.9262	19.436	20.191	10.923	-0.163	0.6634
sRNA.cluster.125271	Bin709	16.024	6.43527	15.296	17.379	-2.862	-0.771	0.2287
sRNA.cluster.125273	Bin1544	19.437	10.4493	19.188	19.873	7.081	2.688	0.3218
sRNA.cluster.125277	Bin152	30.629	5.68086	29.608	31.429	3.702	0.659	0.2295
sRNA.cluster.125282	Bin827	7.363	5.41714	6.557	8.459	4.728	0.545	0.2063
sRNA.cluster.125292	Bin1018	3.533	5.22795	2.579	3.946	3.379	-0.478	0.1644
sRNA.cluster.125293	Bin137	27.056	42.2054	26.478	27.539	-14.164	-0.805	0.8287
sRNA.cluster.125296	Bin1380	14.543	13.7239	14.511	16.007	3.019	-0.127	0.473
sRNA.cluster.125297	Bin784	0.651	18.1363	0.488	1.05	4.16	0.27	0.5376
sRNA.cluster.125303	Bin804	3.082	25.9553	2.447	3.506	-5.723	-0.079	0.673
sRNA.cluster.125305	Bin443	16.848	20.7562	16.63	18.115	4.863	-0.166	0.5735
sRNA.cluster.125308	Bin466	25.288	10.4283	24.846	25.932	5.659	0.771	0.3569
sRNA.cluster.125319	Bin1410	21.866	5.85595	21.48	22.871	-10.912	-6.402	0.1966
sRNA.cluster.125320	Bin742	22.946	15.5887	22.435	23.607	-3.953	0.564	0.4754
sRNA.cluster.125326	Bin472	27.497	23.1942	27.402	27.646	5.304	-1.24	0.6149
sRNA.cluster.125328	Bin1155	14.577	32.4511	13.482	15.269	-7.078	0.009	0.7445
sRNA.cluster.125344	Bin827	7.363	6.58709	7.096	8.459	3.488	0.347	0.2715
sRNA.cluster.125344	Bin1137	8.361	6.20291	7.333	9.415	3.074	0.563	0.1808
sRNA.cluster.125351	Bin151	29.608	28.3959	29.543	30.629	4.949	-0.758	0.716
sRNA.cluster.125352	Bin1049	12.947	5.18826	9.645	13.758	-1.81	2.542	0.0698
sRNA.cluster.125356	Bin1119	0.956	16.3728	0	2.302	6.507	0.606	0.4807
sRNA.cluster.125357	Bin799	2.126	23.4633	2.001	2.447	9.098	2.401	0.6089
sRNA.cluster.125360	Bin1189	19.552	27.4077	19.164	19.71	-7.885	-0.969	0.719
sRNA.cluster.125362	Bin552	4.699	27.9242	4.288	5.337	-8.829	1.331	0.6866
sRNA.cluster.125368	Bin485	29.043	7.76992	28.456	29.979	3.147	0.921	0.2775
sRNA.cluster.12537	Bin1250	12.229	8.7969	11.763	12.456	-8.43	2.256	0.2723
sRNA.cluster.125378	Bin827	7.363	5.04556	6.506	8.459	1.225	-2.281	0.0722
sRNA.cluster.125382	Bin1304	21.96	5.683	21.321	22.201	0.312	2.193	0.0025
sRNA.cluster.125382	Bin1549	20.547	5.08451	19.769	21.232	-0.082	2.04	0.0014
sRNA.cluster.125384	Bin804	3.082	5.13941	2.126	3.506	-2.358	0.293	0.1669
sRNA.cluster.125396	Bin1364	8.782	5.45312	7.733	9.804	2.14	0.04	0.1931
sRNA.cluster.12540	Bin234	2.556	46.6395	2.029	2.699	45.454	-4.93	0.87
sRNA.cluster.125401	Bin327	30.007	5.98572	29.8	30.639	-2.581	-0.856	0.22
sRNA.cluster.125406	Bin197	39.71	13.2538	39.032	40.195	3.813	-0.98	0.3983
sRNA.cluster.125414	Bin92	17.944	5.92716	16.833	19.069	-3.511	1.152	0.2183
sRNA.cluster.125420	Bin1239	8.831	8.74732	7.224	9.367	-3.548	-1.577	0.2742
sRNA.cluster.125424	Bin408	10.164	15.2769	9.941	10.843	3.947	0.745	0.486
sRNA.cluster.125425	Bin720	18.346	11.0966	17.379	18.752	2.635	-1.683	0.3414
sRNA.cluster.12543	Bin389	6.28	10.7918	5.946	7.599	3.889	0.4	0.4162
sRNA.cluster.125432	Bin275	10.168	8.19454	9.443	11.974	5.941	-0.614	0.2225
sRNA.cluster.125432	Bin1139	8.604	12.2216	8.361	9.686	6.944	-0.957	0.3367
sRNA.cluster.12544	Bin1160	16.753	14.8843	16.314	17.016	17.712	-2.185	0.4839
sRNA.cluster.125440	Bin296	18.713	32.49	18.677	18.825	6.15	0.027	0.7469
sRNA.cluster.125441	Bin597	20.13	8.70339	19.475	20.867	2.993	-0.653	0.2944
sRNA.cluster.125444	Bin1142	9.686	5.23121	9.415	10.626	-1.592	2.996	0.0826
sRNA.cluster.125445	Bin1153	11.723	16.9486	11.111	13.482	3.579	1.848	0.4638
sRNA.cluster.125446	Bin799	2.126	5.11643	1.267	2.447	-2.479	1.129	0.164
sRNA.cluster.125448	Bin578	16.319	21.0492	15.552	17.098	5.865	-0.319	0.5932
sRNA.cluster.12545	Bin1431	25.119	5.84222	23.568	25.441	-5.08	-1.785	0.1821
sRNA.cluster.125454	Bin352	33.833	16.0008	33.825	33.914	-5.714	-0.482	0.486
sRNA.cluster.125458	Bin1137	8.361	6.91971	7.333	9.415	-2.568	-1.252	0.2051
sRNA.cluster.125467	Bin1435	25.697	13.9625	25.667	26.357	6.962	1.185	0.4553
sRNA.cluster.12547	Bin1415	22.66	23.9722	22.543	22.777	32.129	-8.04	0.6402
sRNA.cluster.125473	Bin841	14.494	9.7344	13.077	16.026	5.832	0.34	0.374
sRNA.cluster.125479	Bin801	2.447	5.02659	2.001	3.506	3.7	2.387	0.0739
sRNA.cluster.125479	Bin1210	0	17.0232	0	0.977	7.781	0.957	0.5021
sRNA.cluster.125481	Bin1240	8.929	5.86316	7.224	9.908	-10.661	0.521	0.2202
sRNA.cluster.125482	Bin492	30.103	27.2908	29.307	30.208	6.467	0.892	0.6757
sRNA.cluster.125487	Bin1325	0.831	32.5853	0.752	1.178	9.784	-0.255	0.731
sRNA.cluster.12549	Bin20	2.52	17.7103	1.929	3.156	-91.801	12.265	0.5081
sRNA.cluster.12549	Bin368	1.854	5.07233	0.37	2.014	22.578	-52.138	0.0276
sRNA.cluster.125496	Bin152	30.629	20.751	29.608	30.835	4.791	0.909	0.5689
sRNA.cluster.12550	Bin1549	20.547	49.3649	20.281	21.12	30.25	-19.125	0.75
sRNA.cluster.125500	Bin1465	1.669	5.89169	1.018	2.15	0.85	-1.728	0.0544
sRNA.cluster.125503	Bin735	21.937	19.0981	21.097	21.991	4.966	-1.7	0.5393
sRNA.cluster.125508	Bin1332	2.313	6.89993	1.66	2.756	-3.79	-0.018	0.2407
sRNA.cluster.125511	Bin437	15.644	36.878	15.587	15.67	11.035	1.378	0.8077
sRNA.cluster.12552	Bin635	28.599	40.4089	28.531	29.189	-21.201	-16.668	0.616
sRNA.cluster.12553	Bin812	5.108	20.7937	4.869	5.999	18.111	-1.84	0.5288
sRNA.cluster.12553	Bin1243	9.908	6.98887	8.831	11.078	6.665	-2.038	0.1155
sRNA.cluster.125545	Bin1427	24.329	16.4905	24.034	24.756	10.03	0.019	0.5299
sRNA.cluster.12555	Bin457	24.085	50.1267	23.775	24.723	412.01	2.579	0.8969
sRNA.cluster.125552	Bin591	19.441	5.64405	18.798	19.646	1.776	-6.609	0.0339
sRNA.cluster.125564	Bin456	23.775	5.51466	22.116	24.846	-4.132	3.718	0.1483
sRNA.cluster.125582	Bin360	0.18	12.47	0	1.177	-4.937	-1.341	0.3548
sRNA.cluster.125582	Bin547	3.797	5.38858	3.311	4.699	2.321	-2.042	0.0942
sRNA.cluster.12560	Bin1290	19.084	11.1454	18.475	19.241	80.043	-18.68	0.4311
sRNA.cluster.125622	Bin554	5.775	5.51366	5.337	7.628	-146.066	-169.194	0.0379
sRNA.cluster.125622	Bin568	14.009	8.43315	13.066	14.212	-290.305	-327.31	0.0161
sRNA.cluster.125630	Bin927	6.063	19.2243	5.403	6.347	4.73	-0.168	0.5446
sRNA.cluster.125632	Bin829	8.935	6.37309	7.363	9.916	-4.665	-2.677	0.2333
sRNA.cluster.125642	Bin521	36.104	13.8186	35.955	36.391	-8.961	0.462	0.4643
sRNA.cluster.125643	Bin316	25.348	5.57936	23.27	28.023	-0.351	-2.519	0.0013
sRNA.cluster.125644	Bin1084	20.764	5.16263	19.856	22.226	0.904	-9.954	0.0038
sRNA.cluster.12566	Bin441	16.63	16.9107	15.587	16.848	-38.591	-4.459	0.5076
sRNA.cluster.12566	Bin1393	19.026	7.15382	18.942	19.134	-27.947	-5.382	0.128
sRNA.cluster.125680	Bin271	9.443	13.7636	8.757	9.551	2.815	0.796	0.407
sRNA.cluster.125688	Bin1247	11.763	6.24256	10.522	11.916	6.476	-2.651	0.2044
sRNA.cluster.125695	Bin1318	23.252	12.1982	23.009	23.252	-9.023	5.844	0.2915
sRNA.cluster.125699	Bin1045	8.803	5.11565	7.84	9.315	5.318	2.723	0.182
sRNA.cluster.12570	Bin1355	6.605	10.1528	5.81	7.493	-6.95	0.676	0.2963
sRNA.cluster.125700	Bin1322	0.36	28.3809	0.281	0.647	-92.569	13.854	0.6917
sRNA.cluster.125718	Bin1383	16.231	6.87725	14.554	16.608	-5.217	-2.436	0.1886
sRNA.cluster.125719	Bin1394	19.134	50.2119	19.026	19.91	-40.053	0.14	0.9011
sRNA.cluster.12573	Bin603	21.19	5.25476	20.867	22.288	-1.776	3.527	0.0596
sRNA.cluster.125745	Bin1138	8.483	13.2668	8.345	8.604	-5.224	2.806	0.221
sRNA.cluster.125745	Bin1153	11.723	8.1909	11.027	13.482	-0.205	3.597	0.2146
sRNA.cluster.125750	Bin1412	22.33	12.8496	21.48	22.639	-13.311	0.567	0.3824
sRNA.cluster.125759	Bin804	3.082	5.12761	2.03	3.333	-4.348	-5.966	0.0778
sRNA.cluster.125760	Bin578	16.319	11.5503	15.825	17.519	7.85	0.301	0.3236
sRNA.cluster.125760	Bin609	22.288	5.12492	21.19	22.818	-3.571	-1.506	0.1588
sRNA.cluster.125761	Bin787	1.05	17.4236	0.908	1.267	5.208	-0.8	0.4934
sRNA.cluster.125769	Bin509	33.5	5.1483	32.614	34.303	-7.647	-4.057	0.1649
sRNA.cluster.125776	Bin884	25.319	10.6681	25.005	26.688	-3.29	-0.63	0.3291
sRNA.cluster.125777	Bin1188	19.299	5.08036	19.028	20.488	-2.342	0.509	0.173
sRNA.cluster.12580	Bin1554	21.854	45.6056	21.636	21.9	22.266	-2.262	0.856
sRNA.cluster.125800	Bin1188	19.299	5.98771	18.141	20.201	4.407	0.508	0.2328
sRNA.cluster.125805	Bin317	28.023	5.67269	25.348	29.619	2.211	-0.214	0.2417
sRNA.cluster.12581	Bin577	16.128	5.51907	15.088	17.371	-5.522	-11.19	0.0001
sRNA.cluster.125819	Bin271	9.443	5.51231	8.757	9.551	-0.388	3.026	0.0048
sRNA.cluster.12582	Bin4	0.551	26.9222	0.518	0.783	13.812	-1.266	0.6985
sRNA.cluster.125822	Bin296	18.713	5.63115	18.539	19.432	5.481	0.372	0.2358
sRNA.cluster.125834	Bin1564	24.118	31.0835	23.665	24.15	15.2	-1.83	0.7418
sRNA.cluster.125840	Bin60	8.561	13.8923	8.307	9.765	6.465	-0.555	0.4537
sRNA.cluster.125842	Bin1069	17.078	11.326	16.021	17.563	36.99	-23.986	0.2895
sRNA.cluster.125843	Bin386	5.576	37.1128	5.324	5.679	-15.477	-6.04	0.7373
sRNA.cluster.12586	Bin838	13.646	32.7263	12.765	14.251	-7.832	-0.557	0.7447
sRNA.cluster.125870	Bin1130	6.985	13.6898	5.795	7.133	25.722	6.972	0.4143
sRNA.cluster.125885	Bin730	20.347	7.87718	19.089	20.576	-3.441	-0.118	0.2461
sRNA.cluster.12589	Bin636	28.666	12.7087	27.873	29.189	-10.216	1.539	0.3885
sRNA.cluster.125899	Bin1319	0	30.5274	0	0.214	-7.678	1.765	0.7074
sRNA.cluster.1259	Bin439	16.01	20.2409	15.67	16.731	-51.811	-13.578	0.5493
sRNA.cluster.125935	Bin663	1.388	20.8994	1.185	1.973	-4.004	0.045	0.5911
sRNA.cluster.125938	Bin594	19.574	7.99197	18.798	20.116	3.623	-1.861	0.2302
sRNA.cluster.12594	Bin608	21.911	6.50778	21.002	22.818	-3.646	1.916	0.1838
sRNA.cluster.125941	Bin1150	11.027	6.37538	9.942	11.111	5.212	5.723	0.1648
sRNA.cluster.125943	Bin864	21.072	7.36691	20.478	22.037	-3.161	0.242	0.2411
sRNA.cluster.125956	Bin1145	10.127	44.2847	9.942	10.626	21.868	2.524	0.8562
sRNA.cluster.125979	Bin174	34.69	9.23327	33.675	36.06	-2.366	-0.361	0.3433
sRNA.cluster.12598	Bin1172	18.141	17.4994	17.946	18.483	8.94	-1.734	0.4946
sRNA.cluster.12599	Bin697	12.235	17.102	10.739	13.247	-6.51	1.319	0.4889
sRNA.cluster.125990	Bin485	29.043	7.70004	28.456	29.695	54.736	2.725	0.2596
sRNA.cluster.126004	Bin1212	0.839	15.4965	0	0.977	-3.816	0.759	0.5163
sRNA.cluster.126006	Bin1435	25.697	25.5495	25.667	26.357	13.479	2.16	0.6522
sRNA.cluster.126024	Bin171	33.675	15.715	33.545	34.056	-3.748	0.144	0.4918
sRNA.cluster.12605	Bin92	17.944	17.691	16.833	19.069	16.71	-0.99	0.5179
sRNA.cluster.12606	Bin261	7.356	20.1508	6.665	7.45	-6.799	0.989	0.5469
sRNA.cluster.126068	Bin753	26.141	14.2585	24.896	26.979	-5.855	-0.189	0.4193
sRNA.cluster.126075	Bin1115	0.524	47.0296	0.444	2.302	24.119	-2.11	0.882
sRNA.cluster.12608	Bin121	22.74	26.8389	22.696	23.08	-9.868	-4.537	0.6282
sRNA.cluster.126081	Bin928	6.347	36.2164	6.063	6.638	26.222	-2.297	0.7913
sRNA.cluster.126088	Bin1512	13.391	5.60356	11.786	14.123	-0.465	-3.986	0.0045
sRNA.cluster.126088	Bin1526	16.368	5.95905	16.223	16.868	-0.24	-9.829	0.0009
sRNA.cluster.1261	Bin547	3.797	6.92596	2.332	4.699	-33.017	3.715	0.2373
sRNA.cluster.12610	Bin142	27.814	14.2886	27.539	28.979	-7.5	0.081	0.2961
sRNA.cluster.12610	Bin931	6.638	12.6108	6.063	7.755	-6.491	0.738	0.3113
sRNA.cluster.126105	Bin1439	26.425	7.89001	25.667	27.23	1.771	-0.48	0.2414
sRNA.cluster.126118	Bin117	22.44	14.1397	22.099	22.696	9.529	-2.446	0.4631
sRNA.cluster.12612	Bin1043	8.383	5.02529	8.198	12.517	-5.49	-10.054	0.0383
sRNA.cluster.126120	Bin541	2.332	19.5873	2.097	2.93	21.225	3.62	0.3434
sRNA.cluster.126120	Bin1426	24.034	18.0055	23.631	24.329	-18.692	3.633	0.3683
sRNA.cluster.126127	Bin1461	0.544	37.8037	0.503	0.96	-55.083	-0.183	0.8086
sRNA.cluster.126130	Bin1183	18.923	37.902	18.851	19	-19.808	-0.497	0.8095
sRNA.cluster.126148	Bin947	16.411	12.7615	15.338	16.882	5.837	-2.444	0.3735
sRNA.cluster.126151	Bin1191	19.869	12.2771	19.028	20.152	2.854	0.009	0.466
sRNA.cluster.12617	Bin534	1.156	41.6871	0.935	1.532	-25.738	0.692	0.8478
sRNA.cluster.126174	Bin58	8.307	5.13635	6.287	9.339	-1.972	0.162	0.1725
sRNA.cluster.126179	Bin107	21.651	27.372	21.586	21.791	-9.233	-1.771	0.6913
sRNA.cluster.126184	Bin564	12.506	5.29096	11.551	12.986	-6.3	-8.19	0.0415
sRNA.cluster.12619	Bin1018	3.533	33.6575	2.579	3.754	9.165	-2.993	0.7321
sRNA.cluster.126195	Bin1453	28.764	29.1444	28.202	29.337	14.61	-1.077	0.7025
sRNA.cluster.1262	Bin335	31.1	6.61312	30.391	31.487	-5.98	-1.049	0.2874
sRNA.cluster.126227	Bin910	1.279	25.4439	0.9	1.648	-7.806	0.01	0.6692
sRNA.cluster.12623	Bin97	19.069	10.5434	18.37	20.18	3.558	-0.532	0.3515
sRNA.cluster.12624	Bin685	6.329	6.02723	5.517	6.384	1.292	-28.888	0
sRNA.cluster.126241	Bin180	36.578	5.21803	36.06	37.363	-0.218	2.303	0.0127
sRNA.cluster.126248	Bin1119	0.956	30.6867	0.722	2.302	28.172	2.05	0.7256
sRNA.cluster.126249	Bin720	18.346	18.6542	17.379	18.843	-14.624	0.676	0.5492
sRNA.cluster.12625	Bin974	22.849	6.79499	21.9	23.3	-0.923	4.789	0.0016
sRNA.cluster.12626	Bin1392	18.942	11.0741	18.807	19.134	-12.436	-2.241	0.3642
sRNA.cluster.126264	Bin1393	19.026	46.3972	18.942	19.134	-16.175	0.861	0.8752
sRNA.cluster.12627	Bin1035	7.236	46.716	7.206	7.459	37.142	-9.973	0.8561
sRNA.cluster.126272	Bin1215	1.238	19.2368	0.855	2.353	3.671	-0.658	0.5481
sRNA.cluster.126274	Bin167	33.37	14.7229	32.358	33.675	34.192	1.964	0.4603
sRNA.cluster.126275	Bin302	19.432	48.0202	19.361	19.547	-49.437	0.329	0.8825
sRNA.cluster.12628	Bin599	20.612	6.50951	19.646	20.867	-6.232	1.691	0.1589
sRNA.cluster.126283	Bin1219	3.854	19.3442	2.827	4.469	-4.25	-0.214	0.5695
sRNA.cluster.12629	Bin591	19.441	37.7405	19.031	19.475	56.08	-52.815	0.5862
sRNA.cluster.126299	Bin574	15.552	12.108	15.088	17.098	4.254	-0.109	0.4271
sRNA.cluster.126305	Bin838	13.646	14.7273	12.765	14.251	-7.603	-0.628	0.4228
sRNA.cluster.126317	Bin282	15.934	5.20951	14.212	17.935	-3.149	-1.075	0.1848
sRNA.cluster.12632	Bin1006	0.602	28.6358	0.403	0.719	-15.576	-1.204	0.7179
sRNA.cluster.126321	Bin605	21.67	29.8527	21.19	21.753	-11.255	-0.282	0.7055
sRNA.cluster.126329	Bin101	20.607	9.83589	20.18	20.866	-19.074	0.486	0.7092
sRNA.cluster.12633	Bin420	14.046	8.90463	13.77	14.749	12.712	0.812	0.3646
sRNA.cluster.126350	Bin1121	2.302	8.90451	1.021	4.295	-2.667	-1.186	0.2751
sRNA.cluster.12636	Bin315	23.27	5.17115	21.514	25.348	20.34	49.238	0.0324
sRNA.cluster.126361	Bin826	7.185	18.6039	6.992	7.363	4.082	-1.008	0.5051
sRNA.cluster.12639	Bin1141	9.415	7.88912	7.371	9.686	84.073	34.153	0.2845
sRNA.cluster.126400	Bin1454	29.337	19.9644	28.764	29.879	4.406	-0.5	0.5779
sRNA.cluster.126406	Bin1553	21.636	31.8178	21.12	21.854	-7.25	-2.6	0.7194
sRNA.cluster.12641	Bin784	0.651	5.01965	0.296	1.05	-3.003	4.902	0.1151
sRNA.cluster.126414	Bin1121	2.302	30.1807	1.021	4.295	-36.18	-0.824	0.7362
sRNA.cluster.12642	Bin531	0.83	65.2115	0	1.156	-136.698	-113.622	0.6691
sRNA.cluster.12642	Bin552	4.699	7.35929	4.288	5.775	-99.207	-69.718	0.0072
sRNA.cluster.126422	Bin233	2.029	25.566	1.944	2.556	-5.076	0.047	0.6755
sRNA.cluster.126428	Bin1023	4.618	9.54104	3.754	5.62	-11.082	2.271	0.3532
sRNA.cluster.12644	Bin843	14.877	13.6611	13.77	16.026	-62.149	-10.043	0.4457
sRNA.cluster.126457	Bin529	36.787	19.2169	36.516	36.787	4.31	-0.591	0.5432
sRNA.cluster.126461	Bin1225	5.5	22.4315	5.422	5.556	-5.221	-0.282	0.6269
sRNA.cluster.126467	Bin1294	19.573	12.9634	19.27	19.82	4.376	-1.038	0.3927
sRNA.cluster.126471	Bin583	17.669	16.5339	17.519	17.796	4.114	-0.344	0.52
sRNA.cluster.126472	Bin212	40.985	11.6474	40.86	41.038	2.475	0.061	0.392
sRNA.cluster.126490	Bin1536	17.872	23.9615	17.628	17.982	-31.611	-6.076	0.6533
sRNA.cluster.126496	Bin575	15.645	44.7792	15.552	15.825	-12.395	-4.125	0.8117
[truncated: 53,063 more rows]
