# Supplementary material for: Features of sRNA biogenesis in rice revealed by genetic dissection of sRNA expression level
Source: Comput Struct Biotechnol J. 2020 Oct 23;18:3207–16. doi: 10.1016/j.csbj.2020.10.012 (PMC7649420; doi:10.1016/j.csbj.2020.10.012)
Supplement: Supplementary data 7 [file mmc7.xlsx]

## Sheet: Sheet1
Supplementary file 6. The regulation pattern of sQTLs. Chromosome, the chromosome ID of s-trait; Position, the genomic position of s-trait; QTL, the bin that regulate the expression of a s-trait; QTL chromosome, the chromosome ID of sQTL; QTL position, the genomic position of sQTL; Frontier, the left frontier for 1.5 LOD-drop support interval; Posterior, the right posterior for 1.5 LOD-drop suppo…
S-trait	Chromosome	Position (bp)	QTL	QTL chromosome	QTL position (Mb)	LOD	Frontier (Mb)	Posterior (Mb)	state
TGCATTCGGCAGCTGGAGATTGGG	Chr01	365241	Bin1	Chr01	0	13.5369	0	0.783	local
GATTGGGAAGACACGTAAAATGAG	Chr01	166558	Bin1	Chr01	0	6.3806	0	0.551	local
GGAGGAAGTATATGGTTAGACACG	Chr01	407898	Bin1	Chr01	0	10.1798	0	0.551	local
AGTGGAAACCGGAGGACGAAGCGG	Chr01	10090	Bin1	Chr01	0	5.46026	0	0.783	local
AACGCAGAAAAAACATATGAATAA	Chr01	404511	Bin1	Chr01	0	10.7997	0	0.881	local
GTTGGAAGGGGTTTTCGGACACAA	Chr01	384567	Bin1	Chr01	0	6.79916	0	0.809	local
ACTGCAAGCAAGTAGGCCAGGACA	Chr01	91290	Bin1	Chr01	0	5.24198	0	0.881	local
GTAAGAGGAAATAAGAAGTATGGT	Chr04	29885059	Bin1	Chr01	0	5.20718	0	0.518	distant
ACTGGATAAGAAGTGTAGGCAT	Chr01	407964	Bin1	Chr01	0	10.5754	0	0.783	local
ACGGATGACGCATATGAACACGCA	Chr01	278168	Bin1	Chr01	0	13.284	0	0.551	local
AGATGGATAGTCAAACGTTGGCAC	Chr01	167467	Bin1	Chr01	0	7.0969	0	0.881	local
CTCTTATATCAGGGGACGGATGGA	Chr01	2634	Bin1	Chr01	0	8.31876	0	0.551	local
ACACACACGACTGGATCGTCCGAC	Chr01	133270	Bin1	Chr01	0	8.8764	0	0.783	local
AGCGGGGGCTAAATAAACTACATC	Chr01	403722	Bin1	Chr01	0	8.01028	0	0.881	local
AGGCTAGCGTGAGGACGGATCCAG	Chr01	355755	Bin1	Chr01	0	10.2044	0	0.809	local
ACAAGTTCCGGATAGACGACTGCC	Chr01	48530	Bin1	Chr01	0	6.85081	0	0.551	local
AAGGAATGTAGATTTAGGCTAGGG	Chr01	387112	Bin1	Chr01	0	7.01269	0	0.551	local
ATCGGTCGGAGATGGACGGAAGGC	Chr01	277414	Bin1	Chr01	0	7.44996	0	1.044	local
AAATGCAGTTGACTCACCAAAATT	Chr01	767774	Bin1	Chr01	0	7.58913	0	0.881	local
GGTGGATGCTTGTAATTAGATGAG	Chr01	61483	Bin1	Chr01	0	7.62459	0	0.881	local
ATAAGACGGACTATTAAAGTTGAG	Chr01	130158	Bin1	Chr01	0	8.50988	0	0.551	local
AGGAACTAGAGAAGTATAGCTGGG	Chr01	412083	Bin1	Chr01	0	13.2936	0	0.783	local
GCATTCGGCAGCTGGAGATTGGGA	Chr01	365240	Bin1	Chr01	0	9.06544	0	0.881	local
AGACTGCACTTATTTTGAGACGGA	Chr01	130122	Bin1	Chr01	0	12.8001	0	0.551	local
AGTCAATTCTTTTGGTCAGCGGGC	Chr01	461583	Bin1	Chr01	0	8.19348	0	0.783	local
ACTCGTTAAGAGAATTCGGACACA	Chr01	513047	Bin1	Chr01	0	14.1801	0	0.783	local
AGGATTAGATTTTCTTAGACGGA	Chr01	404958	Bin1	Chr01	0	10.0676	0	0.881	local
GAGCGCGGAAACTCAAGACTGCAC	Chr01	130137	Bin1	Chr01	0	16.8763	0	0.518	local
GTTACGTTGTAATACTTGGTCGTA	Chr08	4459138	Bin1	Chr01	0	5.75664	0	0.518	distant
ATGGGACATTACATAGCACAACGA	Chr01	407844	Bin1	Chr01	0	11.2379	0	0.783	local
ACACTTCCTGAACTATTAAACGGT	Chr01	365190	Bin1	Chr01	0	13.3403	0	0.551	local
TTTTGAGTGGATGAGACGTATTCT	Chr01	59260	Bin1	Chr01	0	5.86841	0	0.969	local
ACGCTTTGGACCAGAATGATACAA	Chr01	24126	Bin1	Chr01	0	21.5774	0	0.518	local
AAAAATACTAAGTAGAAGACTGAG	Chr01	564353	Bin1	Chr01	0	6.50315	0	1.044	local
AATTTTGAGTGGATGAGACGTATT	Chr01	59258	Bin1	Chr01	0	9.9827	0	0.809	local
TCTTGCGGTCTTGGAGGGTGGTTT	Chr01	731497	Bin1	Chr01	0	5.59336	0	1.044	local
GAACGCTTTGCAAGATCGTGGACC	Chr01	24078	Bin1	Chr01	0	26.8948	0	0.518	local
AACGAGAAGATCGCGGGGGGC	Chr06	1039839	Bin1	Chr01	0	7.60738	0	0.881	distant
GGGAGCAAAGTGGGAGTTGACGGA	Chr01	126484	Bin1	Chr01	0	6.32502	0	0.881	local
ATGGCATTTCTGGGACAAAGTCGC	Chr01	379087	Bin1	Chr01	0	11.0045	0	0.551	local
ATTGGTTGGGATCAGAATGTTGGT	Chr01	408014	Bin1	Chr01	0	8.32739	0	0.783	local
ATTCTTTTTCTGTCTAGATTCGTT	Chr01	335918	Bin1	Chr01	0	10.9656	0	0.809	local
GATAGAATTCTACGCATTCGGCA	Chr01	365254	Bin1	Chr01	0	15.5507	0	0.518	local
GGAGGATTGTAATTGGTTGGAAAG	Chr04	26421588	Bin1	Chr01	0	7.96043	0	1.044	distant
ACCTTGATGAACGCTTTGCAAGAT	Chr01	24086	Bin1	Chr01	0	6.09177	0	0.809	local
AGCAACTTAGGACCAGATGTGACA	Chr01	745638	Bin1	Chr01	0	17.3567	0	0.809	local
TTCAGATTTTTAGAAGTTGGCTAC	Chr01	23441	Bin1	Chr01	0	8.58548	0	0.809	local
TGAGTGGATGAGACGTATTCTAGT	Chr01	59263	Bin1	Chr01	0	6.71847	0	0.969	local
ATACAGACTGTGTAATTAGTTTTT	Chr01	526226	Bin1	Chr01	0	13.0984	0	0.783	local
TGAACGCTTTGCAAGATCGTGGA	Chr01	24080	Bin1	Chr01	0	19.8937	0	0.518	local
AATCTAGTATCGGATGTGACACAT	Chr01	224486	Bin1	Chr01	0	26.0837	0	0.518	local
ACCTCTTATATCAGGGGACGGATG	Chr01	2636	Bin1	Chr01	0	9.31928	0	0.783	local
GGACGGTTAAAGTTGGATACGGAA	Chr01	832174	Bin1	Chr01	0	6.16747	0	1.044	local
ATAGAATTCTACGCATTCGGCA	Chr01	365254	Bin1	Chr01	0	12.2257	0	0.783	local
ACGCTTTGGACCAGAATGATACA	Chr01	24127	Bin1	Chr01	0	8.95357	0	0.551	local
AAAGGTCGGTCAAAGGCATCTCAC	Chr01	136639	Bin1	Chr01	0	11.3447	0	0.153	local
ATAAAAGTTGGATAAAAGTGGCAC	Chr01	22342	Bin1	Chr01	0	26.1637	0	0.153	local
AAGATGGACATTCAAACGTTGGCA	Chr01	167468	Bin1	Chr01	0	5.11788	0	0.881	local
AGAGGAATGTGCCTGGGATCTCGG	Chr04	28169951	Bin1	Chr01	0	18.8349	0	0.518	distant
ACAAGACTAAATTACACTAGCGGT	Chr01	25521	Bin1	Chr01	0	6.84463	0	0.969	local
AGACCATGTCATCTCGTCGCG	Chr01	33906	Bin1	Chr01	0	8.27355	0	0.783	local
TTAGAGCTAGAAGTTGGAGTTTG	Chr01	288317	Bin1	Chr01	0	11.2485	0	0.551	local
GGGGAACTCCGACGCGTTGAACGG	Chr06	9514846	Bin1	Chr01	0	5.07878	0	0.809	distant
CGCTTTGCAAGATCGTGGACCTAT	Chr01	24075	Bin1	Chr01	0	12.1098	0	0.551	local
GCAAACATTTTGGGACGAAGGGAG	Chr01	459502	Bin1	Chr01	0	9.01837	0	0.551	local
AGAAGACTGAGACCGAGACGGA	Chr01	564366	Bin1	Chr01	0	9.38422	0	0.969	local
ATTCGGAGTTAGTAGTGGGCTAT	Chr01	450624	Bin1	Chr01	0	8.65737	0	0.881	local
CTAACCGAGACTGAGATCGAGGCT	Chr01	287940	Bin1	Chr01	0	7.23964	0	0.809	local
GGAAGACACGTAAAATGAGATGAG	Chr01	166563	Bin1	Chr01	0	12.2722	0	0.551	local
ATGAATGATTAAAGTTGGACGTGA	Chr01	130291	Bin1	Chr01	0	14.0608	0	0.551	local
GAGGAATGTGCCTGGGATCTCGG	Chr04	28169952	Bin1	Chr01	0	5.01723	0	0.809	distant
AAGATTTTGGACCGAGATGATACA	Chr01	25420	Bin1	Chr01	0	11.4939	0	0.551	local
TAAAATAGGCTCAACAAGACAG	Chr01	22631783	Bin1	Chr01	0	5.21061	0	1.044	distant
TTTGGGATGGAGGAGAAGTATCAT	Chr01	403919	Bin1	Chr01	0	9.8973	0	0.783	local
ATGAACGCTTTGCAAGATCGTGG	Chr01	24081	Bin1	Chr01	0	10.0935	0	0.809	local
AATAAAAGTTGGATAAAAGTGGCA	Chr01	22341	Bin1	Chr01	0	18.1929	0	0.518	local
ATGGAATGGCATTGCAACAAGTTG	Chr01	266098	Bin1	Chr01	0	8.51613	0	0.783	local
AAGATTGGGAAGACACGTAAAATG	Chr01	166556	Bin1	Chr01	0	9.52323	0	0.809	local
ATAGAATTCTACGCATTCGGCAGC	Chr01	365252	Bin1	Chr01	0	17.9934	0	0.783	local
GCTGAGCCGTAGATTTTGAGGGAG	Chr01	413881	Bin1	Chr01	0	8.40023	0	0.783	local
ATAAGACGGATTATTAAAGTTGAG	Chr01	130158	Bin1	Chr01	0	16.2844	0	0.551	local
AAGAGAATGTGCAGCTGACAATGT	Chr01	665112	Bin1	Chr01	0	5.12425	0	1.044	local
ATAGCAAGCTAGTACTGGATGTGA	Chr01	251992	Bin1	Chr01	0	21.1266	0	0.551	local
CGCTTTGGACCAGAATGATACAAT	Chr01	24125	Bin1	Chr01	0	8.30811	0	0.809	local
GACGACAGATCGATGTGGAAGGTG	Chr07	26649587	Bin1	Chr01	0	5.04028	0	0.551	distant
CAAGCTAGTACTGGATGTGACATA	Chr01	251996	Bin1	Chr01	0	9.04143	0	0.551	local
AGGAACTAGAGAAGTATAGTTGGA	Chr01	412083	Bin1	Chr01	0	19.2393	0	0.518	local
ACTATACAGCACGGATGGGACATT	Chr01	407858	Bin1	Chr01	0	17.4839	0	0.551	local
AGAAGTACTGTCACAACAAAAACA	Chr01	176428	Bin1	Chr01	0	6.47912	0	1.044	local
AAAGCTGGATTGTTTAGATGAGCT	Chr01	23542	Bin1	Chr01	0	10.9341	0	0.518	local
ACGGATTATTAAAGTTGAGCGCGG	Chr01	130153	Bin1	Chr01	0	18.8039	0	0.551	local
TGAACGCTTTGCAAGATCGTGGAC	Chr01	24079	Bin1	Chr01	0	30.1752	0	0.153	local
GAGGAATGTGCCTGGGATCTCGGA	Chr04	28169952	Bin1	Chr01	0	26.6941	0	0.518	distant
AGGACCAGATTGGATATCTTAGTA	Chr01	28621	Bin1	Chr01	0	10.1261	0	0.783	local
ACGCTTTGCAAGATCGTGGACC	Chr01	24078	Bin1	Chr01	0	8.20522	0	0.783	local
GGAGCGGATACGGACAGATAATGG	Chr01	22629	Bin1	Chr01	0	13.3145	0	0.518	local
GGAGGACTCCCGTTGGATGACGGC	Chr01	460226	Bin1	Chr01	0	5.62113	0	1.044	local
ACGAATAACGAATCTAGACAGAA	Chr01	335912	Bin1	Chr01	0	6.16814	0	0.809	local
AGGTCCACGATCTTGCAAAGCGTT	Chr01	24077	Bin1	Chr01	0	16.5003	0	0.518	local
GAGTATACGGTAGGAGATGCGGAA	Chr01	224423	Bin1	Chr01	0	9.10239	0	1.044	local
GAAAAATGAATGGTGGAGGATTGT	Chr07	18327676	Bin1	Chr01	0	5.17015	0	0.881	distant
AGTTAGCCGGCGAAATAACTGACC	Chr01	126901	Bin1	Chr01	0	13.8604	0	0.153	local
AACAAGACTAAATTACACTAGCGG	Chr01	25522	Bin1	Chr01	0	7.54532	0	0.969	local
ATGAACGCTTTGCAAGATCGTGGA	Chr01	24080	Bin1	Chr01	0	27.5878	0	0.518	local
TTCTGGCAGGAATGTAAGTGTA	Chr07	23815406	Bin1	Chr01	0	15.3622	0	0.551	distant
GGCTCTAGGGCGGTAGAGGGCATG	Chr01	189360	Bin1	Chr01	0	7.59349	0	0.809	local
ACTGGGTGAGTGAACGAGCAAGAC	Chr01	22585	Bin1	Chr01	0	14.6692	0	0.551	local
CCTTTAATTTGAGGACGGAGAGAG	Chr01	2832	Bin1	Chr01	0	7.82246	0	0.551	local
GGTAGAACGAGAAGATCGCGGG	Chr06	1039834	Bin1	Chr01	0	10.5366	0	0.881	distant
AAAACTTTTTATGTTCTGGGACTG	Chr01	61418	Bin1	Chr01	0	10.8918	0	0.551	local
GATGAACGATTAAAATTGGACGCG	Chr01	130290	Bin1	Chr01	0	5.34722	0	1.197	local
AGGATCCTCTGATTTAACTGCATT	Chr01	149610	Bin1	Chr01	0	23.4736	0	0.551	local
ATTGAAACTGAGAGGAATGTGCCT	Chr01	134906	Bin1	Chr01	0	5.3213	0	0.809	local
GATTAAAATTGGACGCGGAAAATC	Chr09	17685532	Bin1	Chr01	0	16.4321	0	0.551	distant
ATTTTAGGATGGATGCTGGGGCGGA	Chr01	403876	Bin1	Chr01	0	7.12209	0	1.044	local
ACAGACGAAGGAAACATATCTTAT	Chr01	134797	Bin1	Chr01	0	11.335	0	0.809	local
GGAGTTTAGAGCTAGAAGTTGGA	Chr01	288322	Bin1	Chr01	0	13.0744	0	0.551	local
AAGATGGATAGTCAAACGTTGGCA	Chr01	167468	Bin1	Chr01	0	13.6538	0	0.551	local
GGGATTTCATATAGATATGACGCA	Chr01	59088	Bin1	Chr01	0	7.67742	0	0.881	local
AAGCCTAAGAAGAATCTGGAGCTA	Chr01	697362	Bin1	Chr01	0	15.0845	0	0.783	local
TAAGAGAATTCGGATATAACACAT	Chr01	513053	Bin1	Chr01	0	5.5854	0	0.783	local
ACAGATGGCGTACCAAAGTACTGG	Chr07	13589633	Bin1	Chr01	0	6.91948	0	0.551	distant
AAAACTGCTATTGAAACCGCCGAG	Chr01	246990	Bin1	Chr01	0	21.5022	0	0.518	local
AAGGATCCTCTGATTTAACTGCAT	Chr01	149609	Bin1	Chr01	0	11.5451	0	0.551	local
AGGAGTTTTAGTTGATTATGGCGC	Chr01	59334	Bin1	Chr01	0	18.6798	0	0.551	local
AGGATTGTAATTGGTTGGAAAGAG	Chr04	26421586	Bin1	Chr01	0	21.4827	0	0.518	distant
AGGGCCTGACGCGACGAAATAACA	Chr01	33912	Bin1	Chr01	0	27.2748	0	0.518	local
AGGAACCCAGAAGCATATGATGAC	Chr01	439759	Bin1	Chr01	0	5.31252	0	0.809	local
AGGAACTGAGAAGATTGGAAGGGA	Chr01	267475	Bin1	Chr01	0	5.01231	0	1.044	local
ATAATAGGGACAATAAGAGGTGTG	Chr01	127824	Bin1	Chr01	0	21.1281	0	0.518	local
CACTTCCTGAACTATTAAACGGTG	Chr01	365189	Bin1	Chr01	0	7.7878	0	0.809	local
GGAGTAGGAGTTTAGAGCTAGAAG	Chr01	288327	Bin1	Chr01	0	22.7812	0	0.518	local
CATGAGTTAACAGAGTAGAGGCAG	Chr01	178081	Bin1	Chr01	0	9.10584	0	0.809	local
GAGAATAGGACGGGCGATTGGTGA	Chr01	126835	Bin1	Chr01	0	7.03572	0	0.809	local
GGTAAGAGACAGTATTAAGGTGGA	Chr01	344478	Bin1	Chr01	0	5.46091	0	1.044	local
TTTTGGACCGAGATGATACAATAA	Chr01	25424	Bin1	Chr01	0	13.293	0	0.518	local
ACCTCTGCAGTAGAAGCCTCC	Chr06	1041571	Bin1	Chr01	0	9.10175	0	0.783	distant
AAGGAATTTTGAGTGGATGAGACA	Chr01	59254	Bin1	Chr01	0	37.6349	0	0.153	local
TAGCAAGCTAGTACTGGATGTG	Chr01	251993	Bin1	Chr01	0	12.5846	0	0.783	local
TCTGTTAACCTGGAGATAGTCTAT	Chr01	387782	Bin1	Chr01	0	7.02053	0	0.551	local
ACGCTTTGCAAGATCGTGGACCTA	Chr01	24076	Bin1	Chr01	0	14.1644	0	0.551	local
AGCAAAGTGGGAGTTGACGGACAA	Chr01	126481	Bin1	Chr01	0	10.093	0	0.551	local
AGGACCTGTGGTGGTGCCGGCCTG	Chr11	16956032	Bin1	Chr01	0	5.32351	0	1.044	distant
TAGCAAGCTAGTACTGGATGTGAC	Chr01	251993	Bin1	Chr01	0	13.0338	0	0.551	local
GGGAGTTGACGGACAAAGGTGACC	Chr01	126473	Bin1	Chr01	0	7.01681	0	0.809	local
TGAACGGTTTTGTAAGCTGAGGGA	Chr01	248416	Bin1	Chr01	0	12.5618	0	0.783	local
AGAATAGGACGAGCGATTGGTGAG	Chr01	126834	Bin1	Chr01	0	12.162	0	0.551	local
ACGGTGTCAAACATTTAGGAAATG	Chr09	5955662	Bin1	Chr01	0	9.55568	0	0.809	distant
TCGTACTAGCATGGGACACATCAT	Chr12	5055001	Bin1	Chr01	0	5.37162	0	1.197	distant
CTAATAGAGAATAGGACGGGCGAT	Chr01	126841	Bin1	Chr01	0	6.09894	0	1.044	local
GATTATTCGGAGTTAGTAGTGGGC	Chr01	450627	Bin1	Chr01	0	25.1643	0	0.551	local
ATGTAGGGAATGAATGAGCGGTAT	Chr01	116503	Bin1	Chr01	0	15.6816	0	0.783	local
AAGAATATTAGGGGATGAAGAGAT	Chr01	225281	Bin1	Chr01	0	9.3594	0	0.809	local
CAATAAAAGTTGGATAAAAGTGGC	Chr01	22340	Bin1	Chr01	0	13.5687	0	0.518	local
GAATATTTGATCGGATATCGGAAG	Chr01	827887	Bin1	Chr01	0	7.00545	0	1.044	local
AATGTTACTGCACAGTGGTCGTCG	Chr07	5385282	Bin1	Chr01	0	11.8969	0	0.809	distant
ATTAAAATTGGACGCGGAAAATCA	Chr09	17685531	Bin1	Chr01	0	5.92449	0	0.969	distant
TAGGACGAGCGATTGGTGAGACGC	Chr01	126830	Bin1	Chr01	0	7.20644	0	0.783	local
AGGATTCTGGCAGGAATGTAAGTG	Chr07	23815408	Bin1	Chr01	0	6.2182	0	1.044	distant
TATTTTTTATCCGTCGAACAACCA	Chr01	757180	Bin1	Chr01	0	8.30935	0	0.881	local
GAACGCTTTGCAAGATCGTGGAC	Chr01	24079	Bin1	Chr01	0	6.31417	0	0.881	local
AAGTCGGTCTGGTTGATTGCA	Chr01	415502	Bin1	Chr01	0	6.04037	0	0.783	local
AGAGAATAGGACGAGCGATTGGTG	Chr01	126836	Bin1	Chr01	0	11.1198	0	0.518	local
ATGTTCTGGGACTGAGGTAGTATA	Chr01	61408	Bin1	Chr01	0	24.4799	0	0.518	local
GCTAGCAGTGTCGTTGGATTGTCGGC	Chr01	122440	Bin1	Chr01	0	7.20144	0	1.044	local
AAGAGAATTCGGATATAACACATA	Chr01	513054	Bin1	Chr01	0	11.6857	0	0.551	local
ATGGCTGGTCACGTGGACCACGGT	Chr01	25391	Bin1	Chr01	0	9.79066	0	0.551	local
CATTCGGCAGCTGGAGATTGGGAG	Chr01	365239	Bin1	Chr01	0	6.19621	0	0.881	local
CAAAAGCTGGATTGTTTAGATGAG	Chr01	23540	Bin1	Chr01	0	11.2496	0	0.551	local
ATAGGGACAATAAGAGGTGTGGAA	Chr01	127821	Bin1	Chr01	0	8.01349	0	1.044	local
ACTTCTAGCTCTAAACTCCTACTC	Chr01	288326	Bin1	Chr01	0	9.10384	0	0.809	local
AACAGATGATTGTAAAACGCAGAA	Chr01	404526	Bin1	Chr01	0	8.23655	0	0.551	local
TGGTTTTTGTAGGATAGATGGTGT	Chr01	350836	Bin1	Chr01	0	5.72304	0	1.044	local
AATAAGACGGATTATTAAAGTTGA	Chr01	130159	Bin1	Chr01	0	11.6029	0	0.518	local
ACCTGGTCTTAGTCTCACGTGGCG	Chr02	10642759	Bin1	Chr01	0	5.06005	0	0.969	distant
ATTCGTTATTCGTTATTCTAGGAT	Chr01	335901	Bin1	Chr01	0	9.4674	0	0.809	local
GCAGGTCTGGTAGATATAACGCAT	Chr01	278835	Bin1	Chr01	0	13.6578	0	0.809	local
AAGGGCAGCGGCTGGCACTAG	Chr06	1039897	Bin1	Chr01	0	6.99869	0	0.783	distant
AAGGAATTTTGAGTGGATGAGACG	Chr01	59254	Bin1	Chr01	0	33.5156	0	0.153	local
ATAGGACGAGCGATTGGTGAGACG	Chr01	126831	Bin1	Chr01	0	16.7642	0	0.551	local
AGCAGTTGATAGGTAGCCAACTTC	Chr01	23429	Bin1	Chr01	0	9.83632	0	0.551	local
AAAAGTTGGATAAAAGTGGCAC	Chr01	22344	Bin1	Chr01	0	12.2143	0	0.809	local
AGGGCCTGACGCGACGAGATGACA	Chr01	33912	Bin1	Chr01	0	27.4774	0	0.551	local
AACGCTTTGCAAGATCGTGGAC	Chr01	24079	Bin1	Chr01	0	16.3609	0	0.518	local
GCTGCTAGCAGTGTCGTTGGA	Chr01	122448	Bin1	Chr01	0	15.5244	0	0.153	local
ATCAGATTAGAATGTGTCACATCC	Chr01	224475	Bin1	Chr01	0	6.90342	0	0.783	local
GGATATGGCGAAATCGGTA	Chr12	9376362	Bin1	Chr01	0	5.12634	0	1.044	distant
TTGTAAGCTGAGGGATGTCAT	Chr01	248425	Bin1	Chr01	0	22.5444	0	0.551	local
ATCAGGCAAATAATATATGAACGG	Chr01	460865	Bin1	Chr01	0	5.03015	0	1.044	local
TAGAGAATAGGACGGGCGATTGGT	Chr01	126837	Bin1	Chr01	0	6.00754	0	0.809	local
AAAAACCGGTACCACAAAAAATAG	Chr01	33750	Bin1	Chr01	0	7.48774	0	0.783	local
AATATAAGTATTTTGGAACGGAGG	Chr01	153407	Bin1	Chr01	0	5.78456	0	1.044	local
TTACACAGTCTGTATATAAATCAC	Chr01	526235	Bin1	Chr01	0	8.98187	0	0.551	local
GCGGTGGGATTGTAGTAACGTGCA	Chr01	136290	Bin1	Chr01	0	7.79875	0	1.044	local
TAGGAGTTTAGAGCTAGAAGTTGG	Chr01	288323	Bin1	Chr01	0	19.6526	0	0.783	local
AAGGAATTTTGAGTGGATGAGACGT	Chr01	59254	Bin1	Chr01	0	9.04779	0	0.969	local
GAGGACGGAGAGAGAGTATTAGGA	Chr01	2842	Bin1	Chr01	0	12.418	0	0.551	local
GATGAACGCTTTGCAAGATCGTGG	Chr01	24081	Bin1	Chr01	0	32.7494	0	0.518	local
ACAAAAATACTAAGTAGAAGACTG	Chr01	564351	Bin1	Chr01	0	9.77306	0	0.881	local
GTAAGAATTTTGAGAAATCCGGCT	Chr09	8192014	Bin1	Chr01	0	5.69622	0	1.044	distant
AGGAATTTTGAGTGGATGAGACA	Chr01	59255	Bin1	Chr01	0	18.7612	0	0.783	local
ACACAGTCTGTATATAAATCACGA	Chr01	526237	Bin1	Chr01	0	17.062	0	0.551	local
AAACAGACGAAGGAAACATATCTT	Chr01	134750	Bin1	Chr01	0	12.1537	0	0.881	local
TTTTGTGGTAAGATTGGTAGCATT	Chr01	517805	Bin1	Chr01	0	5.33773	0	1.044	local
ATAAGCAGGTCTGGTAGATATAAC	Chr01	278831	Bin1	Chr01	0	8.41541	0	1.044	local
AACAGACGAAGGAAACATATCTTA	Chr01	134798	Bin1	Chr01	0	6.92708	0	0.783	local
TGTGACAAGTTTAAGAACCGCT	Chr01	24044	Bin1	Chr01	0	5.09616	0	1.044	local
AGGGAATGAGGGAGTATATAGGAG	Chr01	2122	Bin1	Chr01	0	7.9523	0	0.969	local
AGTGGATGAGACATATTCTAGTA	Chr01	59265	Bin1	Chr01	0	6.93372	0	0.809	local
AGGAATTTTGAGTGGATGAGACG	Chr01	59255	Bin1	Chr01	0	15.7536	0	0.551	local
GCTGCTAGCAGTGTCGTTGGAT	Chr01	122447	Bin1	Chr01	0	6.69416	0	0.969	local
ATCTTGTGGAGCTAACTGGAAGAC	Chr01	225336	Bin1	Chr01	0	15.9834	0	0.551	local
GTAGGAGTTTAGAGCTAGAAGTTGG	Chr01	288323	Bin1	Chr01	0	10.83	0	0.969	local
CGGATTATTAAAGTTGAGCGCGGA	Chr01	130152	Bin1	Chr01	0	6.3162	0	0.783	local
ATTCTGACAGCAATACAATAGCAA	Chr01	404551	Bin1	Chr01	0	5.31006	0	0.881	local
AGAATCAGAAGCTCATCTAAACAA	Chr01	23551	Bin1	Chr01	0	12.8521	0	0.518	local
AGGAATTTTGAGTGGATGAGACGT	Chr01	59255	Bin1	Chr01	0	35.4501	0	0.518	local
AACGGCGTTAAACATTTTAGGAGG	Chr01	128874	Bin1	Chr01	0	7.93602	0	0.783	local
AGAGACAGGTAGAGTATAATCTC	Chr01	336004	Bin1	Chr01	0	9.13028	0	0.809	local
GACGCTTTGGACCAGAATGATACA	Chr01	24127	Bin1	Chr01	0	33.2685	0	0.518	local
AGGAATGTGCCTGGGATCTCGGAC	Chr04	28169953	Bin1	Chr01	0	24.562	0	0.551	distant
GAGGAAGTATATGGTTAGACACGA	Chr01	407899	Bin1	Chr01	0	10.8293	0	0.551	local
AAGGGAGTATACGGTAGGAGAT	Chr01	224429	Bin1	Chr01	0	11.5107	0	0.969	local
AGTGGATGAGACGTATTCTAGTAC	Chr01	59265	Bin1	Chr01	0	15.2128	0	0.551	local
ATACTATGAATCTGGATACGGAGC	Chr01	362296	Bin1	Chr01	0	14.2495	0	0.551	local
ACCAATCTAGTATCGGATGTGACA	Chr01	224489	Bin1	Chr01	0	13.1059	0	0.518	local
ATAGCAATCTAGGACCAGATTGGA	Chr01	28611	Bin1	Chr01	0	20.2468	0	0.518	local
GAAGAGATGAGGCTTCGAACCCAG	Chr01	225297	Bin1	Chr01	0	12.4456	0	0.783	local
GGTGTCAAACATTTAGGAAATGAG	Chr09	5955660	Bin1	Chr01	0	7.6841	0	0.809	distant
AGAGACATAGACACATGAGAGCCC	Chr01	477492	Bin1	Chr01	0	6.30636	0	0.783	local
ATCTGGACCAAAAGCTGGATTGTT	Chr01	23532	Bin1	Chr01	0	5.86626	0	0.551	local
TACACCTGCATTCATGTCAGAATC	Chr01	251144	Bin1	Chr01	0	6.75967	0	0.881	local
AACTGCAAAACTAGATACAACGGG	Chr01	245374	Bin1	Chr01	0	21.3949	0	0.518	local
ACTTGACTGGAAACTACGAGACGA	Chr01	384611	Bin1	Chr01	0	8.12434	0	0.881	local
TGTGACAAGTTTAAGAACCGCTAG	Chr01	24042	Bin1	Chr01	0	27.2017	0	0.153	local
TTGAGTGGATGAGACATATTCTAG	Chr01	59262	Bin1	Chr01	0	8.10846	0	0.783	local
AGGAATTTTGAGTGGATGAGACGTA	Chr01	59255	Bin1	Chr01	0	8.06663	0	0.153	local
ATCTATATGGCTGGTCACGTGGAC	Chr01	25385	Bin1	Chr01	0	15.2958	0	0.809	local
TCTGATTCTAGAAAAAACTGCAGC	Chr01	23566	Bin1	Chr01	0	8.65174	0	0.809	local
AATCGACTGTAGCATATAGCGCCA	Chr01	761162	Bin1	Chr01	0	9.97877	0	0.809	local
ACGGTTTTAGCTGTAGAACACCGC	Chr01	1073382	Bin1	Chr01	0	6.06505	0	1.044	distant
AAGTGAACGGTTTTGTAAGCT	Chr01	248413	Bin1	Chr01	0	14.5436	0	0.551	local
AATAGGAATAATAAGAGGTGTGGA	Chr01	127822	Bin1	Chr01	0	6.22474	0	0.881	local
AACAGAGGATTGTAAAAAGCAGGA	Chr01	486496	Bin1	Chr01	0	8.14865	0	0.809	local
AACAAGTTCCGGATAGACGACTGC	Chr01	48531	Bin1	Chr01	0	12.5937	0	0.551	local
AAGGAGTTTTAGTTGATTATGGCG	Chr01	59335	Bin1	Chr01	0	14.9939	0	0.518	local
GAATTTTGAGTGGATGAGACGTAT	Chr01	59257	Bin1	Chr01	0	24.456	0	0.518	local
AGTGGTGGATGCTTATGATTAGAT	Chr01	61480	Bin1	Chr01	0	10.3492	0	0.551	local
ATGGCTGAAGGTTGAAAAAACTGT	Chr01	87905	Bin1	Chr01	0	6.79185	0	0.809	local
ATCACATCGAATATTTTGGACATA	Chr01	526180	Bin1	Chr01	0	11.7552	0	0.881	local
ATAGGTTGTTATAATATAAGACGG	Chr01	129642	Bin1	Chr01	0	5.42997	0	1.044	local
ATGAGACGTATTCTAGTACTATAA	Chr01	59270	Bin1	Chr01	0	5.2467	0	0.809	local
AGAACCGGTGTCTATAGTTGCTCA	Chr01	354721	Bin1	Chr01	0	6.99011	0	1.044	local
AAATATTTGAGAACTTTTACGGTA	Chr01	857089	Bin1	Chr01	0	15.8399	0	0.518	distant
GATGAATGATTAAAGTTGGACGTG	Chr01	130290	Bin1	Chr01	0	9.43529	0	0.881	local
CCCTTATACTGTGGGATAGAGAG	Chr01	59068	Bin1	Chr01	0	6.16418	0	1.044	local
ACGATTAAAATTGGACGCGGAAAA	Chr09	17685534	Bin1	Chr01	0	7.33852	0	0.809	distant
ATGTTTATTTTGTAGTCCGTTGGA	Chr01	39918	Bin1	Chr01	0	9.93081	0	0.518	local
AGTTCTTCACAGGTGTTCGTTCGG	Chr01	697563	Bin1	Chr01	0	16.4209	0	0.783	local
AATAGGGACAATAAGAGGTGTGGA	Chr01	127822	Bin1	Chr01	0	17.2063	0	0.551	local
GTGGTGTGATGCGATGGAGAGCGG	Chr01	723884	Bin1	Chr01	0	7.07173	0	1.044	local
GCTTTGGACCAGAATGATACAATA	Chr01	24124	Bin1	Chr01	0	18.5417	0	0.551	local
ACCGATACAGGACGCTATGGAAAA	Chr02	25985973	Bin1	Chr01	0	5.81385	0	0.881	distant
AGGAATTTTGAGTGGATGAGACATA	Chr01	59255	Bin1	Chr01	0	15.1196	0	0.881	local
AGGAATTTTGAGTGGATGAGACAT	Chr01	59255	Bin1	Chr01	0	44.8362	0	0.153	local
CCCTTATACTGTGGGATAGAGAGA	Chr01	59067	Bin1	Chr01	0	9.27161	0	0.551	local
GAACTAGAAGTCAGAAGCTGAGAA	Chr01	23475	Bin1	Chr01	0	19.6039	0	0.518	local
ACATAAGAGACTGCTTCACAATAT	Chr01	334304	Bin1	Chr01	0	15.6077	0	0.551	local
AAATGGCTGAAGGTTGAAAAAACT	Chr01	87907	Bin1	Chr01	0	11.4594	0	0.551	local
TGAACACAGTCGAAGGATAAACCA	Chr06	1041024	Bin1	Chr01	0	5.07952	0	1.044	distant
TAGGAAAAGTGAATGGTGGAGGAT	Chr01	61520	Bin1	Chr01	0	8.53927	0	0.881	local
AAAGTACGTAGATGATAAAGTAAG	Chr01	130642	Bin1	Chr01	0	9.64371	0	0.881	local
CTATCAAACGGGGCCGTAGTAGGA	Chr01	288288	Bin1	Chr01	0	11.2452	0	0.551	local
CGAGCAAGACATGCATGTAGGGAT	Chr01	22599	Bin1	Chr01	0	7.11175	0	0.551	local
ACGTGAGGCAGCAGAATAGACGCA	Chr01	448440	Bin1	Chr01	0	8.27695	0	0.809	local
CTTATATCAGGGGACGGATGGAGT	Chr01	2632	Bin1	Chr01	0	5.74127	0	0.969	local
TTCGACCAGAAGCACAGGGACCAA	Chr01	33791	Bin1	Chr01	0	10.2318	0	0.551	local
AGCAGTAGGTCTGAGCAAACTAGA	Chr10	10903915	Bin1	Chr01	0	12.9673	0	0.809	distant
AAAAGTTTTAGAGTTGGACACGA	Chr12	10337655	Bin1	Chr01	0	9.62113	0	0.783	distant
GAACGATTAAAATTGGACGCGGAA	Chr09	17685536	Bin1	Chr01	0	26.537	0	0.518	distant
TAGCAGTAGGTCTGAGCAAACTAG	Chr10	10903916	Bin1	Chr01	0	9.27588	0	0.518	distant
TTGTATCATTCTGGTCCAAAGCGTC	Chr01	24126	Bin1	Chr01	0	7.07785	0	0.881	local
AAATCTTATTTGACCGTGGTCCAC	Chr01	25403	Bin1	Chr01	0	6.27149	0	0.809	local
TAGATGAGTATAGGAGGTAGGTAG	Chr01	61499	Bin1	Chr01	0	8.38398	0	0.809	local
AAAAAACTGCAGCAGCAAGCTCCC	Chr01	23577	Bin1	Chr01	0	5.25086	0	1.044	local
GAGCTAGAAGTTGGAGTTTGGAG	Chr01	288314	Bin1	Chr01	0	12.3785	0	0.518	local
GCTACTAGCAGTGTCGTTGGAT	Chr01	122447	Bin1	Chr01	0	8.48875	0	0.881	local
AGATGGTAATAGTAGATTGAAAAT	Chr01	932469	Bin1	Chr01	0	6.90582	0	0.551	distant
TGGAGGATTGTAATTGGTTGGAAA	Chr04	26421589	Bin1	Chr01	0	7.55161	0	0.881	distant
TGGGTGAGTGAACGAGCAAGACAT	Chr01	22587	Bin1	Chr01	0	8.8611	0	0.551	local
TCAAATTGCTTTAAGTTGGACTAA	Chr01	373542	Bin1	Chr01	0	18.0695	0	0.783	local
GATGGCATTTCTGGGACAAAGTCG	Chr01	379086	Bin1	Chr01	0	33.2184	0	0.518	local
GGGAAGAATGAGAGGAGACAAGAA	Chr01	929615	Bin1	Chr01	0	9.22577	0	0.881	distant
ATATTACAATGAATCTGGATACGC	Chr08	18179335	Bin1	Chr01	0	6.04932	0	0.783	distant
AGTTTAGACAGCTCCACAACTCCA	Chr03	16817374	Bin1	Chr01	0	5.69221	0	1.044	distant
CCTGGTTTTGACGGTAGTTAGGTG	Chr02	13603449	Bin1	Chr01	0	14.1042	0	0.809	distant
TAGATGAGTATAGGAGGTAGGTGG	Chr01	61499	Bin1	Chr01	0	10.4781	0	0.518	local
ACAGGGCCTGACGCGACGAAATAA	Chr01	33914	Bin1	Chr01	0	11.3516	0	0.551	local
AGCTAGAAGTTGGAGTTTGGAGCC	Chr01	288312	Bin1	Chr01	0	5.58793	0	0.969	local
AAGAAAGTAGGTAGAAATAAATGT	Chr01	1221586	Bin10	Chr01	1.197	6.32403	1.044	1.531	local
AAGGAAAAGGTATATAAAGAATAT	Chr01	1338647	Bin10	Chr01	1.197	11.5573	1.044	1.463	local
AGTGTAGGGATGAAAACGGAGCGG	Chr11	19807132	Bin10	Chr01	1.197	5.02038	1.044	1.376	distant
TGATTGGATGAATAGTAAAGGTAG	Chr01	1221552	Bin10	Chr01	1.197	29.8869	1.044	1.376	local
TGATTGGATGAATAGTAAAGGTAGA	Chr01	1221551	Bin10	Chr01	1.197	13.0231	1.044	1.376	local
AGACAAACCAGTCGCACTTGACAT	Chr01	1203248	Bin10	Chr01	1.197	6.87009	1.044	1.512	local
GTGATTGGATGAATAATAGAGGTA	Chr01	1221553	Bin10	Chr01	1.197	23.9827	1.044	1.376	local
ACCGGCACCGGAGAAGAAGGGGAG	Chr01	904788	Bin10	Chr01	1.197	5.9222	0.518	1.547	local
ATTCGTTGTATTAGGAAAGGATGT	Chr01	1327207	Bin10	Chr01	1.197	33.7732	1.044	1.324	local
AACAAAGACGTGTATAATTAGGAG	Chr01	1205581	Bin10	Chr01	1.197	9.84315	1.044	1.512	local
ACTTGTAGATGGATGATATGCAAA	Chr01	1320322	Bin10	Chr01	1.197	18.6849	1.044	1.463	local
GTTCACGTCAGAGGATCCGGTTCC	Chr01	1268793	Bin10	Chr01	1.197	6.63349	1.044	1.463	local
GCTGTCTCTGATGATGTAGCTGGC	Chr08	9222079	Bin10	Chr01	1.197	5.26988	1.044	1.463	distant
TCCAAACAGCAGGACCGAGCC	Chr01	1223641	Bin10	Chr01	1.197	6.32028	0.551	1.531	local
ATTGGATGAATAATAGAGGTAGA	Chr01	1221551	Bin10	Chr01	1.197	9.44932	0.881	1.531	local
TGATTGGATGAATAATAGAGGTA	Chr01	1221553	Bin10	Chr01	1.197	7.33162	1.044	1.582	local
GACTGAGGCGGTATTTAGATCTAT	Chr01	1204101	Bin10	Chr01	1.197	12.457	1.044	1.324	local
TGAATGTAGTAGAACACGCAGGAG	Chr01	924223	Bin10	Chr01	1.197	5.17029	0.969	1.531	distant
ATTGGATGAATAGTAAAGGTAGAT	Chr01	1221550	Bin10	Chr01	1.197	26.6707	1.044	1.324	local
TGATTGGATGAATAGTAAAGGTA	Chr01	1221553	Bin10	Chr01	1.197	20.6985	1.044	1.376	local
AACTCCAAACAGCAGGACCGAGCC	Chr01	1223641	Bin10	Chr01	1.197	18.9011	1.044	1.324	local
GAGATGTAGACAAGCGGTAGAACG	Chr03	15622246	Bin10	Chr01	1.197	5.03229	0.969	1.531	distant
ATGTGAAATTTGCCGTAGGACACC	Chr01	790573	Bin10	Chr01	1.197	5.21232	0.551	1.531	local
AGTAAGCAGTAGAATGACATGCAC	Chr01	1314303	Bin10	Chr01	1.197	17.7277	1.044	1.376	local
AGGATCGAGCCACGCTACACTCCC	Chr01	1223628	Bin10	Chr01	1.197	10.5164	1.044	1.512	local
GGATGAATAGTAAAGGTAGATGAG	Chr01	1221547	Bin10	Chr01	1.197	10.0993	1.044	1.463	local
ATACCCTGTCGAACAACCATTGT	Chr01	757345	Bin10	Chr01	1.197	5.32037	0.153	2.52	local
ACTCCAAACAGCAGGACCGAGCCA	Chr01	1223640	Bin10	Chr01	1.197	23.944	1.044	1.324	local
ACAAACTCCAAACAGCAGGACCGA	Chr01	1223644	Bin10	Chr01	1.197	19.454	1.044	1.324	local
GGTCTATGAAATCGGCACGTAGAA	Chr01	35471662	Bin10	Chr01	1.197	6.0153	1.044	1.376	distant
TCTGATACTGCCGGCGATTCTGAT	Chr01	1221259	Bin10	Chr01	1.197	7.06086	0.809	1.531	local
GGATGAATAATAGAGGTAGATGAG	Chr01	1221547	Bin10	Chr01	1.197	5.99233	1.044	1.531	local
AGAGGCGCGTGATATGAGTAAATC	Chr09	12388193	Bin10	Chr01	1.197	5.82345	0.809	1.929	distant
AACTATCTTTCGTGACGGCTATTT	Chr11	17496288	Bin10	Chr01	1.197	5.29723	1.044	1.512	distant
AATCTGCATATAGGACATAGATGG	Chr02	28440498	Bin10	Chr01	1.197	5.1515	0.153	1.376	distant
CTCCAAACAGCAGGACCGAGCCAC	Chr01	1223639	Bin10	Chr01	1.197	11.485	1.044	1.463	local
TCAGTCATGGCAACGAGTAGAT	Chr01	1204119	Bin10	Chr01	1.197	8.3786	1.044	1.463	local
AAACTCCAAACAGCAGGACCGAGC	Chr01	1223642	Bin10	Chr01	1.197	10.4947	1.044	1.512	local
GTGATTGGATGAATAGTAAAGGTA	Chr01	1221553	Bin10	Chr01	1.197	20.2889	1.044	1.324	local
ACTGGATAACTAGCACCGAAAACCG	Chr12	9512165	Bin10	Chr01	1.197	5.38015	1.044	1.512	distant
AGGGATCTGGTCTGACGGAGATTG	Chr10	14150611	Bin10	Chr01	1.197	5.41888	1.044	1.582	distant
AGATTCGTAGTACTAGATGCGCTA	Chr01	1415627	Bin10	Chr01	1.197	6.49641	1.044	1.512	local
ACTATATTATCAACAGACGGATCC	Chr01	1345258	Bin10	Chr01	1.197	7.42157	1.044	1.512	local
CGAATCTGGACAGTCATGAGAGGT	Chr01	1327188	Bin10	Chr01	1.197	6.8425	0.969	1.547	local
GTTTTAGCTGTAGAACATCGCGCG	Chr01	1073385	Bin10	Chr01	1.197	7.81409	1.044	1.929	local
GAGTGGTCAAAGTTGGACACGGA	Chr01	1369513	Bin10	Chr01	1.197	14.8987	0.809	1.531	local
GATATGCAAAGAAACGAGAGGACG	Chr01	1320308	Bin10	Chr01	1.197	18.3417	1.044	1.324	local
AGAAAAGTTTTGATGCGACGGAAA	Chr01	1261048	Bin10	Chr01	1.197	6.81541	0.969	1.531	local
GGAAATCGGGACTAAAGGGGGGTT	Chr01	1306579	Bin10	Chr01	1.197	9.03535	0.969	1.531	local
AGGATAAATCACTATGAGACGGAG	Chr09	19398777	Bin10	Chr01	1.197	5.29724	0.809	1.582	distant
TGGATGAATAATAGAGGTAGATGA	Chr01	1221548	Bin10	Chr01	1.197	17.0093	1.044	1.324	local
ACTTTGAACGCGTAAAAAGATTGC	Chr01	1223776	Bin10	Chr01	1.197	18.5362	1.044	1.376	local
ACAGAACCACGGGCACCGAAGAG	Chr01	855738	Bin10	Chr01	1.197	9.88452	0.809	1.547	local
ATGAATAGTAAAGGTAGATGAGAA	Chr01	1221545	Bin10	Chr01	1.197	18.1559	1.044	1.376	local
GGATCCTCTGACGTTCTGACGACG	Chr01	1268705	Bin10	Chr01	1.197	5.21428	0.153	1.582	local
GAAGGAAAAGGTATATAAAGAATA	Chr01	1338648	Bin10	Chr01	1.197	7.55166	0.969	1.531	local
GAGAGTAGAGGTAGATATGATGGT	Chr05	26979393	Bin10	Chr01	1.197	5.59311	0.809	1.531	distant
TATCGTTTTGGATAAAGGTACGGT	Chr01	1266844	Bin10	Chr01	1.197	11.7299	1.044	1.512	local
ATTGGATGAATAGTAAAGGTAGA	Chr01	1221551	Bin10	Chr01	1.197	31.2647	1.044	1.324	local
ACGAATCTGGACAGTCATGAGAGG	Chr01	1327189	Bin10	Chr01	1.197	15.4764	1.044	1.376	local
GAATGTTGGAGGGGGTTTTCGGAT	Chr01	2348539	Bin10	Chr01	1.197	10.0651	0.809	1.531	distant
AACGTTGGTAAAAAGTTAATGGCG	Chr01	1356688	Bin10	Chr01	1.197	7.20671	1.044	1.929	local
AACTATTGTATGAATGAACGGTTA	Chr01	1088204	Bin10	Chr01	1.197	5.26527	0.809	1.929	local
TGGAAAGTGTTGTGGACGTT	Chr01	17155679	Bin10	Chr01	1.197	5.4858	0.969	1.512	distant
AGACTCTAAGACGTTATGTGTGTA	Chr06	23203772	Bin10	Chr01	1.197	6.78783	1.044	1.512	distant
GTGATTGGATGAATAATAGAGGT	Chr01	1221554	Bin10	Chr01	1.197	5.49967	0.153	1.463	local
TTGAGATTCTGAGAAACAGATGGT	Chr07	16419968	Bin10	Chr01	1.197	6.45443	1.044	1.376	distant
GTCTGTAGATCTGGACACGGACGCC	Chr01	906988	Bin10	Chr01	1.197	11.9581	0.809	1.531	local
ATTACACAACGTAATCGTCCGGAT	Chr06	28855635	Bin10	Chr01	1.197	5.83594	0.551	1.531	distant
TTTGGAGACAAGATGGAATAGGT	Chr01	27695878	Bin10	Chr01	1.197	5.9719	0.969	1.531	distant
ATGGCATACCTAACAACTCAGAGA	Chr01	1243868	Bin10	Chr01	1.197	6.58394	1.044	2.108	local
ATCGTTTTGGATAAAGGTACGGTC	Chr01	1266843	Bin10	Chr01	1.197	7.43505	0.881	1.531	local
ATGAATAATAGAGGTAGATGAGAA	Chr01	1221545	Bin10	Chr01	1.197	17.9474	1.044	1.324	local
AGCAGGACCGAGCCACGCTACACT	Chr01	1223631	Bin10	Chr01	1.197	6.58328	1.044	1.547	local
CCGGATCCTCTGACGTGAACTGCA	Chr01	1268789	Bin10	Chr01	1.197	8.48703	1.044	1.929	local
AGTGATTGTAAATAGGTTGTA	Chr06	1040306	Bin10	Chr01	1.197	12.6936	1.044	1.376	distant
ACCGGATCCTCTGACGTGAACTGC	Chr01	1268790	Bin10	Chr01	1.197	11.591	1.044	1.463	local
AAAGACGTGTATAATTAGGAGGGA	Chr01	1205578	Bin10	Chr01	1.197	27.6441	1.044	1.324	local
AATCCCGGTTGGTAACAGATGGCT	Chr01	1306475	Bin10	Chr01	1.197	28.5598	1.044	1.324	local
GAGGACATGGAGCTCTGGCGGCGG	Chr01	1269582	Bin10	Chr01	1.197	6.78368	1.044	1.512	local
ATGAATAATAGAGGTAGATGAGA	Chr01	1221546	Bin10	Chr01	1.197	10.4731	1.044	1.324	local
GGGATCCTCTGACGTTCTGACGAC	Chr01	1268704	Bin10	Chr01	1.197	8.65251	0.518	1.512	local
AGTTCACGTCAGAGGATCCGGTTC	Chr01	1268792	Bin10	Chr01	1.197	20.5842	1.044	1.324	local
CGGATCCTCTGACGTGAACTGCAC	Chr01	1268788	Bin10	Chr01	1.197	11.3092	1.044	1.512	local
AGGACCGAGCCACGCTACACTCCC	Chr01	1223628	Bin10	Chr01	1.197	16.9968	1.044	1.376	local
ATTGGATGAATAATAGAGGTAGAT	Chr01	1221550	Bin10	Chr01	1.197	6.3219	1.044	1.463	local
CCTGAAGTAGAGTTGTAGGGT	Chr07	4366496	Bin10	Chr01	1.197	5.41736	1.044	1.376	distant
ATAGTAGATTGAAGATGCACCAC	Chr04	21791606	Bin10	Chr01	1.197	12.2151	0.809	1.376	distant
ACTGACAGGTGGGCCCACAAGCGG	Chr01	1268752	Bin10	Chr01	1.197	7.78963	0.881	1.531	local
TCTGGAGCGGATCTGGCCTAGAGC	Chr01	1269485	Bin10	Chr01	1.197	8.41982	1.044	1.582	local
ACAAATCTGAAGCCCGCTGTCCTT	Chr01	1491803	Bin10	Chr01	1.197	19.6645	1.044	1.531	local
TGATTGGATGAATAATAGAGGTAG	Chr01	1221552	Bin10	Chr01	1.197	20.7737	1.044	1.376	local
TGTGATTGGATGAATAATAGAGGT	Chr01	1221554	Bin10	Chr01	1.197	32.7491	1.044	1.324	local
GTCAGAACGTCAGAGGATCCCAAT	Chr01	1268701	Bin10	Chr01	1.197	9.90866	1.044	1.376	local
TGTGATTGGATGAATAGTAAAGGT	Chr01	1221554	Bin10	Chr01	1.197	26.3103	1.044	1.324	local
ACAAAGACGTGTATAATTAGGAGG	Chr01	1205580	Bin10	Chr01	1.197	18.3031	1.044	1.376	local
AGGCTAAAGCTTAGAAAACTACGG	Chr01	1223677	Bin10	Chr01	1.197	18.6551	1.044	1.324	local
AGGAGAGAGAAGAAAGTGGGCTAC	Chr06	19462955	Bin10	Chr01	1.197	5.58553	1.044	1.376	distant
ACGGAATAGCAGAGCGTCAAGGCA	Chr01	1211340	Bin10	Chr01	1.197	6.81212	0.783	1.929	local
ATTTACAGGAGAAGAGAACACCAC	Chr01	1324730	Bin10	Chr01	1.197	11.3334	1.044	1.531	local
GACTTCGACCATCGGCAGAGAGGA	Chr06	22909241	Bin10	Chr01	1.197	5.00196	1.044	1.512	distant
GCTGGATGAGATAAGAAACGGGTG	Chr01	1652690	Bin10	Chr01	1.197	11.0432	1.044	1.512	distant
AAAATAAGTCTTCTGTATAGGTA	Chr06	20388220	Bin10	Chr01	1.197	5.48499	0.969	1.531	distant
ATGACTGAGGCGGTATTTAGATCT	Chr01	1204103	Bin10	Chr01	1.197	7.32549	1.044	1.531	local
AGTGGAAGAATCCGAGCTCGGCAT	Chr01	1269604	Bin10	Chr01	1.197	8.86606	1.044	1.547	local
GAACTATGGCTGTGTTTAGATCGA	Chr01	1219039	Bin10	Chr01	1.197	10.1089	1.044	1.376	local
TCATATGCTTGTCTCAAAGATTAA	Chr01	2475684	Bin10	Chr01	1.197	5.07348	1.044	1.512	distant
GCGGGCAAGCGTGGACGCAGGCGG	Chr02	26399249	Bin10	Chr01	1.197	5.24115	0.809	1.531	distant
GTGACCTCTCATGACTGTCCAGAT	Chr01	1327185	Bin10	Chr01	1.197	12.0713	1.044	1.376	local
AGAACTCCAGGATTAAGCGTGCTA	Chr01	1212759	Bin10	Chr01	1.197	8.29484	1.044	1.531	local
AAAAGTGGGAGAGAGAATGGGTTG	Chr01	1269170	Bin10	Chr01	1.197	5.975	0.518	1.929	local
AAGGCGAAGACTCAGAAGTGGG	Chr10	2772732	Bin10	Chr01	1.197	5.11768	0.783	1.463	distant
ACCAGAAATGTGTACCCTTAAACT	Chr02	2417157	Bin10	Chr01	1.197	6.45638	1.044	1.531	distant
GATTTGTAGTCGGCTACAACACGG	Chr01	1253356	Bin10	Chr01	1.197	13.7812	1.044	1.531	local
GAGGAGAGAGAAGAAAGTGGGCT	Chr06	19462957	Bin10	Chr01	1.197	6.11364	0.783	1.463	distant
GATTTCGTACGGTTTGCCATGGTT	Chr01	1220367	Bin10	Chr01	1.197	8.00971	0.969	1.512	local
GGACTCCGCCGGCACCTTAT	Chr01	2474644	Bin10	Chr01	1.197	5.2587	1.044	1.512	distant
AGATGGATGATATGCAAAGAAACG	Chr01	1320316	Bin10	Chr01	1.197	9.14455	0.969	1.376	local
TCTGGTTATGACAGGTTGACTCGC	Chr01	1212526	Bin10	Chr01	1.197	10.1069	1.044	1.376	local
GAAATCGGGACTAAAGGGGGGTTA	Chr01	1306580	Bin10	Chr01	1.197	6.10395	1.044	1.531	local
ATTTTAATATGTAAGACCGGATAA	Chr01	430825	Bin10	Chr01	1.197	8.51682	0.153	1.463	local
ATTTTATACTGAATGGGACACATA	Chr12	16989255	Bin10	Chr01	1.197	5.41791	0.783	1.376	distant
GATGAATAATAGAGGTAGATGAGA	Chr01	1221546	Bin10	Chr01	1.197	8.98184	1.044	1.376	local
AGCACAAACTCCAAACAGCAGGAC	Chr01	1223647	Bin10	Chr01	1.197	12.5364	1.044	1.376	local
TCGGTGAATGTGAAGAAGTAG	Chr05	20721051	Bin10	Chr01	1.197	5.6035	0.969	1.531	distant
AGCGACACGGTATCCAAAACACAA	Chr11	2251540	Bin10	Chr01	1.197	6.5188	1.044	2.108	distant
GTAGAAATAAATGTTGGAGGGTTG	Chr01	1221576	Bin10	Chr01	1.197	15.9541	1.044	1.376	local
TAAGATTCTAAGAAGCAGCTGAGA	Chr06	20869128	Bin10	Chr01	1.197	6.02461	1.044	1.512	distant
AATTCCTGTGATGACTAGACCGCT	Chr01	19609435	Bin100	Chr01	20.246	12.5638	19.241	20.607	local
GGTCACGAACCAGATCGGGGATAA	Chr01	20430416	Bin100	Chr01	20.246	11.7164	19.241	20.607	local
GTTACTGCACAATGAACAAGACGT	Chr01	20440507	Bin100	Chr01	20.246	24.0237	20.18	20.618	local
GTGCGTGTAGAAAATGAGGGAGGG	Chr01	20292333	Bin100	Chr01	20.246	8.40631	19.241	20.866	local
CCGGATGTCGGTAGAGGTTTTCGG	Chr11	24729018	Bin100	Chr01	20.246	5.26271	19.241	20.866	distant
AGGAGACATAACTGAAACAGGCTT	Chr01	7351397	Bin100	Chr01	20.246	7.9686	20.18	20.607	distant
ATATAGTCGTAGAAGTTTAGAGGC	Chr01	20309916	Bin100	Chr01	20.246	12.1976	20.18	20.866	local
AATTGAATTGATCGAAGATGGAAC	Chr05	23620932	Bin100	Chr01	20.246	5.21028	19.241	20.866	distant
GGAGTAGGGGACTTGGCGTATTTG	Chr02	22420885	Bin100	Chr01	20.246	5.04754	19.241	20.866	distant
AAAAGAAATTGTTTAGGACAGCGA	Chr01	20392189	Bin100	Chr01	20.246	10.696	19.241	20.618	local
GAATGTCGGTAGCCAAAGGCGGTG	Chr01	20192636	Bin100	Chr01	20.246	7.17903	19.241	20.866	local
TATGATTGGAGCATTTATGAGGGC	Chr11	24982142	Bin100	Chr01	20.246	7.48403	19.241	20.866	distant
GAAATTTAAGTCTGTAGTTTGGTT	Chr01	20355119	Bin100	Chr01	20.246	13.0052	19.241	20.866	local
ATCAGATCAGACAAAGGAAGATGC	Chr01	20430918	Bin100	Chr01	20.246	19.0595	19.241	20.866	local
TTTGCAGTTGTGGCACTGACA	Chr01	20027643	Bin100	Chr01	20.246	8.92823	19.241	20.866	local
GTTTTTTATGGGACGGTCAGAGGA	Chr01	20498074	Bin100	Chr01	20.246	34.5016	20.18	20.618	local
ACTCATCGTACGGAAAACGGAGCA	Chr01	20292485	Bin100	Chr01	20.246	16.9077	20.18	20.866	local
ACAAATCTGGACACATATACATAC	Chr01	20498158	Bin100	Chr01	20.246	14.0123	19.241	20.866	local
ATAGAAGTAGTACAAGACATGGTT	Chr01	20165264	Bin100	Chr01	20.246	12.2643	19.241	20.866	local
AGATATGAACGACGTAGTAAGGAG	Chr01	20546755	Bin100	Chr01	20.246	17.1645	20.18	20.866	local
AGGAATTTTGCAGCAACGGAACGGT	Chr01	20511941	Bin100	Chr01	20.246	12.8094	19.241	20.866	local
ATTTGATGGTGACATTTTAACGAA	Chr06	22541044	Bin100	Chr01	20.246	6.58348	19.241	20.866	distant
AATGGTTAAAATCGTTGGGTCCAT	Chr01	20357251	Bin100	Chr01	20.246	7.95642	19.241	20.618	local
ACTGATCCACTTGCAAACGAACAA	Chr01	20304618	Bin100	Chr01	20.246	17.8401	20.18	20.607	local
GTAGTTTGGTTAGAAGACTTGGGA	Chr01	14596095	Bin100	Chr01	20.246	6.00745	19.241	20.866	distant
ATTTTGCAGCAACGGAACGGTCAT	Chr01	20511938	Bin100	Chr01	20.246	22.6986	20.18	20.618	local
ATAGACCTTATACTTTGAGACGGA	Chr01	20337034	Bin100	Chr01	20.246	9.05497	19.241	20.866	local
AATTAGGCTTAAAAGGATCGTCTC	Chr01	20347596	Bin100	Chr01	20.246	8.68225	19.241	20.866	local
GAAATATATTTTCGCAGGCGGACC	Chr01	20303644	Bin100	Chr01	20.246	8.13637	19.241	20.866	local
TGAAAATCTGAACTGTTTGGAGAA	Chr07	15652389	Bin100	Chr01	20.246	7.14412	19.241	20.866	distant
GACGGATAATCAAAGTTGGACACG	Chr01	20221265	Bin100	Chr01	20.246	6.1819	19.241	20.866	local
AGTGGCTGTTGAATCCATCGGCGA	Chr01	20731803	Bin100	Chr01	20.246	10.7686	19.241	20.866	local
AGGAATTTTGCAGCAACGGAACGG	Chr01	20511942	Bin100	Chr01	20.246	40.5079	20.18	20.866	local
AATTGTTTTCGATTGTTGGATCTA	Chr01	19760187	Bin100	Chr01	20.246	15.9046	20.18	20.866	distant
GTGGACTGCCAATGTAGAGGGG	Chr01	20309793	Bin100	Chr01	20.246	12.7043	19.241	20.866	local
AGGGAAATCGTTTAGGACAATATT	Chr01	20392372	Bin100	Chr01	20.246	6.85088	19.241	20.866	local
AGGTCTTCGTCCATGTGGCATT	Chr01	20479445	Bin100	Chr01	20.246	5.6666	19.241	20.866	local
AATATACAACAGATTCTCGCGGGC	Chr06	5408279	Bin100	Chr01	20.246	5.87418	19.241	20.866	distant
ACGACACCCATGGGCAGTGGACAT	Chr01	20336486	Bin100	Chr01	20.246	13.1362	19.241	20.866	local
ATCCTGTCCCTATGATGAGCGTGA	Chr01	20741395	Bin100	Chr01	20.246	6.46713	19.241	20.866	local
CCTAGGCAGCTCAAGTAGACCGGT	Chr01	20396767	Bin100	Chr01	20.246	11.1744	19.241	20.866	local
ATGAAGAATTGACAGTGTAGAGAA	Chr08	9121128	Bin100	Chr01	20.246	5.94395	19.241	20.607	distant
TATAGAGTTAGGCTCCCATCGGAT	Chr01	20227404	Bin100	Chr01	20.246	16.8893	19.241	20.866	local
GACGTGGACTGCCAATGTGGAGGG	Chr01	20309794	Bin100	Chr01	20.246	6.15378	19.241	20.866	local
GATGACACGTGGTGGGATGGCTGG	Chr08	2225622	Bin100	Chr01	20.246	6.10809	20.18	20.866	distant
ATAGTCGTAGAAGTTTAGAGGCCG	Chr01	20309918	Bin100	Chr01	20.246	32.0428	20.18	20.607	local
ACGGTTGGACTAAAGAGAGGGTAG	Chr01	20300529	Bin100	Chr01	20.246	10.9562	20.18	20.866	local
GAGAGAGGCGGCAAACAGAGACAC	Chr01	20508502	Bin100	Chr01	20.246	12.5897	19.241	20.866	local
GAGGATGTGGACGGGTTCGGTAGA	Chr07	12895974	Bin100	Chr01	20.246	5.39078	19.241	20.866	distant
ATCGTGTGTTACTTTGGATACGGC	Chr01	20269233	Bin100	Chr01	20.246	6.07438	19.241	20.866	local
AGCCGGCTGAACAAGAGGATAGGT	Chr01	19022270	Bin100	Chr01	20.246	5.70961	19.241	20.866	distant
AGGAGATTTGCGCTTTGTCATTGT	Chr01	20469006	Bin100	Chr01	20.246	5.35857	19.241	20.866	local
AGCTTTAAATAGAGCGAAGCGGAG	Chr01	18934879	Bin100	Chr01	20.246	10.6076	19.241	20.866	distant
ACAGGCTAAGTAGAGGGGTAGTGG	Chr01	20480281	Bin100	Chr01	20.246	13.3616	19.241	20.866	local
ATGAACGACGTAGTAAGGAGATCG	Chr01	20546759	Bin100	Chr01	20.246	10.5363	19.241	20.866	local
AAAGTGGACTCGGGCATTGCAAGA	Chr04	6161781	Bin100	Chr01	20.246	5.17713	19.241	20.866	distant
TAGTCGTAGAAGTTTAGAGGCCGT	Chr01	20309919	Bin100	Chr01	20.246	9.07141	19.241	20.866	local
AAATTTAAGTCTGTAGTTTGGTTG	Chr01	20355118	Bin100	Chr01	20.246	19.0147	19.241	20.866	local
CTATATAGAGAGGACGCGAGCAAG	Chr01	20588009	Bin100	Chr01	20.246	13.5129	19.241	20.618	local
AAAGGTAATGGAACAAGTCAAGAA	Chr01	20430684	Bin100	Chr01	20.246	10.1827	19.241	20.866	local
ACTACCAAACAGTATCGTCGACCC	Chr04	14970765	Bin100	Chr01	20.246	5.33725	19.241	20.866	distant
AGAGAGGACGCGAGCAAGGGAGGC	Chr01	20588003	Bin100	Chr01	20.246	10.0236	19.241	20.866	local
CTAGGCAGCTCAAGTAGACCGGTC	Chr01	20396768	Bin100	Chr01	20.246	8.07769	19.241	20.866	local
TCAACCGGGACTAAAGATGGATGT	Chr06	1405977	Bin100	Chr01	20.246	5.15928	19.241	20.866	distant
CTAGGCAAGGATAGGATACTACAT	Chr01	20335717	Bin100	Chr01	20.246	6.68018	19.241	20.866	local
AGAAGACTGCACTTTTATTGACTA	Chr01	20496342	Bin100	Chr01	20.246	10.4557	19.241	20.866	local
AATTCGGCTGATTTGATGGGAGGA	Chr01	19817769	Bin100	Chr01	20.246	8.88449	19.241	20.866	local
AAATAAGGATGACGTACCAAAATA	Chr01	20492845	Bin100	Chr01	20.246	11.4125	19.241	20.866	local
ATTAATAGGAGAAGAGAGAGGAGT	Chr05	25102794	Bin100	Chr01	20.246	5.04749	19.241	20.866	distant
GGGGCGAGAAGAGGTGTGGGGCAT	Chr01	20508437	Bin100	Chr01	20.246	9.67431	19.241	20.618	local
TGAACCAGGACTAAGGATAGCGAT	Chr01	15036761	Bin100	Chr01	20.246	8.72815	19.241	20.866	distant
ATTTTAGCAGAAAATAGTACTCCA	Chr01	20386360	Bin100	Chr01	20.246	5.91784	19.241	20.866	local
TGATGGACGGTAGTGGCAATAAAA	Chr01	17938478	Bin100	Chr01	20.246	5.51931	19.241	20.866	distant
AGGTCAGTCGGACCGGCACAGCCC	Chr10	16876038	Bin100	Chr01	20.246	5.86367	19.241	20.866	distant
AGGTAATGGAACAAGTCAAGAAGA	Chr01	20430686	Bin100	Chr01	20.246	20.3679	20.18	20.607	local
ATATAGAGAGGACGCGAGCAAGGG	Chr01	20588007	Bin100	Chr01	20.246	17.821	20.18	20.607	local
TTGAATTGATTTCTTTGCATGTAT	Chr01	20438079	Bin100	Chr01	20.246	15.9015	20.18	20.866	local
AGACTTAGGAATTACAGGGGGTT	Chr01	20355093	Bin100	Chr01	20.246	8.05585	19.241	20.866	local
GAGAGGCGGCAAACAGAGACACAA	Chr01	20508500	Bin100	Chr01	20.246	15.0792	19.241	20.866	local
AATGCGTGAGACTGGATATCAATA	Chr01	20235690	Bin100	Chr01	20.246	15.535	19.241	20.866	local
AAGGGAAATCGTTTAGGACAATAT	Chr01	20392373	Bin100	Chr01	20.246	10.1829	19.241	20.866	local
AACGACGTAGTAAGGAGATCGGG	Chr01	20546762	Bin100	Chr01	20.246	10.7772	19.241	20.866	local
GTTAAGCTTTAGGATGTAGAGGGC	Chr01	13344766	Bin100	Chr01	20.246	9.43167	19.241	20.866	distant
ATTTAGAAGTTCGGGAAGCGTGCC	Chr09	18531049	Bin100	Chr01	20.246	5.58767	19.241	20.618	distant
ACTGACTGGACTGCTACATATGG	Chr01	20331707	Bin100	Chr01	20.246	14.2103	19.241	20.618	local
ATAAGACTTTCTAGCATTCCACAC	Chr01	20253218	Bin100	Chr01	20.246	12.1234	20.18	20.607	local
AGGGGCGGTACAGATGAGAAAGGG	Chr01	20442285	Bin100	Chr01	20.246	12.1404	19.241	20.866	local
ATATATGTAGAAAATGATGGTAA	Chr05	8665576	Bin100	Chr01	20.246	5.61875	19.241	20.866	distant
ACCTAGGCAGCTCAAGTAGACCGG	Chr01	20396766	Bin100	Chr01	20.246	19.5782	20.18	20.866	local
AGGAGAGAAGCGACAGAACACCGC	Chr01	20145952	Bin100	Chr01	20.246	13.7958	19.241	20.866	local
ACGAGCGAACGGCCAATAGCACTG	Chr01	19087488	Bin100	Chr01	20.246	5.48242	19.241	20.866	distant
AGAGAGTAGATGATAAAACATGAA	Chr01	20308311	Bin100	Chr01	20.246	12.415	19.241	20.866	local
GAAGATTAAGATTATTGTGGCATG	Chr01	20156484	Bin100	Chr01	20.246	14.4687	19.241	20.866	local
ACGTGGTTTTGTAAGTTGACGGA	Chr01	20167787	Bin100	Chr01	20.246	9.67377	19.241	20.866	local
AGTTAAGACGACAAATGCTCTAAT	Chr01	20439132	Bin100	Chr01	20.246	9.35246	19.241	20.866	local
ATGCACATTTTTTGTTTACACGTA	Chr01	20588042	Bin100	Chr01	20.246	13.5838	19.241	20.866	local
TTGGAACAATGTGACGGAGAAGT	Chr11	22532160	Bin100	Chr01	20.246	5.02158	19.241	20.866	distant
AAGACGGTGCGAAATTCTATTGAT	Chr01	20349138	Bin100	Chr01	20.246	13.7126	19.241	20.866	local
AGAACTGATCCACTTGCAAACGAA	Chr01	20304621	Bin100	Chr01	20.246	19.2761	19.241	20.607	local
AAAAGCAAGGAGAGAGAACGGGTG	Chr01	18026555	Bin100	Chr01	20.246	6.8028	19.241	20.866	distant
AGAGGACGCGAGCAAGGGAGGCGA	Chr01	20588001	Bin100	Chr01	20.246	7.11661	19.241	20.866	local
ATGATTCCGTACAAGACTTGGTAT	Chr01	20305658	Bin100	Chr01	20.246	5.64494	19.241	20.866	local
AGAGTTAGGCTCCCATCGGATGGC	Chr01	20227407	Bin100	Chr01	20.246	16.2579	19.241	20.866	local
AAAAGAAGACGTTTAGGACAACGA	Chr01	20392189	Bin100	Chr01	20.246	16.7037	20.18	20.866	local
TTTGAGATAGAAGTAGTACAAGAC	Chr01	20165270	Bin100	Chr01	20.246	21.9139	20.18	20.866	local
TGGACGAACCAGCGATAACGTTAT	Chr01	20336628	Bin100	Chr01	20.246	8.08385	19.241	20.866	local
GAGATTTTGATCGGATGTGACACA	Chr01	4069973	Bin100	Chr01	20.246	5.28252	19.241	20.866	distant
TGAAGATTAAGATTATTGTGGCAT	Chr01	20156485	Bin100	Chr01	20.246	19.0597	20.18	20.607	local
GGTAGTAGTGGCTGTTGACGACAT	Chr01	20167980	Bin100	Chr01	20.246	7.86873	19.241	20.866	local
AAACATCGGACGCATTAAAATATA	Chr01	20764762	Bin100	Chr01	20.246	6.37166	19.241	20.866	local
ATAGCAACCATACCATAACTTGCC	Chr01	20309704	Bin100	Chr01	20.246	8.8999	19.241	20.866	local
ACACAAATTGACTGACGGATTCAA	Chr01	17483439	Bin100	Chr01	20.246	7.50674	19.241	20.866	distant
ATCAAAGTGAAAGTAGGGCACGAG	Chr06	19835182	Bin100	Chr01	20.246	6.01101	19.241	20.866	distant
AAAGCTCCCATGTAGTGTACCGGC	Chr01	20430536	Bin100	Chr01	20.246	8.45321	19.241	20.866	local
ATAAGACTTTCTAGCATTCCACAT	Chr01	20253218	Bin100	Chr01	20.246	8.69525	19.241	20.866	local
AAGGTAATGGAACAAGTCAAGAAG	Chr01	20430685	Bin100	Chr01	20.246	19.3265	19.241	20.866	local
ATTAGGCTTAAAAGGATCGTCTCA	Chr01	20347595	Bin100	Chr01	20.246	13.5433	19.241	20.866	local
GCAGGATTGCTTTCTCAATGACGG	Chr07	10041487	Bin100	Chr01	20.246	5.6187	19.241	20.866	distant
AAACGTGCGTGTAGAAAATGAGGG	Chr01	20292337	Bin100	Chr01	20.246	27.7198	20.18	20.866	local
TTTTAACGACTCGTACAAGACGGT	Chr01	20349154	Bin100	Chr01	20.246	9.98513	19.241	20.618	local
TATTAGAGATTGTGTGGCATAGGC	Chr01	19829796	Bin100	Chr01	20.246	8.7727	19.241	20.866	local
AGACTGTAGGCTATAAAAGCTGGT	Chr01	20430283	Bin100	Chr01	20.246	7.99693	19.241	20.866	local
ATGACAAGTTGATATGATGGAAAA	Chr11	6536193	Bin100	Chr01	20.246	5.74135	19.241	20.866	distant
TTTGGGCAAGTTATGGTATGGTT	Chr01	20309709	Bin100	Chr01	20.246	18.3606	19.241	20.866	local
AGAGGCGGCAAACAGAGACACAAT	Chr01	20508499	Bin100	Chr01	20.246	7.35791	19.241	20.866	local
GACGATGTAGAGGAAGACGAACAG	Chr01	14096023	Bin100	Chr01	20.246	7.30677	19.241	20.866	distant
GAAGTCTTTATGTAGGGCAGGTAT	Chr01	20500106	Bin100	Chr01	20.246	18.6511	19.241	20.607	local
GTTGAGCTATAGGTAGAATCAAGG	Chr01	20438043	Bin100	Chr01	20.246	7.60346	19.241	20.866	local
ACTTTTAGGACCAAAAACGGAGGA	Chr10	18460666	Bin100	Chr01	20.246	5.4275	19.241	20.866	distant
AAAAGCAGATCATGGCGTGGACGT	Chr01	20217126	Bin100	Chr01	20.246	40.2808	20.18	20.607	local
GGGAAGGGAGCTTCGAGGCGG	Chr07	11148929	Bin100	Chr01	20.246	5.12452	19.241	20.866	distant
ATTAGGGCAAGGGCAATAATAGAG	Chr01	18584220	Bin100	Chr01	20.246	6.56377	19.241	20.607	distant
CATGGCGTGGACGTGGAGGCAGGC	Chr01	20217116	Bin100	Chr01	20.246	12.0091	19.241	20.866	local
AAGAGATGGAACCAAGAAAGACTA	Chr11	22896150	Bin100	Chr01	20.246	5.50619	19.241	20.866	distant
CAACGAATCTGGACATGAGCGCAT	Chr01	20335689	Bin100	Chr01	20.246	5.06036	19.241	20.866	local
ACCTATATAGGGAGGACGCGAGCA	Chr01	20588011	Bin100	Chr01	20.246	20.8597	20.18	20.618	local
GGCGCCTGGCGCACGAAGTTGGAG	Chr01	20147790	Bin100	Chr01	20.246	12.8142	19.241	20.866	local
GATGGATTGACTCACAGGTAGACG	Chr01	20574965	Bin100	Chr01	20.246	13.0117	19.241	20.866	local
TATGTGTGGCTTAGTTAGATGGAG	Chr01	18350728	Bin100	Chr01	20.246	9.96556	19.241	20.866	distant
ACAATACATACTCTGAAAGACGGA	Chr03	11988682	Bin100	Chr01	20.246	5.41365	19.241	20.866	distant
ACTTTAGCAGAAAATAGTACTCCA	Chr01	20386360	Bin100	Chr01	20.246	14.4051	20.18	20.866	local
ACTGACTGGACTGCTACATATGGG	Chr01	20331706	Bin100	Chr01	20.246	24.8033	19.241	20.618	local
GGCGGCTGTATTACAAACACGGAT	Chr01	20356608	Bin100	Chr01	20.246	8.00505	19.241	20.866	local
ATGTCGACTATTTTTTGGTGAAAA	Chr01	20289506	Bin100	Chr01	20.246	14.0561	20.18	20.866	local
AGGAATCTGTAGTAACATAACGGT	Chr02	14222113	Bin100	Chr01	20.246	5.85169	19.241	20.866	distant
AACAGTCAGGGGATAGAGGCGGCG	Chr01	20147813	Bin100	Chr01	20.246	14.8753	19.241	20.866	local
AGGATGACGTACCAAAATACTGGC	Chr01	20492850	Bin100	Chr01	20.246	18.1549	20.18	20.866	local
TAGGCAGCTCAAGTAGACCGGTC	Chr01	20396769	Bin100	Chr01	20.246	9.53122	19.241	20.866	local
AGCTATAGGTAGAATCAAGGCCAT	Chr01	20438047	Bin100	Chr01	20.246	18.8399	19.241	20.866	local
AGAGGTGGTAGAAATTAATAGGGA	Chr01	20417432	Bin100	Chr01	20.246	10.4129	19.241	20.607	local
AATGAAAGAAAGAGTGACGAGCGA	Chr01	20438011	Bin100	Chr01	20.246	8.71041	19.241	20.866	local
TACTGTAGCGATGCCATGTCA	Chr01	20496556	Bin100	Chr01	20.246	9.25073	19.241	20.866	local
AATTCTGTAGTTTGGTTGGAAGGC	Chr01	20355112	Bin100	Chr01	20.246	21.5117	20.18	20.607	local
CGGTGGAGATGAGGAGGAGGAGGC	Chr01	20252782	Bin100	Chr01	20.246	6.5633	19.241	20.866	local
AGGTCACGAACCAGATCGGGGATA	Chr01	20430417	Bin100	Chr01	20.246	12.564	20.18	20.866	local
TCTAGTCCCCAGAGCGAACGTGGT	Chr01	20422373	Bin100	Chr01	20.246	5.0035	19.241	21.245	local
AGAAGGGGATTGAGAAGATACGCA	Chr01	20135811	Bin100	Chr01	20.246	7.74655	19.241	20.866	local
AATTATTGCTAGTAGATGATGAGG	Chr01	6396089	Bin100	Chr01	20.246	6.6589	19.241	20.618	distant
ATAACAAGCAGGACAAAGTGGTA	Chr07	27218200	Bin100	Chr01	20.246	5.78787	19.241	20.866	distant
ACTGCAAGGTTGATGGCTATGAAC	Chr02	16875412	Bin100	Chr01	20.246	5.78461	19.241	20.866	distant
ATTCGACTGTTGAATGGCTTA	Chr08	1448410	Bin100	Chr01	20.246	6.45021	19.241	20.866	distant
AGGCAGCTCAAGTAGACCGGT	Chr01	20396770	Bin100	Chr01	20.246	9.17834	19.241	20.866	local
GCAGAGCATGGCGTGGAGGTGGAG	Chr01	20217122	Bin100	Chr01	20.246	8.70417	19.241	20.866	local
GAAATCTATTTTCGCAGGCGGACC	Chr01	20303644	Bin100	Chr01	20.246	7.7129	19.241	20.866	local
GCACATTTTTTATTTACACGTAGG	Chr01	20588040	Bin100	Chr01	20.246	14.939	19.241	20.607	local
AAAAAGGGAGCGGAGCTGAGTGGA	Chr04	28075490	Bin100	Chr01	20.246	5.33516	19.241	20.607	distant
GAATTTTGCAGCAACGGAACGGTC	Chr01	20511940	Bin100	Chr01	20.246	7.9168	19.241	20.866	local
CATGGACTCGAGGACGCATTGGAT	Chr02	22001853	Bin100	Chr01	20.246	5.31608	19.241	20.866	distant
ATAGAGAGGACGCGAGCAAGGGAG	Chr01	20588005	Bin100	Chr01	20.246	17.331	19.241	20.866	local
ATAAAAGCAGATCATGGCGTGGAC	Chr01	20217128	Bin100	Chr01	20.246	22.9149	19.241	20.866	local
AGGATCCTCTGCAGTCGAAGTATG	Chr03	10997935	Bin100	Chr01	20.246	5.87854	19.241	20.866	distant
CGCCGCACTAGTAGTTGAGAGGAG	Chr01	19016010	Bin100	Chr01	20.246	11.0589	19.241	20.866	distant
AATGCTCCTAGGGTTGATGACATA	Chr01	20430198	Bin100	Chr01	20.246	16.6876	19.241	20.866	local
AACGATTAAGAGGAGTGACGATGG	Chr11	23333270	Bin100	Chr01	20.246	8.07361	19.241	20.866	distant
AGGGACTGGCTGACGTGCAACCCC	Chr01	20317089	Bin100	Chr01	20.246	8.23542	19.241	20.866	local
AAGTTGTAACTGTGGAGAAGAGGA	Chr02	27893982	Bin100	Chr01	20.246	5.16813	19.241	20.866	distant
GATAATTATTTTAGGACGGAGGTA	Chr01	20294498	Bin100	Chr01	20.246	6.91299	19.241	20.866	local
ATATGTACTTTAGGAAATTAGAAT	Chr01	20289474	Bin100	Chr01	20.246	12.7671	19.241	20.866	local
TTGAGCTATAGGTAGAATCAAGG	Chr01	20438044	Bin100	Chr01	20.246	11.3941	19.241	20.866	local
GCTATAGGTAGAATCAAGGCCATT	Chr01	20438048	Bin100	Chr01	20.246	17.8573	19.241	20.866	local
AAGTTCGAAGATCTAGAAATTCAT	Chr01	20573070	Bin100	Chr01	20.246	9.75236	19.241	20.866	local
ATATCGAGGTAGGATGAATGTCGG	Chr01	20450915	Bin100	Chr01	20.246	11.1027	19.241	20.866	local
AGAAAGAGGACATATCTGGTGA	Chr05	19989263	Bin100	Chr01	20.246	5.02763	19.241	20.866	distant
ATCGTGTGTTACTTTGGACACGGC	Chr01	20269233	Bin100	Chr01	20.246	25.1196	20.18	20.607	local
ATTCATATACATGCAAAGAAATCA	Chr01	20438085	Bin100	Chr01	20.246	13.4858	19.241	20.866	local
AATAGTTAAGACGACAAATGCTCT	Chr01	20439135	Bin100	Chr01	20.246	16.6428	19.241	20.866	local
AGGAATTTAATTCTGTAGTTTGGT	Chr01	20355120	Bin100	Chr01	20.246	22.2774	19.241	20.866	local
AGTCGTAGAAGTTTAGAGGCCGTC	Chr01	20309920	Bin100	Chr01	20.246	19.9789	20.18	20.866	local
AGAGTCAGTGTAGATCGAGGTGGC	Chr05	23143894	Bin100	Chr01	20.246	5.00341	19.241	20.866	distant
AAGAGTCATGTCAGATAAAATCGG	Chr01	20479415	Bin100	Chr01	20.246	6.93087	19.241	20.866	local
ACAAGAGATGGAACCAAGAAAGAC	Chr11	22896148	Bin100	Chr01	20.246	5.21605	19.241	20.866	distant
ATGAATTAGAGTTATGAAGCTGGA	Chr01	20629137	Bin100	Chr01	20.246	8.90587	20.18	20.866	local
GGAATTTTGCAGCAACGGAACGGT	Chr01	20511941	Bin100	Chr01	20.246	25.4421	20.18	20.866	local
GAACGACGTAGTAAGGAGATCGGG	Chr01	20546761	Bin100	Chr01	20.246	30.0607	20.18	20.607	local
ACTCGGCGAGATAAAAAATCGGAT	Chr01	20305924	Bin100	Chr01	20.246	7.80284	19.241	20.618	local
AGCTGGCGACAAGGAAGAACAGGA	Chr09	2981603	Bin100	Chr01	20.246	5.87589	19.241	20.866	distant
GCTCCTAGGGTTGATGACATAGCA	Chr01	20430201	Bin100	Chr01	20.246	15.4408	19.241	20.866	local
GGATAATCAAAGTTGGACACGGAA	Chr01	20221268	Bin100	Chr01	20.246	29.9984	19.241	20.607	local
ATGAAAAACATAGGATTTTGACGG	Chr03	7191309	Bin100	Chr01	20.246	5.46853	19.241	20.866	distant
ATGTTCAGATTCGTTGTACAATGT	Chr01	20335667	Bin100	Chr01	20.246	11.3024	19.241	20.866	local
AGGAGCGACAGGAAAATGGATGAA	Chr08	11586164	Bin100	Chr01	20.246	5.73749	19.241	20.866	distant
GCGTGTAGAAAATGAGGGAGGGAG	Chr01	20292331	Bin100	Chr01	20.246	11.2448	19.241	20.607	local
ACGACGTAGTAAGGAGATCGGG	Chr01	20546763	Bin100	Chr01	20.246	9.53725	19.241	20.866	local
GTAGACTTGTGAATTTTGGGATGG	Chr01	17973408	Bin100	Chr01	20.246	10.6495	19.241	20.866	distant
AGCTGTACGCTGGTAGGACATCCA	Chr01	20398603	Bin100	Chr01	20.246	9.76351	19.241	20.607	local
AGGCAGATCGTCTTTTAGTCCACC	Chr01	20331973	Bin100	Chr01	20.246	8.24026	19.241	20.866	local
TCCAGATTTGTAGTATTAAGATGT	Chr01	20498171	Bin100	Chr01	20.246	6.08012	19.241	20.866	local
ACTCGGTTTTTTCCGTCGTCGGGC	Chr01	20492039	Bin100	Chr01	20.246	8.33276	19.241	20.607	local
ACGTGCGTGTAGAAAATGAGGGAG	Chr01	20292335	Bin100	Chr01	20.246	25.7091	20.18	20.607	local
TATCGAGGTAGGATGAATGTCGGC	Chr01	20450916	Bin100	Chr01	20.246	8.09814	19.241	20.618	local
GTGGATACCTATATAGAGAGGACG	Chr01	20588017	Bin100	Chr01	20.246	27.588	19.241	20.607	local
AGGGTAGTTGGGGATAAGGTTTGG	Chr01	20191884	Bin100	Chr01	20.246	6.46722	19.241	20.866	local
ATATGAACGACGTAGTAAGGAGAT	Chr01	20546757	Bin100	Chr01	20.246	11.4156	19.241	20.866	local
CGGATGTCGGTAGAGGTTTTCGGA	Chr11	24729017	Bin100	Chr01	20.246	5.66376	19.241	20.866	distant
AGCATGGCGTGGAGGTGGAGGCAG	Chr01	20217118	Bin100	Chr01	20.246	9.49118	19.241	20.866	local
TGGAAGCAAGAAGAGAAAGCG	Chr03	474334	Bin100	Chr01	20.246	6.4588	19.241	20.866	distant
ACTAGTCGACTGTCTGTCACGGGT	Chr01	20611839	Bin100	Chr01	20.246	9.11002	19.241	20.866	local
ATAAATTAGAACGATGTGACGGA	Chr01	7204656	Bin100	Chr01	20.246	6.10595	19.241	20.866	distant
ATGAACGGCTAGAAGATACTCCCT	Chr08	24050639	Bin100	Chr01	20.246	5.91364	19.241	20.866	distant
AAAGACTTAGGAATTACAGGGGG	Chr01	20355095	Bin100	Chr01	20.246	14.4661	19.241	20.618	local
AGTTTTACTTGAACAAGATGGCAT	Chr01	20305780	Bin100	Chr01	20.246	10.7864	19.241	20.866	local
GGGGACAATGACTATGACAGCGGC	Chr01	20358723	Bin100	Chr01	20.246	15.1165	19.241	20.866	local
GTCATTCGGAGGTGTTCATAGGAC	Chr01	19615339	Bin100	Chr01	20.246	7.34998	19.241	20.866	local
GGAAGATCGAAGGACGATGGTGGC	Chr01	20396470	Bin100	Chr01	20.246	12.0937	19.241	20.866	local
AAACGTGCGTGTAGAAAATGAGGGA	Chr01	20292336	Bin100	Chr01	20.246	8.66988	19.241	20.866	local
GGCATCGGACGTCTTTGGTGGAGG	Chr01	20730529	Bin100	Chr01	20.246	6.32535	19.241	20.866	local
AAAAGAGGGGCAAAATCACAATCC	Chr01	14979508	Bin100	Chr01	20.246	9.98246	19.241	20.866	distant
GTGGATACCTATATAGGGAGGACG	Chr01	20588017	Bin100	Chr01	20.246	5.09044	19.241	20.866	local
ATACGAGGGAAGTTGACTGATCAT	Chr01	20709995	Bin100	Chr01	20.246	6.23724	19.241	20.866	local
ATAATGGGTTGTTGGTTTGGCTG	Chr01	8153700	Bin100	Chr01	20.246	7.29718	19.241	20.866	distant
AGCACAGTGGTGGAAGAAACAGGG	Chr01	20430720	Bin100	Chr01	20.246	13.7957	19.241	20.866	local
AGAAGACGTTTAGGACAACGATAC	Chr01	20392192	Bin100	Chr01	20.246	27.4825	19.241	20.618	local
ATAATTATTTTAGGACGGAGGTA	Chr01	20294499	Bin100	Chr01	20.246	11.518	20.18	20.866	local
ATTGGATTAATGACGGATACATGA	Chr04	18427367	Bin100	Chr01	20.246	5.66249	19.241	20.618	distant
TTCGAGATTTATGCATGAAGAGAA	Chr11	22029414	Bin100	Chr01	20.246	5.28384	19.241	20.866	distant
GTTTGTATTTTTGTAGGCGGTTAT	Chr01	20303593	Bin100	Chr01	20.246	5.48799	19.241	20.866	local
GGACGACGGCGCCAGTGACTCTGG	Chr01	18155916	Bin100	Chr01	20.246	6.1875	19.241	20.866	distant
GACAGGCGTAGATAGGATGTGTGT	Chr01	20309325	Bin100	Chr01	20.246	6.85663	19.241	20.866	local
AGAATTTGAACTGGTGGATGGAAT	Chr01	37230270	Bin100	Chr01	20.246	6.20019	19.241	20.866	distant
TTAGGCTTAAAAGGATCGTCTCAC	Chr01	20347594	Bin100	Chr01	20.246	10.4468	19.241	20.866	local
CAAACAGTCAGGGGATAGAGGCGG	Chr01	20147815	Bin100	Chr01	20.246	9.46548	19.241	20.607	local
AAAGGAAGTTGTTTAGGACAGCGG	Chr01	20269530	Bin100	Chr01	20.246	7.24793	19.241	20.866	local
GTAGCGCGGACTCCAAGACGTACT	Chr01	20173191	Bin100	Chr01	20.246	5.98247	19.241	20.866	local
ACGATAAGTACAATCGTCACGGAC	Chr01	19522125	Bin100	Chr01	20.246	9.36729	19.241	20.866	local
AGAGGCGAGAAAGAACAAAAGCGA	Chr01	20324129	Bin100	Chr01	20.246	6.5627	19.241	20.866	local
ACGATTGCCGTCGACTGAGATGGA	Chr11	12076846	Bin100	Chr01	20.246	6.07046	19.241	20.866	distant
ACGGTGCGTTGACTGTGATGGCAT	Chr01	18972715	Bin100	Chr01	20.246	6.08526	19.241	20.866	distant
AAGATTAAGATTATTGTGGCAT	Chr01	20156485	Bin100	Chr01	20.246	13.8526	19.241	20.866	local
TAAAAGGAAGATAGAGGATGTGAA	Chr03	15677765	Bin100	Chr01	20.246	6.16067	19.241	20.866	distant
AGAAGAGGTGTGGGGCATGACCAA	Chr01	20508431	Bin100	Chr01	20.246	9.93281	19.241	20.866	local
TAAGAAGAGAGTAGAGTAGAAGAA	Chr08	3525941	Bin100	Chr01	20.246	6.84333	19.241	20.866	distant
TTGAGCTATAGGTAGAATCAAGGC	Chr01	20438044	Bin100	Chr01	20.246	15.9504	20.18	20.866	local
TCTGACAAAGGGAATGTACGCT	Chr06	11370109	Bin100	Chr01	20.246	5.80179	19.241	20.866	distant
TAGGTCTTCGTCCATGTGGCAT	Chr01	20479444	Bin100	Chr01	20.246	9.63739	19.241	20.866	local
TGAGCTATAGGTAGAATCAAGGCC	Chr01	20438045	Bin100	Chr01	20.246	19.328	19.241	20.866	local
GACACAGGCTAAGTAGAGGGGTAG	Chr01	20480284	Bin100	Chr01	20.246	23.0279	20.18	20.866	local
AGAACATCTTATAACCTGAAACGG	Chr01	20421423	Bin100	Chr01	20.246	17.6976	20.18	20.866	local
AGAGTCATGTCAGATAAAATCGGG	Chr01	20479414	Bin100	Chr01	20.246	21.8119	19.241	20.866	local
ATAATGGGTTGTTGGTTTGGCTGT	Chr01	8153699	Bin100	Chr01	20.246	10.269	19.241	20.607	distant
CTCCATCACAGCATTTAGTCGGCT	Chr01	19677053	Bin100	Chr01	20.246	17.3046	19.241	20.866	local
ACGATGGACTGTCGTGCCTTCGGG	Chr01	20357051	Bin100	Chr01	20.246	11.8295	19.241	20.618	local
AACGTGCGTGTAGAAAATGAGGGA	Chr01	20292336	Bin100	Chr01	20.246	40.2902	20.18	20.618	local
AAGGCCATTAATTACGTTGAATTG	Chr01	20438063	Bin100	Chr01	20.246	15.5515	19.241	20.866	local
AACATTGGAGTGTATGAGATTGGC	Chr11	7761144	Bin100	Chr01	20.246	5.01421	19.241	20.866	distant
ATATAATGGGTTGTTGGTTTGGCT	Chr01	8153701	Bin100	Chr01	20.246	11.1009	19.241	20.866	distant
GGCGGCAAACAGAGACACAATGGT	Chr01	20508496	Bin100	Chr01	20.246	16.8057	19.241	20.866	local
GTGGAACTGAGAGGAGTATGGAGA	Chr01	14855414	Bin100	Chr01	20.246	5.85834	19.241	20.866	distant
TCAGATCAGACAAAGGAAGATGCT	Chr01	20430919	Bin100	Chr01	20.246	14.1702	19.241	20.866	local
AATAAAGAGACAGTGGACAGGCCG	Chr01	20423948	Bin100	Chr01	20.246	11.3929	19.241	20.607	local
GTATTTTTGTAGGCGGTTATTTGG	Chr01	20303589	Bin100	Chr01	20.246	13.685	20.18	20.618	local
TAGGAATACTTGTTGACATGGTAG	Chr01	17845327	Bin100	Chr01	20.246	9.8236	19.241	20.866	distant
ACGTGGTTTTGTAAGTTGACGGAT	Chr01	20167786	Bin100	Chr01	20.246	35.0585	20.18	20.618	local
AAGTCTGTAGTTTGGTTGAAAGAC	Chr01	20355112	Bin100	Chr01	20.246	16.4877	19.241	20.866	local
AGACGTAATGCGTGAGACTGGATA	Chr01	20235684	Bin100	Chr01	20.246	16.0987	19.241	20.866	local
AGGCTAAGTAGAGGGGTAGTGGGC	Chr01	20480279	Bin100	Chr01	20.246	32.6806	20.18	20.618	local
GTTGTCGGATCGTGAGACAGGCGT	Chr01	20309340	Bin100	Chr01	20.246	8.14346	19.241	20.866	local
AAAAGGAGAGAAGCGACAGAACAC	Chr01	20145949	Bin100	Chr01	20.246	16.8702	20.18	20.866	local
ACAACGAATCTGAACATGAGCGCA	Chr01	20335690	Bin100	Chr01	20.246	11.201	19.241	20.866	local
ACGACAGAGAGGAGAAGAATGGCA	Chr01	20396496	Bin100	Chr01	20.246	9.13591	19.241	20.866	local
ATTCAACGTAATTAATGGCCTTGA	Chr01	20438061	Bin100	Chr01	20.246	22.7453	19.241	20.866	local
TGCTCACGTGGATAGTTAGATGGC	Chr02	7695590	Bin100	Chr01	20.246	5.24694	19.241	20.866	distant
AGAAGTTGGTTTATTTTGGGAGAA	Chr05	6832224	Bin100	Chr01	20.246	5.48976	19.241	20.866	distant
AGGGTTGATGACATAGCAAGAGCA	Chr01	20430207	Bin100	Chr01	20.246	11.6737	19.241	20.866	local
CACAGGAATTTTGCAGCAACGGAA	Chr01	20511945	Bin100	Chr01	20.246	12.4575	19.241	20.866	local
AACGAATCTGAACATGAGCGCATG	Chr01	20335688	Bin100	Chr01	20.246	24.8368	20.18	20.607	local
ACTAGGTCTTCGTCCATGTGGCAT	Chr01	20479442	Bin100	Chr01	20.246	29.0861	20.18	20.618	local
ACCTATATAGAGAGGACGCGAGCA	Chr01	20588011	Bin100	Chr01	20.246	23.3547	20.18	20.607	local
GCACATTTTTTGTTTACACGTAGG	Chr01	20588040	Bin100	Chr01	20.246	6.26263	19.241	20.866	local
TGAGATAGAAGTAGTACAAGACAT	Chr01	20165268	Bin100	Chr01	20.246	11.266	19.241	20.866	local
AATTAATGGCCTTGATTCTACCTA	Chr01	20438052	Bin100	Chr01	20.246	15.1932	20.18	20.866	local
GTTTTAGACCAGAGTGGATGGACG	Chr01	20309940	Bin100	Chr01	20.246	7.80492	19.241	20.866	local
ATGTCACATCGGAATACGGACACA	Chr01	20712761	Bin100	Chr01	20.246	12.5599	19.241	20.618	local
GGCAGGGCTGTGAGGGAGAGAGAC	Chr01	28426130	Bin1000	Chr07	27.584	5.16645	26.896	27.584	distant
GCCATGATCTGGAGAAGCCGACGG	Chr09	16844744	Bin1000	Chr07	27.584	6.61988	27.15	27.584	distant
TACACATCTAGAAACAAAGGGCAT	Chr04	20303026	Bin1000	Chr07	27.584	5.84617	26.978	27.584	distant
ACTGATCTTGGTCTTGGAAAGCAT	Chr07	13678106	Bin1000	Chr07	27.584	5.32601	27.15	27.584	distant
GGCAGTTTAAAGTGTGGTCTGGCA	Chr07	17202078	Bin1000	Chr07	27.584	6.64828	27.223	27.584	distant
AGGAGCGGACTACATATCTGTAGC	Chr02	453371	Bin1000	Chr07	27.584	8.71069	27.223	27.584	distant
ACCAAAGGGCTCGGGCAACGGCGG	Chr09	15571238	Bin1000	Chr07	27.584	5.06272	27.223	27.584	distant
GGCAGATCGGCGCTGAGGTGGCAG	Chr01	33041398	Bin1000	Chr07	27.584	5.11866	27.223	27.584	distant
ATGTATTTGATAGCGCAATGATAA	Chr07	386725	Bin1000	Chr07	27.584	5.15087	27.223	27.584	distant
AGGATAAAGGCAGGCGAAGACTAT	Chr09	323250	Bin1000	Chr07	27.584	5.50166	27.223	27.584	distant
AACCCGGGACTAAAGATGGTAGCA	Chr02	22347173	Bin1000	Chr07	27.584	6.09418	27.15	27.584	distant
ACATTCAGTATTAGATTGGTCTCT	Chr07	28539897	Bin1000	Chr07	27.584	8.80796	27.223	27.584	local
ATACTGAGATGGAAGAGAGAGAAT	Chr09	18080933	Bin1000	Chr07	27.584	5.34259	26.978	27.584	distant
GAGAGCGCGAGAACAATGGGAGAA	Chr01	31567928	Bin1000	Chr07	27.584	5.8751	27.15	27.584	distant
TGGACTGTCACGTGTATGCCACAT	Chr10	10965089	Bin1000	Chr07	27.584	5.10471	27.15	27.584	distant
ATCAAGACGGACGAAAAAATTGAC	Chr07	27583296	Bin1000	Chr07	27.584	7.84637	26.896	27.584	local
TCGGACTACGTGGCGGATTAACTT	Chr04	18379208	Bin1000	Chr07	27.584	5.15039	26.896	27.584	distant
CAGTGGCGGACACAGATGGGGCGG	Chr03	14296293	Bin1000	Chr07	27.584	5.48257	27.223	27.584	distant
GAGGTGTAGCGGCAGCGATGGGCG	Chr01	13568111	Bin1000	Chr07	27.584	5.73714	26.896	27.584	distant
ATCCTAATACTATGAATTTGGACA	Chr04	27404712	Bin1000	Chr07	27.584	5.38511	27.15	27.584	distant
TAACGAGGTGGATTATTAGCGTA	Chr02	24652687	Bin1000	Chr07	27.584	6.9353	27.223	27.584	distant
TTGCAGAAATTAGAACCGTGCCAC	Chr07	27153307	Bin1000	Chr07	27.584	6.71883	26.896	27.584	local
CAGGTCGGGTTATTTGCAGGGCTA	Chr07	4613859	Bin1000	Chr07	27.584	6.24144	27.223	27.584	distant
AGGTAAAAGTAAATGGTGGATGGT	Chr07	20466845	Bin1000	Chr07	27.584	5.84992	26.896	27.584	distant
GGGACAAAGAGAGTAGTAGAGTA	Chr05	21634606	Bin1000	Chr07	27.584	5.62726	26.978	27.584	distant
GGTATTATTTTCGCAGACGGACAT	Chr10	21096274	Bin1000	Chr07	27.584	5.28965	27.223	27.584	distant
ACTTTGATCTGATTACACCGTTGT	Chr06	11568056	Bin1000	Chr07	27.584	5.18148	27.223	27.584	distant
CGAGAGATCTACTGTGGCCGGTTT	Chr02	26553980	Bin1000	Chr07	27.584	5.61819	27.15	27.584	distant
CCCCAGGCTGAGAAAAATAGGTG	Chr05	23279686	Bin1000	Chr07	27.584	5.22072	27.15	27.584	distant
AAAACCGGATAAAACGCATCCCCC	Chr02	23800704	Bin1000	Chr07	27.584	5.25477	27.15	27.584	distant
ATGGGACGGATGAAGTACAAATGA	Chr02	33166805	Bin1000	Chr07	27.584	5.02581	27.15	27.584	distant
CGGACGAAGGGCGACACGTGGCGC	Chr06	25575499	Bin1000	Chr07	27.584	5.39271	27.15	27.584	distant
ACCCTTTCTGACATCCAATCAAAC	Chr05	10458001	Bin1000	Chr07	27.584	5.42777	27.223	27.584	distant
AGAGAGAGATGACCTGGCATT	Chr04	28701674	Bin1000	Chr07	27.584	5.93723	26.978	27.584	distant
ACGATAAGATGGCTGATGAGACAA	Chr08	8873533	Bin1000	Chr07	27.584	5.22603	26.659	27.584	distant
TGGTCGGATGCGGGTTGTATGGCT	Chr09	19996272	Bin1000	Chr07	27.584	5.00564	26.896	27.584	distant
ACAACGAGAGAGAGCACGCCG	Chr11	16505632	Bin1000	Chr07	27.584	5.31924	26.896	27.584	distant
ATCATATCTGAGTTGAGAGTTGGG	Chr01	10784367	Bin1000	Chr07	27.584	5.12878	26.978	27.584	distant
GGAAGATAGAAAACGAGACGACA	Chr02	32001067	Bin1000	Chr07	27.584	5.84261	26.371	27.584	distant
ATAGCGTAGACACATAGAGAGAGG	Chr08	23140935	Bin1000	Chr07	27.584	5.49732	27.15	27.584	distant
TACGGACACAAGACTGTATTCGGA	Chr03	28695396	Bin1000	Chr07	27.584	5.74344	27.223	27.584	distant
GCGGTTCAATCGGCGGTTCACCGG	Chr07	27895759	Bin1000	Chr07	27.584	5.05448	27.223	27.584	local
TCCAACCCTAGCTACGAATCTGAA	Chr06	23216583	Bin1000	Chr07	27.584	6.08203	27.223	27.584	distant
AATGACATCCTGTATTAGAAAACG	Chr03	36854878	Bin1000	Chr07	27.584	5.7733	27.223	27.584	distant
GATAATAATGGTAGTAGATAAGAT	Chr07	12001034	Bin1000	Chr07	27.584	5.61304	27.223	27.584	distant
GTAGTAGTAGAGTTGTGGGTGCAT	Chr10	21864637	Bin1000	Chr07	27.584	5.79765	27.223	27.584	distant
AATGATTTTGGTGGGTAGGTGGCG	Chr07	15855697	Bin1000	Chr07	27.584	6.84534	27.15	27.584	distant
AATCCGTTCGACTGAGGCAGTGGT	Chr09	706267	Bin1000	Chr07	27.584	5.00971	26.357	27.584	distant
ATGGAGCTGGAGCAGAAGCTGT	Chr02	18050907	Bin1000	Chr07	27.584	5.12565	27.223	27.584	distant
CGGGACTAAAGATGGTTTGCCCAA	Chr10	2128862	Bin1000	Chr07	27.584	5.14738	27.15	27.584	distant
GAATTAAATTAACCATGTAGACGC	Chr08	13030927	Bin1000	Chr07	27.584	5.13228	27.223	27.584	distant
GCTTGGATTGATGTTGGAGACGTG	Chr07	25311865	Bin1000	Chr07	27.584	5.38361	26.371	27.584	distant
GATGAGAGAGAGAAGAAGTGGGCT	Chr03	1007726	Bin1000	Chr07	27.584	5.01368	26.978	27.584	distant
GGAGAACCGGATGAGAGCGGGCGT	Chr03	12661687	Bin1000	Chr07	27.584	6.59986	27.223	27.584	distant
ACATATGCAGGATTAAAATTGGAC	Chr05	1471041	Bin1000	Chr07	27.584	5.28048	26.896	27.584	distant
GATCGGATTGCCATATAAGCGCCA	Chr08	12555262	Bin1000	Chr07	27.584	6.00354	26.371	27.584	distant
ACATGCCCCTATCAAGATTCGGTA	Chr01	37147617	Bin1000	Chr07	27.584	5.01825	26.896	27.584	distant
GAACCGACGTAGCAGGAGGAGGGC	Chr05	10016554	Bin1000	Chr07	27.584	7.34241	27.223	27.584	distant
CCGGTAGCCGGCGGACGGAGCGGC	Chr08	20751828	Bin1000	Chr07	27.584	5.47418	27.223	27.584	distant
AAAGGCCATTCAGAAGTCTTGCCC	Chr01	21235999	Bin1000	Chr07	27.584	6.16649	27.223	27.584	distant
ATGAACCATACATAGAGGAGTACG	Chr12	5057348	Bin1000	Chr07	27.584	6.00427	26.978	27.584	distant
AGAATTGAAGATGTTTCCGCTGAA	Chr12	979527	Bin1000	Chr07	27.584	5.13639	27.223	27.584	distant
GGACGAGAGACTGATCTGACGGC	Chr03	34013268	Bin1000	Chr07	27.584	6.26958	27.223	27.584	distant
ATACGACGAACAACTCCAATGGCT	Chr07	27790842	Bin1000	Chr07	27.584	6.98305	27.15	27.584	local
TGATTGGATGTAGAGACGGGTAAA	Chr12	23706799	Bin1000	Chr07	27.584	6.30541	27.223	27.584	distant
ATACTATGTTCTTGAATGCTTCT	Chr10	18579516	Bin1000	Chr07	27.584	5.57096	27.15	27.584	distant
CGGTCTCGGTCTTTTAGTTCGGTC	Chr12	3880468	Bin1000	Chr07	27.584	6.21696	27.223	27.584	distant
CGGGACGATATCCCATTCGAACGG	Chr01	35495049	Bin1000	Chr07	27.584	5.70059	27.223	27.584	distant
TCCAGGAACTTGCAAAACGCACAT	Chr10	16428936	Bin1000	Chr07	27.584	6.47072	27.223	27.584	distant
GGACATTTTTTTCCGACGGAGGGT	Chr01	39041104	Bin1000	Chr07	27.584	5.03981	26.896	27.584	distant
ATCAATTCGGTCTTAGGCAGTGA	Chr07	27583506	Bin1000	Chr07	27.584	8.1255	26.896	27.584	local
CCATGTGTACGGGATACTGTTGAC	Chr02	26340800	Bin1000	Chr07	27.584	5.49506	26.978	27.584	distant
AGGAGCCGGTAGTCTGTAAGGAGT	Chr03	34230874	Bin1000	Chr07	27.584	5.05119	27.15	27.584	distant
TGCCGGACTGAACAAAGATGGTTT	Chr02	5863744	Bin1000	Chr07	27.584	6.08057	27.223	27.584	distant
CGGTAGTGATTGTGGTTGGGGCGG	Chr04	32074662	Bin1000	Chr07	27.584	5.6179	27.223	27.584	distant
CTGTTTGAGTAAAGGCCGGGACAT	Chr10	18579560	Bin1000	Chr07	27.584	5.44584	26.896	27.584	distant
GCGGGCGGCGGATCCAGCAGGCGG	Chr01	23950086	Bin1000	Chr07	27.584	5.9001	27.223	27.584	distant
AGAAGACTAACCGAATTGACTGAA	Chr07	27583468	Bin1000	Chr07	27.584	18.4606	27.223	27.584	local
GGTCGGATCAGACAATAGACGGA	Chr02	28889087	Bin1000	Chr07	27.584	5.15485	27.15	27.584	distant
GATGAAGTCCCTCGGCAGTTTGGA	Chr02	10037054	Bin1000	Chr07	27.584	5.00717	27.223	27.584	distant
AGAGTTTAGAAGGATGATGGTATT	Chr08	13821366	Bin1000	Chr07	27.584	6.90862	26.978	27.584	distant
AAAGAACACAACCAAAGTAGATTG	Chr12	23669945	Bin1000	Chr07	27.584	5.61856	27.223	27.584	distant
ACCATAGTAGCATGCAATTTGGAC	Chr07	26869706	Bin1000	Chr07	27.584	5.63696	27.223	27.584	distant
ATGACAGGAGTAGTAGCAAGTATG	Chr09	22140299	Bin1000	Chr07	27.584	6.81986	26.896	27.584	distant
GAGGACTGAACGGCGACGCTCCGA	Chr06	11068735	Bin1000	Chr07	27.584	5.32655	27.15	27.584	distant
TGGCTGTATGCCCGGGTCGTAGAC	Chr05	14181625	Bin1000	Chr07	27.584	5.99932	27.223	27.584	distant
CGGACGGAGGGAGTACACACCAGC	Chr06	3871130	Bin1000	Chr07	27.584	6.15032	27.223	27.584	distant
AAAATGACATGGAGATAATGGAGC	Chr07	23057051	Bin1000	Chr07	27.584	6.6843	27.223	27.584	distant
AGTGGGATAAGAGTAGGGATGCAT	Chr12	16971751	Bin1000	Chr07	27.584	5.37336	26.896	27.584	distant
GTGTTCTGTGGTAGTGAAAGGGTC	Chr04	29161273	Bin1000	Chr07	27.584	5.05714	27.15	27.584	distant
AACATGTGCTAAAAAGTCGACGGT	Chr12	2687305	Bin1000	Chr07	27.584	6.12554	27.223	27.584	distant
GAGCACGCGGCGAGGACGGGATAG	Chr02	4377420	Bin1000	Chr07	27.584	7.34264	27.223	27.584	distant
GCGATGGTCAAAGGTGGAGAAGAA	Chr03	6829782	Bin1000	Chr07	27.584	5.2239	26.896	27.584	distant
AGCTAAGAAGTGGAGGTAGGTGAG	Chr05	15862439	Bin1000	Chr07	27.584	5.25145	26.896	27.584	distant
GATTCGTTGTACTAGAAAACGTCA	Chr02	5490149	Bin1000	Chr07	27.584	5.141	27.15	27.584	distant
GGGTAGAGCTGGAGCTGAAGCTGT	Chr02	32517983	Bin1000	Chr07	27.584	5.77159	27.223	27.584	distant
TAGAATTGTTGTGGCTTTATGGT	Chr08	8614705	Bin1000	Chr07	27.584	5.18705	27.223	27.584	distant
TGGCAGGAGTAGATTGGTGGCGG	Chr04	24518036	Bin1000	Chr07	27.584	6.99186	27.223	27.584	distant
GTTGTCGGTGTACGGATGACGGT	Chr01	35152172	Bin1000	Chr07	27.584	5.13171	27.223	27.584	distant
CCTCATCTCACATGGCACTGACGT	Chr08	23036970	Bin1000	Chr07	27.584	6.69939	27.223	27.584	distant
TGTGGAGTGGTATTTTAGCGA	Chr06	7372444	Bin1000	Chr07	27.584	5.1934	26.896	27.584	distant
AATATAGTGTTGAACAAGTAGGCG	Chr11	18176816	Bin1000	Chr07	27.584	5.14732	27.223	27.584	distant
GGGTTGGTAGGCTGGATGGTAGA	Chr08	18886120	Bin1000	Chr07	27.584	5.13491	27.223	27.584	distant
GAAGCGGGAGTAGACGGAGGCGGC	Chr03	7556018	Bin1000	Chr07	27.584	5.36548	26.896	27.584	distant
AGCGGTTTTGTAGGGCGGTTTTAC	Chr08	20365660	Bin1000	Chr07	27.584	7.66086	27.223	27.584	distant
CGGACTCCCAGACGCAGTGTGTAT	Chr02	12018648	Bin1000	Chr07	27.584	5.13318	26.896	27.584	distant
ATTAAGACGGACGAAAAAATTGAC	Chr02	6524419	Bin1000	Chr07	27.584	9.91878	27.15	27.584	distant
ACCACCGGAGAAGAGAGCTGGAGC	Chr03	32018373	Bin1000	Chr07	27.584	5.35996	27.15	27.584	distant
ATGACAACCGTGAGACGAGATCAT	Chr03	12615252	Bin1000	Chr07	27.584	5.10775	27.223	27.584	distant
TGACTAAATGGCGTGATATGTGGC	Chr05	18898736	Bin1000	Chr07	27.584	5.01371	26.896	27.584	distant
ATAGAACGAGAGGAGGGGCGGT	Chr02	23473562	Bin1000	Chr07	27.584	5.29385	26.896	27.584	distant
AGGGATAATAGGTGGATGTAACA	Chr12	23860374	Bin1000	Chr07	27.584	5.21097	26.896	27.584	distant
AAGGCTGTGTATAGATGATGG	Chr10	21148154	Bin1000	Chr07	27.584	5.68881	26.896	27.584	distant
TGACCAGATGTCGGAAGGGGCTTT	Chr01	23270611	Bin1000	Chr07	27.584	6.28634	27.223	27.584	distant
CTGGATTGTTTAAGAGGGTTGCAG	Chr09	7477249	Bin1000	Chr07	27.584	5.01235	26.659	27.584	distant
GGGACATAAAGTAGAGATAAGGAT	Chr01	27769179	Bin1000	Chr07	27.584	7.58967	27.223	27.584	distant
AATGACAATGAAGAGTAGAGGGGG	Chr05	14285455	Bin1001	Chr08	0	5.12505	0	0.541	distant
GTAAGAACTATATTAAGCCGCATG	Chr11	28120042	Bin1001	Chr08	0	8.94496	0	0.541	distant
TAGATTGGTTTTTTAGGGACGGAG	Chr08	295975	Bin1001	Chr08	0	13.2123	0	0.352	local
GATGGTATATTGTAGAATGTGGCT	Chr08	293022	Bin1001	Chr08	0	21.4718	0	0.352	local
ATTCATAGTAGTAGGACGTGTCAC	Chr08	312214	Bin1001	Chr08	0	42.3618	0	0.352	local
TACCAAAGGCAGGACTTAGGCATG	Chr11	11414784	Bin1001	Chr08	0	6.12909	0	0.352	distant
ACACATTAGCGATCAGGACGGTAT	Chr08	593508	Bin1001	Chr08	0	15.4261	0	0.372	local
ATGGGACAGAGGTAATTTACGGA	Chr08	312164	Bin1001	Chr08	0	16.9941	0	0.403	local
GGCAGTCGACTATACGAGCTAGGC	Chr08	294947	Bin1001	Chr08	0	10.8378	0	0.372	local
ACAACGAATCTGGACAGGAGGGTG	Chr08	224781	Bin1001	Chr08	0	9.01207	0	0.352	local
ACTTTGCATTGTGGAGCATAAAGC	Chr02	23762552	Bin1001	Chr08	0	8.09838	0	0.352	distant
AAGCAAAAGTGATTAAAGACTCGG	Chr11	22831595	Bin1001	Chr08	0	5.94089	0	0.352	distant
GAACGAATCTGAATAGAGGTATGT	Chr08	296036	Bin1001	Chr08	0	17.9491	0	0.372	local
AACGAATTAGAAGTTAGAAGCTGA	Chr08	19894202	Bin1001	Chr08	0	5.04228	0	0.403	distant
AGATTTGTAGTAAAAGGTTATGTT	Chr06	19908361	Bin1001	Chr08	0	6.86565	0	0.352	distant
AAAGTTTTGTTGAAAGTCCGTCTG	Chr08	345869	Bin1001	Chr08	0	8.33592	0	0.541	local
ACTCAGGCTGATTTTGGATTGATT	Chr09	19740276	Bin1001	Chr08	0	5.13366	0	0.541	distant
AGGACACACTGCATTCCAGACCAT	Chr02	99533	Bin1001	Chr08	0	5.98963	0	0.719	distant
GGACAAGGTCAAACGGAAGGGGAT	Chr12	18392891	Bin1001	Chr08	0	5.01436	0	0.602	distant
ATGGGACAGAGGTAATTTACGGAG	Chr08	312163	Bin1001	Chr08	0	27.8093	0	0.352	local
GGAACCGGATGCAGGGCAATACAC	Chr03	11967763	Bin1001	Chr08	0	6.15472	0	0.352	distant
AAAAGTATTTAAATAAGATGGACG	Chr08	123844	Bin1001	Chr08	0	17.2387	0	0.352	local
ATCTGACACACAACGATCGACTCT	Chr02	16108234	Bin1001	Chr08	0	9.03168	0	0.372	distant
ATATTATCATGCATTGGACTTTT	Chr08	235635	Bin1001	Chr08	0	13.9463	0	0.352	local
AAGAAGGAAAGACAAAGATGGTTG	Chr08	344553	Bin1001	Chr08	0	30.3616	0	0.352	local
AACGAATCTGAATAGAGGTATGTC	Chr08	296035	Bin1001	Chr08	0	24.8085	0	0.352	local
ATTCATAGCAGTAGGACGTGTCAC	Chr08	312214	Bin1001	Chr08	0	29.8678	0	0.352	local
GAAGACTGCTATGGTATTGTGCTC	Chr08	290771	Bin1001	Chr08	0	9.05888	0	0.372	local
AGAATATAGCAAACTAGGATGGTA	Chr12	22574783	Bin1001	Chr08	0	5.43742	0	0.719	distant
AAATTCTGCAGAATATGTCTTTTT	Chr06	12616204	Bin1001	Chr08	0	5.04202	0	0.541	distant
TGGACGCTGAAACTTATGGCTGCA	Chr08	123812	Bin1001	Chr08	0	13.5889	0	0.372	local
CGGAGGCACACAACAACGGGCGAC	Chr07	18572015	Bin1001	Chr08	0	5.4703	0	0.541	distant
TGTAAGAACTATATTAAGCCGCAT	Chr08	230619	Bin1001	Chr08	0	9.48638	0	0.541	local
AGATTACTATATTATTGGACGGAT	Chr08	555198	Bin1001	Chr08	0	15.0154	0	0.403	local
AACCTAGAACCGGTCCAGATACAT	Chr07	4491475	Bin1001	Chr08	0	5.38098	0	0.352	distant
GTTGGACGTGAAAAACCATGGCTG	Chr03	11574130	Bin1001	Chr08	0	7.45694	0	0.541	distant
AGTCGGAGCAGCACAACACAGGCT	Chr04	18385275	Bin1001	Chr08	0	5.35278	0	0.403	distant
AAGTCTTATAACTTGAAACAACGT	Chr08	354483	Bin1001	Chr08	0	21.4699	0	0.352	local
AATGACTTAAATTATGAGACGGAT	Chr12	24907489	Bin1001	Chr08	0	5.37269	0	0.541	distant
GGCAGTCGACTATACGAGCTAGGT	Chr08	294947	Bin1001	Chr08	0	10.8032	0	0.541	local
ACGAATGATCAAAGTTGGACGTGA	Chr08	123966	Bin1001	Chr08	0	16.5198	0	0.352	local
ATTGGACACGGATTTTTACGGCT	Chr07	15448822	Bin1001	Chr08	0	5.37068	0	0.403	distant
AAACCGGAATATTTTTAATGGCAC	Chr05	12760886	Bin1001	Chr08	0	6.35682	0	0.352	distant
TGTGACACGTCCTACTGCTATGAA	Chr08	312213	Bin1001	Chr08	0	13.1061	0	0.372	local
ACGAATCTGGACAGCAGCAGCATG	Chr08	309308	Bin1001	Chr08	0	7.698	0	0.602	local
ATAAGATTTGATAAGAAAGTGTA	Chr01	27371818	Bin1001	Chr08	0	5.86514	0	0.719	distant
GTACACATACAGACGGACTTTCAA	Chr08	345878	Bin1001	Chr08	0	11.24	0	0.403	local
TGCATAGATTCATAGCAGTAGGAC	Chr08	312221	Bin1001	Chr08	0	22.7806	0	0.352	local
TTGGTTTGTATAGATATGGCAAT	Chr03	9790876	Bin1001	Chr08	0	6.17129	0	0.372	distant
ATAGTAGTAGGACGTGTCACATT	Chr08	312211	Bin1001	Chr08	0	10.9074	0	0.403	local
GGTTTTTATCGACCGGACAAAGAT	Chr08	290242	Bin1001	Chr08	0	15.2104	0	0.602	local
AAAGGTTTCTCAGTAGTGATGCAT	Chr08	291585	Bin1001	Chr08	0	14.2317	0	0.352	local
ATAGCAATCTAAGATGAGATATAA	Chr08	322613	Bin1001	Chr08	0	9.58456	0	0.352	local
AGGACTCAAGACAAGAGATGTCAT	Chr08	227617	Bin1001	Chr08	0	10.4989	0	0.352	local
AAAGTATTTAAATAAGATGGACGA	Chr08	123843	Bin1001	Chr08	0	10.4704	0	0.719	local
ATGGGATAGAGGTAATTTACGGAG	Chr08	312163	Bin1001	Chr08	0	10.0612	0	0.372	local
GCGAGCATATTTGGTGATGTAGAA	Chr08	344521	Bin1001	Chr08	0	20.9914	0	0.352	local
TATTTGGTGATGTAGAAGAGAGAG	Chr08	344528	Bin1001	Chr08	0	15.5362	0	0.352	local
ATGGACGATCAAAGTTGGACGCTG	Chr08	123827	Bin1001	Chr08	0	5.7931	0	0.541	local
GACGGACAGCACGACGAGATGGCG	Chr08	22167609	Bin1001	Chr08	0	5.87228	0	0.602	distant
AGATTGATAAGATTGGGAAGATAC	Chr02	31063021	Bin1001	Chr08	0	5.8452	0	0.541	distant
CATTGGATTAGAATGAAGCAGGGG	Chr09	21444432	Bin1001	Chr08	0	5.22871	0	0.403	distant
TAGAACGAATCTGAATAGAGGTATG	Chr08	296037	Bin1001	Chr08	0	21.9264	0	0.352	local
AGGACGGTTTCGCTGACGTGACGG	Chr08	236093	Bin1001	Chr08	0	5.69273	0	0.602	local
ATAGCAATCTAAGATGAGATGTAA	Chr08	322613	Bin1001	Chr08	0	16.1261	0	0.352	local
ATAGCAGAACCTCCGACCTATAGT	Chr08	238484	Bin1001	Chr08	0	6.79217	0	0.602	local
ACCTGTAGCACAGATCCAAGACGC	Chr08	310815	Bin1001	Chr08	0	14.0009	0	0.352	local
ACGAATGGTCAAAGTTGGACGTGA	Chr08	123966	Bin1001	Chr08	0	30.4089	0	0.352	local
AGCGGCCACTCTGGTGAGATAGCG	Chr08	292863	Bin1001	Chr08	0	17.408	0	0.352	local
AAGCTTTGTTGCTATGAATCTGGA	Chr06	18576111	Bin1001	Chr08	0	6.27865	0	0.719	distant
AGAGAGAGGAAGAAGGAAAGACAA	Chr08	344544	Bin1001	Chr08	0	11.8533	0	0.541	local
AGATTCATAGCAGTAGGACGT	Chr08	312219	Bin1001	Chr08	0	6.5216	0	0.541	local
TTTTATGGGACAGAGGTAATTTAC	Chr08	312167	Bin1001	Chr08	0	13.5925	0	0.403	local
ACAAGGGACTATACCGCCGAGGGA	Chr01	36099064	Bin1001	Chr08	0	5.08471	0	0.541	distant
GAATTTTTTAAACATGTTTGATCG	Chr09	9665734	Bin1001	Chr08	0	5.58156	0	0.602	distant
TTTTTATCGACCGGACAAAGATGG	Chr08	290244	Bin1001	Chr08	0	13.381	0	0.352	local
AAATATTATCATGCATTGGACTTT	Chr08	235636	Bin1001	Chr08	0	12.198	0	0.352	local
ACAGGCTATAGATGTCGGTTTCCG	Chr08	291626	Bin1001	Chr08	0	16.7396	0	0.352	local
GATTCATAGCAGTAGGACGTGTCA	Chr08	312215	Bin1001	Chr08	0	31.9948	0	0.352	local
TTAGTATTGGATGTGTCATATTAT	Chr11	29699478	Bin1001	Chr08	0	6.96895	0	0.541	distant
AGAACGAATCTGAATAGATGTATG	Chr08	296037	Bin1001	Chr08	0	30.1176	0	0.352	local
GTAAATTAGGGGTCTGTTTGGTAC	Chr01	6316146	Bin1001	Chr08	0	5.55353	0	0.352	distant
TTTGCCGAAAGAGAAGTTAGACAT	Chr08	557328	Bin1001	Chr08	0	18.2221	0	0.541	local
GACTAGTCGGTCAGACCGGGTGGC	Chr08	258791	Bin1001	Chr08	0	7.00588	0	0.541	local
AGGCTATAGATGTCGGTTTCCGAG	Chr08	291628	Bin1001	Chr08	0	11.6099	0	0.403	local
ATAGATTCATAGCAGTAGGACGTG	Chr08	312218	Bin1001	Chr08	0	11.0415	0	0.403	local
GCACACAGATTGATATACAGAACA	Chr02	22522243	Bin1001	Chr08	0	5.25089	0	0.403	distant
GACAACGAATCTGGACAGCAGCAG	Chr08	309312	Bin1001	Chr08	0	10.7174	0	0.352	local
CATATTTGGTGATGTAGAAGAGAG	Chr08	344526	Bin1001	Chr08	0	12.5479	0	0.541	local
ATAAATAATCTATCGGCAAAATCA	Chr07	4087989	Bin1001	Chr08	0	5.10407	0	0.541	distant
AGTAGTAGGACGTGTCACATTACA	Chr08	312208	Bin1001	Chr08	0	9.16587	0	0.541	local
GATTCATAGTAGTAGGACGTGTCA	Chr08	312215	Bin1001	Chr08	0	51.9239	0	0.352	local
GACGACCCATAATAAGACTGGAAT	Chr07	18151456	Bin1001	Chr08	0	5.41275	0	0.541	distant
TCACAATGTGGTGAGGTAGCTGAA	Chr12	23088517	Bin1001	Chr08	0	5.79076	0	0.352	distant
AGCGATTGATAGATAAAAGTTGGC	Chr08	311348	Bin1001	Chr08	0	10.6573	0	0.352	local
ATTCATAGTAGTAGGACGTGTCA	Chr08	312215	Bin1001	Chr08	0	14.0268	0	0.372	local
TGGGACAGAGGTAATTTACGGAGT	Chr08	312162	Bin1001	Chr08	0	20.032	0	0.352	local
GTGGGCTAGACGACTTGGATTTAA	Chr02	1374157	Bin1001	Chr08	0	7.62722	0	0.352	distant
ATGAACAATCAAAGGCTAGAGGA	Chr02	30423898	Bin1001	Chr08	0	6.16418	0	0.352	distant
AAACGTATGAAGTCAATGACGACA	Chr03	2836006	Bin1001	Chr08	0	5.2933	0	0.541	distant
AGAGGTATGTCTATATTCGTAGTA	Chr08	296022	Bin1001	Chr08	0	16.3689	0	0.352	local
ATGGGGGACAGGATTACAAGATAT	Chr11	1222578	Bin1001	Chr08	0	5.74378	0	0.403	distant
GACGAATGATCAAAGTTGGACGTG	Chr08	123965	Bin1001	Chr08	0	17.0062	0	0.352	local
ATGAGATGGAGGAGTAGATGGTAA	Chr08	288982	Bin1001	Chr08	0	10.4539	0	0.372	local
AAAGGTTTTTCAGTAGTGATGCAT	Chr08	291585	Bin1001	Chr08	0	13.8264	0	0.352	local
GCATAGATTCATAGCAGTAGGACG	Chr08	312220	Bin1001	Chr08	0	19.5997	0	0.352	local
AACGGTGGATTGGCAAGCAGTGGA	Chr05	14337315	Bin1001	Chr08	0	5.29915	0	0.352	distant
TAGAACGAATCTGAATAGAGGTAT	Chr08	296038	Bin1001	Chr08	0	45.7852	0	0.352	local
AGACCCCTGTCACGAACGTCGGTG	Chr08	290831	Bin1001	Chr08	0	10.54	0	0.352	local
TTCAGATTCGTAGTATTAGGATGC	Chr02	19464028	Bin1001	Chr08	0	5.41787	0	0.352	distant
AGGGGACAAGGCTGGTTCAAACAA	Chr02	18064484	Bin1001	Chr08	0	5.29765	0	0.403	distant
ATAGATTCATAGTAGTAGGACGTG	Chr08	312218	Bin1001	Chr08	0	9.87852	0	0.403	local
TTTTATCGACCGGACAAAGATGGT	Chr08	290245	Bin1001	Chr08	0	8.67984	0	0.372	local
AAATGTGGAGCTAGAGTTGAAGA	Chr01	5990004	Bin1001	Chr08	0	5.17777	0	0.719	distant
TAGCAGTAGGACGTGTCACATT	Chr08	312211	Bin1001	Chr08	0	10.9812	0	0.403	local
AGCAGTAGGACGTGTCACATTACA	Chr08	312208	Bin1001	Chr08	0	31.4388	0	0.352	local
ATCGACCGGACAAAGATGGTTTCT	Chr08	290249	Bin1001	Chr08	0	11.8711	0	0.352	local
ATAGCGTATGTGTAAGTCGGGATG	Chr09	10730029	Bin1001	Chr08	0	5.08646	0	0.719	distant
GTGACGAGACTTGCCAAGCTTGAA	Chr04	14034201	Bin1001	Chr08	0	6.39803	0	0.352	distant
TAGTAGTAGGACGTGTCACATT	Chr08	312211	Bin1001	Chr08	0	13.9616	0	0.403	local
GAAAAATGCCTCAGTTCGGACGTC	Chr03	32640402	Bin1001	Chr08	0	5.23096	0	0.403	distant
AAAATGGCATTAAAATGAACAGGC	Chr08	430036	Bin1001	Chr08	0	6.46986	0	0.541	local
TTTGGTGATGTAGAAGAGAGAGG	Chr08	344530	Bin1001	Chr08	0	18.4735	0	0.403	local
ATAGATTCATAGCAGTAGGACGT	Chr08	312219	Bin1001	Chr08	0	15.4711	0	0.352	local
CGGAAATAGTGATTGAAGTGGCAT	Chr06	18354299	Bin1001	Chr08	0	5.00706	0	0.403	distant
ATAGCAGTAGGACGTGTCACATTA	Chr08	312210	Bin1001	Chr08	0	13.3218	0	0.403	local
CGGGGTTTTGATGTGGAGATAGGT	Chr02	10843093	Bin1001	Chr08	0	5.74764	0	0.541	distant
AGGACTGAATTGGCTATTCACCGA	Chr08	230714	Bin1001	Chr08	0	26.6245	0	0.352	local
TCGTCTCGCGATTTATAGTCGGAC	Chr01	20957173	Bin1001	Chr08	0	5.26147	0	0.352	distant
CCGTTGTTGGGGAGGATAATCAA	Chr05	20720454	Bin1001	Chr08	0	5.53954	0	0.541	distant
AGATTCATAGTAGTAGGACGTGTC	Chr08	312216	Bin1001	Chr08	0	33.7751	0	0.352	local
TGATAAGGGATTGTTGGTGGAGA	Chr08	8608234	Bin1001	Chr08	0	5.10557	0	0.602	distant
ACACATACAGACGGACTTTCAACA	Chr08	345876	Bin1001	Chr08	0	31.9535	0	0.352	local
AGTGTTTGGGTCAGGGATAGGTGA	Chr03	1053679	Bin1001	Chr08	0	5.3023	0	0.403	distant
TAGCAGTAGGACGTGTCACATTAC	Chr08	312209	Bin1001	Chr08	0	17.7824	0	0.372	local
TAGCAGTAGGACGTGTCACATTA	Chr08	312210	Bin1001	Chr08	0	11.8232	0	0.372	local
AGAACGAATCTGAATAGAGGTAT	Chr08	296038	Bin1001	Chr08	0	10.2545	0	0.403	local
ATAGCAGTAGGACGTGTCACA	Chr08	312213	Bin1001	Chr08	0	8.53081	0	0.403	local
ATAATATTTTGTATCGATCGTTAT	Chr11	14919381	Bin1001	Chr08	0	5.271	0	0.719	distant
TGTACATCGTTGACAACTTGGTAT	Chr01	38237621	Bin1001	Chr08	0	5.48381	0	0.403	distant
ATTAGAAGTCGTTTAGGATAATGT	Chr07	23740643	Bin1001	Chr08	0	5.57303	0	0.719	distant
GGTAAACGGCGGGAGTAACTATGACT	Chr07	11149934	Bin1001	Chr08	0	5.29552	0	0.541	distant
AAATTATATATTGTGATTAGCTGA	Chr06	1695477	Bin1001	Chr08	0	5.36578	0	0.719	distant
ATACTTATATCCAGATTCGTTGTA	Chr06	25451500	Bin1001	Chr08	0	5.10981	0	0.352	distant
ACTAAAAGACTTACATTATGAAAC	Chr08	437225	Bin1001	Chr08	0	5.26651	0	0.403	local
TAGATTCATAGCAGTAGGACGT	Chr08	312219	Bin1001	Chr08	0	9.58537	0	0.403	local
AGGACCCTGACAGCCCCTGACAGC	Chr08	290119	Bin1001	Chr08	0	12.7041	0	0.403	local
AAAACGAATGGTCAAAGTTGGACG	Chr08	123963	Bin1001	Chr08	0	29.3549	0	0.352	local
GTTGAAGGGTGAGTAAGATGGGTT	Chr01	24123711	Bin1001	Chr08	0	5.12779	0	0.352	distant
CATAGATTCATAGCAGTAGGACGT	Chr08	312219	Bin1001	Chr08	0	15.3762	0	0.541	local
AAAGACTCTTTTGTGATCGTACAT	Chr08	304071	Bin1001	Chr08	0	16.8443	0	0.372	local
ATAGATTCATAGCAGTAGGACG	Chr08	312220	Bin1001	Chr08	0	6.65048	0	0.352	local
GTACAACGAATCTGGACAGGAGGG	Chr08	224779	Bin1001	Chr08	0	15.9825	0	0.352	local
TAGATTCATAGCAGTAGGACGTGT	Chr08	312217	Bin1001	Chr08	0	16.5057	0	0.541	local
AATTGGAACGATGTGATGGAAGA	Chr02	33894757	Bin1001	Chr08	0	5.53654	0	0.352	distant
TTTCAAATAAGATGGATGATCGGA	Chr03	16744384	Bin1001	Chr08	0	5.01499	0	0.403	distant
GAGGACGAAAGCGTAAGTGGAGTG	Chr06	3193474	Bin1001	Chr08	0	5.44003	0	0.403	distant
AGAAAACCGGAAAATTGCCCCATC	Chr03	13659710	Bin1001	Chr08	0	5.9901	0	0.372	distant
ATGTAATGTGACACGTCCTACTGC	Chr08	312207	Bin1001	Chr08	0	19.8376	0	0.352	local
AACAGTGTTCATGGGGTCGTTTGT	Chr08	893097	Bin1001	Chr08	0	5.81544	0	0.719	distant
GATGGACGATCAAAGTTGGACGCT	Chr08	123828	Bin1001	Chr08	0	10.9685	0	0.719	local
ATTTAGTGATATAGAAGAGAGAGG	Chr08	344529	Bin1001	Chr08	0	9.95476	0	0.352	local
ATATACTATAGGTCGGAGGTTCTG	Chr08	238480	Bin1001	Chr08	0	6.50558	0	0.372	local
AGAACGAATCTGAATAGAGGTATG	Chr08	296037	Bin1001	Chr08	0	42.9152	0	0.352	local
CGTCAAACGTGGGAAAAAGAGGCC	Chr01	4621899	Bin1001	Chr08	0	6.02234	0	0.541	distant
AAAGACTCTTTTGTGATCGTTCAT	Chr08	304071	Bin1001	Chr08	0	22.3765	0	0.352	local
GAGAACTTCTGCTGTAGCGCGCTT	Chr03	12364714	Bin1001	Chr08	0	6.13079	0	0.602	distant
AACGAATCTGGACAGCAGCAGCAT	Chr08	309309	Bin1001	Chr08	0	17.5171	0	0.352	local
ACAAGAGTTGGGTATAAAGTGGA	Chr04	31257366	Bin1001	Chr08	0	5.07545	0	0.541	distant
AGTCTGTTGGAACTTAGGGTAGAA	Chr11	25470385	Bin1001	Chr08	0	6.41833	0	0.352	distant
ACACAACCTAGATAAGCTGGCTGC	Chr08	313994	Bin1001	Chr08	0	13.0904	0	0.541	local
TACAGGAGAGGTGAAGCTGAAGCT	Chr03	30275418	Bin1001	Chr08	0	5.66488	0	0.352	distant
AGCACAGATCCAAGACGCAGTGTA	Chr08	310821	Bin1001	Chr08	0	11.6055	0	0.372	local
AACGAATGGTCAAAGTTGGACGTG	Chr08	123965	Bin1001	Chr08	0	14.4788	0	0.352	local
TCTGTCTGTGAACTGCGAGACGAA	Chr08	323428	Bin1001	Chr08	0	9.18581	0	0.602	local
TAGTAGTAGGACGTGTCACATTAC	Chr08	312209	Bin1001	Chr08	0	13.1336	0	0.352	local
AGATTCATAGCAGTAGGACGTGTC	Chr08	312216	Bin1001	Chr08	0	41.655	0	0.352	local
AGGACTGACAAGCGGGGAAGACTG	Chr08	227116	Bin1001	Chr08	0	9.60568	0	0.541	local
ATATGTTAGGAGCAGTTTGGATGG	Chr07	25391598	Bin1001	Chr08	0	6.0379	0	0.372	distant
AGGGCAATGTGGAGAGCAAGTTGG	Chr06	18567113	Bin1001	Chr08	0	5.12494	0	0.352	distant
GGCTGTACTTATTTTGGGATGGAG	Chr10	18680152	Bin1001	Chr08	0	9.93988	0	0.541	distant
ACAAAAGTTCTTGGATCGATGGAT	Chr10	6074884	Bin1001	Chr08	0	5.13002	0	0.403	distant
AATATAATAAATTTGAACAGACGG	Chr02	21824827	Bin1001	Chr08	0	5.35277	0	0.719	distant
TCATAGCAGTAGGACGTGTCACAT	Chr08	312212	Bin1001	Chr08	0	23.7265	0	0.352	local
AGTTCTTAATGATTCAAATCGTCT	Chr03	28371759	Bin1001	Chr08	0	6.01189	0	0.403	distant
GAGAAGGAGAGAACCAGATGGGCC	Chr06	13680554	Bin1001	Chr08	0	6.07552	0	0.403	distant
AGATTCATAGCAGTAGGACGTG	Chr08	312218	Bin1001	Chr08	0	10.2103	0	0.602	local
AGAAAGACTCTTTTGTGATCGTAC	Chr08	304073	Bin1001	Chr08	0	14.8574	0	0.352	local
TCATAGTAGTAGGACGTGTCACAT	Chr08	312212	Bin1001	Chr08	0	23.7214	0	0.352	local
GTTCGGTGTTACGTGTGCAGTGGT	Chr04	27771608	Bin1001	Chr08	0	5.19123	0	0.352	distant
ATATTCGTAGTACTAGGATGTGTC	Chr01	12019015	Bin1001	Chr08	0	14.2646	0	0.352	distant
TTTAGTGATATAGAAGAGAGAGGA	Chr08	344530	Bin1001	Chr08	0	18.8706	0	0.403	local
GAATGATCAAAGTTGGACGTGAAA	Chr08	123968	Bin1001	Chr08	0	18.7043	0	0.352	local
ATAAGTATGATGGTAGAAGTTGAT	Chr09	5880869	Bin1001	Chr08	0	6.0525	0	0.403	distant
GGGCCAAAGCTTTAATGGGACTGC	Chr02	23595843	Bin1001	Chr08	0	5.15488	0	0.602	distant
ACAACCCCGTAAGATCGTAACCAG	Chr09	736698	Bin1001	Chr08	0	5.16933	0	0.372	distant
TTTGGTGATGTAGAAGAGAGAGGA	Chr08	344530	Bin1002	Chr08	0.352	35.9604	0	0.372	local
ACGTTTGTAGAAGCCACATGGCGG	Chr08	384526	Bin1002	Chr08	0.352	12.2621	0	0.602	local
AGTAAAGTTTTGTTGAAAGTCCGT	Chr08	345866	Bin1002	Chr08	0.352	11.2334	0	0.541	local
AGGAAAGACAAAGATGGTTGCTAC	Chr08	344557	Bin1002	Chr08	0.352	25.7585	0	0.372	local
AGCAAGGGGAGAAGGATAGAACCA	Chr08	364177	Bin1002	Chr08	0.352	13.5804	0	0.541	local
TTAGTGATATAGAAGAGAGAGGAA	Chr08	344531	Bin1002	Chr08	0.352	18.1211	0	0.403	local
GTTGGACGCTGAAACTCATGGCTG	Chr08	123814	Bin1002	Chr08	0.352	12.7814	0	0.403	local
AGACTTAGAGGAAAGACAGAAGA	Chr08	756459	Bin1002	Chr08	0.352	5.05663	0	0.719	distant
AAGATGGACGATCAAAGTTGGACG	Chr08	123830	Bin1002	Chr08	0.352	5.05867	0	0.719	local
AGCATATTTGGTGATGTAGAAGA	Chr08	344524	Bin1002	Chr08	0.352	25.8503	0	0.403	local
GCATATTTGGTGATGTAGAAGAGA	Chr08	344525	Bin1002	Chr08	0.352	30.4236	0	0.403	local
TCCCTCGGTGGTTTGAATGGCGGT	Chr08	363926	Bin1002	Chr08	0.352	6.81943	0	0.719	local
AGGATTGAATACGGGATCTCGGGG	Chr08	373373	Bin1002	Chr08	0.352	8.51112	0	0.719	local
AGCATGTTAGGATTGAATACGGGA	Chr08	373365	Bin1002	Chr08	0.352	12.9928	0	0.719	local
AATGATTAAAGTCTTTGTCGTCTC	Chr02	27418689	Bin1002	Chr08	0.352	5.03311	0	0.541	distant
ATTCATAGCAGTAGGACGTGTCA	Chr08	312215	Bin1002	Chr08	0.352	10.0885	0	0.541	local
AGTAAAGTTTTGTTGAAAGTCCAT	Chr08	345866	Bin1002	Chr08	0.352	7.95752	0	0.602	local
AGGATAGTTATATTTTGAGAAGGA	Chr02	27806980	Bin1002	Chr08	0.352	5.41703	0	0.602	distant
GGTATCAAATCGTGGCCGTTGGAT	Chr05	19980842	Bin1002	Chr08	0.352	5.29181	0	0.719	distant
CGGCGCTGTCAGGAGATCGGAGAT	Chr02	12102892	Bin1002	Chr08	0.352	5.35249	0	0.719	distant
GAAACGGAGGAATGTGAAACGGAG	Chr08	286402	Bin1002	Chr08	0.352	9.25139	0	0.403	local
ATTAATATAGCAGAACCTCCGACC	Chr08	238490	Bin1002	Chr08	0.352	5.20585	0	0.541	local
TTTTACTGTGGTCCAATTAAACGG	Chr04	31902332	Bin1002	Chr08	0.352	5.36457	0	1.747	distant
GATTGGTTTTTTAGGGACGGAGAG	Chr08	295973	Bin1002	Chr08	0.352	15.7848	0	0.541	local
TGAGCATGTTGGGATTGAATACGG	Chr08	373363	Bin1002	Chr08	0.352	10.4216	0	0.403	local
GGGAGAAGGAGAGAACCAGATGGG	Chr06	13680556	Bin1002	Chr08	0.352	15.0496	0	0.719	distant
AGGACTAGGAAATAAAAATATGGC	Chr07	14641908	Bin1002	Chr08	0.352	8.47723	0	0.541	distant
AAAGCAAGGGGAGAAGGAGAGAAC	Chr08	364179	Bin1002	Chr08	0.352	13.2261	0	0.541	local
ACACTCGGTGGAATTTCGGTAGAC	Chr05	20889229	Bin1002	Chr08	0.352	5.01587	0	0.602	distant
AGAAGGAAAGACAAAGATGGTTGC	Chr08	344554	Bin1002	Chr08	0.352	17.788	0	0.541	local
ATTCATAGCAGTAGGACGTGTC	Chr08	312216	Bin1002	Chr08	0.352	7.51113	0	0.602	local
AGACACATTAGCGATCAGGACGGT	Chr08	593510	Bin1002	Chr08	0.352	14.5345	0	0.602	local
AAATGACATTAAAATGAACAGGCC	Chr08	430037	Bin1002	Chr08	0.352	7.37038	0	0.602	local
AGAAGGAGAGAACCAGATGGGCCG	Chr06	13680553	Bin1002	Chr08	0.352	10.7247	0	0.403	distant
ACAGATTCTGTCTGTGAACTGCGA	Chr08	323422	Bin1002	Chr08	0.352	10.5978	0	0.403	local
ACGGATTCGGATCAGATGCAGTCA	Chr02	363024	Bin1002	Chr08	0.352	5.93126	0	0.541	distant
AAGGAAGAGAGAAGAGCAGTGTGC	Chr03	25744544	Bin1002	Chr08	0.352	5.01375	0	0.541	distant
GGAGGATTATGATTGGATGAGTAC	Chr02	23164585	Bin1002	Chr08	0.352	6.55698	0	0.602	distant
GCATGTTGGGATTGAATACGGGAT	Chr08	373366	Bin1002	Chr08	0.352	23.0106	0	0.403	local
AAGATTGAAAATGACATTAAAATG	Chr08	430029	Bin1002	Chr08	0.352	15.1336	0	0.541	local
AGGACAACGAATCTGGACAGCAGC	Chr08	309314	Bin1002	Chr08	0.352	20.4176	0	0.403	local
TGAGCATGTTAGGATTGAATACGG	Chr08	373363	Bin1002	Chr08	0.352	18.4802	0	0.541	local
GGAGGCCCACTGCAGAAGACATCC	Chr04	25272857	Bin1002	Chr08	0.352	6.16043	0	0.602	distant
TCTATCTTCGCAGGCGGAACACAA	Chr10	10684697	Bin1002	Chr08	0.352	5.05646	0	0.403	distant
ACCAAGAAATATGTGATCGTTCGA	Chr08	353178	Bin1002	Chr08	0.352	8.24502	0	0.541	local
AAAACTCCTTCTGACATTCGGACA	Chr08	372754	Bin1002	Chr08	0.352	7.19809	0	0.719	local
AGTCAAATGTTGAACACGGAAATC	Chr02	27960020	Bin1002	Chr08	0.352	5.19565	0	0.602	distant
GCTCATGGGCTGATGGGCCGGGCTA	Chr04	30913322	Bin1002	Chr08	0.352	5.24076	0	0.719	distant
ATATTTGGTGATGTAGAAGAGAGA	Chr08	344527	Bin1002	Chr08	0.352	18.8835	0	0.403	local
ACATACAGACGGACTTTCAACAAA	Chr08	345874	Bin1002	Chr08	0.352	8.17938	0	0.719	local
AGGGAAAGTACAAAGGTAGAGACC	Chr08	344757	Bin1002	Chr08	0.352	18.1331	0	0.372	local
AGGATTTGGGGAGAGCTAATTCAC	Chr10	5451270	Bin1002	Chr08	0.352	6.13681	0	0.719	distant
GCATGTTAGGATTGAATACGGGAT	Chr08	373366	Bin1002	Chr08	0.352	28.2569	0	0.403	local
GAGCATGTTGGGATTGAATACGGG	Chr08	373364	Bin1002	Chr08	0.352	11.4578	0	0.541	local
GATTACTATATTGTTGGACGGATG	Chr08	555199	Bin1002	Chr08	0.352	12.0324	0	0.602	local
ACGAACGTCGGTGGGGATCGGCTC	Chr08	290820	Bin1002	Chr08	0.352	5.11267	0	0.602	local
TTTAGTGATATAGAAGAGAGAGG	Chr08	344530	Bin1002	Chr08	0.352	7.33358	0	0.719	local
TTGGTGATGTAGAAGAGAGAGGAA	Chr08	344531	Bin1002	Chr08	0.352	25.2767	0	0.541	local
GTTAGTTGGTATGCACGGAAAGTT	Chr04	30613646	Bin1002	Chr08	0.352	6.90993	0	0.719	distant
TAAGCGAGTAAGCGATATCGTCGG	Chr06	2454965	Bin1002	Chr08	0.352	5.02956	0	0.541	distant
AGCAAGGGGAGAAGGAGAGAACCA	Chr08	364177	Bin1002	Chr08	0.352	21.4532	0	0.403	local
AGCATATTTGGTGATGTAGAAGAG	Chr08	344524	Bin1002	Chr08	0.352	21.5187	0	0.403	local
GGGGGCTGTTTAGATTGATGTCAT	Chr08	364203	Bin1002	Chr08	0.352	24.8773	0	0.541	local
ATGTAGAAGAGAGAGGAAGAAGA	Chr08	344537	Bin1002	Chr08	0.352	11.0968	0	0.719	local
TTTTTCATCAGTCGGGAACGGGGT	Chr07	24548900	Bin1002	Chr08	0.352	5.10812	0	0.541	distant
AGACCGAGGACTGCTGCAATCGGC	Chr09	16446693	Bin1002	Chr08	0.352	5.67374	0	0.541	distant
GTTGGACGCTGAAACTTATGGCTG	Chr08	123814	Bin1002	Chr08	0.352	18.2212	0	0.403	local
GTGACTTTTCATTGAACAGAGCAG	Chr01	36585447	Bin1002	Chr08	0.352	5.23986	0	0.541	distant
GTCCCTCGGTGGTTTGAATGGCGG	Chr08	363927	Bin1002	Chr08	0.352	11.6646	0	0.602	local
GAGCATGTTAGGATTGAATACGGG	Chr08	373364	Bin1002	Chr08	0.352	12.9404	0	0.602	local
GGCCATCCTGGCTGGTTCGAGGGC	Chr08	364375	Bin1002	Chr08	0.352	9.50685	0	0.541	local
GGAGATTAAGGTTATGAAGAGAAG	Chr10	2535078	Bin1002	Chr08	0.352	5.19883	0	0.602	distant
AAGGGAAAGTACAAAGGTAGAGAC	Chr08	344758	Bin1002	Chr08	0.352	26.2361	0	0.541	local
ACCTAATAGGATATGTACCGGTTT	Chr08	291677	Bin1002	Chr08	0.352	10.9745	0	0.602	local
ATAAGGGTGTGAGAGTGGCGTTAC	Chr08	345785	Bin1002	Chr08	0.352	6.05179	0	0.541	local
GAACGTTTGTAGAAGCCACATGGC	Chr08	384528	Bin1002	Chr08	0.352	8.69837	0	0.602	local
GAAAGAACTTTGAGGAAAGTGGTG	Chr01	13734787	Bin1002	Chr08	0.352	5.61768	0	0.372	distant
GGATGGATAGAGGATGGGGAAATT	Chr08	612330	Bin1002	Chr08	0.352	6.89121	0	0.602	local
ATAAAAGAAGAGAAATAAGAACAG	Chr11	8241877	Bin1003	Chr08	0.372	5.03941	0.352	0.541	distant
TGAAATTAAATTTAGGCGTTAGAG	Chr08	17700075	Bin1003	Chr08	0.372	6.97572	0	0.719	distant
ACGGACGACTCACTATCGACGGGT	Chr08	14637233	Bin1003	Chr08	0.372	5.10907	0	0.719	distant
AAAGACTTACATTATGAAACGGAT	Chr08	437229	Bin1003	Chr08	0.372	5.53674	0	0.719	local
ACTGGCATAAGGATATCGGTTCAG	Chr08	291854	Bin1003	Chr08	0.372	13.6002	0	0.541	local
AGGAGTCCCTTGCAATTAGGACGG	Chr08	309856	Bin1003	Chr08	0.372	7.81428	0	0.602	local
GTCGCTAAGCGTGACTGATTGCCG	Chr11	1794657	Bin1003	Chr08	0.372	5.93956	0	0.403	distant
GTACAACTTCGCGTGATGAGGACG	Chr08	521456	Bin1003	Chr08	0.372	6.84329	0	0.719	local
AGAGGAAGAAAACGGATCTGGCCA	Chr01	23544216	Bin1003	Chr08	0.372	5.19661	0	0.602	distant
ACGGATATTTAGAAAAGAACGCGG	Chr01	24650635	Bin1003	Chr08	0.372	5.45228	0	0.719	distant
AGTAAGTGAAGAAGAATGGTCGTG	Chr08	19463820	Bin1003	Chr08	0.372	5.908	0	0.541	distant
TCGGTCATCGAGTATTATGTAGGG	Chr08	1404176	Bin1003	Chr08	0.372	5.69173	0	0.719	distant
TGGCTAGAGAATAATGGGGATGGT	Chr08	386357	Bin1003	Chr08	0.372	11.2701	0	0.719	local
ATAAGTTGAAGCGGAAGGAGTATA	Chr08	353233	Bin1003	Chr08	0.372	5.50096	0	0.719	local
AGACGATGGACATGAGGAGCAGGA	Chr08	306241	Bin1003	Chr08	0.372	7.82373	0	0.602	local
GGACGGCCGGTGAACATGTCACGC	Chr11	14714224	Bin1003	Chr08	0.372	5.02808	0	0.719	distant
GAAAATGGCATTAAAATGAACAGG	Chr08	430035	Bin1003	Chr08	0.372	34.5958	0	0.403	local
TGAATGTAGAATTGATAGTCGGCA	Chr01	39036698	Bin1003	Chr08	0.372	5.3453	0	0.719	distant
ACATCGGAGACTATTGGACATCGG	Chr01	38942507	Bin1003	Chr08	0.372	5.03132	0	0.602	distant
AAACACAACCTAGATAAGCTGGCT	Chr08	313996	Bin1003	Chr08	0.372	16.4061	0	0.403	local
TAGTATTAGTATTGTGGTTGAGGG	Chr12	22650545	Bin1003	Chr08	0.372	5.5413	0	0.719	distant
AGACGAATGATCAAAGTTGGACGT	Chr08	123964	Bin1003	Chr08	0.372	8.13358	0	0.602	local
TTGGTGATGTAGAAGAGAGAGGA	Chr08	344531	Bin1003	Chr08	0.372	15.4755	0	0.541	local
TGGTGATGTAGAAGAGAGAGGAAG	Chr08	344532	Bin1003	Chr08	0.372	16.5798	0	0.602	local
ATAGTGTACTATGTAGACGCAGGG	Chr01	38438693	Bin1003	Chr08	0.372	5.17578	0	0.541	distant
GCGAGTTAGGACGGCGGTAGCGAC	Chr07	4169640	Bin1003	Chr08	0.372	5.16574	0	0.602	distant
ATTTGGTGATGTAGAAGAGAGAGG	Chr08	344529	Bin1003	Chr08	0.372	14.6644	0	0.541	local
ACTGTTGGATGGCGTGGACGTGCT	Chr04	4842824	Bin1003	Chr08	0.372	5.04061	0	0.541	distant
GACGGACGTTCGAAGTTGGACGCT	Chr08	545332	Bin1003	Chr08	0.372	9.23444	0	0.719	local
AACGACAAGGAGGATGAGAGTGTG	Chr09	220622	Bin1003	Chr08	0.372	5.54158	0.352	0.602	distant
ACACATGCTCTAAAGACGGAAATC	Chr08	899101	Bin1003	Chr08	0.372	10.3713	0	0.541	distant
GGAGAAGGAGAGAACCAGATGGGC	Chr06	13680555	Bin1003	Chr08	0.372	9.14692	0	0.541	distant
GAAAAGAATGAATAAGACGAACGG	Chr01	31057959	Bin1003	Chr08	0.372	5.22385	0.352	0.602	distant
GCAAGGGGAGAAGGAGAGAACCAG	Chr06	13680561	Bin1003	Chr08	0.372	12.2191	0	0.719	distant
TTGAAAGTTTAGAAAAAGTTGGAA	Chr02	33827847	Bin1003	Chr08	0.372	7.55298	0	0.541	distant
GAGGCAGTGCGGACGGTGTGATCG	Chr08	756396	Bin1003	Chr08	0.372	6.01952	0	0.719	distant
GGGACAGAGGTAATTTACGGAGTA	Chr08	312161	Bin1003	Chr08	0.372	21.1381	0.352	0.403	local
TATTGATGGTAGGTAGAATGGTAGA	Chr03	25460183	Bin1003	Chr08	0.372	5.66191	0	0.719	distant
TTGGATGAATAGTGGATATAGGTG	Chr06	26619988	Bin1003	Chr08	0.372	5.16764	0	0.541	distant
ATAGCAGTAGGACGTGTCACATT	Chr08	312211	Bin1003	Chr08	0.372	6.63573	0	0.602	local
AGAAGAAATTGTGAGCATGTTAGG	Chr08	373352	Bin1003	Chr08	0.372	14.892	0	0.541	local
GGATGGTAAAATGTTGGACACGGA	Chr08	467452	Bin1003	Chr08	0.372	13.083	0	0.719	local
TTAGGTATTATATAGGATGTCGAA	Chr08	614862	Bin1003	Chr08	0.372	13.5039	0	0.719	local
AGTTTATGTACCGTGGACGCAATT	Chr08	556259	Bin1003	Chr08	0.372	13.1633	0	0.602	local
AGCATGTTGGGATTGAATACGGGA	Chr08	373365	Bin1003	Chr08	0.372	9.14778	0	0.541	local
GAAAAGTGAACGGTGGAGGGTTGT	Chr03	33744765	Bin1003	Chr08	0.372	5.87742	0	0.719	distant
ATGTGTAGAAAAATTTCGGAGGGA	Chr09	18589922	Bin1003	Chr08	0.372	5.18861	0	0.602	distant
TAGGAACGTTTGTAGAAGCCACAT	Chr08	384531	Bin1003	Chr08	0.372	19.9979	0	0.541	local
CGAAGACGTTATGGGCAATAGGTG	Chr06	5218747	Bin1003	Chr08	0.372	5.4271	0	0.602	distant
AAGAAATAAGTGGAAAGATCGGAA	Chr03	32767686	Bin1003	Chr08	0.372	7.91964	0	0.602	distant
GGGATTTTTGTAGTGACAGAAGGT	Chr12	16861959	Bin1003	Chr08	0.372	6.00213	0.352	0.941	distant
AGGACTAGAGGAGTAGAGGGGGCA	Chr07	12801473	Bin1003	Chr08	0.372	5.13552	0	0.719	distant
AGGACTAATCACGGTAAAAACTGG	Chr11	26032991	Bin1003	Chr08	0.372	5.77798	0	0.541	distant
GCTTGACAGCGTGGAATGGGCACC	Chr08	24409677	Bin1003	Chr08	0.372	5.31993	0	0.719	distant
GGGTTGTAATTAGATGAGCAGTGG	Chr02	16842642	Bin1003	Chr08	0.372	5.08375	0	0.541	distant
GATGGTAAAATGTTGGACACGGAA	Chr08	467453	Bin1003	Chr08	0.372	12.1941	0	0.541	local
GAACAGGCCCCTAATTATCGTCAC	Chr01	25777434	Bin1003	Chr08	0.372	5.10863	0	0.541	distant
ACGGCTGCACTTATTTTGGGATAA	Chr07	15448839	Bin1004	Chr08	0.403	5.93143	0	0.602	distant
ATGTTTTGAGGGAGGCTAATTCAT	Chr03	6657551	Bin1004	Chr08	0.403	8.05322	0	0.541	distant
AGATATTTTGAACGGTAGAAGTGT	Chr07	26995972	Bin1004	Chr08	0.403	5.0018	0	0.719	distant
CTTTTAAGTAGAAGAAGAGCT	Chr02	24445488	Bin1004	Chr08	0.403	5.09827	0	1.747	distant
AAACCACGAGACATACTGTATTAT	Chr08	408064	Bin1004	Chr08	0.403	8.49394	0	0.719	local
ATCGGATCTTTGGACACATGCATG	Chr02	24822723	Bin1004	Chr08	0.403	5.3078	0	0.602	distant
ATCTATATTAATGTGGACAATGCT	Chr02	3308763	Bin1004	Chr08	0.403	5.66954	0	0.719	distant
ATGAAACTCTCGAAGGGACGTTCA	Chr05	28466972	Bin1004	Chr08	0.403	5.04269	0	0.719	distant
ACTGAACTCAGACTGAAGAGAAGA	Chr02	10206508	Bin1004	Chr08	0.403	5.06473	0	0.719	distant
GATAAATGAAACAGGAGGAGGTAG	Chr06	19181527	Bin1004	Chr08	0.403	5.02376	0	0.541	distant
AGGGCATCTTTGAATCGCAGGGTT	Chr07	20750320	Bin1004	Chr08	0.403	5.29546	0	0.602	distant
GGACTAAAGATGGTGGGAGTAGTC	Chr01	13118790	Bin1004	Chr08	0.403	5.49196	0.352	0.602	distant
GGAGAAGGAGAGAACCAGATGGGCC	Chr06	13680554	Bin1004	Chr08	0.403	7.53968	0	0.719	distant
AAAACTTATTATATTCTTGGACGG	Chr02	32793346	Bin1004	Chr08	0.403	5.06957	0	0.541	distant
GGGGAGAAGGAGAGAACCAGATGG	Chr06	13680557	Bin1004	Chr08	0.403	5.21596	0	0.719	distant
TCAGTAGCACATGAGGTCCTGGA	Chr06	4311418	Bin1004	Chr08	0.403	5.22898	0	0.719	distant
AAATATATAAGAAAAAATCAACGG	Chr04	23015899	Bin1004	Chr08	0.403	5.75592	0	0.917	distant
GGGACTTGTACTTTTGTGAGAAGG	Chr08	403639	Bin1004	Chr08	0.403	14.9859	0	0.602	local
ATAGAATTGGAGAAAGTAGAGTAG	Chr11	2395950	Bin1004	Chr08	0.403	6.1963	0	0.541	distant
ACTAATACAAAAGATGGTAGTGGC	Chr06	24220179	Bin1004	Chr08	0.403	5.28047	0	0.719	distant
GATGTCGGAGAGGAGTCAGGGCGG	Chr02	26819764	Bin1004	Chr08	0.403	5.02195	0	0.602	distant
AGATTTGTAGTTATAGGATGTGTC	Chr11	3429878	Bin1004	Chr08	0.403	5.52445	0	0.541	distant
TATGTTAGGAGCAGTTTGGATGGA	Chr07	25391597	Bin1004	Chr08	0.403	5.52327	0.352	0.541	distant
GAAAAAAAAGGAGATATGTGGGGC	Chr03	10304260	Bin1004	Chr08	0.403	5.1279	0	0.541	distant
ATGAGAAGTAGCTGGTGAGAATAT	Chr06	19913520	Bin1004	Chr08	0.403	5.844	0	0.541	distant
ATAAGACGGATGGTAAAATGTTGG	Chr08	467445	Bin1004	Chr08	0.403	10.5037	0	0.602	local
GCAAGTGGAAGGAACTCAGGTGAC	Chr07	6285243	Bin1004	Chr08	0.403	5.50389	0	0.719	distant
ATATAAGTTGGGACAGCTGG	Chr04	24308822	Bin1004	Chr08	0.403	5.00656	0	0.719	distant
TCTCAAGTATGTAGAGGCAGTGGG	Chr08	520434	Bin1004	Chr08	0.403	9.8227	0	0.719	local
TCAAGTATGTAGAGGCAGTGGGTT	Chr08	520432	Bin1004	Chr08	0.403	13.3772	0	0.541	local
TGTCTTAGGGCAGTAGCAGTGCGG	Chr12	1653320	Bin1004	Chr08	0.403	5.82347	0	0.719	distant
TTAAGAAGAAAGAACGAACTACAA	Chr07	26472499	Bin1004	Chr08	0.403	5.99989	0	1.747	distant
CAAAAAGAAGTAGATCGGTTT	Chr04	12122754	Bin1004	Chr08	0.403	5.60431	0	0.719	distant
GATTGATCGATCGATGGAGATCCA	Chr03	14762237	Bin1004	Chr08	0.403	5.64007	0	0.541	distant
GTAGGTAAGACCGTAAGAAGGTAG	Chr12	1788551	Bin1004	Chr08	0.403	5.97317	0	0.541	distant
AGGGACTTGTACTTTTGTGAGAAG	Chr08	403640	Bin1004	Chr08	0.403	11.4349	0	0.719	local
AGTGGTGTGGATGATGAGAATGGA	Chr03	8155573	Bin1004	Chr08	0.403	6.43929	0	0.541	distant
AATAGTGAAGGGTTGTGATTGGAT	Chr08	19425461	Bin1004	Chr08	0.403	5.04584	0	0.719	distant
AAGGGGAGAAGGAGAGAACCAGAT	Chr06	13680559	Bin1004	Chr08	0.403	12.4757	0	0.602	distant
GGATGGGTAGAGATGCATGGCAA	Chr07	8296729	Bin1004	Chr08	0.403	5.80229	0	0.719	distant
AAGGATTTGTATCATGCCACGGTG	Chr01	13780337	Bin1004	Chr08	0.403	5.36572	0.372	0.917	distant
GTTCAGATTCATTGGACTAGGATG	Chr02	27135799	Bin1004	Chr08	0.403	6.56794	0	0.541	distant
AAGCTAAGGGGCTGTTTAGATGGG	Chr02	22666588	Bin1004	Chr08	0.403	6.12755	0	0.719	distant
TCCGAGCTGGAACTAATTTAGGAG	Chr08	291646	Bin1004	Chr08	0.403	16.111	0	0.541	local
GTCGTGTTCAAAGTAGAAGGGGTT	Chr04	12076876	Bin1004	Chr08	0.403	5.66935	0	0.541	distant
GATTACTATATTATTGGACGGATG	Chr08	555199	Bin1004	Chr08	0.403	19.4423	0	0.541	local
CGGGAAGGGAAGAGAAGAATAGGT	Chr03	6518130	Bin1004	Chr08	0.403	5.29324	0	0.719	distant
ACATTTTTAAATCTGAACACGGTC	Chr05	16893578	Bin1004	Chr08	0.403	6.32814	0	0.719	distant
TAAATCTGGGACTAAAGATAGAGG	Chr07	23905065	Bin1004	Chr08	0.403	5.76084	0	0.87	distant
CATAGCAGTAGGACGTGTCACATT	Chr08	312211	Bin1004	Chr08	0.403	13.8548	0.352	0.602	local
AGGAATAAGAAGGCGCATGGCTCT	Chr08	387581	Bin1004	Chr08	0.403	9.75115	0	0.719	local
GATACTATTTGATTTCAGGACCTT	Chr03	35221533	Bin1004	Chr08	0.403	5.19004	0	0.541	distant
AGGTGACGTGGCAAGCTGAGTCAG	Chr01	32983226	Bin1004	Chr08	0.403	5.29427	0	0.719	distant
ATTTGTCTGGATTATTGGAGGCAT	Chr08	520536	Bin1004	Chr08	0.403	11.3332	0	0.541	local
AGATAGTGATGGAACTAAAAACGG	Chr12	24564521	Bin1004	Chr08	0.403	6.40566	0	0.602	distant
ATCGAGAATGTATAGATAAGAGGC	Chr08	574390	Bin1004	Chr08	0.403	24.6554	0	0.719	local
GAAGACAATGAAGACGAAGACGAA	Chr11	5183504	Bin1004	Chr08	0.403	6.92025	0	0.541	distant
ATGTTAGGATTGAATACGGGATCT	Chr08	373368	Bin1004	Chr08	0.403	16.7869	0.372	0.541	local
AAAACAACGTAGGTTATAAGACAT	Chr08	354469	Bin1004	Chr08	0.403	19.3889	0	0.541	local
TATCGGATTTGATGGGCACGAGAC	Chr08	7200091	Bin1004	Chr08	0.403	5.8443	0	0.541	distant
CTCAAGTATGTAGAGGCAGTGGGT	Chr08	520433	Bin1004	Chr08	0.403	12.4508	0	0.541	local
TCTAGATTGGTTTTTTAGGGACGG	Chr08	295977	Bin1004	Chr08	0.403	17.8469	0	0.541	local
GTCAGCCGGATAGATTTGATTGGG	Chr07	11899352	Bin1004	Chr08	0.403	5.69528	0	0.719	distant
GCAATAGTGACAGATCGACGGAGA	Chr04	26127160	Bin1004	Chr08	0.403	5.08295	0	0.719	distant
AAATAAGACGGACGTTCAAAATTG	Chr08	545338	Bin1004	Chr08	0.403	15.592	0	0.541	local
AGACGGTTCTGGAGGACGGTT	Chr09	16574007	Bin1004	Chr08	0.403	6.26778	0	0.719	distant
AAAAAAAATAAAGAGGACGAATGA	Chr07	5808440	Bin1004	Chr08	0.403	5.32651	0	0.719	distant
AAGGTGGAGGAAAGAAGAGA	Chr08	20136927	Bin1004	Chr08	0.403	7.01002	0	0.719	distant
AGGGTAGGTAGGGGATAATATAGG	Chr02	23595545	Bin1004	Chr08	0.403	5.87288	0	0.719	distant
GAGAGATATGTAGGGGATGGTTTG	Chr08	26003124	Bin1004	Chr08	0.403	5.98826	0	0.541	distant
TGGGCTGACTGTGCATCCGTTGAG	Chr01	27498116	Bin1004	Chr08	0.403	5.86147	0	0.541	distant
AACAGATGATTGTAAAAGGGAAAT	Chr05	20139880	Bin1004	Chr08	0.403	5.22828	0	0.541	distant
AGCCGCGCCGCGGGACTGACTCGG	Chr12	11626961	Bin1004	Chr08	0.403	5.1566	0	0.602	distant
TTCTCAAGTATGTAGAGGCAGTGG	Chr08	520435	Bin1004	Chr08	0.403	9.80262	0	0.719	local
TAAAAGACTTACATTATGAAACGG	Chr08	437227	Bin1004	Chr08	0.403	24.8693	0	0.541	local
TTTGGATGTGATGCGATGAGATGG	Chr01	1659835	Bin1004	Chr08	0.403	5.16729	0	0.719	distant
ATCAACCGGAATAAAAGATCGGCA	Chr01	9727028	Bin1004	Chr08	0.403	5.0583	0	0.719	distant
AACATTAAATCTTTGGACATCC	Chr10	14374116	Bin1004	Chr08	0.403	5.91476	0	0.602	distant
AAACCGTGCAGAAAAGGTCTCTGG	Chr12	23294010	Bin1005	Chr08	0.541	5.52867	0.372	0.941	distant
AGTTCACGCCAAAATTGAAAGTCT	Chr06	1194721	Bin1005	Chr08	0.541	6.79441	0.403	0.719	distant
GTAGAAGAAGTAGGAGTTTCGGAG	Chr07	12866587	Bin1005	Chr08	0.541	5.18208	0.403	0.719	distant
AAAGCATGTAGAATTAAATAGGAG	Chr07	26978505	Bin1005	Chr08	0.541	5.25915	0	0.719	distant
AGAGTTTTGGAGGCAGAAGAGCGA	Chr08	593349	Bin1005	Chr08	0.541	18.4617	0.403	0.719	local
AACGAATCTGAATGAATCTAGACA	Chr09	17594069	Bin1005	Chr08	0.541	5.65599	0.372	0.719	distant
GGAGGATGGATAGAGGATGGGGAA	Chr08	612333	Bin1005	Chr08	0.541	15.2502	0.403	0.719	local
AGCTGTGTAGGATCGAACACAAGC	Chr04	23837856	Bin1005	Chr08	0.541	5.12522	0.403	0.719	distant
GCGATCAGGACGGTATAAAGGCGG	Chr08	593500	Bin1005	Chr08	0.541	8.58428	0.403	0.719	local
ACTATATTGTTGGACGGATGGAGT	Chr08	555203	Bin1005	Chr08	0.541	17.7694	0.403	0.602	local
ATACATAGACTTGTAAAATGCTC	Chr04	30870580	Bin1005	Chr08	0.541	5.85316	0.372	0.719	distant
TATAAGAAATGAACTAGTAAACGG	Chr01	28867963	Bin1005	Chr08	0.541	5.41199	0.372	0.719	distant
AGCGAAAGTGGGGGTTGTTGGGAT	Chr04	15145805	Bin1005	Chr08	0.541	5.32041	0.352	0.719	distant
GGGTTTAAGGACGAAAATCGGATG	Chr06	20878050	Bin1005	Chr08	0.541	7.63038	0.372	0.602	distant
AAGGAAAATGGGCTACAGATTTA	Chr12	4287478	Bin1005	Chr08	0.541	6.33604	0.372	0.602	distant
AAATATGTTTTACGGTTGGGGGA	Chr01	7838512	Bin1005	Chr08	0.541	6.31765	0.403	0.719	distant
TTATGATTGGTTGAGAGAAGAGG	Chr05	1764907	Bin1005	Chr08	0.541	5.75504	0	0.917	distant
AGAGAAGTTAGACATGACGAGAAA	Chr11	5098374	Bin1005	Chr08	0.541	7.10465	0	0.719	distant
ACTGGGCAAGAGAGAAGAAGATCC	Chr11	10253511	Bin1005	Chr08	0.541	5.63011	0.372	0.602	distant
TGGGCTTGACAGCGTGGAATGGGCA	Chr08	24409674	Bin1005	Chr08	0.541	5.01876	0	0.719	distant
AGAAGAATTTACAGTAGCCAGCTC	Chr08	614175	Bin1005	Chr08	0.541	10.6459	0	0.719	local
AAAGAAACTGCGTAATTGAGCTCC	Chr03	28947333	Bin1005	Chr08	0.541	5.16686	0	0.602	distant
AGGTCGGACAAACGCAGTCGTATG	Chr02	1327414	Bin1005	Chr08	0.541	5.70202	0.372	0.719	distant
GCTACACAACGGCGGTCTGATCGG	Chr03	22678292	Bin1005	Chr08	0.541	5.53697	0	0.719	distant
ATTGAACAAGAAGAAAGAGTCACA	Chr08	1363015	Bin1005	Chr08	0.541	7.30272	0.372	0.719	distant
AAGAAGAAATAGCATGGAGTCTGA	Chr08	585298	Bin1005	Chr08	0.541	15.8126	0.403	0.602	local
AGAGTCGGCGGCAGGCAATCTCGG	Chr11	1795639	Bin1005	Chr08	0.541	5.12879	0.372	0.719	distant
GAGTTGATTTTCGCTGACGTGGCA	Chr11	30217002	Bin1005	Chr08	0.541	5.51632	0	0.719	distant
AGAAGACGAATGTAAGACTTTATA	Chr01	18102681	Bin1005	Chr08	0.541	6.97197	0.403	0.719	distant
AGGCACCAGATCTGACGGCTTCGT	Chr05	18925590	Bin1005	Chr08	0.541	5.13086	0.372	0.719	distant
GGACGGTCTTTAAACTTATAGCGG	Chr02	22679725	Bin1005	Chr08	0.541	5.25656	0.352	0.602	distant
TCTTTTCACGAACTAAACCAGGCC	Chr11	24902464	Bin1005	Chr08	0.541	5.60742	0.372	0.602	distant
ATTACTATATTGTTGGACGGATGG	Chr08	555200	Bin1005	Chr08	0.541	18.0826	0	0.602	local
AGAGGAGCTGGCTACTGTAAATTC	Chr08	614179	Bin1005	Chr08	0.541	17.9812	0.403	0.602	local
AGAGTTTTGGAGGCAGAAGAGCAC	Chr08	593349	Bin1005	Chr08	0.541	13.4352	0.372	0.602	local
TATAGTAATATAGGATTAGAGGAC	Chr11	753150	Bin1005	Chr08	0.541	5.26066	0.403	0.719	distant
GGGGACCGACGATCAGGATAATCC	Chr12	12583123	Bin1005	Chr08	0.541	6.33977	0.352	0.602	distant
ATAAAAAGTTTTAGGTGGATGTGA	Chr05	19989422	Bin1005	Chr08	0.541	5.14812	0	0.87	distant
AAACATACACAACTTTTCAGTCAC	Chr03	15283391	Bin1005	Chr08	0.541	5.99735	0.372	0.602	distant
ATATTTTGGTAGAATTAGATGCAT	Chr04	18429718	Bin1005	Chr08	0.541	5.65606	0	0.719	distant
AGCGATCAGGACGGTATAAAGGCG	Chr08	593501	Bin1005	Chr08	0.541	30.8225	0.403	0.602	local
ACGGACGTGCGCCAAGAGGGGGTG	Chr07	18460581	Bin1005	Chr08	0.541	5.52508	0.352	0.602	distant
GGAGCTCCGAGGATGTATATTAG	Chr08	612242	Bin1005	Chr08	0.541	9.86556	0	0.719	local
GAGAAGAGCGAGATGGACCGGTAT	Chr05	13799403	Bin1005	Chr08	0.541	6.67273	0	0.719	distant
AAATCTGGATACACGTAAGTAGG	Chr08	422787	Bin1005	Chr08	0.541	5.70832	0	0.719	local
AGATTTACTGTATTAGAATGGGGT	Chr02	4489476	Bin1005	Chr08	0.541	5.3523	0	0.719	distant
AGACACCTGGGTGTAGACGGGCAA	Chr07	7175044	Bin1005	Chr08	0.541	7.11252	0	0.719	distant
AAAGAAATTGAAACGATGTGACAA	Chr08	585501	Bin1005	Chr08	0.541	7.84341	0.352	0.719	local
AGAAGTTAGACATGACGAGAAAAG	Chr11	5098372	Bin1005	Chr08	0.541	6.5173	0	0.719	distant
AAACATTGTAGAAACATACCTAAG	Chr07	7318148	Bin1005	Chr08	0.541	6.39469	0	0.719	distant
AAGGTAGTGGGCTAGACGACATGG	Chr01	21969576	Bin1005	Chr08	0.541	5.31873	0.352	0.719	distant
GAAAAGTCGACAGTTTATGTGTAT	Chr08	613806	Bin1005	Chr08	0.541	6.51513	0	0.917	local
TATAATTTGGATATTGATACGGAT	Chr08	24680564	Bin1005	Chr08	0.541	5.41958	0	0.719	distant
ATAAGACGGACGTTCAAAATTGGG	Chr08	545336	Bin1005	Chr08	0.541	12.9735	0.403	0.719	local
GATAGTAATATTATAGTAGAGGAT	Chr01	6501533	Bin1005	Chr08	0.541	5.66933	0.352	0.719	distant
ACCGATCGACGGCTCCCACGCGCG	Chr11	15941195	Bin1005	Chr08	0.541	5.15346	0	0.719	distant
TCTGGACAGGACATTAGTAGAAAAT	Chr01	35504338	Bin1005	Chr08	0.541	5.15628	0	0.719	distant
GGAGCTCCGAGGATGTATATTAGA	Chr08	612242	Bin1005	Chr08	0.541	30.1133	0.403	0.719	local
AGATATTGTTGATCAAAGTACGTT	Chr02	6826050	Bin1005	Chr08	0.541	5.21289	0.352	0.719	distant
GATAGAGGATGGGGAAATTAAGGT	Chr08	612325	Bin1005	Chr08	0.541	10.5355	0.352	0.719	local
AAGAAACCCTCGTTTGACCGTCCG	Chr04	25390093	Bin1005	Chr08	0.541	5.39389	0.372	0.719	distant
AAAGTAAGTAGAAATGAGTGGTAG	Chr08	2570578	Bin1005	Chr08	0.541	5.78965	0	0.602	distant
ATGAACCACACATAGAGGAGTTCG	Chr08	557301	Bin1005	Chr08	0.541	13.007	0.372	0.719	local
ACGGCCATGGAGCTTGCAGCGGCG	Chr08	612529	Bin1005	Chr08	0.541	15.5494	0.403	0.719	local
AGGCACGGGCCACGGCATCGGCGG	Chr08	612447	Bin1005	Chr08	0.541	10.8149	0	0.719	local
GAGGATGGATAGAGGATGGGGAAA	Chr08	612332	Bin1005	Chr08	0.541	10.9005	0.372	0.719	local
GCAGCGCGGCTGGGATGACGGTGG	Chr06	25310233	Bin1005	Chr08	0.541	5.07622	0.352	0.719	distant
GTCTCGATGTGCAGATGGTGGATT	Chr05	24077175	Bin1005	Chr08	0.541	5.01945	0.372	0.719	distant
ACTAGATTACTATATTGTTGGACG	Chr08	555195	Bin1005	Chr08	0.541	24.116	0.403	0.602	local
AGAAGAAATAGCATGGAGTCTGAA	Chr08	585299	Bin1005	Chr08	0.541	15.3509	0.403	0.602	local
ATTTTGTTTGGATGATTTTATGGA	Chr01	29843939	Bin1005	Chr08	0.541	5.2252	0.403	0.719	distant
GAACTTTGGATTAAGAATTGGTGG	Chr01	20130290	Bin1005	Chr08	0.541	5.10197	0	0.719	distant
ACAGTACTGCAGAGGATTCATGTC	Chr08	24374493	Bin1005	Chr08	0.541	5.03442	0.352	0.719	distant
AGGAAAAATCTGACGGGTAGAGAC	Chr05	25088843	Bin1005	Chr08	0.541	5.52298	0.403	0.719	distant
ACAATGTTGGAAAAAAGGTAGCAT	Chr09	11727709	Bin1005	Chr08	0.541	5.60354	0.403	0.719	distant
ACTTTAGATCCTGAACCTACACAA	Chr11	15936121	Bin1005	Chr08	0.541	5.03866	0.403	0.719	distant
AATAAGACGGACGTTCAAAATTGG	Chr08	545337	Bin1005	Chr08	0.541	18.1047	0.403	0.602	local
TACCAAAAACGGACGGAATGGTGT	Chr08	458710	Bin1005	Chr08	0.541	8.59944	0.372	0.719	local
ATACTACCATGAGACTTTCTTTA	Chr07	8940707	Bin1005	Chr08	0.541	6.23698	0.372	0.719	distant
AACCACACATAGAGGAGTTCGGCT	Chr08	557298	Bin1005	Chr08	0.541	9.47952	0.403	0.719	local
AAGGGGAGAAGGAGAGAACCAGA	Chr06	13680560	Bin1005	Chr08	0.541	5.76592	0	0.719	distant
GGTGAAATATCGTCATGTCGAAAG	Chr07	18238988	Bin1005	Chr08	0.541	5.16085	0.372	0.719	distant
CGTGGATTGGTTGGATTGGTGCAC	Chr01	17808377	Bin1005	Chr08	0.541	6.08462	0.403	1.747	distant
AAAGAGAAGGGCAGTAGACTACA	Chr11	23412702	Bin1005	Chr08	0.541	5.27615	0	0.719	distant
TGAACTCTAATGAAGACAAACTCT	Chr05	8229682	Bin1005	Chr08	0.541	6.84271	0	0.719	distant
AAAAAAAAGATTGGGAAGATACATA	Chr07	4111523	Bin1005	Chr08	0.541	5.67859	0.352	0.719	distant
AGACTTAGAGGAAAGACAGAAGAC	Chr08	756459	Bin1005	Chr08	0.541	18.0094	0.403	0.602	local
TAGTGCTTCTGAACAAAAGACGAA	Chr03	17662746	Bin1005	Chr08	0.541	5.33114	0	0.719	distant
AGATTACTATATTGTTGGACGGAT	Chr08	555198	Bin1005	Chr08	0.541	26.9069	0.403	0.719	local
AACTGTGAGACGAATATATTAAGT	Chr03	28907976	Bin1005	Chr08	0.541	5.52245	0.403	0.719	distant
AGAAGTTGTAGAGGCGGCGGCTGG	Chr01	18011301	Bin1005	Chr08	0.541	5.40917	0.372	0.602	distant
ACTAGATTACTATATTATTGGACG	Chr08	555195	Bin1005	Chr08	0.541	12.2112	0	0.719	local
AAAGACTCTTTTGTGATCGTTCA	Chr08	304072	Bin1005	Chr08	0.541	9.85243	0	0.719	local
TGGAAGTTGATGGTGGAAATGGAT	Chr12	5279253	Bin1005	Chr08	0.541	5.6885	0.352	0.719	distant
AGTATATAATTAGAAAATGACGGA	Chr06	18870957	Bin1005	Chr08	0.541	7.59868	0	0.719	distant
ACTTCTCTTTCGGCAAACATATGA	Chr08	557321	Bin1005	Chr08	0.541	18.7465	0.403	0.719	local
ACGAGATAAGACATTAGCACATAA	Chr07	7424485	Bin1005	Chr08	0.541	5.2934	0	0.719	distant
AATTTTTCTCAAGTATGTAGAGGC	Chr08	520440	Bin1005	Chr08	0.541	23.962	0.352	0.602	local
AAAATTACAGTAAGTTGACAATAT	Chr01	34758114	Bin1005	Chr08	0.541	6.34662	0.403	0.602	distant
AGGTTTTGTCGAAAGTCGTTGGTG	Chr08	556994	Bin1005	Chr08	0.541	14.7343	0.352	0.719	local
GAATAAGGGCATATACAAAGGTAG	Chr06	24859580	Bin1005	Chr08	0.541	6.2135	0	0.602	distant
AATAATGTGACGGAAAAATTAGAT	Chr08	614300	Bin1005	Chr08	0.541	27.2993	0.403	0.602	local
ACTATATTATTGGACGGATGGAGT	Chr08	555203	Bin1005	Chr08	0.541	14.0385	0	0.719	local
AAACATAGGATAAAATTGCTCGGC	Chr11	10893300	Bin1005	Chr08	0.541	5.5082	0.352	0.719	distant
ACGGAACACATAGCAACAAGGTTT	Chr07	23325785	Bin1005	Chr08	0.541	5.60422	0	0.719	distant
AGAAATTGAACTAGAAGCCAGAAG	Chr02	10328692	Bin1005	Chr08	0.541	7.50935	0.403	0.602	distant
TTCTTGTCTTGTGGGTAACGGT	Chr04	12120771	Bin1005	Chr08	0.541	5.13	0.403	0.719	distant
GATTAGCGGATGATTGCTGTAGCA	Chr12	12179109	Bin1005	Chr08	0.541	5.13465	0	0.719	distant
TACTATATTGTTGGACGGATGGAG	Chr08	555202	Bin1005	Chr08	0.541	9.41151	0.352	0.719	local
GCTGTGACTGGATAAATAGTGGAG	Chr12	16638953	Bin1005	Chr08	0.541	5.43841	0	0.602	distant
GAGGTGGTATATAAGACGAACTAA	Chr02	22403597	Bin1005	Chr08	0.541	5.07795	0	0.719	distant
AGAGGATGGGGAAATTAAGGTTTG	Chr08	612322	Bin1005	Chr08	0.541	15.1786	0.403	0.719	local
TGGTGATGTAGAAGAGAGAGGAA	Chr08	344532	Bin1005	Chr08	0.541	11.5369	0	0.719	local
AAGGAGTATCTGAAGACGGGACAG	Chr03	34383307	Bin1005	Chr08	0.541	5.15522	0.372	0.719	distant
TGAGAAAGACTCTTTTGTGATCGT	Chr08	304075	Bin1005	Chr08	0.541	5.06866	0	0.719	local
TCATTAAGAGAACAAGCTGGA	Chr06	17345914	Bin1005	Chr08	0.541	5.6826	0.372	0.719	distant
GTCTGTAATATTTGGGAACACGGT	Chr03	36871371	Bin1005	Chr08	0.541	5.36089	0	0.719	distant
AGATAGAGTGTCAAACGTTGGATA	Chr12	23922778	Bin1005	Chr08	0.541	6.23557	0.352	0.719	distant
AACTTCTCTTTCGGCAAACATATG	Chr08	557322	Bin1005	Chr08	0.541	17.6285	0.372	0.602	local
TAGGCTTGTAGTCATCATCACGAA	Chr08	926162	Bin1005	Chr08	0.541	5.03457	0	1.747	local
GCTGAACGGAGGAGCTTTTACGGT	Chr08	593391	Bin1005	Chr08	0.541	12.7636	0.372	0.719	local
CACAACCAACAGAACATAGACATG	Chr05	6940653	Bin1005	Chr08	0.541	5.00678	0	0.719	distant
AATAAAATGGTGGAAAGAAGACGT	Chr11	5149570	Bin1005	Chr08	0.541	5.4252	0.403	0.602	distant
AAAGCAGACCGATAGTGATGAGCC	Chr08	613727	Bin1006	Chr08	0.602	10.5737	0	0.719	local
AAAGTAGCTGGCTGATCGATTGAC	Chr08	749078	Bin1006	Chr08	0.602	6.04477	0.541	0.917	local
ACGGCCATGGAGCTTGCAGCGGTG	Chr08	612529	Bin1006	Chr08	0.602	15.5483	0.403	0.719	local
ACTTCAAACCCAGATCGCCTAGTC	Chr07	20999261	Bin1006	Chr08	0.602	5.12225	0	0.719	distant
AGGAGGATGGATAGAGGATGGGGA	Chr08	612334	Bin1006	Chr08	0.602	10.1795	0.403	0.719	local
AAATGTTGGTAGAGTTGAGGTCAT	Chr11	3582135	Bin1006	Chr08	0.602	6.40546	0.541	0.719	distant
GAGGAGAGGAGGATGGATAGAGGA	Chr08	612340	Bin1006	Chr08	0.602	9.04952	0.403	0.719	local
GCTGTAATACGGACTTCAAGACGCA	Chr12	21794029	Bin1006	Chr08	0.602	8.14021	0.372	0.719	distant
TGGCAGCTGTGGAAGAGAATGGAA	Chr06	26336963	Bin1006	Chr08	0.602	5.36404	0.372	0.719	distant
ATGATCTTGATCTATAGCTCGGAC	Chr06	7798829	Bin1006	Chr08	0.602	5.89083	0	0.719	distant
GCGGACGGTGTGATCGTATTGGGC	Chr08	756404	Bin1006	Chr08	0.602	8.03359	0.403	0.87	local
TCGGAGCTAATGAGATAGGAGT	Chr01	22555416	Bin1006	Chr08	0.602	5.11817	0.403	0.719	distant
TTTGAACTGTTAAGCATAGACTAA	Chr03	34722932	Bin1006	Chr08	0.602	6.11092	0.352	0.719	distant
GATGTGACGGAAAAGTCGACAGTT	Chr08	613815	Bin1006	Chr08	0.602	6.41999	0	0.917	local
AATTAGAAGTTTGGCTGAAATTA	Chr04	5989477	Bin1006	Chr08	0.602	5.59259	0.403	0.719	distant
AATGATGTGACGGAAAAATTAGAT	Chr08	614300	Bin1006	Chr08	0.602	24.0048	0.403	0.719	local
ATGTGGCTCTCTGATAAATCGGCA	Chr04	12697280	Bin1006	Chr08	0.602	5.50804	0.541	0.917	distant
GTAGATGCTTGGAAAGGATGGACA	Chr06	24342454	Bin1006	Chr08	0.602	5.6433	0.372	0.719	distant
AGGAGGATGGATAGAGGATGGG	Chr08	612336	Bin1006	Chr08	0.602	5.51554	0	0.719	local
CGGCATCGGCGGCCAAGAAGCAGG	Chr08	612459	Bin1006	Chr08	0.602	7.2169	0.541	0.719	local
AAATTTACCACTACTTTGAATCAT	Chr04	28004242	Bin1006	Chr08	0.602	5.10284	0.372	0.719	distant
ATGAGTATCTTTGAAAGAGTAGAA	Chr02	16940212	Bin1006	Chr08	0.602	5.34624	0.403	0.941	distant
AAGCCTTAGACTGACCTCACTTAA	Chr08	1694527	Bin1006	Chr08	0.602	6.62434	0.541	1.747	local
AGATAGTCAAACGTTGGACACGAA	Chr01	1174766	Bin1006	Chr08	0.602	5.33103	0	0.87	distant
GCACCTGATTGAGCACGAAGAGGA	Chr01	2001090	Bin1006	Chr08	0.602	5.02294	0.372	0.719	distant
ATGGAAAGTTGAGAATAGAGGAGG	Chr04	22929500	Bin1006	Chr08	0.602	5.05519	0.372	1.747	distant
ACACCACGTGGACAGAAGACCGAA	Chr07	23878338	Bin1006	Chr08	0.602	5.33907	0.403	0.87	distant
GTCTAGAAGTTTGGGGAACGTGCG	Chr08	555230	Bin1006	Chr08	0.602	8.62247	0.403	0.87	local
AAAAGTCGACAGTTTATGTGTATA	Chr08	613805	Bin1006	Chr08	0.602	10.7055	0.403	0.719	local
GGCCATGAGGCAGTGCGGACGGTG	Chr08	756390	Bin1006	Chr08	0.602	5.20632	0	0.941	local
GAACTAAACACAAAGACGTGGACT	Chr02	5087246	Bin1006	Chr08	0.602	5.78449	0.403	0.719	distant
AGAGGAGCTAGCTACTGTAAATTC	Chr08	614179	Bin1006	Chr08	0.602	12.7457	0.403	0.719	local
AGGTGAGTGGTCAAACAGGACAAG	Chr03	12488881	Bin1006	Chr08	0.602	6.56982	0.541	0.719	distant
AGGTAATTTCTAATCTAGACACCA	Chr02	14930789	Bin1006	Chr08	0.602	5.04144	0.403	0.719	distant
TAGCGTCAAATACTTAGAAACGGA	Chr10	22899189	Bin1006	Chr08	0.602	5.03436	0	0.719	distant
AGGATGTGTTTGAGAAGAAGGGGA	Chr08	602780	Bin1006	Chr08	0.602	5.66284	0	1.747	local
ACCACACATAGAGGAGTTCGGCTG	Chr08	557297	Bin1006	Chr08	0.602	30.2404	0.403	0.719	local
AAATTAGGTTATTTGTGGGGCTAA	Chr05	20896406	Bin1006	Chr08	0.602	5.29582	0.403	0.719	distant
TTCAGTTTTGATCGTCCGT	Chr08	21398801	Bin1006	Chr08	0.602	5.02063	0	0.719	distant
TTCTAAAAAGACGGATAGGTG	Chr07	8443813	Bin1006	Chr08	0.602	5.29476	0.372	0.941	distant
GAGATTGTCTGGTTGAAGATCGAG	Chr01	25533200	Bin1006	Chr08	0.602	5.12219	0.403	0.719	distant
GATTATACTTAAAATGGGACGGAG	Chr08	545299	Bin1006	Chr08	0.602	17.794	0.403	0.719	local
GCGGCTGTGGACGAAGAGGATGAG	Chr12	3211569	Bin1006	Chr08	0.602	5.36844	0	0.719	distant
ACGGTGTGATCGTATTGGGCCTCC	Chr08	756408	Bin1006	Chr08	0.602	10.0181	0.352	0.719	local
AGGGCGTCGAGATTCTGGTGGCTG	Chr08	16254220	Bin1006	Chr08	0.602	6.00283	0	0.719	distant
TACGACAGATGTTCTATGGAT	Chr05	27660759	Bin1006	Chr08	0.602	6.6181	0	0.719	distant
AAAGCATGCGTACGGAAAACAAG	Chr02	3199436	Bin1006	Chr08	0.602	5.398	0.541	0.719	distant
ACCCACTTCAGATGCTGCTAGGAC	Chr11	11815629	Bin1006	Chr08	0.602	5.25731	0.403	0.719	distant
ACAGAAAAAGATTTGTTGGACTAA	Chr01	24341876	Bin1006	Chr08	0.602	5.28756	0.403	0.719	distant
GTCAGTAGCCCATCGATCGACCGT	Chr09	18540050	Bin1006	Chr08	0.602	5.68435	0	0.719	distant
AAAATGTAGGAATTGAAGTGGTA	Chr01	6470608	Bin1006	Chr08	0.602	5.95439	0.372	0.719	distant
TTGAGACGGCGAGAATAAATCTAG	Chr12	24267048	Bin1006	Chr08	0.602	5.28494	0.352	0.719	distant
GATCGATTGACCGACTGGATGGAT	Chr08	749091	Bin1006	Chr08	0.602	7.94198	0	0.941	local
ATCGGGAAGATTGAGAAGATACGC	Chr06	7097915	Bin1006	Chr08	0.602	5.18957	0.372	0.719	distant
ACTGTGATGAAGCTGGAAATCGGT	Chr08	1287583	Bin1006	Chr08	0.602	5.73506	0	0.719	distant
GTTGACTTATGAAATATGATGACA	Chr12	5173188	Bin1006	Chr08	0.602	6.94645	0.372	0.719	distant
GAGGAGTGGAGGATGGATAGAGGG	Chr08	612340	Bin1006	Chr08	0.602	20.4534	0.352	0.719	local
AACTCCATGTTGGTCTAGAGGGGC	Chr06	16511620	Bin1006	Chr08	0.602	5.25045	0.541	0.719	distant
AAGAGCGAAGATAGGGTGTAGAGT	Chr03	24150116	Bin1006	Chr08	0.602	5.4919	0	0.719	distant
ATACACATAAACTTTTGACTTTTT	Chr08	613806	Bin1006	Chr08	0.602	10.9926	0.403	0.719	local
ATCACTGTGAAAAATTGGCATT	Chr03	22273493	Bin1006	Chr08	0.602	5.15787	0	0.719	distant
GTGGGGCAGTAGAGTCAATCGGTG	Chr12	18201852	Bin1006	Chr08	0.602	5.38735	0.403	0.719	distant
AATATCTATATGAACGTGGACAAT	Chr10	21706788	Bin1006	Chr08	0.602	5.10894	0	0.719	distant
GAGGTTTGTCTAGAGGAGCTGGCT	Chr08	614190	Bin1006	Chr08	0.602	9.59473	0.403	0.719	local
AAAACTGAAAAGATTATCGTACGT	Chr08	898914	Bin1006	Chr08	0.602	10.858	0.541	1.747	local
AATGACGGATACATGAAAGAAATA	Chr04	18427375	Bin1006	Chr08	0.602	5.69611	0.403	0.719	distant
TACAGAAGTGCAGAGAGAACAAGC	Chr02	4739257	Bin1006	Chr08	0.602	5.73516	0.403	0.719	distant
AAGTTAGATTTAGGGTGAAGATGT	Chr12	22883592	Bin1006	Chr08	0.602	5.3278	0.541	0.719	distant
AAAATGAACTATAGAGATGTGAAA	Chr01	35824413	Bin1006	Chr08	0.602	5.18133	0.541	0.719	distant
AACCGTTATTGGGAGGTCGGTAGT	Chr10	7679890	Bin1006	Chr08	0.602	5.03995	0	0.719	distant
TAGACTTAATAGATCTGTCTCGTG	Chr04	20424350	Bin1006	Chr08	0.602	5.37316	0	0.719	distant
GAACTAAGAAGACAGAAGCTGGA	Chr09	13634139	Bin1006	Chr08	0.602	6.17125	0.372	0.719	distant
AAAATTAGATGGTAGAAGATGTGA	Chr03	17691626	Bin1006	Chr08	0.602	5.81581	0.372	0.719	distant
AACTATGAACTGTAGAAGTGGTAC	Chr08	135596	Bin1006	Chr08	0.602	5.62737	0.372	0.719	distant
GGCGATGGCATCGGCGGCCAAGAA	Chr08	612454	Bin1006	Chr08	0.602	17.0034	0.403	0.719	local
TGAGGTTTGTCTAGAGGAGCTGGC	Chr08	614191	Bin1006	Chr08	0.602	14.36	0.541	0.719	local
ACCGACGGGGTGGAGAAAAATCGG	Chr01	9247866	Bin1006	Chr08	0.602	5.00997	0.352	0.719	distant
ACCGGATCTGGCGGAGGAGAGGGC	Chr07	4936762	Bin1006	Chr08	0.602	5.13982	0	0.941	distant
AGACGTGTGTTGGTCTGTGAGGGC	Chr03	2428787	Bin1006	Chr08	0.602	5.27909	0.541	0.719	distant
GAACACTTGGTGTTGTCGCCGGCG	Chr03	7922877	Bin1006	Chr08	0.602	5.8129	0.372	0.719	distant
GCTAATGTGTTTAAGGTCGTTGAT	Chr08	557264	Bin1006	Chr08	0.602	9.19636	0.352	0.719	local
ATAAAAGAGATGGAGACAATGATT	Chr03	30650073	Bin1006	Chr08	0.602	5.10193	0.403	0.719	distant
ATAAATTAGGAGAAAGAATGACAGC	Chr05	19794047	Bin1006	Chr08	0.602	6.01958	0	0.719	distant
ATATGTAGGGTCTGTTTGGAG	Chr05	2315308	Bin1006	Chr08	0.602	6.82177	0.372	0.719	distant
AGGCTATATATGACGATGACGG	Chr12	8202429	Bin1006	Chr08	0.602	5.22865	0.541	0.87	distant
AGGAGTGGAGGATGGATAGAGGGT	Chr08	612339	Bin1006	Chr08	0.602	19.0715	0.541	0.719	local
GAAGCAGATTGACTTTGACCAAAG	Chr04	32293656	Bin1006	Chr08	0.602	5.10382	0.352	0.719	distant
ATATGCCACTGACTTTGTTACA	Chr03	36719414	Bin1006	Chr08	0.602	5.40839	0	1.747	distant
GATCGTGTTGATCGGAAGCTGGAT	Chr09	7400426	Bin1006	Chr08	0.602	5.11033	0.372	0.719	distant
GACGGTCAAACGTTGGAAACGGAA	Chr08	679727	Bin1006	Chr08	0.602	10.7355	0.541	0.719	local
GGCATCGGCGGCCAAGAAGCGAGC	Chr08	612460	Bin1006	Chr08	0.602	10.9593	0	0.719	local
AACGTTAGTACGGGCATATTACTT	Chr04	11367052	Bin1006	Chr08	0.602	5.19553	0	0.719	distant
TGTGAGTGTCTGTGCGTTGTACGG	Chr03	16361961	Bin1006	Chr08	0.602	5.30065	0.372	0.719	distant
CGGTTCTTAAACTTGTCAGAAGGT	Chr02	29262864	Bin1006	Chr08	0.602	5.25888	0.403	0.719	distant
GGTGGTTTGGACAGCGGTTTTGGC	Chr11	3645469	Bin1006	Chr08	0.602	5.26229	0.372	0.719	distant
AAATAAAAGGCATTAGACTTGTGT	Chr04	14885812	Bin1006	Chr08	0.602	6.99039	0.403	0.719	distant
ATTATGTAACTGGAGTCTTACCAA	Chr01	31506624	Bin1006	Chr08	0.602	5.74001	0	0.719	distant
AGGTTCGGGCCGTTAAGAAGCGTA	Chr04	25635540	Bin1007	Chr08	0.719	6.43534	0.602	1.747	distant
GATAGATTGATCAAAGCAGTGGCG	Chr08	927713	Bin1007	Chr08	0.719	11.6004	0.602	1.747	local
ATATAATCGTTGTGACTTGGTTTA	Chr12	2167783	Bin1007	Chr08	0.719	6.89968	0.602	0.941	distant
ACTTTAGTGGGTAGGGTTCGGACG	Chr08	920065	Bin1007	Chr08	0.719	9.03412	0.541	1.747	local
AGCCACGTGGATTTGAGGACGGCC	Chr08	901442	Bin1007	Chr08	0.719	14.8707	0.602	0.917	local
TTGTAATCTCGGGTGTTTTGGTGG	Chr08	898962	Bin1007	Chr08	0.719	19.1429	0.602	0.941	local
TTGCCGGTACTTTTGATACGTCAT	Chr08	920609	Bin1007	Chr08	0.719	17.3809	0.602	1.747	local
ATGAATGGTCAAAGTTGGGCGTGA	Chr08	894699	Bin1007	Chr08	0.719	13.85	0.602	0.917	local
TAAAGTAGAAAGGCTCTTTTGG	Chr05	18128744	Bin1007	Chr08	0.719	6.37675	0.602	1.747	distant
GTAGAGAACCAAATAGGCTTGTAGT	Chr08	926149	Bin1007	Chr08	0.719	11.7345	0.602	1.747	local
AACACCCGAGATTACAAAGACGTA	Chr08	898955	Bin1007	Chr08	0.719	10.7237	0.602	0.941	local
ACGAATCTGTATATAAGCATGTGT	Chr03	25155549	Bin1007	Chr08	0.719	5.36559	0.602	1.747	distant
AGACAAACGATCAAAATTGGACGC	Chr08	894836	Bin1007	Chr08	0.719	23.9446	0.602	0.917	local
GTTGGGTGTGGAAAATTATGGCTG	Chr08	894686	Bin1007	Chr08	0.719	28.5459	0.602	0.917	local
AGATTTAAACTCAGAAGCTTGGTG	Chr08	905295	Bin1007	Chr08	0.719	17.8789	0.602	0.941	local
CACCAAAACACCCGAGATTACAAA	Chr08	898961	Bin1007	Chr08	0.719	8.83634	0.602	1.747	local
ACTAGCTAGATAGGTGAAGTTGGG	Chr01	28904302	Bin1007	Chr08	0.719	5.09755	0.602	0.941	distant
GTCGTTGCCACCGCCGTCGTCGTC	Chr01	35595395	Bin1007	Chr08	0.719	6.16457	0.403	0.941	distant
GTGGTTCAAGGGGTAATTCGGTCG	Chr08	890443	Bin1007	Chr08	0.719	7.51469	0.602	0.941	local
AGCTAGCCTGATTCGAAGACTTGC	Chr06	26294273	Bin1007	Chr08	0.719	5.17598	0.602	0.941	distant
GTCCGATCGACTCTAAAAGCGGAA	Chr08	748903	Bin1007	Chr08	0.719	8.4476	0.602	1.747	local
ACACCCGAGATTACAAAGACGTAC	Chr08	898954	Bin1007	Chr08	0.719	19.9988	0.602	0.941	local
AAGGTAGTTGAGGATAAAATAGG	Chr01	6775598	Bin1007	Chr08	0.719	5.20217	0.602	1.747	distant
GAGGAATAACTGGAAAGACGACGG	Chr08	895263	Bin1007	Chr08	0.719	27.1926	0.602	0.87	local
GGAAAGCTGGCTATATAAATACTC	Chr08	945154	Bin1007	Chr08	0.719	5.11661	0.602	1.747	local
GAGATGGAAGTAATAAGTGAGGAA	Chr03	11934491	Bin1007	Chr08	0.719	5.02054	0.602	0.917	distant
AATTGACTCAGAAAAGCATCACAT	Chr08	927248	Bin1007	Chr08	0.719	7.91606	0.602	1.747	local
ACCGGTCAGATGCGCAGCACACTA	Chr08	900957	Bin1007	Chr08	0.719	7.33111	0.602	1.747	local
ATGAATTGGATGTGGTGGTAGGC	Chr08	927177	Bin1007	Chr08	0.719	9.93556	0.602	0.941	local
TAATAGAGGGGTAGATAGAGAGGCT	Chr01	6814312	Bin1007	Chr08	0.719	6.50127	0.602	1.747	distant
TGACGTTTCGGATAAGATTAAGGT	Chr07	7975496	Bin1007	Chr08	0.719	5.24209	0.541	1.747	distant
AAATTTTGGGGTCACATCGGACG	Chr08	896559	Bin1007	Chr08	0.719	8.08629	0.602	1.747	local
ATTGAATTGGTAGGATAGAGA	Chr09	6323568	Bin1007	Chr08	0.719	13.7162	0.602	0.917	distant
AAGTTGGGTGTGGAAAATTATGGC	Chr08	894688	Bin1007	Chr08	0.719	26.3119	0.602	0.917	local
ACACGGTGTGTACGCGCGAGGGCC	Chr03	36881904	Bin1007	Chr08	0.719	6.41279	0.403	0.941	distant
GAATTATCTCTGAATTATCGCGGT	Chr08	893184	Bin1007	Chr08	0.719	5.89835	0.602	1.747	local
CTAGTAAAGACAGAGAGAGCGCGG	Chr03	5458086	Bin1007	Chr08	0.719	6.44669	0.602	1.747	distant
AAAGTTGGGTGTGGAAAATTATGGC	Chr08	894688	Bin1007	Chr08	0.719	8.12475	0.602	0.941	local
TTAGATTATAAGATGTGTTAGACC	Chr01	38585585	Bin1007	Chr08	0.719	5.04888	0.541	1.747	distant
GTTTGTAGGAATGCCACGTGACGG	Chr08	888358	Bin1007	Chr08	0.719	19.1361	0.602	0.917	local
ATTTTGGGGTCACATCGGACGTTT	Chr08	896561	Bin1007	Chr08	0.719	20.5777	0.602	0.941	local
TTAAGACAAATGTGGCACAAAAAT	Chr03	31632541	Bin1007	Chr08	0.719	5.97518	0.541	1.747	distant
AAGTTAGAAGTTTATGGGTAGAAA	Chr01	8743097	Bin1007	Chr08	0.719	6.07297	0.602	1.747	distant
AAAGTTGGGTGTGGAAAATTATGG	Chr08	894689	Bin1007	Chr08	0.719	22.9139	0.602	0.917	local
ATCAAAATCATGGCGTACTTAGGC	Chr08	894163	Bin1007	Chr08	0.719	17.1415	0.602	0.917	local
TATCTTTATAATAGTTGAGACGAT	Chr01	27564205	Bin1007	Chr08	0.719	5.26152	0.602	0.941	distant
AAGTTATTTGGAAGGCTGGCA	Chr07	6221078	Bin1007	Chr08	0.719	5.242	0.602	1.747	distant
AGGAATAACTGGAAAGACGACGGA	Chr08	895264	Bin1007	Chr08	0.719	19.0154	0.602	0.917	local
ATTGAATTGGTAGGATAGAGAA	Chr09	6323568	Bin1007	Chr08	0.719	18.3977	0.602	0.941	distant
ACAAATACTTTGATCCAGGGGCG	Chr08	927074	Bin1007	Chr08	0.719	12.0472	0.602	0.941	local
TTGGGTGTGGAAAATTATGGCTGC	Chr08	894685	Bin1007	Chr08	0.719	10.8072	0.602	0.941	local
AGGATTTAGGGAAGAAGAGTCAAAC	Chr01	3684313	Bin1007	Chr08	0.719	8.17757	0.602	0.87	distant
ACACGTCCAAGCAGCATACTCTCT	Chr04	25383097	Bin1007	Chr08	0.719	5.09215	0.602	1.747	distant
TGTTCTTGATGGCAAAGGGATGGG	Chr11	3282789	Bin1007	Chr08	0.719	5.13058	0.602	1.747	distant
ATCACTGTGTTTATTTTGGGACGG	Chr01	18689731	Bin1007	Chr08	0.719	5.57258	0.602	1.747	distant
ATTGGACGCGGAAACTCATGGCTG	Chr08	894851	Bin1007	Chr08	0.719	8.88629	0.602	1.747	local
ACCTCAAACTCTTAAAACCGGATA	Chr06	23095119	Bin1007	Chr08	0.719	5.29454	0.541	2.056	distant
AGGCAAGGATGGAAACTCAGGGTA	Chr09	19688835	Bin1007	Chr08	0.719	5.05749	0.602	1.747	distant
AGACGATCGGACCTCTAATTGCGG	Chr08	920443	Bin1007	Chr08	0.719	16.9946	0.602	0.941	local
TCAAACGCCAAAGGGATCGGAGGT	Chr10	23015474	Bin1007	Chr08	0.719	5.19179	0.602	1.747	distant
TTTGAAGACGGTTTTAGCTGACAT	Chr11	19507359	Bin1007	Chr08	0.719	5.56496	0.602	0.87	distant
AAACACCCGAGATTACAAAGACGT	Chr08	898956	Bin1007	Chr08	0.719	23.2235	0.602	0.941	local
ATAAAACTGCAAGACGAATTTATT	Chr01	10770865	Bin1007	Chr08	0.719	5.43801	0.602	1.747	distant
GAAAGAACTTGGGCCCTCGCAGGA	Chr12	22636701	Bin1007	Chr08	0.719	5.15501	0.602	1.747	distant
ACCCGAGATTACAAAGACGTACGG	Chr08	898952	Bin1007	Chr08	0.719	18.2704	0.602	0.941	local
AAACGATCAAAATTGGACGCGGAA	Chr08	894840	Bin1007	Chr08	0.719	16.6559	0.602	0.941	local
AGTTGGGTGTGGAAAATTATGGCT	Chr08	894687	Bin1007	Chr08	0.719	29.3393	0.602	0.917	local
GAGCCACGTGGATTTGAGGACGGC	Chr08	901441	Bin1007	Chr08	0.719	6.91822	0.602	0.941	local
TGGGTGTGGAAAATTATGGCTG	Chr08	894686	Bin1007	Chr08	0.719	9.50056	0.602	0.941	local
AGAGGACAACACGAGAGCCATACA	Chr11	15004489	Bin1007	Chr08	0.719	5.12175	0.602	0.917	distant
AGGGTTTTAGTGAGATTAAGGATA	Chr08	899070	Bin1007	Chr08	0.719	12.5552	0.602	0.941	local
ATAAGCAGCCAAAGTGTCCAATTT	Chr08	927213	Bin1007	Chr08	0.719	14.6144	0.602	0.941	local
AAATAAGACAAATGGTTAGACGCA	Chr07	2410775	Bin1007	Chr08	0.719	6.50911	0.602	0.87	distant
ATTAAGGAAGTAAGTAAGAATGGT	Chr03	35155565	Bin1007	Chr08	0.719	5.34344	0.403	1.747	distant
TATGAATTGGATGTGGTGGTAGGC	Chr08	927177	Bin1007	Chr08	0.719	13.2766	0.602	0.917	local
AACACATGCTCTAAAGACGGAAAT	Chr08	899102	Bin1007	Chr08	0.719	11.1761	0.602	1.747	local
TGAGATTAAGGATACAATGTTGAT	Chr08	899080	Bin1007	Chr08	0.719	13.0782	0.602	1.747	local
ATTGTTGTTTCTGGTTTTGGTCGT	Chr08	870917	Bin1007	Chr08	0.719	15.8258	0.602	0.917	local
GAATAACTGGAAAGACGACGGACA	Chr08	895266	Bin1007	Chr08	0.719	7.21362	0.602	1.747	local
GATTTAAACTCAGAAGCTTGGTAT	Chr08	905296	Bin1007	Chr08	0.719	17.3984	0.602	0.917	local
GAAGGTTGTGTTCTTTAGCGGGAG	Chr08	871834	Bin1007	Chr08	0.719	5.52353	0.602	1.747	local
TTTTCAGTAGTAGGCAACGTACCT	Chr11	7620816	Bin1007	Chr08	0.719	5.65869	0.403	1.747	distant
ACGGCACATGCGCACACTCATACA	Chr08	899175	Bin1007	Chr08	0.719	8.84497	0.602	1.747	local
GAAATTTTGGGGTCACATCGGACG	Chr08	896558	Bin1007	Chr08	0.719	15.3421	0.602	0.941	local
AGAAAGACGCTCTCACACATATGT	Chr05	26479097	Bin1007	Chr08	0.719	5.12313	0.602	0.917	distant
ATAGTAAGATAGGATTCAATATGC	Chr02	26349754	Bin1007	Chr08	0.719	5.53178	0.602	1.747	distant
AAGATGAATGGTCAAAGTTGGGCG	Chr06	24765873	Bin1007	Chr08	0.719	20.876	0.602	0.917	distant
ACCTCTCAATACAAACTTAGACAC	Chr07	17581934	Bin1007	Chr08	0.719	5.41743	0.602	0.917	distant
ACCTCTGACAATCTAGCATGCATG	Chr04	15543160	Bin1007	Chr08	0.719	5.68674	0.602	1.747	distant
ATGGATAGAGGATGGGGAAATTAA	Chr08	612328	Bin1007	Chr08	0.719	9.95835	0.541	0.941	local
GGCACTCCCCCTGAGGTAGGACGG	Chr09	17583243	Bin1007	Chr08	0.719	5.43696	0.602	1.747	distant
CGAGAAATTGACTCAGGAAAGCAT	Chr10	9536799	Bin1007	Chr08	0.719	7.44362	0.602	1.747	distant
ACAAACGATCAAAATTGGACGCGG	Chr08	894838	Bin1007	Chr08	0.719	22.3435	0.602	0.87	local
GCTGTCACATCGTATGTTTGGACA	Chr08	870041	Bin1007	Chr08	0.719	10.9383	0.602	1.747	local
AGTGAGATTAAGGATACAATGTTG	Chr08	899078	Bin1007	Chr08	0.719	22.5328	0.602	0.917	local
TCTACAAGAGAACTATGTCAGAAT	Chr08	895214	Bin1007	Chr08	0.719	14.9656	0.602	0.941	local
GTGTGATCGTATTGGGCCTCCAAA	Chr08	756411	Bin1007	Chr08	0.719	5.39596	0.602	1.747	local
GTAATCTCGGGTGTTTTGGTGGAG	Chr08	898964	Bin1007	Chr08	0.719	13.1724	0.602	0.941	local
GAAGATGTGTATAGTTTGGAGGAG	Chr11	20578165	Bin1007	Chr08	0.719	6.15753	0.403	1.747	distant
ATTTTGGGGTCACATCGGACGTT	Chr08	896561	Bin1007	Chr08	0.719	12.8622	0.602	1.747	local
AGTGACCTAGACAATGAAGCCGAC	Chr08	10573159	Bin1007	Chr08	0.719	6.36617	0.602	1.747	distant
GATGGAAAGTTAGAAATATGGGGG	Chr05	16519617	Bin1007	Chr08	0.719	5.51853	0.602	1.747	distant
GATAGACTTAGAGGAAAGACAGAA	Chr08	756456	Bin1007	Chr08	0.719	10.1755	0.602	0.941	local
AGAGTCTATACTGCAGCTGGCTAC	Chr08	947081	Bin1007	Chr08	0.719	21.8787	0.602	0.941	local
ATATATGAATGTGGGCAATACTGT	Chr11	3340895	Bin1007	Chr08	0.719	6.73141	0.602	1.747	distant
AGCGGCCGGCATTCAATTGTGGAC	Chr12	17724727	Bin1007	Chr08	0.719	5.81206	0.602	0.917	distant
ACGGCGTGCAGTGTACTCAACCGG	Chr08	943295	Bin1007	Chr08	0.719	17.5602	0.602	1.747	local
ACTGTTGGAAGATGTTGGCGGGAA	Chr08	1235323	Bin1007	Chr08	0.719	10.2418	0.602	1.747	local
AATCTTTGAATCTCTGACGGCGAC	Chr08	893861	Bin1008	Chr08	0.87	13.5429	0.602	1.747	local
GTGGAAAATTATGGCTGCACTTAT	Chr08	894679	Bin1008	Chr08	0.87	14.0465	0.602	0.941	local
AATCTCGGGTGTTTTGGTGGAGTT	Chr08	898966	Bin1008	Chr08	0.87	10.3218	0.602	1.747	local
GTTTGTAGGAGTGACACGTGACGG	Chr08	888358	Bin1008	Chr08	0.87	33.0784	0.602	0.917	local
TTTTGGGGTCACATCGGACGTTT	Chr08	896562	Bin1008	Chr08	0.87	10.7548	0.602	1.747	local
CACTGATATGTGGGTCTTATAGAT	Chr12	23239520	Bin1008	Chr08	0.87	5.1525	0.719	1.747	distant
GATGAATGGTCAAAGTTGGGCGTG	Chr08	894700	Bin1008	Chr08	0.87	20.0184	0.602	0.917	local
AACCGCAATTAGGGGTTCGATCGT	Chr08	920441	Bin1008	Chr08	0.87	16.0945	0.602	0.941	local
GAGAAAAACGAGACAATGGATGAG	Chr10	15647985	Bin1008	Chr08	0.87	5.90705	0.602	1.747	distant
AGAACCGGAGAAGAACAGAAGCAG	Chr03	18070257	Bin1008	Chr08	0.87	5.23858	0.602	0.941	distant
GGTTTTCGCATCGGATATACGGAC	Chr08	889641	Bin1008	Chr08	0.87	17.3477	0.602	0.941	local
ACTATTGTAGATAAATTTTGGTAT	Chr10	2878324	Bin1008	Chr08	0.87	8.15628	0.602	1.747	distant
AGGCGGCCCAAGAAGAATATGGAG	Chr08	927157	Bin1008	Chr08	0.87	14.4471	0.602	1.747	local
ACAAAAGGCAAGGATTATAATGGT	Chr08	954560	Bin1008	Chr08	0.87	17.8729	0.602	0.941	local
ATCAAAAGTACCGGCAAAAACATC	Chr08	920616	Bin1008	Chr08	0.87	10.0934	0.602	1.747	local
ACGTCGGCGTCACATACCATCCTG	Chr10	22575990	Bin1008	Chr08	0.87	5.32425	0.602	1.747	distant
ATACAACTTTAGACCTAACCCGAG	Chr09	9625682	Bin1008	Chr08	0.87	5.57584	0.719	1.747	distant
TTCGAGAAGATAGAAGATCAGTGG	Chr08	22919822	Bin1008	Chr08	0.87	5.80385	0.541	1.747	distant
AAGATGGCTGTGCATTTATGCGAA	Chr08	885597	Bin1008	Chr08	0.87	5.04754	0.602	1.747	local
AGGGTAGAGAACCAAATAGGCT	Chr11	5375496	Bin1008	Chr08	0.87	9.02517	0.602	1.747	distant
AGACGAACGATCAAAGTTGGGCGC	Chr02	10441939	Bin1008	Chr08	0.87	8.28983	0.602	1.747	distant
AGACCGAAGAGAGCGCAGAGTTGA	Chr10	17276070	Bin1008	Chr08	0.87	5.68398	0.602	1.747	distant
AAAGATTTTAGGTGGATGTGTCAT	Chr11	19565752	Bin1008	Chr08	0.87	5.72495	0.602	1.747	distant
GGCGACAACGTAGGTAGCGGTGAG	Chr03	1352097	Bin1008	Chr08	0.87	5.33117	0.403	1.747	distant
GGATGTTGGAAGGGGTTTTAGGAC	Chr08	879400	Bin1008	Chr08	0.87	22.9375	0.602	1.747	local
AGGGGAACGATATCGATACGGCAA	Chr01	1658926	Bin1008	Chr08	0.87	5.00083	0.602	1.747	distant
GCTCTTAAGCCGTCACGTGTCACT	Chr08	888367	Bin1008	Chr08	0.87	12.7676	0.602	0.941	local
ACAGACCGGTTGAGTACACTGTAC	Chr08	943290	Bin1008	Chr08	0.87	12.2352	0.602	0.941	local
GATACGGATACGCAACTATGCAGG	Chr08	678110	Bin1008	Chr08	0.87	8.23721	0.541	1.747	local
AGGATAGAGAACCAAATAGACTTGT	Chr08	926146	Bin1008	Chr08	0.87	14.3011	0.602	1.747	local
AAACTCTGTGAGAAAGATAAGTAG	Chr06	4282914	Bin1008	Chr08	0.87	5.02659	0.602	1.747	distant
AGATGTGGTGAGGCTTTAAACCCA	Chr10	21338497	Bin1008	Chr08	0.87	6.84372	0.602	0.941	distant
TTGTAGGAGTGACACGTGACGGCT	Chr08	888360	Bin1008	Chr08	0.87	10.2315	0.602	1.747	local
ACAGAAGGCAAGGATTATAATGAT	Chr08	954593	Bin1008	Chr08	0.87	13.5855	0.602	1.747	local
ACCCCCAGAACTATCGCGATCGAC	Chr07	11041734	Bin1008	Chr08	0.87	5.62104	0.602	1.747	distant
ATTTGAAACGATGTGACGGAAAAG	Chr01	4706479	Bin1008	Chr08	0.87	6.18674	0.602	0.941	distant
ATGGTCTTGGCCTGTAAGAGAGGG	Chr08	1235426	Bin1008	Chr08	0.87	8.88661	0.602	1.747	local
AAGAATCTTTGAATCTCTGACGGC	Chr08	893858	Bin1008	Chr08	0.87	13.1272	0.602	1.747	local
GTGTTTAGTAGATTGATGTGGCAT	Chr08	18706373	Bin1008	Chr08	0.87	5.3411	0.602	1.747	distant
ATACACGGAGCATTAAATGTAGAT	Chr08	879608	Bin1008	Chr08	0.87	12.4551	0.602	1.747	local
AGGTTCAAAGAATTGCTTTCGGGT	Chr01	26699484	Bin1008	Chr08	0.87	6.23043	0.602	1.747	distant
CCTCACGTATGGATCCGTCGGCA	Chr01	6721192	Bin1008	Chr08	0.87	5.02378	0	1.747	distant
TTTTAGTGAGATCAAGGACACGAT	Chr08	899074	Bin1008	Chr08	0.87	23.3602	0.602	0.941	local
ATTTGGTTTTCGTATCGGATATAC	Chr08	889645	Bin1008	Chr08	0.87	6.50773	0.602	1.747	local
AAGACAAACGATCAAAATTGGACG	Chr08	894835	Bin1008	Chr08	0.87	38.6601	0.602	0.917	local
GTGGTTTTACGTCTGTAGTGGTG	Chr12	8373913	Bin1008	Chr08	0.87	5.35686	0.602	1.747	distant
AAAGATTTTGGTTGAATGTGATAT	Chr12	1042647	Bin1008	Chr08	0.87	5.23102	0.602	0.941	distant
ACATTCGATGTGACAGCGTGGGAA	Chr08	889384	Bin1008	Chr08	0.87	22.8414	0.602	1.747	local
ACTTGATAGTGTAGTGGCAATGAT	Chr07	18559975	Bin1008	Chr08	0.87	5.30874	0.602	1.747	distant
GTTAGATAAGGATTCCCACGGCTG	Chr11	19075363	Bin1008	Chr08	0.87	5.83773	0.602	1.747	distant
GAGATTGAGATCAGAGAATTCGGC	Chr10	23143341	Bin1008	Chr08	0.87	5.04841	0.602	1.747	distant
ATTCGTGATGATGACTACAAGTCT	Chr08	926163	Bin1008	Chr08	0.87	18.5721	0.602	1.747	local
ATCTGGAAGGGCAAAAACTGGAGC	Chr12	1921932	Bin1008	Chr08	0.87	6.04427	0.602	1.747	distant
AAGTGACCTGAGTAGCATACCAAG	Chr08	905312	Bin1008	Chr08	0.87	12.822	0.602	1.747	local
ATGAATTGGATGTGGTGGTAGGCG	Chr08	927176	Bin1008	Chr08	0.87	16.741	0.602	0.941	local
ATCCGATACGGATACGCAACTATG	Chr08	678114	Bin1008	Chr08	0.87	8.89883	0.541	1.747	local
ACATACACGGAGCATTAAATGTAG	Chr08	879610	Bin1008	Chr08	0.87	9.40608	0.602	1.747	local
GTTGTGGAATAAGATAGACTGCAG	Chr04	16068807	Bin1008	Chr08	0.87	5.46327	0.602	1.747	distant
ATAATTATCAAAAGTAGATGGAGG	Chr01	39417166	Bin1008	Chr08	0.87	13.625	0.602	0.941	distant
AGAACTTTATGTTGGCACTGACTA	Chr03	24621619	Bin1008	Chr08	0.87	5.20757	0.602	1.747	distant
GACGGATGCACAATTAAATAGAAG	Chr02	19891143	Bin1008	Chr08	0.87	5.07806	0.541	1.747	distant
ATACACGGAGCATTAAATGTAGA	Chr08	879609	Bin1008	Chr08	0.87	22.2372	0.602	0.941	local
GTATGCGGCTGTTGATAGAAGGA	Chr01	14972671	Bin1008	Chr08	0.87	5.69006	0.541	1.747	distant
GAATTGGATGTGGTGGTAGGTGG	Chr08	927175	Bin1008	Chr08	0.87	6.7551	0.602	1.747	local
TTGAATCTTTAGACACATACACGG	Chr08	879624	Bin1008	Chr08	0.87	12.1058	0.602	0.941	local
GAATCTTTGAATCTCTGACGGCGA	Chr08	893860	Bin1008	Chr08	0.87	17.7529	0.602	0.941	local
AAGATATTTGATCTGGTACGGTAT	Chr08	954881	Bin1009	Chr08	0.917	9.2437	0.719	1.747	local
AATCTTTGAACACATGTATAGAGT	Chr08	896808	Bin1009	Chr08	0.917	5.73673	0.602	1.747	local
AAATTTTGGGGTCACATCGGA	Chr08	896559	Bin1009	Chr08	0.917	7.56043	0.602	1.747	local
AGGTGGCCCAAGAAGAATATGGAG	Chr08	927157	Bin1009	Chr08	0.917	10.6991	0.602	1.747	local
ATACCAACTCAAACACGGATCTGT	Chr08	920543	Bin1009	Chr08	0.917	9.13284	0.602	1.747	local
AAAGACGGAAATCAACATTGTATC	Chr08	899090	Bin1009	Chr08	0.917	14.8582	0.87	1.747	local
AGAGAAAAACGGTCACATTAGAGC	Chr08	943874	Bin1009	Chr08	0.917	25.2425	0.602	1.747	local
AAAATTTGAGAGTGGCATTTGAGC	Chr03	34687123	Bin1009	Chr08	0.917	5.8042	0.602	1.747	distant
TGAGTGGAACTGTGGAGGTAT	Chr01	22957383	Bin1009	Chr08	0.917	5.07839	0.602	1.747	distant
GGAACGATGTGACGGAAAAGTCGA	Chr08	613820	Bin1009	Chr08	0.917	6.58876	0.719	1.747	distant
CATTCGTCCACACTGCATAGGCAT	Chr08	911342	Bin1009	Chr08	0.917	10.5941	0.87	1.747	local
ATTGGCACTACTATTGAATTGGTA	Chr08	926123	Bin1009	Chr08	0.917	14.1186	0.602	1.747	local
GCGTGTATGACAGAAGAGACCATA	Chr06	10642746	Bin1009	Chr08	0.917	5.6271	0.602	1.747	distant
AAACTACAAATACTTTGATCCAGGG	Chr08	927069	Bin1009	Chr08	0.917	11.5208	0.602	1.747	local
TTTGGAGATTGCTAATTCGCGCGT	Chr08	926070	Bin1009	Chr08	0.917	5.80125	0.602	1.747	local
AACTTGAGACGATCGAACCCCTAA	Chr08	920449	Bin1009	Chr08	0.917	11.0436	0.602	1.747	local
AAGCCGTCACGTGTCACTCCTACA	Chr08	888361	Bin1009	Chr08	0.917	11.7455	0.602	1.747	local
ACTCAGAAGCTTGGTGTACTACTC	Chr08	905303	Bin1009	Chr08	0.917	29.7569	0.87	0.941	local
AGATATTGGCACTACCATTGAATT	Chr08	926119	Bin1009	Chr08	0.917	5.2587	0.602	1.747	local
TCAGAAGCTTGGTGTACTACTCAG	Chr08	905305	Bin1009	Chr08	0.917	8.6733	0.719	1.747	local
AGATTTAAACTCAGAAGCTTGGTA	Chr08	905295	Bin1009	Chr08	0.917	24.4586	0.87	0.941	local
AGGAAATTTTGGGGTCACATCGGA	Chr08	896556	Bin1009	Chr08	0.917	20.565	0.602	1.747	local
TATTGGCACTACCATTGAATTGGT	Chr08	926122	Bin1009	Chr08	0.917	6.26377	0.602	1.747	local
TCACAAGTCAGTTAGGCATTAGAT	Chr07	12486716	Bin1009	Chr08	0.917	5.04069	0.602	1.747	distant
ACAAATACTTTGATCCAGGGGCGG	Chr08	927074	Bin1009	Chr08	0.917	20.4068	0.87	1.747	local
ACATGCTCTAAAGACGGAAATCAA	Chr08	899099	Bin1009	Chr08	0.917	18.1968	0.719	1.747	local
CAATTATGAATTGGATGTGGTGGT	Chr08	927181	Bin1009	Chr08	0.917	6.54727	0.541	1.747	local
GACAAACGATCAAAATTGGACGCG	Chr08	894837	Bin1009	Chr08	0.917	29.7577	0.719	0.941	local
AAACTACAAATACTTTGATCCAGG	Chr08	927069	Bin1009	Chr08	0.917	17.0445	0.602	1.747	local
AGAGAACCAAATAGGCTTGTAGT	Chr08	926151	Bin1009	Chr08	0.917	11.1633	0.719	1.747	local
CCTGGTCTCTGGCAGTTGTGGAAGG	Chr12	4723381	Bin1009	Chr08	0.917	5.24621	0.541	1.747	distant
ACAAGCCTATTTGGTTCTCTACCC	Chr08	926147	Bin1009	Chr08	0.917	18.7403	0.87	1.747	local
CAAGGGGTTGTTTGTGATAGGGG	Chr08	22105189	Bin1009	Chr08	0.917	5.72288	0.602	1.747	distant
GTAGATTACTGTAATACTTATGGC	Chr08	896696	Bin1009	Chr08	0.917	8.7867	0.602	1.747	local
AAGGAAATTTTGGGGTCACATCGG	Chr08	896555	Bin1009	Chr08	0.917	16.9719	0.602	1.747	local
AGATATAGGTAGGAGTAATAAACT	Chr03	33003283	Bin1009	Chr08	0.917	5.45281	0.602	1.747	distant
GGAAATTTTGGGGTCACATCGGAC	Chr08	896557	Bin1009	Chr08	0.917	25.6514	0.602	0.941	local
ACTAAAATGGGAATGAAGCTGGAT	Chr08	897880	Bin1009	Chr08	0.917	13.7715	0.602	1.747	local
AAATCGGGACTACTAATACGGG	Chr11	29388907	Bin1009	Chr08	0.917	5.52552	0.602	1.747	distant
GCTCTTATCGACGGAGTCGTTTGGCA	Chr11	13559162	Bin1009	Chr08	0.917	5.10736	0.602	1.747	distant
AAGTAGACTTTTTTTTTTTGACGG	Chr08	924695	Bin1009	Chr08	0.917	7.46889	0.602	1.747	local
TTAGGTTATCTGTTAGAGGGAGG	Chr01	38947616	Bin1009	Chr08	0.917	5.14083	0.87	1.747	distant
ACAAAGACGTACGGTTATCATAAT	Chr08	898942	Bin1009	Chr08	0.917	8.66986	0.602	1.747	local
ATACTTTGATCCAGGGGCGGTACC	Chr08	927078	Bin1009	Chr08	0.917	12.9463	0.602	1.747	local
TAGGAGTTGGTTTTTTTAGGACGG	Chr08	941759	Bin1009	Chr08	0.917	10.9549	0.602	1.747	local
AATCTCGGGTGTTTTGGTGGA	Chr08	898966	Bin1009	Chr08	0.917	8.10337	0.602	0.941	local
AACCTGGGATCAGTAGACGTAGCA	Chr12	22373100	Bin1009	Chr08	0.917	5.23082	0.602	1.747	distant
CATGCAGTGTAGACGAATGGAGAG	Chr08	911337	Bin1009	Chr08	0.917	9.26147	0.602	1.747	local
TTGATTGTAGCATCACATAGGCAA	Chr08	1877617	Bin1009	Chr08	0.917	10.032	0.602	1.747	distant
GCGGACTAGTCGTCAGGGGGACGG	Chr08	925230	Bin1009	Chr08	0.917	11.7577	0.719	1.747	local
AAGATCTGATGACTTGGCGCCGTG	Chr08	954742	Bin1009	Chr08	0.917	13.7765	0.719	0.941	local
ATCATCGGGTAAGAGCAGGTATAA	Chr02	11956588	Bin1009	Chr08	0.917	5.48235	0.602	1.747	distant
GGGACTGTGGAGAAACGGTGAAGG	Chr05	8184894	Bin1009	Chr08	0.917	5.3582	0.602	1.747	distant
GACGATCGGACCTCTAATTGCGGT	Chr08	920442	Bin1009	Chr08	0.917	18.1675	0.87	1.747	local
TTTTAAATCTGAACACGGTCTCTG	Chr05	16893582	Bin1009	Chr08	0.917	5.54479	0.602	1.747	distant
GGGAGTAGCATATTTAAATAGATG	Chr02	29372641	Bin1009	Chr08	0.917	5.5491	0.719	1.747	distant
GATTCGTGATGATGACTACAAGCC	Chr08	926164	Bin1009	Chr08	0.917	12.4218	0.602	1.747	local
AGGGAAGAAGACTCAAGAAGGCTA	Chr08	1235346	Bin1009	Chr08	0.917	8.44483	0.602	1.747	local
AATGAACTAAAAAGGTGGAGCTAG	Chr07	5231389	Bin1009	Chr08	0.917	5.37063	0.602	1.747	distant
AGGGTTTTAGTGAGATCAAGGACA	Chr08	899070	Bin1009	Chr08	0.917	22.2728	0.602	0.941	local
AGGAGTTGGTTTTTTTAGGACGGA	Chr08	941758	Bin1009	Chr08	0.917	13.9935	0.602	1.747	local
ATAGAGAACCAAATAGACTTGTAG	Chr08	926149	Bin1009	Chr08	0.917	29.6002	0.87	0.941	local
CAACGAAAGACAGCGGCGGCGGAC	Chr02	2020532	Bin1009	Chr08	0.917	5.37062	0.602	1.747	distant
AGAGATAATGAGTGGATGTGGCACA	Chr03	610988	Bin1009	Chr08	0.917	5.23155	0.372	1.747	distant
ATAGAGAACCAAATAGACTTGTA	Chr08	926149	Bin1009	Chr08	0.917	29.1612	0.719	1.747	local
ATCTTTGACCAGAGCGTGAGGACC	Chr08	943134	Bin1009	Chr08	0.917	11.7012	0.87	0.941	local
ATCAATTGGAAAGCTGGCTATATA	Chr08	945147	Bin1009	Chr08	0.917	15.5646	0.602	1.747	local
AGGGTAGAGAACCAAATAGGCTTGT	Chr08	926146	Bin1009	Chr08	0.917	7.79794	0.602	1.747	local
AAATAGGCTTGTAGTCATCATCAC	Chr08	926159	Bin1009	Chr08	0.917	5.33684	0.602	1.747	local
TAGAGAACCAAATAGGCTTGTAG	Chr08	926150	Bin1009	Chr08	0.917	7.54849	0.602	1.747	local
TACTTTGATCCAGGGGCGGTACCA	Chr08	927079	Bin1009	Chr08	0.917	10.1463	0.602	1.747	local
GAAGGATCGAACTGTGGGTGAGGA	Chr07	22388519	Bin1009	Chr08	0.917	5.64277	0.602	1.747	distant
TGAATTGGATGTGGTGGTAGGTGG	Chr08	927175	Bin1009	Chr08	0.917	19.1378	0.87	0.941	local
AGGATAGAGAACCAAATAGACTTG	Chr08	926146	Bin1009	Chr08	0.917	23.0928	0.87	1.747	local
ATACCAAATAGGCCCTGAGTTTAG	Chr08	945115	Bin1009	Chr08	0.917	6.94653	0.602	1.747	local
AAAACTACAAATACTTTGATCCAG	Chr08	927068	Bin1009	Chr08	0.917	9.1674	0.602	1.747	local
CTATTGAATTGGTAGGATAGAGAA	Chr08	926133	Bin1009	Chr08	0.917	36.5143	0.87	1.747	local
ATTCGTGATGATGACTACAAGCCT	Chr08	926163	Bin1009	Chr08	0.917	25.4791	0.87	0.941	local
GGGTTATGCTGGAGAGGAGAAGGT	Chr08	894964	Bin1009	Chr08	0.917	10.1716	0.602	1.747	local
AGAAGCTGAATTTGAACTTGCATG	Chr08	921813	Bin1009	Chr08	0.917	16.7432	0.719	0.941	local
GATGATGACTACAAGCCTATTTGG	Chr08	926157	Bin1009	Chr08	0.917	5.41058	0.602	1.747	local
AGAGAACCAAATAGGCTTGTAGTC	Chr08	926151	Bin1009	Chr08	0.917	9.99063	0.602	1.747	local
AACTTTAGTGGGTAGGGTTCGGAC	Chr08	920066	Bin1009	Chr08	0.917	14.9838	0.602	1.747	local
GACGGTCAAATATTGGGTACGGAT	Chr03	5993367	Bin1009	Chr08	0.917	5.0886	0.602	1.747	distant
AGACCGGTCAGATGCGCAGCACAC	Chr08	900955	Bin1009	Chr08	0.917	13.3984	0.602	1.747	local
TTGGGCACTCGCGAAATTCGGAAT	Chr06	5608120	Bin1009	Chr08	0.917	5.49753	0.372	1.747	distant
TATTGAATTGGTAGGATAGAGAAC	Chr08	926134	Bin1009	Chr08	0.917	29.5068	0.87	1.747	local
AAGACGAGTGATTAAACATTGCAT	Chr07	23113814	Bin1009	Chr08	0.917	6.29012	0.602	1.747	distant
TGTAATCTCGGGTGTTTTGGTGGA	Chr08	898963	Bin1009	Chr08	0.917	9.0215	0.602	1.747	local
ATAAAAGATGGGAGAGAAGAGCA	Chr01	8032820	Bin1009	Chr08	0.917	5.47057	0.602	1.747	distant
ATGAATTGGATGTGGTGGTAGGTG	Chr08	927176	Bin1009	Chr08	0.917	25.57	0.87	0.941	local
AGGGTAGAGAACCAAATAGGCTTG	Chr08	926146	Bin1009	Chr08	0.917	24.2566	0.87	0.941	local
AGCAAGGACAGACCATAGGACAAG	Chr03	17569909	Bin1009	Chr08	0.917	6.83963	0.87	1.747	distant
AAATACTTTGATCCAGGGGCGGTA	Chr08	927076	Bin1009	Chr08	0.917	21.6854	0.87	0.941	local
AAACGTTGGCACGACAATTCACGG	Chr08	309810	Bin1009	Chr08	0.917	5.74313	0.602	1.747	distant
AAAACACCCGAGATTACAAAGACG	Chr08	898957	Bin1009	Chr08	0.917	10.9891	0.602	1.747	local
GACGATGCGGAGAAGGGGGGTGGT	Chr04	11210180	Bin1009	Chr08	0.917	5.1499	0.602	1.747	distant
AAGCTCGGAGACGAAGACAAAGAC	Chr01	8770821	Bin1009	Chr08	0.917	5.8972	0.87	1.747	distant
AGAAAAGCAGTGGGCTATAAACCT	Chr08	947911	Bin1009	Chr08	0.917	8.21874	0.602	1.747	local
AATTATGAATTGGATGTGGTGGTA	Chr08	927180	Bin1009	Chr08	0.917	17.7138	0.602	0.941	local
GAACTCTACCAAACAGACCCGGTT	Chr09	14602662	Bin1009	Chr08	0.917	5.55677	0.602	1.747	distant
GTAGGTAGAAATGAGTGGTGGAGG	Chr03	27425895	Bin1009	Chr08	0.917	5.30726	0.602	1.747	distant
AGAACCAAATAGGCTTGTAGTCAT	Chr08	926153	Bin1009	Chr08	0.917	17.9261	0.602	0.941	local
ACGTCATCTGTGTTTGAATCGGTT	Chr02	29000123	Bin1009	Chr08	0.917	24.5136	0.719	0.941	distant
ATACTGCAGCTGGCTACAAATCTA	Chr08	947074	Bin1009	Chr08	0.917	7.41713	0.602	1.747	local
TAGGGTAGAGAACCAAATAGGCTT	Chr08	926145	Bin1009	Chr08	0.917	18.0368	0.719	1.747	local
GAATTGGATGTGGTGGTAGGTGGC	Chr08	927174	Bin1009	Chr08	0.917	15.597	0.87	0.941	local
AACTACAAATACTTTGATCCAGGG	Chr08	927070	Bin1009	Chr08	0.917	11.0684	0.602	1.747	local
GAGAACCAAATAGGCTTGTAGTCA	Chr08	926152	Bin1009	Chr08	0.917	13.9044	0.602	1.747	local
ACTACAAGCCTATTTGGTTCTCTA	Chr08	926150	Bin1009	Chr08	0.917	16.7286	0.602	1.747	local
GCCTATGCAGTGTGGACGAATGGA	Chr08	911340	Bin1009	Chr08	0.917	16.151	0.602	1.747	local
GAGCGAAGCTGTATCATCTTGAGG	Chr08	942696	Bin1009	Chr08	0.917	12.8114	0.602	1.747	local
AAAGACGTACGGTTATCATAATTA	Chr08	898940	Bin1009	Chr08	0.917	17.2908	0.602	0.941	local
TTTGTAGGAGTGACACGTGACGGC	Chr08	888359	Bin1009	Chr08	0.917	14.6069	0.602	1.747	local
AGATATTGGCACTACTATTGAATTG	Chr08	926119	Bin1009	Chr08	0.917	24.9757	0.87	1.747	local
GTAGAGAACCAAATAGGCTTGTAG	Chr08	926149	Bin1009	Chr08	0.917	28.0344	0.602	0.941	local
AAAATCGGATTCATTGACAGGTT	Chr05	2501605	Bin1009	Chr08	0.917	5.58974	0.602	1.747	distant
ACTTTGATCCAGGGGCGGTACCAC	Chr08	927080	Bin1009	Chr08	0.917	13.154	0.602	1.747	local
AAATTTTGGATTTGGTTTTCGTAT	Chr08	889654	Bin1009	Chr08	0.917	27.2167	0.87	1.747	local
ATGAACGTGGACAATATTAGAAAG	Chr04	18396532	Bin1009	Chr08	0.917	5.8079	0.719	1.747	distant
AGAACCAAATAGACTTGTAGTCAT	Chr08	926153	Bin1009	Chr08	0.917	23.8679	0.87	1.747	local
ATAAAACAGACTAGGGCTATTACC	Chr08	954632	Bin1009	Chr08	0.917	10.785	0.602	1.747	local
GACAAATCAATTGGAAAGCTGGCT	Chr08	945142	Bin1009	Chr08	0.917	7.81172	0.602	1.747	local
ACTACAAATACTTTGATCCAGGGG	Chr08	927071	Bin1009	Chr08	0.917	31.5056	0.87	0.941	local
ATAGATGTAAAATAGAAGATTGTA	Chr01	34128967	Bin1009	Chr08	0.917	5.39423	0.602	1.747	distant
GTTACACAACGCAATCGGCTGGAT	Chr11	25818167	Bin1009	Chr08	0.917	5.05287	0.602	1.747	distant
ATGCAGTGTGGACGAATGGAGAGT	Chr08	911336	Bin1009	Chr08	0.917	13.3185	0.87	1.747	local
AGGGTAGAGAACCAAATAGGCTT	Chr08	926146	Bin1009	Chr08	0.917	9.3935	0.602	1.747	local
CCGAGATTACAAAGACGTACGGTT	Chr08	898950	Bin1009	Chr08	0.917	14.4876	0.719	1.747	local
AACTGAAAAGATTATCGTACGTGA	Chr08	898916	Bin1009	Chr08	0.917	9.09917	0.602	1.747	local
TTTATATTATATTTTAGGACGGAG	Chr01	8702650	Bin1009	Chr08	0.917	5.26454	0.602	1.747	distant
CGAATCTTTTGAGCCTAAGTACGCC	Chr08	894151	Bin1009	Chr08	0.917	6.52512	0.541	1.747	local
TTGGAACGATGTGACGGAAAAGTC	Chr07	9210571	Bin1009	Chr08	0.917	7.80967	0.541	1.747	distant
GTAGATGGAGTGAACATGAAGGTT	Chr02	1931077	Bin1009	Chr08	0.917	5.11446	0.719	0.941	distant
AGATATTGGCACTACTATTGAA	Chr08	926119	Bin1009	Chr08	0.917	11.3939	0.602	1.747	local
ATTCAATAGTAGTGCCAATATCTA	Chr08	926118	Bin1009	Chr08	0.917	10.3442	0.719	1.747	local
ACAAGACTTATTACAAAACTACAG	Chr06	7105339	Bin1009	Chr08	0.917	5.31367	0.602	1.747	distant
AAGCAGTGGGCTATAAACCTGTA	Chr08	947908	Bin1009	Chr08	0.917	10.4662	0.602	1.747	local
ATATTGGCACTACTATTGAATTG	Chr08	926121	Bin1009	Chr08	0.917	13.6368	0.602	0.941	local
AGACTGAGCATCTGTATTCAAGGT	Chr03	3267279	Bin1009	Chr08	0.917	5.21703	0.541	1.747	distant
AGGAAGCGTGCATGTAGAAATGAG	Chr08	900044	Bin1009	Chr08	0.917	23.047	0.602	0.941	local
AACCGCAATTAGAGGTCCGATCGT	Chr08	920441	Bin1009	Chr08	0.917	16.3982	0.602	1.747	local
ATATTGGCACTACCATTGAATTGG	Chr08	926121	Bin1009	Chr08	0.917	6.19393	0.602	1.747	local
ATGCAGTGTAGACGAATGGAGAGT	Chr08	911336	Bin1009	Chr08	0.917	7.95501	0.602	1.747	local
AAATCAATTGGAAAGCTGGCTATA	Chr08	945145	Bin1009	Chr08	0.917	17.6116	0.87	0.941	local
AATACTTTGATCCAGGGGCGGTAC	Chr08	927077	Bin1009	Chr08	0.917	19.093	0.87	0.941	local
ATACGCAGGATTAAAATTAGACAC	Chr08	927226	Bin1009	Chr08	0.917	24.9231	0.602	1.747	local
ATATTGGCACTACTATTGAATTGG	Chr08	926121	Bin1009	Chr08	0.917	11.8396	0.87	0.941	local
AGATATTGGCACTACTATTGAATT	Chr08	926119	Bin1009	Chr08	0.917	35.0158	0.87	1.747	local
TTAGCTCTCGTATCGGAATGACGT	Chr01	20440479	Bin101	Chr01	20.607	12.6664	19.241	20.866	local
AAAATGCGAGCGGAGTTGGTTGAA	Chr07	5231136	Bin101	Chr01	20.607	5.83929	19.241	20.866	distant
ACGTGGACTGCCAATGTAGAGGGG	Chr01	20309793	Bin101	Chr01	20.607	16.3555	19.241	20.866	local
ATATGACGTCATTGATTTTTTAT	Chr11	1521237	Bin101	Chr01	20.607	5.33805	19.241	20.866	distant
AAGTTTGGGCAAGTTATGGTATGT	Chr01	20309711	Bin101	Chr01	20.607	8.82377	20.18	20.866	local
TTCGACACAGGCTAAGTAGAGGGG	Chr01	20480287	Bin101	Chr01	20.607	23.3914	20.18	20.866	local
GTGGACTGCCAATGTAGAGGGGTG	Chr01	20309791	Bin101	Chr01	20.607	18.8887	20.18	20.866	local
GATTGATGGGGGAAGCTCGGCGGA	Chr01	20433115	Bin101	Chr01	20.607	13.4606	20.18	20.866	local
AAAGACGACCATTGAGACAAGACT	Chr01	20421577	Bin101	Chr01	20.607	7.53315	19.241	20.866	local
AGGATGAAGACACAAGAAGAA	Chr01	1942297	Bin101	Chr01	20.607	7.30399	19.241	20.866	distant
ACACCCACCACTGAACACAGCCGA	Chr01	19775620	Bin101	Chr01	20.607	8.46562	19.241	20.866	local
GCCACGGCGGATGTAGGCGACGGA	Chr11	23472281	Bin101	Chr01	20.607	5.42585	19.241	20.866	distant
GAGTTGGAGCGGCGAAAATGTGGC	Chr01	20864098	Bin101	Chr01	20.607	5.53062	19.241	20.866	local
AGGGATGGTTAATAGTAGGAGGAC	Chr06	10415118	Bin101	Chr01	20.607	6.30383	19.241	20.866	distant
GACGTGGACTGCCAATGTAGAGGG	Chr01	20309794	Bin101	Chr01	20.607	18.7559	20.18	20.866	local
ACGGACAGTCAAAGATCGACACGG	Chr01	20670650	Bin101	Chr01	20.607	11.7057	20.18	20.866	local
AATACTATTAATCTGGACAGGGAA	Chr01	20402645	Bin101	Chr01	20.607	13.1971	19.241	20.866	local
TCGGGAACGTAGTATCCGACGGAT	Chr01	10527407	Bin101	Chr01	20.607	5.9381	19.241	20.866	distant
TACTAGTAGATACGTCGAGCCCAT	Chr07	3770669	Bin101	Chr01	20.607	5.12372	19.241	20.866	distant
AAAAACTAGCTTAAATACGGACGA	Chr01	20142080	Bin101	Chr01	20.607	10.9259	19.241	20.866	local
AGATAGTAATTAGTAGAGAAGATG	Chr02	17120159	Bin101	Chr01	20.607	6.1911	19.241	20.866	distant
TTTCGACACAGGCTAAGTAGAGGG	Chr01	20480288	Bin101	Chr01	20.607	11.4627	19.241	20.866	local
AAAACTTAATCTAGATCGTAAGAC	Chr01	20669929	Bin101	Chr01	20.607	5.99249	19.241	20.866	local
AAAGGGTTTGTGTAGCAGTGGACT	Chr01	17912557	Bin101	Chr01	20.607	7.09778	20.18	20.866	distant
TTGATCGGATGTCGGAAGGGGTTA	Chr11	19169324	Bin101	Chr01	20.607	5.27462	19.241	20.866	distant
GCTGGCGGACTACTTAAGCGGCGC	Chr02	17885895	Bin101	Chr01	20.607	5.16283	19.241	20.866	distant
AGACTTAGGAATTACAGGGGGTTT	Chr01	20355092	Bin101	Chr01	20.607	19.8709	20.18	20.866	local
GAGGAAGATCGAAGGACGATGGTG	Chr01	20396468	Bin101	Chr01	20.607	7.80679	19.241	20.866	local
AACTGTCAGCGGCTTTACCATTAT	Chr01	11070322	Bin101	Chr01	20.607	8.59682	20.18	20.866	distant
TTTTCACCAAAAAATAGTCGACATG	Chr01	20289505	Bin101	Chr01	20.607	9.47676	19.241	20.866	local
AATATAGATGGGGCAGAGAACGGA	Chr11	5587897	Bin101	Chr01	20.607	7.36108	19.241	20.866	distant
ACGATACGGTCTCCAAAACACAAC	Chr11	3759748	Bin101	Chr01	20.607	7.71352	19.241	20.866	distant
TGGACACACAAGATTTAGGGTGAG	Chr01	21533661	Bin101	Chr01	20.607	5.52698	19.241	20.866	distant
GTGGAAAAATGTGAAGAATGGCGC	Chr02	2596879	Bin101	Chr01	20.607	5.47185	19.241	20.866	distant
AAGTTGACCGGTCTACTTGAGCTG	Chr01	20396773	Bin101	Chr01	20.607	6.69171	19.241	20.866	local
ACGCTGTGAGTATGTCTAGATAGG	Chr01	37517281	Bin101	Chr01	20.607	5.40118	19.241	20.866	distant
ATATAGGGGTATGTATGACGGTTG	Chr06	10026526	Bin101	Chr01	20.607	5.62684	19.241	20.866	distant
ATAAACCAACAAGTAGACGATGAA	Chr12	17741948	Bin101	Chr01	20.607	6.07402	19.241	20.866	distant
AATTTGTTAGACGCTCACACCTTA	Chr07	26375426	Bin101	Chr01	20.607	5.17121	19.241	20.866	distant
ATGCCGTCGGGAATGGAAGAGGCT	Chr12	18878625	Bin101	Chr01	20.607	5.44742	19.241	20.866	distant
TACCATTTTGGTGGGTTGACGGGC	Chr01	21611705	Bin101	Chr01	20.607	10.9371	19.241	20.866	distant
AGATTTGTAGTATTAAGATGTGTC	Chr01	20498174	Bin101	Chr01	20.607	5.51848	19.241	20.866	local
AGTGCACTCGTAGCTTTAAGTGGG	Chr09	17103275	Bin101	Chr01	20.607	5.55075	19.241	20.618	distant
AAACACGGATGACGTACAGAGTAT	Chr01	20356622	Bin101	Chr01	20.607	6.45228	19.241	20.866	local
ATCGGACGCCTTTGGTGGAGGCCG	Chr01	20730532	Bin101	Chr01	20.607	15.45	20.18	20.866	local
ATCAAACGGGGGCAATACACTAGA	Chr11	2497405	Bin101	Chr01	20.607	6.91017	19.241	20.866	distant
CACAGAAAAATGGAGAAACCGGTG	Chr01	17848488	Bin101	Chr01	20.607	10.3936	20.246	20.866	distant
AAGTGCAGCCGTGGATATCCTTGT	Chr01	20165296	Bin101	Chr01	20.607	7.51913	19.241	20.866	local
AGAGTGGATGGACGGCCTCTAAAC	Chr01	20309930	Bin101	Chr01	20.607	9.03188	19.241	20.866	local
ATATTGATGACATGAGAAAAGACA	Chr01	19801992	Bin101	Chr01	20.607	6.32145	19.069	20.866	local
ACAAGGATAAAGAGCGAACGATGG	Chr05	12693637	Bin101	Chr01	20.607	5.28634	19.241	20.866	distant
ACTAATTAGGCTTAAAAGGATCGT	Chr01	20347599	Bin101	Chr01	20.607	24.3925	19.241	20.866	local
TATAGGACCAAGTATTAATAGTAT	Chr01	20173227	Bin101	Chr01	20.607	9.45871	19.241	20.866	local
AATTTTGCAGCAACGGAACGGTCA	Chr01	20511939	Bin101	Chr01	20.607	6.46354	19.241	20.866	local
ATGCGTCTGTGATAACTTTATCAA	Chr07	814808	Bin101	Chr01	20.607	5.17816	19.241	20.866	distant
GCCGATACTGTGGAATGGGGTGGG	Chr01	20325163	Bin101	Chr01	20.607	5.8182	19.241	20.866	local
AATGAGAATTCAAGTTCGTCGGGT	Chr05	12399177	Bin101	Chr01	20.607	6.06067	19.241	20.866	distant
AGCTCCCATGTAGTGTACCGGCAC	Chr01	20430534	Bin101	Chr01	20.607	13.1615	19.241	20.866	local
ATTGGTACGGTATGATTGAAAAGT	Chr01	19107582	Bin101	Chr01	20.607	5.50204	19.241	20.866	distant
AGCATACCATTGAGATCATCGCAT	Chr01	20192067	Bin101	Chr01	20.607	7.21937	19.241	20.866	local
GCTAGGCAGTAGGAGCAGGAGGAT	Chr01	20430854	Bin101	Chr01	20.607	11.1111	20.18	20.866	local
ACGTTGGACAAGGATATCCACGGC	Chr01	20165303	Bin101	Chr01	20.607	10.0504	19.241	20.866	local
ATAAAACCGTTCACCACAGGTCT	Chr05	16352853	Bin101	Chr01	20.607	5.81769	19.241	20.866	distant
ATGTGGGCCATGCTGGGAGATCAT	Chr01	18195098	Bin101	Chr01	20.607	6.05302	19.241	20.866	distant
GGGTGGATGTCTGTTGAGTAGGAG	Chr01	20716428	Bin101	Chr01	20.607	6.37363	20.18	20.866	local
AAAATAGAGGATTGCAAAACACAT	Chr04	17441376	Bin101	Chr01	20.607	7.43307	19.241	20.866	distant
ATCGCATATGTCATCATCAGTGAT	Chr01	20192050	Bin101	Chr01	20.607	13.5754	19.241	20.866	local
GGCAAGTGATATGGTAGATGTGAC	Chr05	5173635	Bin101	Chr01	20.607	5.07045	20.18	20.866	distant
AGGAGAGGAGCTGAAGCTGGAGCT	Chr01	20629238	Bin101	Chr01	20.607	16.755	19.241	20.866	local
CAAGAACTATGCCAACCAGAAGGG	Chr08	9124685	Bin101	Chr01	20.607	5.2983	19.241	20.866	distant
ATATAGATGGGCAGAGAACGGAGA	Chr02	22096113	Bin101	Chr01	20.607	5.4263	19.241	20.866	distant
GTTGCTTTTTGAGCCGGCGTCGTC	Chr03	32317509	Bin101	Chr01	20.607	5.24788	19.241	20.866	distant
ACCTCGTATAAACTCCCAATCCCC	Chr01	20417351	Bin101	Chr01	20.607	7.07933	19.241	20.866	local
GAAATTGTGGAACCCCCGGCAGGA	Chr01	20152042	Bin101	Chr01	20.607	9.63827	19.241	20.866	local
AAGTTCTCTGCTCATTGGAAGACC	Chr01	19750721	Bin101	Chr01	20.607	7.50487	19.241	20.866	local
AACGACGTAGTAAGGAGATCGGGA	Chr01	20546762	Bin101	Chr01	20.607	9.08705	19.241	20.866	local
CAAGTACTACGGAACCAGAGTGAC	Chr01	20334316	Bin101	Chr01	20.607	10.4414	19.241	20.866	local
AACAGAACGACTGAAGATTGGAAA	Chr01	14106510	Bin101	Chr01	20.607	12.6628	19.241	20.866	distant
ATCAAGGCCATTAATTACGTTGAA	Chr01	20438060	Bin101	Chr01	20.607	22.416	19.241	20.866	local
AAGATGTGGAGCTGGGTTTAGGCA	Chr03	18140696	Bin101	Chr01	20.607	17.8443	19.241	20.866	distant
AGGACATGTGCATAGAGCATTAAA	Chr01	20073389	Bin101	Chr01	20.607	9.09778	19.241	20.866	local
GGGACCTCCTGGGAACGGTTTCAA	Chr01	20638841	Bin101	Chr01	20.607	6.57671	19.241	20.866	local
AATGTATGAACTCGGGAAGGAGAC	Chr06	26326057	Bin101	Chr01	20.607	7.65861	20.18	20.866	distant
TGTGCTCGGACTGGATCAAGCAGT	Chr03	10447096	Bin101	Chr01	20.607	5.26357	19.241	20.866	distant
GAAAGACTTAGGAATTACAGGGGG	Chr01	20355095	Bin101	Chr01	20.607	11.6475	19.241	20.866	local
ATGCAAAGAAATCAATTCAACGTA	Chr01	20438075	Bin101	Chr01	20.607	22.6198	20.18	20.866	local
ACTATTGGATTAGCTAGGCAT	Chr03	32685862	Bin101	Chr01	20.607	6.04234	20.18	20.866	distant
AGTTGGAACTGTAACAAACAGGCT	Chr01	20629052	Bin101	Chr01	20.607	31.2195	20.246	20.866	local
GGAGGGGTAAAGCTGGAGTTGGAG	Chr01	20864673	Bin101	Chr01	20.607	6.8284	19.241	20.866	local
ACTTTGGACACGGCGAAAATCTCA	Chr01	20269223	Bin101	Chr01	20.607	17.8842	20.246	20.866	local
GCGACTGTATGGTGTGGCGGTAGC	Chr01	20764310	Bin101	Chr01	20.607	8.20807	19.241	20.866	local
CCGCGTCGGTCTCGAGGATGACGG	Chr08	6397623	Bin101	Chr01	20.607	5.13163	20.18	20.866	distant
CAATTGTAGGATGGTATTCAGGC	Chr02	26349943	Bin101	Chr01	20.607	5.97092	19.241	20.866	distant
GCGATGCGACTGTATGGTGTGGCG	Chr01	20764305	Bin101	Chr01	20.607	5.26289	19.241	20.866	local
AATAGTGGAGGAAAGTGATTTGGT	Chr01	20430599	Bin101	Chr01	20.607	10.7771	19.241	20.866	local
GCTGTCGGAGGATGGGCGGCGGAG	Chr07	19191329	Bin101	Chr01	20.607	5.09016	19.241	20.866	distant
AGGATGGTTTTTGGCTTACATGGT	Chr01	20395388	Bin101	Chr01	20.607	6.40435	19.241	20.866	local
GAATGTTTGATTGGACCACAGGAG	Chr01	20250522	Bin101	Chr01	20.607	11.0005	20.18	20.866	local
TAGACTGGCATGCTTCTTGTTAA	Chr09	11213863	Bin101	Chr01	20.607	5.10017	19.241	20.866	distant
ACTAGAGAGGTGGAGCAAGGTCTG	Chr01	20679694	Bin101	Chr01	20.607	9.90249	19.241	20.866	local
GTTAGTTTTTATGGGACAGATGGA	Chr01	18358651	Bin101	Chr01	20.607	8.33991	19.241	20.866	distant
GCAGTCGGACCGGCTAGCCCGCGG	Chr08	12216744	Bin101	Chr01	20.607	5.32298	19.241	20.866	distant
AGTTTTGGTAGAAACTGTTTGGCT	Chr01	20864635	Bin101	Chr01	20.607	16.1862	20.18	20.866	local
ATTTTAGGATGGAGAAAGTAGGTA	Chr10	13664450	Bin101	Chr01	20.607	5.0435	19.241	20.866	distant
AGGTAGAATCAAGGCCATTAA	Chr01	20438053	Bin101	Chr01	20.607	12.2264	19.241	20.866	local
AGGCGGCAAACAGAGACACAATGG	Chr01	20508497	Bin101	Chr01	20.607	15.1843	20.18	20.866	local
GTTGGACAAGGATATCCACGGCTG	Chr01	20165301	Bin101	Chr01	20.607	16.6681	19.241	20.866	local
AAATTGTTTTCGATTGTTGGATC	Chr01	19760189	Bin101	Chr01	20.607	7.07117	19.241	20.866	local
TTGGAATAAAAGGAATTGGTAT	Chr04	12122058	Bin101	Chr01	20.607	5.14599	19.241	20.866	distant
ACGGAACATGAAGCGACGTAGCA	Chr01	20040235	Bin101	Chr01	20.607	5.65034	19.241	20.866	local
GTTTCGACACAGGCTAAGTAGAGG	Chr01	20480289	Bin101	Chr01	20.607	8.86556	19.241	20.866	local
AGGACCTCGGATGATCGGTTTTGT	Chr03	11556315	Bin101	Chr01	20.607	5.08396	19.241	20.866	distant
GAGCTATAGGTAGAATCAAGGCCA	Chr01	20438046	Bin101	Chr01	20.607	26.9102	20.18	20.866	local
GACGGACAGGTGGATTGAGGGTCG	Chr11	25817272	Bin101	Chr01	20.607	6.80066	19.241	20.866	distant
ATTTTGGGAGGTGGTGAGTAC	Chr05	26203024	Bin101	Chr01	20.607	5.18344	19.241	20.866	distant
AATTAACTGCAGAGCCCAGATGGA	Chr01	20333713	Bin101	Chr01	20.607	11.0498	19.241	20.866	local
GATTTAATGGTTAAAATCGTTGGG	Chr01	20357246	Bin101	Chr01	20.607	11.5825	19.241	20.866	local
TGGGCATTTTGGGCAAAACTCGGT	Chr01	19940608	Bin101	Chr01	20.607	7.05199	19.241	20.866	local
AAGACGGACAGTCAAAGATCGACA	Chr01	20670647	Bin101	Chr01	20.607	5.20485	19.241	20.866	local
AGAAGTAGATGAGGTGGGTTGGAG	Chr01	20440345	Bin101	Chr01	20.607	14.1754	19.241	20.866	local
TATAATGGGTTGTTGGTTTGGCTG	Chr01	8153700	Bin101	Chr01	20.607	5.43132	19.241	21.586	distant
AGGAAACGAAGAACGAACGGTAAG	Chr01	17977655	Bin101	Chr01	20.607	15.0322	19.241	20.866	distant
AGAGGATCCTGTCCCTACGATGAG	Chr01	20741390	Bin101	Chr01	20.607	9.54548	19.241	20.866	local
AGAGTTAGGCTCCCATCGGAT	Chr01	20227407	Bin101	Chr01	20.607	9.95343	19.241	20.866	local
AGTAGACGTAGCAGAGGATGTAGT	Chr02	2821258	Bin101	Chr01	20.607	5.77684	20.246	20.866	distant
AGTAGAGGGGTAGTGGGCTAGGCC	Chr01	20480273	Bin101	Chr01	20.607	14.4126	19.241	20.866	local
TGAGCTATAGGTAGAATCAAGGC	Chr01	20438045	Bin101	Chr01	20.607	6.9848	19.241	20.866	local
ACGACGTAGTAAGGAGATCGGGA	Chr01	20546763	Bin101	Chr01	20.607	7.8987	19.241	20.866	local
AACCAGATGTAGACGGTTGCTTTA	Chr01	19074244	Bin101	Chr01	20.607	7.55139	19.241	20.618	distant
TATTGCTAGTAGATGATGAGGTGA	Chr01	6396086	Bin101	Chr01	20.607	6.09922	19.241	20.866	distant
AGAAACTATCTTTGGTCGATCGAC	Chr01	18099434	Bin101	Chr01	20.607	12.1033	19.241	20.866	distant
ACCAACTTCGGATGACGGTTCACA	Chr01	19844834	Bin101	Chr01	20.607	16.5519	19.241	20.866	local
TTTTGGAACGGAGGGAGCAATCAT	Chr01	20402689	Bin101	Chr01	20.607	11.2904	20.18	20.866	local
GTGAAACCAAACAACGGATGAGGA	Chr01	20354982	Bin101	Chr01	20.607	10.1403	19.241	20.866	local
AAAATAATAAAATAATGTCTCGGG	Chr01	18810107	Bin101	Chr01	20.607	8.35263	19.241	20.866	distant
GCGGACTGAAGATAGCATGTTGCA	Chr09	8626971	Bin101	Chr01	20.607	5.33329	19.241	20.866	distant
GGACAGTCAAAGATCGACACGGAA	Chr01	20670652	Bin101	Chr01	20.607	7.30764	20.18	20.866	local
ATAGAGAGATTGTTGGAGTAAAAT	Chr08	11754049	Bin101	Chr01	20.607	5.55205	19.241	20.866	distant
TTTGGTCAAAAGAGGTGAGCA	Chr01	20627967	Bin101	Chr01	20.607	14.6107	20.18	20.866	local
CCGGATCTCGAGCGACCTGATGGC	Chr01	20228691	Bin101	Chr01	20.607	8.37648	19.241	20.866	local
ATACCCCGGGTGTAGAATAGGGTG	Chr01	20442338	Bin101	Chr01	20.607	28.4074	20.18	20.866	local
GAGCTATAGGTAGAATCAAGGC	Chr01	20438046	Bin101	Chr01	20.607	13.0872	20.18	20.866	local
AAGATTATAAGAAGCAGCTGATTG	Chr06	23745273	Bin101	Chr01	20.607	5.20969	19.241	20.866	distant
AAAGTGATTTGGTAAAAGCAACGG	Chr01	20430610	Bin101	Chr01	20.607	7.95502	19.241	20.866	local
GACTCACAGGTAGACGAACGCACA	Chr01	20574973	Bin101	Chr01	20.607	11.5633	19.069	20.866	local
AGTTGACCGGTCTACTTGAGCTGC	Chr01	20396772	Bin101	Chr01	20.607	18.0966	19.241	20.866	local
TCAAGAAGAAAGAATTGCTAGCAC	Chr01	20430701	Bin101	Chr01	20.607	15.3549	19.241	20.866	local
ATGGACTGTACTATGTAAAGCGGA	Chr01	20480531	Bin101	Chr01	20.607	19.4636	19.241	20.866	local
AGACATCCCATGATCGTGGATATT	Chr01	19650445	Bin101	Chr01	20.607	5.18962	20.246	20.866	distant
GGGCAGCAGGCTAAAGATTTGTAG	Chr12	949301	Bin101	Chr01	20.607	6.07621	19.241	20.866	distant
GGAGGAGAGGAGCTGAAGCTGGAG	Chr01	20629236	Bin101	Chr01	20.607	11.5388	19.241	20.866	local
TTGGATAAATAGTGGAGGTAGAT	Chr02	1810932	Bin101	Chr01	20.607	5.48739	19.241	20.866	distant
AACAGGATTCAAGAATGTCATA	Chr01	19799795	Bin101	Chr01	20.607	6.9336	19.241	20.866	local
GAGGAATAAGACAAATACAGGATT	Chr01	20250589	Bin101	Chr01	20.607	9.4149	19.241	20.866	local
GAGGAATCACCGAGAGAAGGGACA	Chr01	13323592	Bin101	Chr01	20.607	5.05837	19.241	20.866	distant
ACGGCTACAGATGTTCGGTTCCCC	Chr01	18064173	Bin101	Chr01	20.607	6.84588	19.241	20.866	distant
TAGAAGAGCAGCGGACTACAAGAC	Chr01	37099677	Bin101	Chr01	20.607	5.28033	19.241	20.866	distant
GGACTGTACTATGTAAAGCGGACT	Chr01	20480529	Bin101	Chr01	20.607	9.1468	19.241	20.866	local
AGATTCGTCGTACTATATTCGGTC	Chr01	1523244	Bin101	Chr01	20.607	5.46148	19.241	20.866	distant
AGGATATCCACGGCTGCACTTATT	Chr01	20165293	Bin101	Chr01	20.607	17.1033	20.18	20.866	distant
ACTCCCCGTACGGAAAACGGAGCA	Chr01	20292485	Bin101	Chr01	20.607	9.00738	19.241	20.866	local
ATGAGTCACGCTCATCGTAGGGAC	Chr01	20741400	Bin101	Chr01	20.607	13.2081	19.241	20.866	local
ACTGAATTGGGACATACGGTGGCA	Chr01	20498437	Bin101	Chr01	20.607	15.498	20.18	20.866	local
ACAGGAATTTTGCAGCAACGGAAC	Chr01	20511944	Bin101	Chr01	20.607	28.4924	20.18	20.866	local
GTACCTGGCACTGATTAAGACGAC	Chr01	20704655	Bin101	Chr01	20.607	6.00415	20.246	20.866	local
AGAGCACCTCGGACAGGACGG	Chr02	24431028	Bin101	Chr01	20.607	7.71209	19.241	20.866	distant
AGAGACGATCATACAAATTCTGGA	Chr01	12410310	Bin101	Chr01	20.607	7.62379	19.241	20.866	distant
AGTGACTCAATTGACTCGTCGTGT	Chr08	10464028	Bin101	Chr01	20.607	5.96808	19.241	20.866	distant
AAAACATCGGACGCATTAAAATAT	Chr01	20764763	Bin101	Chr01	20.607	10.207	19.241	20.866	local
AACGTTGGACAAGGATATCCACGG	Chr01	20165304	Bin101	Chr01	20.607	8.9264	19.241	20.866	local
AAACCAGATCGTCTAGCCCACC	Chr05	10330426	Bin101	Chr01	20.607	7.06546	19.241	20.866	distant
ATGGAAAATGACTGAAGTTTGCAT	Chr01	20291638	Bin101	Chr01	20.607	8.21348	19.241	20.866	local
ACGGACTAAAAATATGTAGCCAGC	Chr04	7702197	Bin101	Chr01	20.607	5.01165	19.241	20.866	distant
AACCTGGTTTTGTAAGTTGTGGGC	Chr01	20396846	Bin101	Chr01	20.607	10.7785	20.18	20.866	local
AGCCATCCAATTGGAAAGACTGTT	Chr03	11676237	Bin101	Chr01	20.607	5.45812	19.241	20.866	distant
ATGGATGTAGTACAACTTTAGCGG	Chr12	7366556	Bin101	Chr01	20.607	6.52035	19.241	20.866	distant
TTTGGGCCCTTAGAAGTAGATGAG	Chr01	20440356	Bin101	Chr01	20.607	21.1196	20.18	20.866	local
AACGAATCTGGACATGAGCGCATG	Chr01	20335688	Bin101	Chr01	20.607	34.7193	20.18	20.866	local
AAGTAGACCGGTCAACTTGCC	Chr01	20396779	Bin101	Chr01	20.607	10.2085	19.241	20.866	local
TTCGGACAAAGCGAAGTAGAGGT	Chr03	32465154	Bin101	Chr01	20.607	7.67757	20.18	20.866	distant
AAACTGCGTCGCAACAAAAGCTGG	Chr12	18930859	Bin101	Chr01	20.607	5.53751	19.241	20.866	distant
TAGGATGTCGGACGGAGAGGGTAC	Chr05	23119993	Bin101	Chr01	20.607	5.40528	19.241	20.866	distant
AGAAGTAGAATAAATCCCCTCCAA	Chr01	37425965	Bin1010	Chr08	0.941	6.97452	0.602	1.747	distant
AAAAAATGTAGAAGTTAGTGGTGG	Chr01	36999200	Bin1010	Chr08	0.941	6.01389	0.602	1.747	distant
TTACTGTAATAAAATAAACGGTT	Chr04	26072162	Bin1010	Chr08	0.941	5.07788	0.602	1.747	distant
GCTAAACGGTACATGTTTCGAGAA	Chr06	26296546	Bin1010	Chr08	0.941	5.09964	0.602	1.747	distant
AGTACTTATGGCTAATCGTGGACA	Chr08	948878	Bin1010	Chr08	0.941	9.30545	0.602	1.747	local
GGACAAGATCCGATGACTTGGCGC	Chr08	954738	Bin1010	Chr08	0.941	8.26429	0.602	1.747	local
AATAGAACCTGGAGGCGATTGGCG	Chr08	1236063	Bin1010	Chr08	0.941	22.5197	0.87	1.747	local
ACCCGTCATGTAGTAATAGGTATA	Chr10	6567722	Bin1010	Chr08	0.941	5.0263	0.403	1.747	distant
TGTGAGAAAAGTGAATGGTGGAAT	Chr02	12726711	Bin1010	Chr08	0.941	5.85964	0.719	1.747	distant
GACAACGGATAAGAATGGATGGTT	Chr01	9620233	Bin1010	Chr08	0.941	6.10034	0.602	1.747	distant
TGACAAATCAATTGGAAAGCTGGC	Chr08	945141	Bin1010	Chr08	0.941	15.3517	0.87	1.747	local
GCCCCAAGAGATACTCGGACCCCT	Chr04	18789696	Bin1010	Chr08	0.941	5.10543	0.602	1.747	distant
TAGGGTAGAGAACCAAATAGGCT	Chr11	5375495	Bin1010	Chr08	0.941	12.3678	0.719	1.747	distant
AAACAATGTACTGTTGGAAGATGT	Chr08	1235314	Bin1010	Chr08	0.941	11.1748	0.602	1.747	local
ATACCGGTCTACCTGACGTGACAA	Chr03	30745723	Bin1010	Chr08	0.941	7.14796	0.87	1.747	distant
CCAGATTTGTAGTACTAGGGTGTG	Chr03	24749734	Bin1010	Chr08	0.941	5.15404	0	1.747	distant
GGAGTTGGTTTTTTTAGGACGGAG	Chr08	941757	Bin1010	Chr08	0.941	13.1086	0.602	1.747	local
AGCACCTGTAGGCGGACACCTAAC	Chr08	943365	Bin1010	Chr08	0.941	7.32063	0.602	1.747	local
TATTGAATTGGTAGGATAGAGAA	Chr08	926134	Bin1010	Chr08	0.941	20.1598	0.87	1.747	local
ACCTGAACACCTCATACGATAACC	Chr01	22301677	Bin1010	Chr08	0.941	5.46692	0.602	1.747	distant
TATTGAATTGGTAGGATAGAG	Chr08	926134	Bin1010	Chr08	0.941	20.0117	0.87	1.747	local
GGAACGGGGGCTGTTCGACAGGTC	Chr07	24729632	Bin1010	Chr08	0.941	5.34084	0.87	1.747	distant
CTCTGAATTGGGTTAAGGGGGGT	Chr07	11042884	Bin1010	Chr08	0.941	5.4008	0.87	1.747	distant
CGCTCCGGATTGGGTCGAGGGGGG	Chr08	8171810	Bin1010	Chr08	0.941	5.4503	0.602	1.747	distant
GAAGATCAGGCCACAAGAGAGAAC	Chr11	23276804	Bin1010	Chr08	0.941	6.98164	0.602	1.747	distant
AGACAGCGGAGCCCTCAAGACGAT	Chr02	18620025	Bin1010	Chr08	0.941	5.07143	0.602	1.747	distant
TGGAGATTCGGTCAAGGAACGGAC	Chr11	2511303	Bin1010	Chr08	0.941	5.54221	0.602	1.747	distant
GTAGGGTAGAGAACCAAATAGGCT	Chr11	5375494	Bin1010	Chr08	0.941	16.7088	0.87	1.747	distant
AGTATATTAAGATAGAGCAAAGAA	Chr02	9441835	Bin1010	Chr08	0.941	5.23095	0.87	1.747	distant
[truncated: 316,445+ more rows]
