# Supplementary material for: Features of sRNA biogenesis in rice revealed by genetic dissection of sRNA expression level
Source: Comput Struct Biotechnol J. 2020 Oct 23;18:3207–16. doi: 10.1016/j.csbj.2020.10.012 (PMC7649420; doi:10.1016/j.csbj.2020.10.012)
Supplement: Supplementary data 8 [file mmc8.xlsx]

## Sheet: Sheet1
Supplementary file 7. The regulation pattern of scQTLs. Chromosome, the chromosome ID of sc-trait; Start, the start coordinate of sc-trait; Stop, the end coordinate of sc-trait; QTL, the bin that regulate the expression of a sc-trait; QTL chromosome, the chromosome ID of scQTL; QTL position, the genomic position of scQTL; Frontier, the left frontier for 1.5 LOD-drop support interval; Posterior, t…
sc-trait	Chromosome	Start (bp)	Stop (bp)	QTL	QTL chromosome	QTL position (Mb)	LOD	Frontier (Mb)	Posterior (Mb)	state
sRNA.cluster.59086	Chr01	61468	61537	Bin1	Chr01	0	14.9969	0	0.551	local
sRNA.cluster.181375	Chr01	390150	390248	Bin1	Chr01	0	27.0978	0	0.551	local
sRNA.cluster.36598	Chr11	16956082	16955962	Bin1	Chr01	0	7.34869	0	1.044	distant
sRNA.cluster.19776	Chr01	126524	126407	Bin1	Chr01	0	25.5	0	0.551	local
sRNA.cluster.73935	Chr01	59395	59300	Bin1	Chr01	0	30.5633	0	0.153	local
sRNA.cluster.391040	Chr01	130195	130124	Bin1	Chr01	0	31.1142	0	0.518	local
sRNA.cluster.60062	Chr01	59079	59151	Bin1	Chr01	0	25.7729	0	0.518	local
sRNA.cluster.12335	Chr01	25436	25528	Bin1	Chr01	0	22.6248	0	0.551	local
sRNA.cluster.66974	Chr01	127906	127816	Bin1	Chr01	0	25.125	0	0.551	local
sRNA.cluster.120126	Chr01	126235	126152	Bin1	Chr01	0	18.7138	0	0.809	local
sRNA.cluster.95749	Chr01	267421	267513	Bin1	Chr01	0	17.4174	0	0.809	local
sRNA.cluster.175321	Chr01	149568	149641	Bin1	Chr01	0	24.14	0	0.551	local
sRNA.cluster.75328	Chr01	24122148	24122041	Bin1	Chr01	0	15.9157	0	0.551	distant
sRNA.cluster.11874	Chr01	415446	415572	Bin1	Chr01	0	23.8513	0	0.551	local
sRNA.cluster.40158	Chr01	39609	39675	Bin1	Chr01	0	16.1042	0	0.551	local
sRNA.cluster.105673	Chr01	1269206	1269132	Bin10	Chr01	1.197	18.1408	1.044	1.376	local
sRNA.cluster.80146	Chr02	7424163	7424249	Bin10	Chr01	1.197	5.47429	0	1.531	distant
sRNA.cluster.94157	Chr01	1461340	1461418	Bin10	Chr01	1.197	14.9114	1.044	1.512	local
sRNA.cluster.37670	Chr01	20391260	20391328	Bin100	Chr01	20.246	12.7473	19.241	20.607	local
sRNA.cluster.4322	Chr01	20430860	20430981	Bin100	Chr01	20.246	38.9454	20.18	20.618	local
sRNA.cluster.104074	Chr01	20333947	20333880	Bin100	Chr01	20.246	19.4618	19.241	20.607	local
sRNA.cluster.27063	Chr01	20480326	20480251	Bin100	Chr01	20.246	37.8778	20.18	20.618	local
sRNA.cluster.42018	ChrUN02	32423	32507	Bin100	Chr01	20.246	5.2632	19.241	20.866	distant
sRNA.cluster.42216	Chr01	20430565	20430449	Bin100	Chr01	20.246	29.262	20.18	20.618	local
sRNA.cluster.29336	Chr01	20313604	20313664	Bin100	Chr01	20.246	8.45436	19.069	20.866	local
sRNA.cluster.3941	Chr01	20430554	20430751	Bin100	Chr01	20.246	41.1613	20.18	20.607	local
sRNA.cluster.132200	Chr01	20227367	20227433	Bin100	Chr01	20.246	34.7684	20.18	20.607	local
sRNA.cluster.147908	Chr01	19971464	19971399	Bin100	Chr01	20.246	7.30854	19.241	20.866	local
sRNA.cluster.185050	Chr01	20358748	20358667	Bin100	Chr01	20.246	24.3581	20.18	20.607	local
sRNA.cluster.95329	Chr08	24050623	24050677	Bin100	Chr01	20.246	5.3252	19.241	20.866	distant
sRNA.cluster.176274	Chr01	20165302	20165228	Bin100	Chr01	20.246	33.7667	20.18	20.607	distant
sRNA.cluster.176125	Chr01	20269257	20269190	Bin100	Chr01	20.246	34.6106	20.18	20.618	local
sRNA.cluster.77362	Chr01	16388688	16388621	Bin100	Chr01	20.246	5.3899	19.241	20.866	distant
sRNA.cluster.385987	Chr01	19376610	19376519	Bin100	Chr01	20.246	7.77133	19.241	20.866	local
sRNA.cluster.17949	Chr01	20309906	20309989	Bin100	Chr01	20.246	45.1918	20.18	20.607	local
sRNA.cluster.68182	Chr01	20430162	20430239	Bin100	Chr01	20.246	25.8568	20.18	20.618	local
sRNA.cluster.46295	Chr01	20386636	20386544	Bin100	Chr01	20.246	17.8978	20.18	20.866	local
sRNA.cluster.48628	Chr01	11392065	11391993	Bin100	Chr01	20.246	6.75184	19.241	20.866	distant
sRNA.cluster.319	Chr01	20437996	20438146	Bin100	Chr01	20.246	42.3455	20.18	20.618	local
sRNA.cluster.32384	Chr01	20396455	20396535	Bin100	Chr01	20.246	29.7637	20.18	20.618	local
sRNA.cluster.72326	Chr01	20297259	20297184	Bin100	Chr01	20.246	23.2741	20.18	20.607	local
sRNA.cluster.63564	Chr08	16711101	16711260	Bin100	Chr01	20.246	32.2491	20.18	20.607	distant
sRNA.cluster.181184	Chr02	24324798	24324852	Bin100	Chr01	20.246	5.52895	19.241	20.866	distant
sRNA.cluster.190502	Chr01	20171177	20171082	Bin100	Chr01	20.246	22.0921	19.241	20.866	local
sRNA.cluster.36649	Chr01	20588051	20587929	Bin100	Chr01	20.246	43.5675	20.18	20.607	local
sRNA.cluster.104621	Chr05	24676404	24676328	Bin1000	Chr07	27.584	5.31433	26.978	27.584	distant
sRNA.cluster.13818	Chr03	15773755	15773867	Bin1000	Chr07	27.584	5.3304	26.896	27.584	distant
sRNA.cluster.35280	Chr01	17810257	17810325	Bin1000	Chr07	27.584	6.41818	27.15	27.584	distant
sRNA.cluster.6753	Chr01	8906586	8906715	Bin1000	Chr07	27.584	5.93333	26.896	27.584	distant
sRNA.cluster.78172	Chr03	12615291	12615202	Bin1000	Chr07	27.584	7.41962	27.223	27.584	distant
sRNA.cluster.54021	Chr02	25391666	25391793	Bin1000	Chr07	27.584	5.39634	26.896	27.584	distant
sRNA.cluster.74236	Chr03	32345022	32345139	Bin1000	Chr07	27.584	6.25812	26.978	27.584	distant
sRNA.cluster.22335	Chr03	8664497	8664422	Bin1000	Chr07	27.584	5.48515	26.896	27.584	distant
sRNA.cluster.79978	Chr04	25757291	25757370	Bin1000	Chr07	27.584	5.38752	26.978	27.584	distant
sRNA.cluster.163297	Chr03	3545045	3545130	Bin1000	Chr07	27.584	5.03844	26.896	27.584	distant
sRNA.cluster.9267	Chr04	31430601	31430467	Bin1000	Chr07	27.584	6.57812	27.15	27.584	distant
sRNA.cluster.11214	Chr01	35886205	35886326	Bin1000	Chr07	27.584	5.80701	27.223	27.584	distant
sRNA.cluster.136352	Chr02	21998516	21998427	Bin1000	Chr07	27.584	5.80385	27.15	27.584	distant
sRNA.cluster.4488	Chr05	21634697	21634537	Bin1000	Chr07	27.584	5.67559	26.896	27.584	distant
sRNA.cluster.1074	Chr05	23963169	23963333	Bin1000	Chr07	27.584	5.51477	27.15	27.584	distant
sRNA.cluster.138425	Chr10	22349072	22348985	Bin1000	Chr07	27.584	5.70882	27.223	27.584	distant
sRNA.cluster.155488	Chr03	27059579	27059666	Bin1000	Chr07	27.584	5.22605	26.896	27.584	distant
sRNA.cluster.4875	Chr01	9586636	9586399	Bin1000	Chr07	27.584	5.57457	26.896	27.584	distant
sRNA.cluster.187273	Chr01	8203575	8203514	Bin1000	Chr07	27.584	5.93046	27.15	27.584	distant
sRNA.cluster.34693	Chr02	7741360	7741276	Bin1000	Chr07	27.584	5.37997	26.896	27.584	distant
sRNA.cluster.150046	Chr06	17092123	17092192	Bin1000	Chr07	27.584	5.39742	26.896	27.584	distant
sRNA.cluster.2785	Chr09	7477394	7477219	Bin1000	Chr07	27.584	5.34124	26.896	27.584	distant
sRNA.cluster.134836	Chr07	22755083	22754992	Bin1000	Chr07	27.584	5.33459	27.15	27.584	distant
sRNA.cluster.132708	Chr10	5613542	5613460	Bin1001	Chr08	0	18.2168	0	0.352	distant
sRNA.cluster.107498	Chr01	27978435	27978338	Bin1001	Chr08	0	5.28936	0	0.602	distant
sRNA.cluster.114493	Chr08	290879	290810	Bin1001	Chr08	0	15.4162	0	0.352	local
sRNA.cluster.84427	Chr08	312201	312129	Bin1001	Chr08	0	44.9059	0	0.352	local
sRNA.cluster.180096	Chr06	18354362	18354287	Bin1001	Chr08	0	5.87702	0	0.403	distant
sRNA.cluster.43269	Chr08	238456	238537	Bin1001	Chr08	0	6.84059	0	0.372	local
sRNA.cluster.44895	Chr04	30406151	30406071	Bin1001	Chr08	0	7.78569	0	0.352	distant
sRNA.cluster.81809	Chr06	7798783	7798926	Bin1001	Chr08	0	7.87185	0	0.602	distant
sRNA.cluster.35562	Chr08	235718	235621	Bin1001	Chr08	0	12.4226	0	0.372	local
sRNA.cluster.40015	Chr08	258909	258726	Bin1001	Chr08	0	14.6547	0	0.352	local
sRNA.cluster.64602	Chr06	838024	838083	Bin1001	Chr08	0	8.1816	0	0.719	distant
sRNA.cluster.16598	Chr09	21444595	21444665	Bin1001	Chr08	0	37.422	0	0.352	distant
sRNA.cluster.112761	Chr08	296108	296036	Bin1001	Chr08	0	31.3619	0	0.352	local
sRNA.cluster.71171	Chr08	304127	304062	Bin1001	Chr08	0	14.8094	0	0.403	local
sRNA.cluster.94673	Chr01	8031350	8031416	Bin1002	Chr08	0.352	5.69529	0	0.719	distant
sRNA.cluster.175274	Chr06	4044636	4044583	Bin1002	Chr08	0.352	5.69002	0	0.541	distant
sRNA.cluster.52092	Chr11	8241905	8241850	Bin1003	Chr08	0.372	5.93395	0.352	0.541	distant
sRNA.cluster.37368	Chr08	314026	313961	Bin1003	Chr08	0.372	13.0883	0	0.403	local
sRNA.cluster.15959	Chr09	19630968	19630850	Bin1003	Chr08	0.372	30.4001	0	0.403	distant
sRNA.cluster.72889	Chr08	585250	585331	Bin1003	Chr08	0.372	22.0207	0	0.403	distant
sRNA.cluster.8674	Chr12	4406973	4407080	Bin1004	Chr08	0.403	5.19062	0	0.719	distant
sRNA.cluster.175182	Chr02	22666647	22666581	Bin1004	Chr08	0.403	5.69553	0	0.602	distant
sRNA.cluster.135736	Chr04	11367023	11367107	Bin1005	Chr08	0.541	6.08258	0.372	0.719	distant
sRNA.cluster.26617	Chr08	353029	353171	Bin1005	Chr08	0.541	5.60866	0	0.719	local
sRNA.cluster.57555	Chr09	4647601	4647693	Bin1005	Chr08	0.541	6.77134	0	0.719	distant
sRNA.cluster.68728	Chr08	593610	593486	Bin1005	Chr08	0.541	39.7696	0.403	0.602	local
sRNA.cluster.186908	Chr08	678137	678063	Bin1006	Chr08	0.602	14.6473	0.541	0.719	local
sRNA.cluster.72290	Chr08	613772	613689	Bin1006	Chr08	0.602	17.3687	0	0.719	local
sRNA.cluster.17476	Chr02	15053237	15053301	Bin1006	Chr08	0.602	5.61248	0.352	0.719	distant
sRNA.cluster.20338	Chr08	614906	614825	Bin1006	Chr08	0.602	33.7381	0.403	0.719	local
sRNA.cluster.140941	Chr04	5394050	5393870	Bin1007	Chr08	0.719	5.06949	0.541	0.941	distant
sRNA.cluster.14933	Chr08	898855	899002	Bin1007	Chr08	0.719	35.542	0.602	0.941	local
sRNA.cluster.375593	Chr05	25160459	25160517	Bin1007	Chr08	0.719	43.4604	0.602	0.87	distant
sRNA.cluster.24030	Chr08	870954	870851	Bin1007	Chr08	0.719	45.8243	0.602	0.87	distant
sRNA.cluster.6639	Chr08	871915	871803	Bin1007	Chr08	0.719	8.73442	0.602	1.747	local
sRNA.cluster.184792	Chr12	8728746	8728678	Bin1007	Chr08	0.719	6.06896	0.602	1.747	distant
sRNA.cluster.210560	Chr08	892927	892863	Bin1007	Chr08	0.719	9.58818	0.602	1.747	local
sRNA.cluster.26011	Chr08	895237	895317	Bin1008	Chr08	0.87	7.21403	0.602	1.747	local
sRNA.cluster.92001	Chr08	893973	893905	Bin1008	Chr08	0.87	26.2255	0.602	0.917	local
sRNA.cluster.57777	Chr08	899085	898979	Bin1008	Chr08	0.87	17.216	0.602	0.917	local
sRNA.cluster.74981	Chr08	894832	894899	Bin1008	Chr08	0.87	39.8406	0.602	0.917	local
sRNA.cluster.16725	Chr08	894934	895021	Bin1008	Chr08	0.87	15.2109	0.602	0.941	local
sRNA.cluster.74486	Chr01	24692800	24692661	Bin1008	Chr08	0.87	5.34732	0.602	1.747	distant
sRNA.cluster.4584	Chr08	7271295	7271387	Bin1008	Chr08	0.87	5.04729	0.602	1.747	distant
sRNA.cluster.155065	Chr09	19318784	19318877	Bin1008	Chr08	0.87	10.4228	0.602	0.941	distant
sRNA.cluster.60983	Chr08	893120	893180	Bin1009	Chr08	0.917	16.2824	0.602	0.941	local
sRNA.cluster.185246	Chr04	3670246	3670302	Bin1009	Chr08	0.917	5.19153	0.87	1.747	distant
sRNA.cluster.66956	Chr08	16691045	16691125	Bin1009	Chr08	0.917	5.39667	0.602	1.747	distant
sRNA.cluster.13515	Chr08	926089	926201	Bin1009	Chr08	0.917	37.5732	0.87	0.941	local
sRNA.cluster.175991	Chr08	905295	905384	Bin1009	Chr08	0.917	28.3537	0.602	0.941	local
sRNA.cluster.243439	Chr05	10211764	10211845	Bin1009	Chr08	0.917	5.0295	0.602	1.747	distant
sRNA.cluster.123287	Chr04	12955514	12955575	Bin1009	Chr08	0.917	6.24582	0.602	1.747	distant
sRNA.cluster.394526	Chr08	943869	943919	Bin1009	Chr08	0.917	34.9785	0.87	1.747	local
sRNA.cluster.16599	Chr11	5375451	5375579	Bin1009	Chr08	0.917	14.1589	0.87	1.747	distant
sRNA.cluster.187046	Chr08	911384	911324	Bin1009	Chr08	0.917	25.127	0.87	0.941	local
sRNA.cluster.174512	Chr04	24936638	24936703	Bin101	Chr01	20.607	5.14932	20.18	20.866	distant
sRNA.cluster.79663	Chr01	20279268	20279356	Bin101	Chr01	20.607	19.3837	20.18	20.866	local
sRNA.cluster.3039	Chr01	26840912	26841045	Bin101	Chr01	20.607	5.03119	19.241	20.866	distant
sRNA.cluster.138633	Chr06	21722148	21722093	Bin101	Chr01	20.607	7.14468	19.241	20.866	distant
sRNA.cluster.184356	Chr01	20402616	20402678	Bin101	Chr01	20.607	21.5433	19.241	20.866	local
sRNA.cluster.6727	Chr07	28383989	28384087	Bin101	Chr01	20.607	5.40592	19.241	20.866	distant
sRNA.cluster.78574	Chr01	18025587	18025645	Bin101	Chr01	20.607	9.96325	20.18	20.866	distant
sRNA.cluster.8322	Chr10	12251727	12251623	Bin101	Chr01	20.607	5.79411	20.18	20.866	distant
sRNA.cluster.67283	Chr07	26354579	26354656	Bin101	Chr01	20.607	5.28988	19.241	20.866	distant
sRNA.cluster.78357	Chr01	8765408	8765330	Bin101	Chr01	20.607	5.22756	19.241	20.866	distant
sRNA.cluster.149020	Chr06	26326044	26326110	Bin101	Chr01	20.607	5.27954	19.241	20.866	distant
sRNA.cluster.33564	Chr01	21933549	21933643	Bin101	Chr01	20.607	8.67571	20.18	20.866	distant
sRNA.cluster.126329	Chr03	19262994	19262929	Bin101	Chr01	20.607	9.83589	20.18	20.866	distant
sRNA.cluster.20941	Chr12	11046404	11046506	Bin101	Chr01	20.607	6.11303	20.18	20.866	distant
sRNA.cluster.86881	Chr01	20511998	20512073	Bin101	Chr01	20.607	18.0727	19.241	20.866	local
sRNA.cluster.112630	Chr05	23101681	23101748	Bin101	Chr01	20.607	5.19751	19.241	20.866	distant
sRNA.cluster.59175	Chr03	10531783	10531945	Bin1010	Chr08	0.941	5.09303	0.602	1.747	distant
sRNA.cluster.131626	Chr05	26580285	26580341	Bin1010	Chr08	0.941	5.66677	0.87	1.747	distant
sRNA.cluster.91146	Chr04	7565649	7565432	Bin1010	Chr08	0.941	5.26424	0.602	1.747	distant
sRNA.cluster.141071	Chr03	28008177	28008242	Bin1010	Chr08	0.941	5.86043	0.602	1.747	distant
sRNA.cluster.54342	Chr08	1726323	1726241	Bin1011	Chr08	1.747	6.27189	0.941	2.056	local
sRNA.cluster.6592	Chr01	25429596	25429369	Bin1011	Chr08	1.747	5.21382	0.941	2.579	distant
sRNA.cluster.115204	Chr08	2911792	2911852	Bin1011	Chr08	1.747	16.9425	0.941	2.056	distant
sRNA.cluster.135170	Chr03	31727741	31727661	Bin1011	Chr08	1.747	5.52745	0.941	2.579	distant
sRNA.cluster.156230	Chr08	2676666	2676573	Bin1011	Chr08	1.747	12.0164	0.941	2.533	distant
sRNA.cluster.8103	Chr01	6325267	6325348	Bin1011	Chr08	1.747	6.21228	0.941	3.348	distant
sRNA.cluster.161685	Chr11	739200	739333	Bin1011	Chr08	1.747	5.81483	0.941	3.348	distant
sRNA.cluster.25877	Chr01	25594135	25594203	Bin1011	Chr08	1.747	5.30258	0.941	3.348	distant
sRNA.cluster.57882	Chr08	2864315	2864201	Bin1011	Chr08	1.747	5.78854	0.941	3.348	local
sRNA.cluster.2697	Chr08	2863895	2863741	Bin1011	Chr08	1.747	18.6879	0.941	2.056	distant
sRNA.cluster.194218	Chr08	3058456	3058391	Bin1011	Chr08	1.747	12.9608	0.941	2.579	distant
sRNA.cluster.189071	Chr07	6260075	6259976	Bin1011	Chr08	1.747	11.8794	0.941	2.579	distant
sRNA.cluster.204249	Chr08	2574957	2574891	Bin1011	Chr08	1.747	19.7324	0.941	2.056	distant
sRNA.cluster.55597	Chr05	24682822	24682892	Bin1011	Chr08	1.747	5.00685	0.941	2.579	distant
sRNA.cluster.109297	Chr01	24533095	24533196	Bin1011	Chr08	1.747	5.01886	0.941	2.056	distant
sRNA.cluster.145091	Chr08	2626379	2626444	Bin1011	Chr08	1.747	20.0171	0.941	2.056	distant
sRNA.cluster.74249	Chr07	360025	360133	Bin1011	Chr08	1.747	5.31121	0.941	2.056	distant
sRNA.cluster.12436	Chr08	2592403	2592316	Bin1012	Chr08	2.056	36.8102	1.747	2.533	distant
sRNA.cluster.61372	Chr08	2885323	2885400	Bin1012	Chr08	2.056	9.72428	0.941	3.348	local
sRNA.cluster.137802	Chr08	2438025	2437950	Bin1012	Chr08	2.056	12.3425	1.747	3.348	local
sRNA.cluster.41103	Chr08	2851341	2851248	Bin1012	Chr08	2.056	17.6452	1.747	2.533	distant
sRNA.cluster.25371	Chr08	2568572	2568671	Bin1012	Chr08	2.056	29.8296	1.747	2.579	local
sRNA.cluster.21274	Chr08	2660426	2660307	Bin1012	Chr08	2.056	6.45929	1.747	3.348	local
sRNA.cluster.69595	Chr08	2820260	2820178	Bin1012	Chr08	2.056	12.3161	1.747	3.348	local
sRNA.cluster.373364	Chr08	2963078	2963152	Bin1012	Chr08	2.056	15.5169	0.941	2.579	distant
sRNA.cluster.8435	Chr08	2864088	2863978	Bin1012	Chr08	2.056	19.8908	1.747	3.348	local
sRNA.cluster.26010	Chr08	2676594	2676475	Bin1012	Chr08	2.056	27.7902	1.747	2.579	distant
sRNA.cluster.26269	Chr08	2819923	2820016	Bin1012	Chr08	2.056	24.5068	1.747	2.533	distant
sRNA.cluster.31809	Chr08	2411904	2411965	Bin1012	Chr08	2.056	5.55419	1.747	2.579	local
sRNA.cluster.176936	Chr08	3059308	3059226	Bin1012	Chr08	2.056	17.3644	1.747	2.579	distant
sRNA.cluster.55387	Chr08	2570512	2570583	Bin1012	Chr08	2.056	14.9272	1.747	2.579	local
sRNA.cluster.643	Chr08	2851041	2851274	Bin1012	Chr08	2.056	26.0927	1.747	3.348	local
sRNA.cluster.59078	Chr08	2651810	2651739	Bin1012	Chr08	2.056	5.39514	0.941	3.348	local
sRNA.cluster.135032	Chr08	2482815	2482906	Bin1012	Chr08	2.056	38.7967	1.747	2.533	local
sRNA.cluster.23263	Chr07	12653417	12653482	Bin1012	Chr08	2.056	20.8606	1.747	2.533	distant
sRNA.cluster.9438	Chr08	2898494	2898610	Bin1012	Chr08	2.056	28.096	1.747	2.579	distant
sRNA.cluster.94780	Chr08	3041163	3041103	Bin1012	Chr08	2.056	12.9909	0.941	3.348	local
sRNA.cluster.75160	Chr08	2479396	2479539	Bin1012	Chr08	2.056	26.708	1.747	2.533	local
sRNA.cluster.44629	Chr08	2682663	2682582	Bin1012	Chr08	2.056	28.5642	1.747	2.533	distant
sRNA.cluster.91548	Chr08	2973109	2973048	Bin1012	Chr08	2.056	12.3422	0.941	3.348	local
sRNA.cluster.1508	Chr08	2651528	2651712	Bin1012	Chr08	2.056	23.688	1.747	2.533	distant
sRNA.cluster.42276	Chr08	3019148	3019020	Bin1012	Chr08	2.056	21.1822	1.747	3.348	local
sRNA.cluster.111492	Chr08	2917543	2917604	Bin1012	Chr08	2.056	18.2275	1.747	2.579	distant
sRNA.cluster.105245	Chr03	2705466	2705544	Bin1012	Chr08	2.056	6.82278	0.941	3.348	distant
sRNA.cluster.182086	Chr08	2457273	2457196	Bin1012	Chr08	2.056	18.2628	1.747	2.579	local
sRNA.cluster.63897	Chr08	2537953	2537872	Bin1012	Chr08	2.056	30.3101	1.747	2.533	distant
sRNA.cluster.127188	Chr08	3039852	3039783	Bin1012	Chr08	2.056	14.5381	1.747	2.579	distant
sRNA.cluster.45166	Chr08	2451138	2451215	Bin1012	Chr08	2.056	15.4075	1.747	3.348	local
sRNA.cluster.118077	Chr08	2876807	2876891	Bin1012	Chr08	2.056	18.1694	1.747	3.348	local
sRNA.cluster.23248	Chr08	2422086	2421949	Bin1012	Chr08	2.056	35.022	1.747	2.579	local
sRNA.cluster.35412	Chr08	3061697	3061606	Bin1012	Chr08	2.056	12.2588	1.747	3.348	local
sRNA.cluster.68507	Chr08	2761970	2761913	Bin1012	Chr08	2.056	8.74689	1.747	2.579	distant
sRNA.cluster.64543	Chr08	3067506	3067561	Bin1012	Chr08	2.056	5.68699	0.941	2.579	distant
sRNA.cluster.177310	Chr01	7353135	7353198	Bin1012	Chr08	2.056	21.4315	1.747	2.579	distant
sRNA.cluster.4605	Chr08	2659833	2659671	Bin1012	Chr08	2.056	9.98754	1.747	3.348	local
sRNA.cluster.5320	Chr08	2765792	2765642	Bin1012	Chr08	2.056	23.9047	1.747	2.533	distant
sRNA.cluster.43560	Chr01	21532055	21532113	Bin1012	Chr08	2.056	5.30257	0.941	3.348	distant
sRNA.cluster.113767	Chr06	6858412	6858354	Bin1012	Chr08	2.056	29.2808	1.747	2.579	distant
sRNA.cluster.41135	Chr08	2547547	2547476	Bin1012	Chr08	2.056	5.51516	0.941	3.348	local
sRNA.cluster.98670	Chr03	26258997	26258889	Bin1012	Chr08	2.056	5.15809	1.747	3.348	distant
sRNA.cluster.188829	Chr06	11835877	11835951	Bin1013	Chr08	2.533	11.4284	1.747	3.348	distant
sRNA.cluster.43922	Chr08	2574548	2574625	Bin1013	Chr08	2.533	34.4861	2.056	2.579	local
sRNA.cluster.19136	Chr01	32268808	32268740	Bin1013	Chr08	2.533	5.11223	1.747	3.348	distant
sRNA.cluster.4470	Chr06	23461073	23460984	Bin1013	Chr08	2.533	7.22488	0.941	3.348	distant
sRNA.cluster.24845	Chr08	3656069	3655968	Bin1013	Chr08	2.533	7.80534	0.941	3.348	distant
sRNA.cluster.25799	Chr08	2820127	2820205	Bin1013	Chr08	2.533	13.2756	1.747	3.348	local
sRNA.cluster.80886	Chr01	32037867	32037767	Bin1013	Chr08	2.533	5.04032	1.747	3.348	distant
sRNA.cluster.21035	Chr08	2490592	2490501	Bin1013	Chr08	2.533	29.8958	0.941	3.348	local
sRNA.cluster.170196	Chr08	3019484	3019555	Bin1013	Chr08	2.533	16.2755	1.747	3.348	local
sRNA.cluster.107025	Chr08	2102547	2102461	Bin1013	Chr08	2.533	16.199	0.941	3.348	local
sRNA.cluster.372027	Chr08	3019531	3019613	Bin1013	Chr08	2.533	8.5337	1.747	2.579	distant
sRNA.cluster.9502	Chr08	7718321	7718411	Bin1014	Chr08	2.579	5.24729	1.747	3.348	distant
sRNA.cluster.75042	Chr08	2800499	2800406	Bin1014	Chr08	2.579	16.1465	0.941	3.348	local
sRNA.cluster.114086	Chr08	3040173	3040112	Bin1014	Chr08	2.579	23.4728	2.056	3.348	local
sRNA.cluster.291867	Chr06	4772693	4772745	Bin1014	Chr08	2.579	17.6574	1.747	3.348	distant
sRNA.cluster.9283	Chr08	2820274	2820352	Bin1014	Chr08	2.579	16.5144	2.056	3.348	local
sRNA.cluster.50741	Chr08	2817669	2817730	Bin1014	Chr08	2.579	18.7303	1.747	3.348	local
sRNA.cluster.151289	Chr08	2819921	2819836	Bin1014	Chr08	2.579	17.5249	1.747	3.348	local
sRNA.cluster.102844	Chr10	14624121	14624192	Bin1014	Chr08	2.579	5.60147	1.747	3.754	distant
sRNA.cluster.181888	Chr08	2878999	2879063	Bin1014	Chr08	2.579	23.9016	1.747	3.348	local
sRNA.cluster.82446	Chr08	1999693	1999638	Bin1014	Chr08	2.579	14.8431	2.056	3.348	distant
sRNA.cluster.3427	Chr11	1522724	1522908	Bin1014	Chr08	2.579	5.1134	0.941	3.348	distant
sRNA.cluster.2041	Chr08	3061353	3061487	Bin1014	Chr08	2.579	14.1515	0.941	3.348	local
sRNA.cluster.33797	Chr08	2820399	2820248	Bin1014	Chr08	2.579	28.9547	2.056	3.348	local
sRNA.cluster.180788	Chr11	3089677	3089736	Bin1015	Chr08	3.348	5.10477	2.579	4.363	distant
sRNA.cluster.12230	Chr11	14738140	14738069	Bin1015	Chr08	3.348	5.28055	2.533	3.754	distant
sRNA.cluster.1299	Chr07	8473119	8473237	Bin1015	Chr08	3.348	5.21929	2.579	3.354	distant
sRNA.cluster.80202	Chr02	25272796	25272692	Bin1015	Chr08	3.348	5.43416	2.579	3.946	distant
sRNA.cluster.200579	Chr02	18802387	18802317	Bin1015	Chr08	3.348	12.6265	2.579	3.754	distant
sRNA.cluster.8166	Chr12	22564280	22564201	Bin1015	Chr08	3.348	5.15185	2.579	4.363	distant
sRNA.cluster.22453	Chr08	3461915	3461841	Bin1015	Chr08	3.348	18.6319	2.579	3.754	local
sRNA.cluster.176891	Chr08	3391107	3391176	Bin1015	Chr08	3.348	7.34835	2.579	3.946	local
sRNA.cluster.46447	Chr03	3492716	3492782	Bin1015	Chr08	3.348	6.12909	2.579	4.976	distant
sRNA.cluster.52287	Chr08	3438180	3438262	Bin1015	Chr08	3.348	11.7023	2.579	3.754	local
sRNA.cluster.176738	Chr08	3521694	3521779	Bin1015	Chr08	3.348	13.2194	2.579	3.946	local
sRNA.cluster.35130	Chr12	16290449	16290354	Bin1015	Chr08	3.348	5.84163	2.579	3.946	distant
sRNA.cluster.19444	Chr07	5217980	5217902	Bin1015	Chr08	3.348	6.56373	2.579	4.363	distant
sRNA.cluster.48201	Chr08	3461492	3461573	Bin1015	Chr08	3.348	19.7308	2.579	3.533	local
sRNA.cluster.110244	Chr08	3026380	3026226	Bin1016	Chr08	3.354	6.40223	2.579	4.337	local
sRNA.cluster.213130	Chr08	3594609	3594681	Bin1016	Chr08	3.354	9.2854	2.579	3.946	local
sRNA.cluster.20043	Chr08	3755878	3756029	Bin1016	Chr08	3.354	7.39014	2.579	3.946	local
sRNA.cluster.4811	Chr06	7057331	7057431	Bin1016	Chr08	3.354	5.24336	2.579	3.946	distant
sRNA.cluster.57066	Chr08	3438078	3438163	Bin1016	Chr08	3.354	20.1658	2.579	3.754	local
sRNA.cluster.13539	Chr08	3838636	3838750	Bin1016	Chr08	3.354	11.8372	2.579	3.754	distant
sRNA.cluster.18925	Chr08	3435904	3435968	Bin1016	Chr08	3.354	27.3239	2.579	3.754	local
sRNA.cluster.3096	Chr08	16004013	16004118	Bin1016	Chr08	3.354	6.3561	2.579	3.946	distant
sRNA.cluster.53775	Chr08	5573186	5573043	Bin1016	Chr08	3.354	16.1647	2.579	3.754	distant
sRNA.cluster.50157	Chr10	21247166	21247115	Bin1016	Chr08	3.354	5.00569	2.579	4.684	distant
sRNA.cluster.18575	Chr08	3512620	3512498	Bin1016	Chr08	3.354	20.3989	3.348	3.754	local
sRNA.cluster.8413	Chr03	2614986	2614879	Bin1016	Chr08	3.354	7.29679	2.579	4.363	distant
sRNA.cluster.72286	Chr12	23234194	23234111	Bin1017	Chr08	3.389	5.59508	2.579	3.754	distant
sRNA.cluster.67331	Chr08	3561504	3561581	Bin1017	Chr08	3.389	18.9904	2.579	3.946	local
sRNA.cluster.52534	Chr08	3461575	3461662	Bin1017	Chr08	3.389	8.21705	2.579	4.618	local
sRNA.cluster.66260	Chr08	3433331	3433095	Bin1017	Chr08	3.389	10.3165	2.579	3.754	local
sRNA.cluster.123961	Chr08	3471468	3471308	Bin1017	Chr08	3.389	20.1143	3.354	3.754	local
sRNA.cluster.10481	Chr08	3435531	3435636	Bin1017	Chr08	3.389	29.3278	3.354	3.754	local
sRNA.cluster.135608	Chr08	3456901	3457009	Bin1017	Chr08	3.389	23.3388	2.579	3.754	local
sRNA.cluster.171942	Chr08	3384590	3384658	Bin1017	Chr08	3.389	5.1669	2.579	3.946	local
sRNA.cluster.205832	Chr01	6619753	6619816	Bin1017	Chr08	3.389	7.18232	2.579	3.946	distant
sRNA.cluster.170144	Chr12	5256514	5256457	Bin1017	Chr08	3.389	14.6864	3.354	3.754	distant
sRNA.cluster.3076	Chr08	3435456	3435096	Bin1017	Chr08	3.389	29.8705	3.354	3.754	local
sRNA.cluster.178973	Chr08	3517723	3517807	Bin1017	Chr08	3.389	33.4665	3.354	3.754	local
sRNA.cluster.27608	Chr08	3501293	3501232	Bin1017	Chr08	3.389	36.2754	3.354	3.754	local
sRNA.cluster.4294	Chr08	3471208	3471102	Bin1017	Chr08	3.389	39.3927	3.354	3.754	local
sRNA.cluster.41579	Chr08	3605314	3605401	Bin1017	Chr08	3.389	32.7276	3.354	3.754	local
sRNA.cluster.55970	Chr08	4668237	4668166	Bin1017	Chr08	3.389	5.73795	2.579	4.618	distant
sRNA.cluster.390297	Chr03	15285428	15285511	Bin1017	Chr08	3.389	5.85988	2.579	4.363	distant
sRNA.cluster.27680	Chr08	3461877	3461782	Bin1017	Chr08	3.389	11.0192	2.579	3.754	local
sRNA.cluster.29067	Chr08	3461981	3462132	Bin1017	Chr08	3.389	12.0504	3.348	4.337	local
sRNA.cluster.63537	Chr08	3555588	3555653	Bin1018	Chr08	3.533	17.4991	3.354	3.754	local
sRNA.cluster.125292	Chr03	17986758	17986816	Bin1018	Chr08	3.533	5.22795	2.579	3.946	distant
sRNA.cluster.115835	Chr08	3548668	3548730	Bin1018	Chr08	3.533	11.4024	3.354	3.754	local
sRNA.cluster.117570	Chr08	3808569	3808646	Bin1018	Chr08	3.533	16.4956	2.579	3.754	distant
sRNA.cluster.137313	Chr08	3387297	3387195	Bin1018	Chr08	3.533	13.1301	2.579	3.946	local
sRNA.cluster.103137	Chr11	2390441	2390517	Bin1018	Chr08	3.533	6.75114	2.579	4.337	distant
sRNA.cluster.137733	Chr08	3773152	3773262	Bin1018	Chr08	3.533	8.05242	2.579	4.337	local
sRNA.cluster.64379	Chr08	3606215	3606161	Bin1018	Chr08	3.533	14.5946	3.354	3.754	local
sRNA.cluster.12619	Chr08	3657960	3658069	Bin1018	Chr08	3.533	33.6575	2.579	3.754	local
sRNA.cluster.174478	Chr08	3834603	3834545	Bin1018	Chr08	3.533	5.7152	2.579	4.618	local
sRNA.cluster.8824	Chr08	3833908	3834002	Bin1018	Chr08	3.533	22.4453	3.354	3.946	local
sRNA.cluster.9758	Chr08	3594423	3594284	Bin1018	Chr08	3.533	52.174	3.389	3.754	local
sRNA.cluster.42988	Chr05	25034180	25034261	Bin1018	Chr08	3.533	5.26685	2.579	4.618	distant
sRNA.cluster.27899	Chr09	16009512	16009580	Bin1018	Chr08	3.533	32.6974	3.389	3.754	distant
sRNA.cluster.13931	Chr08	3425711	3425579	Bin1018	Chr08	3.533	30.9829	2.579	3.946	local
sRNA.cluster.71798	Chr10	20189474	20189572	Bin1018	Chr08	3.533	21.5365	3.354	3.754	distant
sRNA.cluster.183837	Chr08	3667934	3667999	Bin1018	Chr08	3.533	27.074	3.354	3.754	local
sRNA.cluster.143137	Chr08	3548740	3548797	Bin1018	Chr08	3.533	5.43045	2.579	4.976	local
sRNA.cluster.15247	Chr08	3696986	3697054	Bin1018	Chr08	3.533	28.9526	3.389	3.754	local
sRNA.cluster.60901	Chr08	3568695	3568778	Bin1018	Chr08	3.533	47.3258	3.354	3.754	local
sRNA.cluster.54034	Chr08	3697067	3697194	Bin1018	Chr08	3.533	15.5469	3.348	3.946	local
sRNA.cluster.64870	Chr08	3562911	3562971	Bin1018	Chr08	3.533	28.6326	3.354	3.754	local
sRNA.cluster.391791	Chr06	24227321	24227261	Bin1018	Chr08	3.533	22.1714	3.348	3.946	distant
sRNA.cluster.4197	Chr08	3605207	3605333	Bin1018	Chr08	3.533	47.7817	3.389	3.754	local
sRNA.cluster.78682	Chr08	3692175	3692113	Bin1018	Chr08	3.533	26.1497	3.389	3.754	local
sRNA.cluster.62388	Chr08	3583365	3583230	Bin1018	Chr08	3.533	44.6085	3.389	3.754	local
sRNA.cluster.16343	Chr08	3838782	3838715	Bin1019	Chr08	3.754	32.2068	3.533	3.946	local
sRNA.cluster.207302	Chr03	5417837	5417741	Bin1019	Chr08	3.754	5.00463	2.579	4.337	distant
sRNA.cluster.87348	Chr07	24672366	24672282	Bin1019	Chr08	3.754	7.03641	2.579	4.976	distant
sRNA.cluster.45414	Chr08	3609777	3609860	Bin1019	Chr08	3.754	24.7194	3.533	4.337	local
sRNA.cluster.9006	Chr02	15878604	15878708	Bin1019	Chr08	3.754	5.14233	2.579	3.946	distant
sRNA.cluster.148313	Chr08	3947079	3947145	Bin1019	Chr08	3.754	21.1885	3.389	3.946	distant
sRNA.cluster.72725	Chr08	3872226	3872342	Bin1019	Chr08	3.754	15.4782	3.389	4.337	local
sRNA.cluster.192344	Chr08	4041988	4041929	Bin1019	Chr08	3.754	7.35928	2.579	4.976	local
sRNA.cluster.81972	Chr08	3403642	3403789	Bin1019	Chr08	3.754	16.6339	2.579	3.946	local
sRNA.cluster.69363	Chr03	36168670	36168728	Bin1019	Chr08	3.754	5.12603	2.579	6.073	distant
sRNA.cluster.152446	Chr09	12846976	12846898	Bin1019	Chr08	3.754	6.53131	3.533	4.684	distant
sRNA.cluster.46247	Chr08	3838772	3838907	Bin1019	Chr08	3.754	9.82857	3.533	4.363	local
sRNA.cluster.21286	Chr02	6947961	6948070	Bin1019	Chr08	3.754	5.36541	3.348	4.618	distant
sRNA.cluster.72800	Chr01	5786212	5786142	Bin1019	Chr08	3.754	42.6441	3.533	3.946	distant
sRNA.cluster.49507	Chr08	7747444	7747334	Bin1019	Chr08	3.754	6.02421	2.579	4.684	distant
sRNA.cluster.168731	Chr08	3944969	3945044	Bin1019	Chr08	3.754	22.3048	3.533	3.946	local
sRNA.cluster.64498	Chr08	3568434	3568497	Bin1019	Chr08	3.754	22.1618	3.389	4.363	local
sRNA.cluster.41342	Chr08	3682893	3682989	Bin1019	Chr08	3.754	31.9214	3.389	3.946	local
sRNA.cluster.91667	Chr01	20864692	20864755	Bin102	Chr01	20.618	21.8992	20.607	20.866	local
sRNA.cluster.207850	Chr01	24957378	24957479	Bin102	Chr01	20.618	5.47332	19.241	20.866	distant
sRNA.cluster.63801	Chr01	20864137	20864082	Bin102	Chr01	20.618	10.2894	20.18	20.866	local
sRNA.cluster.181153	Chr01	20479466	20479392	Bin102	Chr01	20.618	34.3516	20.18	20.866	local
sRNA.cluster.117984	Chr01	20395359	20395445	Bin102	Chr01	20.618	23.5413	20.246	20.866	local
sRNA.cluster.180779	Chr01	22791668	22791607	Bin102	Chr01	20.618	5.14753	20.18	20.866	distant
sRNA.cluster.32571	Chr01	20629089	20629004	Bin102	Chr01	20.618	54.7883	20.607	20.866	local
sRNA.cluster.50008	Chr01	20679731	20679672	Bin102	Chr01	20.618	31.4831	20.246	20.866	local
sRNA.cluster.57916	Chr01	20309437	20309324	Bin102	Chr01	20.618	26.9487	20.18	20.866	local
sRNA.cluster.376862	Chr01	20606702	20606633	Bin102	Chr01	20.618	6.18493	19.241	20.866	local
sRNA.cluster.29250	Chr11	4395132	4395049	Bin102	Chr01	20.618	6.5699	19.241	20.866	distant
sRNA.cluster.112440	Chr01	20191855	20191917	Bin102	Chr01	20.618	10.0132	19.241	20.866	local
sRNA.cluster.48247	Chr07	25148513	25148432	Bin102	Chr01	20.618	5.31155	19.241	20.866	distant
sRNA.cluster.45684	Chr01	21025909	21025802	Bin102	Chr01	20.618	7.76753	20.18	20.866	distant
sRNA.cluster.181393	Chr01	20629087	20629028	Bin102	Chr01	20.618	22.0512	20.246	20.866	local
sRNA.cluster.83284	Chr01	20764327	20764387	Bin102	Chr01	20.618	14.0911	20.246	20.866	local
sRNA.cluster.135664	Chr08	4077669	4077592	Bin1020	Chr08	3.946	38.0428	3.754	4.363	local
sRNA.cluster.142325	Chr02	27894172	27894254	Bin1020	Chr08	3.946	6.58152	2.579	4.684	distant
sRNA.cluster.28404	Chr12	23220795	23220719	Bin1020	Chr08	3.946	8.26902	2.579	4.976	distant
sRNA.cluster.37186	Chr08	4283703	4283763	Bin1020	Chr08	3.946	35.4769	3.754	4.363	local
sRNA.cluster.90296	Chr08	4460174	4460121	Bin1020	Chr08	3.946	29.8858	3.754	4.337	distant
sRNA.cluster.83367	Chr08	4165102	4165040	Bin1020	Chr08	3.946	15.4791	3.533	4.337	local
sRNA.cluster.42350	Chr08	4284251	4284161	Bin1020	Chr08	3.946	30.0033	3.754	4.337	local
sRNA.cluster.14654	Chr05	28539963	28539734	Bin1020	Chr08	3.946	8.98892	3.389	4.684	distant
sRNA.cluster.116959	Chr08	4058555	4058617	Bin1020	Chr08	3.946	32.725	3.754	4.337	local
sRNA.cluster.115632	Chr08	4243829	4243890	Bin1020	Chr08	3.946	32.5031	3.754	4.337	local
sRNA.cluster.5998	Chr08	4009629	4009798	Bin1020	Chr08	3.946	6.64031	2.579	4.976	local
sRNA.cluster.190042	Chr11	26148296	26148393	Bin1020	Chr08	3.946	13.0016	3.533	4.363	distant
sRNA.cluster.78816	Chr08	3960566	3960642	Bin1020	Chr08	3.946	28.9527	3.533	4.363	local
sRNA.cluster.59034	Chr08	4293388	4293307	Bin1020	Chr08	3.946	17.5821	3.754	4.684	local
sRNA.cluster.128376	Chr08	4030858	4030928	Bin1020	Chr08	3.946	25.2109	3.754	4.363	local
sRNA.cluster.75315	Chr08	4243500	4243570	Bin1020	Chr08	3.946	42.9519	3.754	4.337	local
sRNA.cluster.379847	Chr08	4460145	4460064	Bin1020	Chr08	3.946	37.5167	3.754	4.618	local
sRNA.cluster.97604	Chr08	3975006	3975086	Bin1020	Chr08	3.946	10.5819	3.754	4.618	local
sRNA.cluster.112123	Chr08	4123868	4123799	Bin1020	Chr08	3.946	45.6958	3.754	4.363	local
sRNA.cluster.38470	Chr08	4244799	4244882	Bin1020	Chr08	3.946	35.1128	3.754	4.337	local
sRNA.cluster.34669	Chr08	4244115	4244194	Bin1020	Chr08	3.946	74.7955	3.754	4.337	local
sRNA.cluster.75365	Chr08	4619061	4619175	Bin1020	Chr08	3.946	7.93784	2.579	4.363	distant
sRNA.cluster.112274	Chr11	844824	844630	Bin1020	Chr08	3.946	8.21374	3.389	4.337	distant
sRNA.cluster.753	Chr08	4245000	4244881	Bin1020	Chr08	3.946	40.8842	3.754	4.337	local
sRNA.cluster.2430	Chr08	4602230	4602364	Bin1020	Chr08	3.946	23.9301	3.754	4.684	local
sRNA.cluster.47702	Chr08	4028104	4028176	Bin1020	Chr08	3.946	37.6491	3.754	4.337	local
sRNA.cluster.60190	Chr08	4303360	4303295	Bin1020	Chr08	3.946	34.0345	3.754	4.363	local
sRNA.cluster.59469	Chr03	21240409	21240219	Bin1020	Chr08	3.946	11.7398	3.533	4.363	distant
sRNA.cluster.198742	Chr02	3060196	3060134	Bin1020	Chr08	3.946	5.13104	3.354	4.976	distant
sRNA.cluster.142410	Chr08	4416212	4416274	Bin1020	Chr08	3.946	15.3453	3.754	4.684	local
sRNA.cluster.44910	Chr08	4212045	4212140	Bin1020	Chr08	3.946	46.6344	3.754	4.337	local
sRNA.cluster.191966	Chr08	3833782	3833726	Bin1020	Chr08	3.946	8.0715	2.579	4.684	local
sRNA.cluster.105389	Chr05	20944649	20944725	Bin1020	Chr08	3.946	8.44782	3.354	4.363	distant
sRNA.cluster.179858	Chr08	4309916	4309974	Bin1020	Chr08	3.946	22.785	3.754	4.363	local
sRNA.cluster.139449	Chr08	4290633	4290507	Bin1020	Chr08	3.946	27.3762	3.754	4.363	local
sRNA.cluster.21476	Chr06	21187614	21187766	Bin1020	Chr08	3.946	7.06169	3.754	4.618	distant
sRNA.cluster.90416	Chr04	23502959	23503028	Bin1021	Chr08	4.337	8.00198	3.754	4.976	distant
sRNA.cluster.161046	Chr08	4429940	4430012	Bin1021	Chr08	4.337	8.79337	3.389	4.618	local
sRNA.cluster.35906	Chr02	18940953	18940842	Bin1021	Chr08	4.337	5.30253	3.754	5.013	distant
sRNA.cluster.169429	Chr08	4572782	4572687	Bin1021	Chr08	4.337	24.9087	3.754	4.618	local
sRNA.cluster.6172	Chr08	4338648	4338754	Bin1021	Chr08	4.337	59.6623	3.946	4.363	local
sRNA.cluster.62830	Chr03	35388851	35388742	Bin1021	Chr08	4.337	5.32407	3.754	5.62	distant
sRNA.cluster.182875	Chr08	4338742	4338809	Bin1021	Chr08	4.337	26.5335	3.946	4.363	local
sRNA.cluster.123613	Chr12	23165644	23165776	Bin1021	Chr08	4.337	5.16199	2.579	4.976	distant
sRNA.cluster.18408	Chr08	4349440	4349318	Bin1021	Chr08	4.337	49.5481	3.946	4.363	local
sRNA.cluster.6050	Chr08	4595244	4595109	Bin1021	Chr08	4.337	24.7462	3.754	4.684	local
sRNA.cluster.808	Chr08	4339279	4339023	Bin1021	Chr08	4.337	46.9329	3.946	4.363	local
sRNA.cluster.4876	Chr08	4460931	4461039	Bin1021	Chr08	4.337	12.3796	3.348	4.976	local
sRNA.cluster.17602	Chr08	4387303	4387154	Bin1021	Chr08	4.337	40.6013	3.946	4.363	distant
sRNA.cluster.6098	Chr08	3974171	3974350	Bin1021	Chr08	4.337	36.4693	3.754	4.363	local
sRNA.cluster.193095	Chr08	4452582	4452520	Bin1021	Chr08	4.337	24.2823	3.754	4.684	local
sRNA.cluster.209784	Chr08	4293469	4293537	Bin1021	Chr08	4.337	15.5426	3.946	4.684	local
sRNA.cluster.127188	Chr08	3039852	3039783	Bin1021	Chr08	4.337	8.87503	3.946	4.684	distant
sRNA.cluster.176419	Chr09	7587390	7587319	Bin1022	Chr08	4.363	24.1968	4.337	4.618	distant
sRNA.cluster.51009	Chr08	4528747	4528683	Bin1022	Chr08	4.363	45.9656	4.337	4.618	local
sRNA.cluster.27220	Chr08	4513681	4513931	Bin1022	Chr08	4.363	31.7338	4.337	4.618	local
sRNA.cluster.53738	Chr08	3669660	3669784	Bin1022	Chr08	4.363	7.05493	2.579	4.976	local
sRNA.cluster.88329	Chr08	4460577	4460680	Bin1022	Chr08	4.363	19.8087	3.946	4.684	local
sRNA.cluster.74348	Chr08	4523300	4523181	Bin1022	Chr08	4.363	23.0195	4.337	4.618	local
sRNA.cluster.44597	Chr08	4441622	4441552	Bin1022	Chr08	4.363	24.2206	3.946	5.013	local
sRNA.cluster.11761	Chr08	4591611	4591748	Bin1022	Chr08	4.363	54.5529	4.337	4.618	local
sRNA.cluster.62984	Chr08	4633112	4632992	Bin1022	Chr08	4.363	11.0695	3.533	5.048	local
sRNA.cluster.52857	Chr08	4820759	4820869	Bin1022	Chr08	4.363	6.33227	3.946	5.211	local
sRNA.cluster.150199	Chr06	20901225	20901163	Bin1022	Chr08	4.363	26.2269	4.337	4.618	distant
sRNA.cluster.1541	Chr08	4528866	4528747	Bin1022	Chr08	4.363	19.2595	3.754	4.684	local
sRNA.cluster.50587	Chr08	4514001	4514073	Bin1022	Chr08	4.363	56.5683	4.337	4.618	local
sRNA.cluster.49628	Chr08	4479553	4479677	Bin1022	Chr08	4.363	38.9807	4.337	4.618	local
sRNA.cluster.15286	Chr08	4480632	4480557	Bin1022	Chr08	4.363	29.1547	3.946	4.684	local
sRNA.cluster.99247	Chr08	4602415	4602351	Bin1022	Chr08	4.363	19.2019	3.754	4.618	local
sRNA.cluster.44923	Chr03	6398511	6398585	Bin1022	Chr08	4.363	33.1604	4.337	4.618	distant
sRNA.cluster.5233	Chr08	4467214	4467116	Bin1022	Chr08	4.363	7.78008	3.533	5.048	local
sRNA.cluster.182066	Chr08	4487627	4487732	Bin1022	Chr08	4.363	33.5629	3.946	4.618	local
sRNA.cluster.106384	Chr10	20163193	20163280	Bin1022	Chr08	4.363	5.43707	3.754	5.211	distant
sRNA.cluster.4117	Chr11	14714146	14714291	Bin1022	Chr08	4.363	5.30972	3.354	4.684	distant
sRNA.cluster.14629	Chr08	4537987	4538080	Bin1022	Chr08	4.363	53.0479	4.337	4.618	local
sRNA.cluster.190569	Chr08	4530632	4530560	Bin1022	Chr08	4.363	24.401	4.337	4.976	local
sRNA.cluster.10834	Chr08	4513933	4514022	Bin1022	Chr08	4.363	32.8391	4.337	4.684	local
sRNA.cluster.154766	Chr08	4454709	4454613	Bin1022	Chr08	4.363	16.768	3.946	4.684	local
sRNA.cluster.16025	Chr08	4496765	4496891	Bin1022	Chr08	4.363	47.3089	4.337	4.618	local
sRNA.cluster.63897	Chr08	2537953	2537872	Bin1022	Chr08	4.363	7.8479	3.946	4.684	distant
sRNA.cluster.78843	Chr08	4460478	4460550	Bin1022	Chr08	4.363	14.9651	3.754	4.684	local
sRNA.cluster.4891	Chr08	4480619	4480738	Bin1022	Chr08	4.363	42.4867	4.337	4.618	local
sRNA.cluster.46241	Chr08	4028332	4028492	Bin1022	Chr08	4.363	12.6443	4.337	4.976	distant
sRNA.cluster.107457	Chr08	4512893	4512793	Bin1022	Chr08	4.363	17.264	3.946	4.684	local
sRNA.cluster.2702	Chr08	4617940	4618125	Bin1023	Chr08	4.618	42.712	4.363	4.684	local
sRNA.cluster.44726	Chr08	4765833	4765935	Bin1023	Chr08	4.618	9.05656	3.533	5.211	local
sRNA.cluster.70448	Chr08	5542279	5542220	Bin1023	Chr08	4.618	19.2251	3.946	4.684	distant
sRNA.cluster.65578	Chr08	3528947	3529004	Bin1023	Chr08	4.618	11.6689	4.337	4.976	distant
sRNA.cluster.11840	Chr08	4842696	4842795	Bin1023	Chr08	4.618	38.2664	4.363	4.976	local
sRNA.cluster.43148	Chr08	4658383	4658300	Bin1023	Chr08	4.618	52.5942	4.363	4.684	local
sRNA.cluster.175456	Chr08	4800684	4800752	Bin1023	Chr08	4.618	15.3532	3.946	5.013	local
sRNA.cluster.9571	Chr08	4595781	4595922	Bin1023	Chr08	4.618	30.0153	4.363	4.684	local
sRNA.cluster.168080	Chr08	4587788	4587725	Bin1023	Chr08	4.618	18.7661	3.946	5.013	local
sRNA.cluster.31874	Chr08	4637777	4637717	Bin1023	Chr08	4.618	10.3212	3.754	4.976	local
sRNA.cluster.81310	Chr08	4545908	4545832	Bin1023	Chr08	4.618	38.9243	4.337	4.684	local
sRNA.cluster.47350	Chr08	4619063	4618995	Bin1023	Chr08	4.618	6.09813	3.754	4.684	local
sRNA.cluster.151325	Chr08	4717115	4717034	Bin1023	Chr08	4.618	28.4765	4.363	4.684	distant
sRNA.cluster.9375	Chr08	4595233	4595311	Bin1023	Chr08	4.618	39.091	4.337	4.684	local
sRNA.cluster.150210	Chr08	4496797	4496730	Bin1023	Chr08	4.618	23.4276	4.337	4.684	local
sRNA.cluster.204538	Chr08	4667930	4667861	Bin1023	Chr08	4.618	13.3655	4.337	5.048	local
sRNA.cluster.12249	Chr08	4869068	4868990	Bin1024	Chr08	4.684	31.8617	4.618	4.976	local
sRNA.cluster.74411	Chr08	4795952	4796060	Bin1024	Chr08	4.684	28.8538	4.618	5.048	local
sRNA.cluster.138195	Chr08	4902186	4902296	Bin1024	Chr08	4.684	33.3482	4.618	4.976	local
sRNA.cluster.7543	Chr08	4796939	4796860	Bin1024	Chr08	4.684	29.0202	4.618	4.976	local
sRNA.cluster.371661	Chr08	4868550	4868466	Bin1024	Chr08	4.684	15.0611	4.363	5.013	local
sRNA.cluster.65589	Chr08	4800857	4800926	Bin1024	Chr08	4.684	6.59219	3.533	5.62	local
sRNA.cluster.42733	Chr03	21239936	21240067	Bin1024	Chr08	4.684	16.6334	4.363	5.048	distant
sRNA.cluster.54299	Chr08	4752126	4752186	Bin1024	Chr08	4.684	21.6034	4.618	4.976	local
sRNA.cluster.3072	Chr08	4796382	4796496	Bin1024	Chr08	4.684	27.1733	4.618	4.976	local
sRNA.cluster.20733	Chr08	4790789	4790867	Bin1024	Chr08	4.684	33.3834	4.618	4.976	local
sRNA.cluster.63831	Chr08	4831556	4831738	Bin1024	Chr08	4.684	43.0408	4.618	4.976	local
sRNA.cluster.107377	Chr08	4785499	4785588	Bin1024	Chr08	4.684	21.7844	4.363	5.211	local
sRNA.cluster.189047	Chr08	4854726	4854810	Bin1024	Chr08	4.684	30.7877	4.618	4.976	local
sRNA.cluster.74452	Chr08	4831409	4831544	Bin1024	Chr08	4.684	41.0531	4.618	4.976	local
sRNA.cluster.2410	Chr08	4796136	4796313	Bin1024	Chr08	4.684	35.7649	4.618	4.976	local
sRNA.cluster.1732	Chr08	4796864	4796743	Bin1024	Chr08	4.684	29.6515	4.618	4.976	local
sRNA.cluster.162243	Chr08	4687668	4687726	Bin1024	Chr08	4.684	41.4302	4.618	4.976	local
sRNA.cluster.35025	Chr08	4842802	4842863	Bin1024	Chr08	4.684	22.7195	4.618	5.013	local
sRNA.cluster.25240	Chr08	4869231	4869152	Bin1024	Chr08	4.684	20.6134	4.363	5.013	local
sRNA.cluster.156400	Chr08	4686468	4686374	Bin1024	Chr08	4.684	7.18793	4.363	6.073	local
sRNA.cluster.18203	Chr08	4953502	4953369	Bin1024	Chr08	4.684	49.7422	4.618	4.976	local
sRNA.cluster.21344	Chr08	4896926	4897035	Bin1024	Chr08	4.684	32.2146	4.363	5.013	local
sRNA.cluster.6727	Chr07	28383989	28384087	Bin1024	Chr08	4.684	6.63394	3.946	5.048	distant
sRNA.cluster.34993	Chr08	4842506	4842445	Bin1024	Chr08	4.684	20.5343	4.363	5.013	local
sRNA.cluster.22074	Chr08	4768055	4768135	Bin1024	Chr08	4.684	51.7089	4.618	4.976	local
sRNA.cluster.111048	Chr08	3941000	3941074	Bin1024	Chr08	4.684	6.32872	3.533	5.62	local
sRNA.cluster.7888	Chr08	4796653	4796504	Bin1024	Chr08	4.684	23.6047	4.363	5.013	local
sRNA.cluster.75796	Chr08	4952936	4953008	Bin1024	Chr08	4.684	17.3475	4.363	5.013	local
sRNA.cluster.177316	Chr08	4884127	4884239	Bin1024	Chr08	4.684	28.2489	4.618	4.976	local
sRNA.cluster.37953	Chr05	20553970	20554197	Bin1024	Chr08	4.684	10.0489	4.363	5.048	distant
sRNA.cluster.123785	Chr08	4889499	4889551	Bin1024	Chr08	4.684	47.4051	4.618	4.976	local
sRNA.cluster.6689	Chr08	4854254	4854153	Bin1024	Chr08	4.684	41.291	4.618	4.976	local
sRNA.cluster.104956	Chr08	6439263	6439186	Bin1024	Chr08	4.684	6.89206	3.754	6.073	distant
sRNA.cluster.49737	Chr08	7173453	7173596	Bin1024	Chr08	4.684	5.18366	4.363	6.073	distant
sRNA.cluster.59509	Chr10	23076109	23076038	Bin1025	Chr08	4.976	7.89791	4.363	6.073	distant
sRNA.cluster.159893	Chr08	7584414	7584257	Bin1025	Chr08	4.976	5.16316	3.754	7.173	distant
sRNA.cluster.50043	Chr01	24654426	24654484	Bin1025	Chr08	4.976	10.9369	4.618	5.211	distant
sRNA.cluster.13658	Chr08	5022563	5022428	Bin1025	Chr08	4.976	21.6222	4.363	5.048	local
sRNA.cluster.53994	Chr02	12486682	12486791	Bin1025	Chr08	4.976	5.88726	4.363	6.073	distant
sRNA.cluster.20952	Chr08	5204938	5204863	Bin1025	Chr08	4.976	29.0801	4.684	5.048	distant
sRNA.cluster.135504	Chr08	4709703	4709615	Bin1025	Chr08	4.976	8.42761	3.533	5.211	local
sRNA.cluster.73263	Chr08	5002092	5002168	Bin1025	Chr08	4.976	14.4831	4.618	5.211	local
sRNA.cluster.25749	Chr08	4854610	4854535	Bin1025	Chr08	4.976	27.1236	4.618	5.048	local
sRNA.cluster.56904	Chr10	4185381	4185301	Bin1025	Chr08	4.976	5.67126	4.618	5.013	distant
sRNA.cluster.87329	Chr08	4990094	4990004	Bin1025	Chr08	4.976	32.901	4.618	5.013	local
sRNA.cluster.174961	Chr08	5205519	5205444	Bin1025	Chr08	4.976	30.5832	4.684	5.013	distant
sRNA.cluster.49394	Chr08	6241679	6241794	Bin1025	Chr08	4.976	7.01954	4.618	6.073	distant
sRNA.cluster.58337	Chr08	4990188	4990071	Bin1025	Chr08	4.976	34.1195	4.684	5.013	local
sRNA.cluster.5721	Chr08	4897679	4897824	Bin1025	Chr08	4.976	44.5407	4.618	5.013	local
sRNA.cluster.28406	Chr08	4618182	4618098	Bin1025	Chr08	4.976	29.4824	4.618	5.013	local
sRNA.cluster.75960	Chr08	4460854	4460787	Bin1025	Chr08	4.976	8.57425	4.618	5.211	distant
sRNA.cluster.90374	Chr03	21240608	21240551	Bin1026	Chr08	5.013	9.45265	4.363	6.073	distant
sRNA.cluster.40679	Chr04	15453699	15453624	Bin1026	Chr08	5.013	8.73263	4.363	6.073	distant
sRNA.cluster.105465	Chr08	7097755	7097821	Bin1026	Chr08	5.013	20.1027	4.976	5.62	distant
sRNA.cluster.13564	Chr08	5040576	5040442	Bin1026	Chr08	5.013	10.7681	4.618	5.211	local
sRNA.cluster.43691	Chr08	5108248	5108128	Bin1026	Chr08	5.013	5.57767	4.976	6.073	local
sRNA.cluster.104076	Chr08	4299422	4299351	Bin1026	Chr08	5.013	7.08864	3.946	6.073	local
sRNA.cluster.25637	Chr08	4791025	4790861	Bin1026	Chr08	5.013	8.57121	4.618	5.211	local
sRNA.cluster.80993	Chr03	21240803	21240704	Bin1026	Chr08	5.013	7.48373	4.363	5.211	distant
sRNA.cluster.7515	Chr08	5307715	5307638	Bin1026	Chr08	5.013	26.344	4.363	5.211	distant
sRNA.cluster.376215	Chr06	26597129	26597188	Bin1026	Chr08	5.013	10.5024	4.363	5.211	distant
sRNA.cluster.47078	Chr08	5041292	5041387	Bin1026	Chr08	5.013	35.9998	4.976	5.048	local
sRNA.cluster.10521	Chr08	5065736	5065921	Bin1026	Chr08	5.013	10.1247	4.363	5.211	local
sRNA.cluster.176719	Chr08	5240475	5240415	Bin1026	Chr08	5.013	8.4548	4.618	6.073	local
sRNA.cluster.64975	Chr11	23612579	23612516	Bin1026	Chr08	5.013	5.04362	4.684	5.048	distant
sRNA.cluster.19985	Chr08	4990018	4989892	Bin1026	Chr08	5.013	24.7241	4.684	5.048	local
sRNA.cluster.390789	Chr08	5108024	5107969	Bin1026	Chr08	5.013	7.96411	4.363	6.073	local
sRNA.cluster.56141	Chr08	7419503	7419426	Bin1027	Chr08	5.048	16.88	5.013	6.073	distant
sRNA.cluster.123902	Chr08	5054014	5054073	Bin1027	Chr08	5.048	32.0304	5.013	5.211	local
sRNA.cluster.56278	Chr08	7160158	7160235	Bin1027	Chr08	5.048	6.62672	4.684	6.073	distant
sRNA.cluster.6126	Chr08	5306574	5306657	Bin1027	Chr08	5.048	15.8825	4.684	6.073	local
sRNA.cluster.55560	Chr08	6396764	6396697	Bin1027	Chr08	5.048	6.14964	4.363	6.073	distant
sRNA.cluster.111991	Chr07	2581900	2581964	Bin1027	Chr08	5.048	14.3336	5.013	6.073	distant
sRNA.cluster.56621	Chr08	7271323	7271394	Bin1027	Chr08	5.048	34.8264	4.976	5.211	distant
sRNA.cluster.24724	Chr08	5541602	5541743	Bin1027	Chr08	5.048	16.724	5.013	5.62	local
sRNA.cluster.29787	Chr08	7033575	7033639	Bin1027	Chr08	5.048	30.0829	4.684	5.211	distant
sRNA.cluster.34647	Chr02	13589457	13589529	Bin1027	Chr08	5.048	5.1098	3.946	6.073	distant
sRNA.cluster.190457	Chr08	5066330	5066243	Bin1027	Chr08	5.048	34.4386	5.013	5.211	local
sRNA.cluster.120753	Chr08	6407660	6407766	Bin1027	Chr08	5.048	14.6118	4.618	6.073	distant
sRNA.cluster.128470	Chr08	7415286	7415215	Bin1027	Chr08	5.048	17.1598	5.013	6.073	distant
sRNA.cluster.92934	Chr08	4679824	4679763	Bin1027	Chr08	5.048	7.18543	4.363	5.62	local
sRNA.cluster.152211	Chr08	6397192	6397261	Bin1027	Chr08	5.048	7.34982	4.976	6.073	distant
sRNA.cluster.13035	Chr08	5194521	5194330	Bin1027	Chr08	5.048	46.259	5.013	5.211	local
sRNA.cluster.59517	Chr08	5066610	5066674	Bin1027	Chr08	5.048	35.9855	5.013	5.211	local
sRNA.cluster.47185	Chr08	4897133	4897195	Bin1027	Chr08	5.048	14.4376	4.976	5.211	distant
sRNA.cluster.213780	Chr08	5123686	5123613	Bin1027	Chr08	5.048	21.5647	4.618	5.211	local
sRNA.cluster.29627	Chr08	5066673	5066744	Bin1027	Chr08	5.048	18.3263	5.013	5.211	local
sRNA.cluster.5234	Chr08	5185022	5185151	Bin1027	Chr08	5.048	49.6661	5.013	5.211	local
sRNA.cluster.63029	Chr07	2304938	2304829	Bin1027	Chr08	5.048	11.5199	4.976	6.073	distant
sRNA.cluster.22324	Chr08	5106531	5106455	Bin1027	Chr08	5.048	10.0066	4.976	5.211	local
sRNA.cluster.56210	Chr08	5188211	5188282	Bin1027	Chr08	5.048	27.1071	5.013	6.073	local
sRNA.cluster.78105	Chr08	5185305	5185381	Bin1027	Chr08	5.048	47.1712	5.013	5.211	local
sRNA.cluster.33460	Chr08	6924425	6924310	Bin1027	Chr08	5.048	37.0649	5.013	5.211	distant
sRNA.cluster.9357	Chr08	5065943	5066147	Bin1027	Chr08	5.048	11.9126	4.363	5.211	local
sRNA.cluster.10105	Chr01	9613519	9613444	Bin1027	Chr08	5.048	5.25168	4.337	6.073	distant
sRNA.cluster.123928	Chr01	21526907	21527043	Bin1027	Chr08	5.048	8.78921	4.618	6.073	distant
sRNA.cluster.153126	Chr08	5302147	5302222	Bin1028	Chr08	5.211	22.7876	5.013	6.416	local
sRNA.cluster.36165	Chr08	5572888	5572957	Bin1028	Chr08	5.211	30.2888	5.048	6.416	local
sRNA.cluster.3518	Chr08	6949671	6949759	Bin1028	Chr08	5.211	22.2319	5.013	6.416	distant
sRNA.cluster.6244	Chr08	5455298	5455401	Bin1028	Chr08	5.211	36.6531	5.048	6.416	local
sRNA.cluster.31060	Chr08	5249692	5249798	Bin1028	Chr08	5.211	42.611	5.048	6.416	local
sRNA.cluster.7760	Chr08	6397064	6397166	Bin1028	Chr08	5.211	26.6078	5.048	6.416	local
sRNA.cluster.69829	Chr08	5526368	5526303	Bin1028	Chr08	5.211	48.5898	5.048	5.62	local
sRNA.cluster.8193	Chr08	6924137	6924039	Bin1028	Chr08	5.211	33.3591	5.048	6.416	distant
sRNA.cluster.183444	Chr08	5573249	5573177	Bin1028	Chr08	5.211	17.1104	5.013	6.416	local
sRNA.cluster.137309	Chr08	5302045	5302136	Bin1028	Chr08	5.211	31.2002	5.048	6.416	local
sRNA.cluster.12447	Chr08	7741822	7741740	Bin1028	Chr08	5.211	17.3464	5.013	5.62	distant
sRNA.cluster.95781	Chr08	5487384	5487293	Bin1028	Chr08	5.211	19.8503	5.013	6.416	local
sRNA.cluster.81690	Chr08	5479547	5479670	Bin1028	Chr08	5.211	28.9906	5.013	6.416	local
sRNA.cluster.4433	Chr08	5307885	5307693	Bin1028	Chr08	5.211	39.6	5.048	6.416	local
sRNA.cluster.10436	Chr08	5479194	5479308	Bin1028	Chr08	5.211	21.1682	5.013	6.416	local
sRNA.cluster.36333	Chr08	5452637	5452751	Bin1028	Chr08	5.211	38.6586	5.048	6.416	local
sRNA.cluster.103191	Chr06	8993057	8992990	Bin1028	Chr08	5.211	5.96287	4.618	6.416	distant
sRNA.cluster.43085	Chr06	15519123	15519260	Bin1028	Chr08	5.211	46.1764	5.048	6.416	distant
sRNA.cluster.113054	Chr08	6688382	6688453	Bin1028	Chr08	5.211	15.1118	4.618	6.416	distant
sRNA.cluster.101193	Chr08	7148934	7148998	Bin1028	Chr08	5.211	13.4621	5.013	6.416	distant
sRNA.cluster.127738	Chr08	7391070	7391008	Bin1028	Chr08	5.211	17.8776	5.013	6.416	distant
sRNA.cluster.8052	Chr08	5400527	5400616	Bin1028	Chr08	5.211	24.6795	5.048	6.416	local
sRNA.cluster.150794	Chr03	26390271	26390176	Bin1028	Chr08	5.211	19.0167	5.013	6.416	distant
sRNA.cluster.89202	Chr08	5455036	5455163	Bin1028	Chr08	5.211	26.539	5.013	6.416	local
sRNA.cluster.36519	Chr08	5545246	5545384	Bin1028	Chr08	5.211	29.4944	5.048	6.416	local
sRNA.cluster.25284	Chr08	6952151	6952217	Bin1028	Chr08	5.211	20.5824	5.013	6.416	distant
sRNA.cluster.187381	Chr08	5106275	5106339	Bin1028	Chr08	5.211	22.1471	5.013	6.416	local
sRNA.cluster.176215	Chr08	5183865	5183967	Bin1028	Chr08	5.211	26.0481	5.048	6.416	local
sRNA.cluster.29854	Chr02	19961137	19961208	Bin1028	Chr08	5.211	36.4892	5.048	6.416	distant
sRNA.cluster.13924	Chr08	5464010	5463854	Bin1028	Chr08	5.211	40.9415	5.013	6.073	local
sRNA.cluster.13073	Chr08	6980275	6980089	Bin1028	Chr08	5.211	42.5147	5.048	6.416	distant
sRNA.cluster.199381	Chr08	6913497	6913596	Bin1028	Chr08	5.211	21.2546	5.013	6.416	distant
sRNA.cluster.4643	Chr08	5479410	5479562	Bin1028	Chr08	5.211	32.8595	5.048	6.416	local
sRNA.cluster.54797	Chr08	5541792	5541860	Bin1029	Chr08	5.62	26.0623	5.048	7.173	local
sRNA.cluster.116848	Chr11	11186788	11186718	Bin1029	Chr08	5.62	6.20482	4.618	7.173	distant
sRNA.cluster.187264	Chr08	7112054	7112124	Bin1029	Chr08	5.62	24.795	5.048	7.173	local
sRNA.cluster.109185	Chr08	6118100	6118016	Bin1029	Chr08	5.62	43.995	5.048	6.416	local
sRNA.cluster.60091	Chr08	5571870	5571935	Bin1029	Chr08	5.62	21.0435	5.211	7.236	local
sRNA.cluster.2793	Chr08	6397682	6397570	Bin1029	Chr08	5.62	22.897	5.048	6.416	local
sRNA.cluster.9653	Chr08	6397919	6397814	Bin1029	Chr08	5.62	16.1097	5.013	7.173	local
sRNA.cluster.74424	Chr08	5307543	5307432	Bin1029	Chr08	5.62	33.6386	5.048	6.416	local
sRNA.cluster.30693	Chr08	20919688	20919780	Bin1029	Chr08	5.62	21.0212	5.048	7.173	distant
sRNA.cluster.44792	Chr08	5313304	5313214	Bin1029	Chr08	5.62	6.6448	4.618	7.173	local
sRNA.cluster.42118	Chr08	6094173	6094087	Bin1029	Chr08	5.62	19.7881	5.048	7.173	local
sRNA.cluster.134823	Chr08	6712276	6712375	Bin1029	Chr08	5.62	28.4799	5.048	6.416	distant
sRNA.cluster.52084	Chr08	7554310	7554387	Bin1029	Chr08	5.62	32.5125	5.048	7.173	distant
sRNA.cluster.19962	Chr08	5515575	5515697	Bin1029	Chr08	5.62	10.1214	5.048	7.173	local
sRNA.cluster.394338	Chr04	19168111	19168025	Bin1029	Chr08	5.62	35.301	5.048	6.416	distant
sRNA.cluster.166518	Chr08	4591755	4591878	Bin1029	Chr08	5.62	6.52536	4.618	7.173	distant
sRNA.cluster.14460	Chr08	5123386	5123455	Bin1029	Chr08	5.62	19.1312	5.013	7.173	local
sRNA.cluster.141802	Chr08	5399651	5399712	Bin1029	Chr08	5.62	28.4849	4.976	6.416	local
sRNA.cluster.121164	Chr08	6116643	6116745	Bin1029	Chr08	5.62	31.8099	5.048	6.416	local
sRNA.cluster.87790	Chr10	3950189	3950287	Bin1029	Chr08	5.62	5.28263	5.048	7.173	distant
sRNA.cluster.123483	Chr01	21525742	21525860	Bin1029	Chr08	5.62	10.5948	4.976	6.416	distant
sRNA.cluster.40361	Chr08	5545371	5545432	Bin1029	Chr08	5.62	40.8621	5.211	6.073	local
sRNA.cluster.183770	Chr08	5575453	5575566	Bin1029	Chr08	5.62	8.07211	5.013	7.173	local
sRNA.cluster.174864	Chr08	5486467	5486526	Bin1029	Chr08	5.62	48.2512	5.048	6.416	local
sRNA.cluster.29850	Chr08	7419700	7419483	Bin1029	Chr08	5.62	9.74345	5.013	6.416	distant
sRNA.cluster.50470	Chr08	6332442	6332503	Bin1029	Chr08	5.62	24.2008	4.684	7.173	local
sRNA.cluster.60902	Chr08	5455258	5455334	Bin1029	Chr08	5.62	24.9702	5.048	7.173	local
sRNA.cluster.39667	Chr08	5124767	5124629	Bin1029	Chr08	5.62	21.2011	4.684	7.173	local
sRNA.cluster.77575	Chr08	7392956	7392891	Bin1029	Chr08	5.62	19.3035	5.048	7.173	distant
sRNA.cluster.85843	Chr08	6895532	6895451	Bin1030	Chr08	6.073	10.5569	5.048	6.416	distant
sRNA.cluster.158208	Chr08	6397851	6397733	Bin1030	Chr08	6.073	13.1682	5.048	6.416	local
sRNA.cluster.94498	Chr08	5360212	5360141	Bin1030	Chr08	6.073	32.6872	5.048	6.416	local
sRNA.cluster.28875	Chr08	7147910	7148007	Bin1030	Chr08	6.073	20.8459	5.048	6.416	distant
sRNA.cluster.133160	Chr08	5227434	5227498	Bin1030	Chr08	6.073	21.6355	5.048	6.416	local
sRNA.cluster.394788	Chr12	1429379	1429316	Bin1030	Chr08	6.073	23.5607	5.048	6.416	distant
sRNA.cluster.113203	Chr08	7112044	7112111	Bin1030	Chr08	6.073	26.3909	5.048	6.416	distant
sRNA.cluster.178504	Chr08	5515462	5515528	Bin1030	Chr08	6.073	28.7228	5.048	6.416	local
sRNA.cluster.394422	Chr08	7699132	7699198	Bin1030	Chr08	6.073	16.8469	5.048	6.416	distant
sRNA.cluster.13952	Chr08	7557947	7557773	Bin1030	Chr08	6.073	7.22402	5.013	6.416	distant
sRNA.cluster.191801	Chr08	5572721	5572824	Bin1031	Chr08	6.416	22.4856	5.211	7.236	local
sRNA.cluster.138044	Chr08	6986928	6987001	Bin1031	Chr08	6.416	20.4136	5.211	7.236	local
sRNA.cluster.362978	Chr01	31592108	31592049	Bin1031	Chr08	6.416	6.9546	6.073	7.84	distant
sRNA.cluster.51671	Chr08	3865384	3865323	Bin1031	Chr08	6.416	5.00702	5.211	7.459	distant
sRNA.cluster.48735	Chr08	5479325	5479416	Bin1031	Chr08	6.416	32.3047	5.211	7.173	local
sRNA.cluster.186876	Chr08	5574396	5574469	Bin1031	Chr08	6.416	12.6832	5.211	7.459	local
sRNA.cluster.10538	Chr08	6991046	6991230	Bin1031	Chr08	6.416	20.1752	5.211	7.236	local
sRNA.cluster.81118	Chr08	5545150	5545067	Bin1031	Chr08	6.416	10.6062	5.211	7.459	local
sRNA.cluster.178412	Chr11	966290	966352	Bin1031	Chr08	6.416	14.0852	5.211	7.459	distant
sRNA.cluster.78692	Chr09	9621629	9621690	Bin1031	Chr08	6.416	5.95883	5.211	7.459	distant
sRNA.cluster.103512	Chr08	7239508	7239576	Bin1031	Chr08	6.416	22.3822	5.211	7.173	distant
sRNA.cluster.78350	Chr08	5188398	5188464	Bin1032	Chr08	6.492	18.4557	6.073	7.459	distant
sRNA.cluster.60900	Chr08	5526246	5526184	Bin1033	Chr08	7.173	5.09959	6.073	8.198	distant
sRNA.cluster.384099	Chr08	7272001	7272055	Bin1033	Chr08	7.173	6.60728	6.073	7.894	local
sRNA.cluster.69751	Chr08	5283518	5283458	Bin1033	Chr08	7.173	8.48593	6.073	7.886	distant
sRNA.cluster.47859	Chr08	4715026	4715113	Bin1033	Chr08	7.173	13.6746	6.073	7.886	distant
sRNA.cluster.114150	Chr09	10457273	10457341	Bin1033	Chr08	7.173	13.1378	6.073	7.459	distant
sRNA.cluster.381779	Chr08	7614154	7614229	Bin1033	Chr08	7.173	10.3591	6.492	7.886	local
sRNA.cluster.62686	Chr11	22612630	22612504	Bin1033	Chr08	7.173	5.9588	6.492	7.886	distant
sRNA.cluster.52214	Chr12	24190323	24190415	Bin1034	Chr08	7.206	11.1909	6.073	7.84	distant
sRNA.cluster.152349	Chr08	7640082	7640162	Bin1034	Chr08	7.206	11.6887	6.073	7.84	local
sRNA.cluster.73825	Chr08	7902071	7902164	Bin1034	Chr08	7.206	6.70843	6.073	8.383	local
sRNA.cluster.69587	Chr11	9223256	9223206	Bin1034	Chr08	7.206	5.44393	6.073	7.886	distant
sRNA.cluster.138727	Chr08	7160304	7160388	Bin1034	Chr08	7.206	23.4179	6.073	7.541	local
sRNA.cluster.6136	Chr08	5268528	5268801	Bin1034	Chr08	7.206	29.0991	6.073	7.236	distant
sRNA.cluster.156645	Chr08	4868533	4868631	Bin1034	Chr08	7.206	9.81905	6.073	7.886	distant
sRNA.cluster.19788	Chr08	7798377	7798478	Bin1034	Chr08	7.206	18.2448	6.073	7.84	local
sRNA.cluster.58072	Chr08	7432130	7432252	Bin1034	Chr08	7.206	18.3669	6.073	7.459	local
sRNA.cluster.167181	Chr11	25670558	25670631	Bin1034	Chr08	7.206	6.18415	6.073	8.383	distant
sRNA.cluster.14838	Chr08	7640575	7640470	Bin1034	Chr08	7.206	23.2054	6.416	7.541	distant
sRNA.cluster.48674	Chr08	5559045	5558972	Bin1034	Chr08	7.206	22.454	6.073	7.84	distant
sRNA.cluster.136371	Chr07	4556410	4556498	Bin1034	Chr08	7.206	7.70624	6.073	8.198	distant
sRNA.cluster.62674	Chr08	7581829	7581959	Bin1034	Chr08	7.206	28.2291	6.492	7.236	distant
sRNA.cluster.72700	Chr08	7425936	7426014	Bin1034	Chr08	7.206	12.3289	6.073	7.886	local
sRNA.cluster.34590	Chr08	5506763	5506828	Bin1034	Chr08	7.206	9.24951	6.073	7.886	distant
sRNA.cluster.143922	Chr08	7377520	7377458	Bin1034	Chr08	7.206	16.8028	6.492	7.541	local
sRNA.cluster.77079	Chr08	7221706	7221788	Bin1035	Chr08	7.236	11.0917	6.073	7.84	local
sRNA.cluster.50107	Chr08	7336129	7336187	Bin1035	Chr08	7.236	27.7906	6.492	7.541	local
sRNA.cluster.205118	Chr08	13651812	13651707	Bin1035	Chr08	7.236	6.86673	6.073	7.84	distant
sRNA.cluster.22751	Chr08	7197120	7197221	Bin1035	Chr08	7.236	22.072	7.206	7.886	distant
sRNA.cluster.90492	Chr03	4040594	4040659	Bin1035	Chr08	7.236	29.074	6.073	7.84	distant
sRNA.cluster.745	Chr08	7284201	7284309	Bin1035	Chr08	7.236	58.9092	7.206	7.459	local
sRNA.cluster.4584	Chr08	7271295	7271387	Bin1035	Chr08	7.236	65.5579	7.206	7.459	local
sRNA.cluster.44594	Chr07	10358002	10358095	Bin1035	Chr08	7.236	26.22	6.492	7.459	distant
sRNA.cluster.126863	Chr08	7180780	7180726	Bin1035	Chr08	7.236	35.2541	7.206	7.459	distant
sRNA.cluster.192700	Chr08	6413822	6413755	Bin1035	Chr08	7.236	7.7523	5.211	7.459	local
sRNA.cluster.67949	Chr08	7419071	7418981	Bin1035	Chr08	7.236	22.9356	7.206	7.459	local
sRNA.cluster.48746	Chr08	7419681	7419776	Bin1035	Chr08	7.236	18.3242	6.073	7.84	local
sRNA.cluster.123757	Chr08	7269662	7269720	Bin1035	Chr08	7.236	25.1744	6.492	7.541	local
sRNA.cluster.64807	Chr08	7190891	7190974	Bin1035	Chr08	7.236	23.5849	7.206	7.541	distant
sRNA.cluster.213638	Chr12	21937084	21937015	Bin1035	Chr08	7.236	20.046	6.492	7.886	distant
sRNA.cluster.57791	Chr08	7285043	7285154	Bin1035	Chr08	7.236	26.1581	6.492	7.886	local
sRNA.cluster.76884	Chr08	7409076	7409133	Bin1035	Chr08	7.236	26.7705	6.492	7.541	local
sRNA.cluster.123765	Chr08	7704324	7704189	Bin1035	Chr08	7.236	20.9887	6.492	7.84	local
sRNA.cluster.159939	Chr08	5307659	5307516	Bin1035	Chr08	7.236	19.2134	6.073	7.84	distant
sRNA.cluster.103745	Chr11	23295393	23295452	Bin1035	Chr08	7.236	36.6833	7.206	7.541	distant
sRNA.cluster.29292	Chr04	18991088	18991197	Bin1035	Chr08	7.236	5.50153	6.073	8.383	distant
sRNA.cluster.374894	Chr08	5558624	5558737	Bin1035	Chr08	7.236	19.3397	6.492	7.459	distant
sRNA.cluster.93909	Chr08	7395061	7394978	Bin1035	Chr08	7.236	14.3447	6.073	7.541	local
sRNA.cluster.110728	Chr08	4988152	4988268	Bin1035	Chr08	7.236	12.3786	7.206	7.84	distant
sRNA.cluster.429	Chr08	7320433	7320562	Bin1035	Chr08	7.236	25.2079	6.073	7.459	local
sRNA.cluster.177964	Chr06	9440371	9440291	Bin1035	Chr08	7.236	5.15971	6.073	7.541	distant
sRNA.cluster.67266	Chr08	7545198	7545092	Bin1035	Chr08	7.236	11.6899	6.492	7.886	local
sRNA.cluster.58438	Chr08	7344256	7344364	Bin1035	Chr08	7.236	31.7662	6.492	7.84	local
sRNA.cluster.140802	Chr05	27889509	27889561	Bin1035	Chr08	7.236	10.4431	6.073	7.84	distant
sRNA.cluster.187105	Chr08	7235294	7235236	Bin1035	Chr08	7.236	8.66564	6.073	7.541	local
sRNA.cluster.31148	Chr08	7206939	7206806	Bin1035	Chr08	7.236	22.0849	6.073	7.84	local
sRNA.cluster.14220	Chr08	7339578	7339660	Bin1035	Chr08	7.236	17.4287	6.073	7.541	local
sRNA.cluster.23321	Chr08	7419898	7419980	Bin1035	Chr08	7.236	6.36603	6.416	8.415	local
sRNA.cluster.101832	Chr08	7339701	7339792	Bin1035	Chr08	7.236	24.1885	7.206	7.459	local
sRNA.cluster.21153	Chr08	7417324	7417408	Bin1035	Chr08	7.236	21.2873	6.073	7.541	local
sRNA.cluster.189873	Chr08	7232448	7232363	Bin1036	Chr08	7.459	22.1966	6.492	7.541	local
sRNA.cluster.217159	Chr08	15625853	15625791	Bin1036	Chr08	7.459	8.88415	6.416	8.803	distant
sRNA.cluster.132184	Chr08	7699245	7699165	Bin1036	Chr08	7.459	25.9254	6.492	7.84	local
sRNA.cluster.3805	Chr08	7697304	7697194	Bin1036	Chr08	7.459	36.3106	7.206	7.84	local
sRNA.cluster.15525	Chr08	7246817	7246740	Bin1036	Chr08	7.459	18.69	6.416	7.886	local
sRNA.cluster.17561	Chr08	7481081	7480988	Bin1036	Chr08	7.459	24.4248	7.206	7.541	local
sRNA.cluster.42020	Chr11	25168857	25168767	Bin1036	Chr08	7.459	5.00435	6.416	7.894	distant
sRNA.cluster.36405	Chr08	483115	483256	Bin1036	Chr08	7.459	5.77646	6.492	7.886	distant
sRNA.cluster.64679	Chr08	5123502	5123434	Bin1036	Chr08	7.459	12.921	7.206	8.415	distant
sRNA.cluster.165593	Chr08	7581515	7581599	Bin1036	Chr08	7.459	5.42745	6.416	8.803	local
sRNA.cluster.155221	Chr08	7284066	7283984	Bin1036	Chr08	7.459	13.5678	6.073	7.84	local
sRNA.cluster.91710	Chr08	7530723	7530656	Bin1036	Chr08	7.459	46.1335	7.236	7.84	local
sRNA.cluster.29633	Chr08	7750498	7750434	Bin1036	Chr08	7.459	19.4684	7.206	7.886	local
sRNA.cluster.23610	Chr08	7341289	7341351	Bin1036	Chr08	7.459	15.4083	6.073	7.886	local
sRNA.cluster.144843	Chr08	7910483	7910546	Bin1036	Chr08	7.459	5.30245	6.416	8.803	local
sRNA.cluster.98356	Chr03	9534984	9534864	Bin1036	Chr08	7.459	5.00179	6.416	7.894	distant
sRNA.cluster.30354	Chr08	7784838	7784947	Bin1036	Chr08	7.459	39.6395	7.236	7.541	distant
sRNA.cluster.97284	Chr08	7283546	7283458	Bin1036	Chr08	7.459	23.7687	7.206	7.84	local
sRNA.cluster.16321	Chr12	14073424	14073523	Bin1037	Chr08	7.541	13.0334	7.236	7.84	distant
sRNA.cluster.20298	Chr08	6835339	6835410	Bin1037	Chr08	7.541	11.5141	6.492	7.886	local
sRNA.cluster.1999	Chr08	7606207	7606314	Bin1037	Chr08	7.541	25.0296	6.492	7.84	local
sRNA.cluster.107806	Chr08	7592233	7592330	Bin1037	Chr08	7.541	16.6761	6.492	7.886	local
sRNA.cluster.41550	Chr01	4318616	4318713	Bin1037	Chr08	7.541	10.7193	6.492	7.886	distant
sRNA.cluster.29998	Chr08	7699135	7699059	Bin1037	Chr08	7.541	35.1372	7.459	7.84	local
sRNA.cluster.67388	Chr08	7607601	7607698	Bin1037	Chr08	7.541	26.2417	7.206	7.84	local
sRNA.cluster.11337	Chr08	7989982	7990173	Bin1037	Chr08	7.541	7.59775	6.492	8.415	local
sRNA.cluster.119323	Chr08	7924441	7924356	Bin1037	Chr08	7.541	18.341	7.459	8.415	local
sRNA.cluster.104111	Chr06	17182832	17182772	Bin1037	Chr08	7.541	5.37953	6.492	8.415	distant
sRNA.cluster.37072	Chr08	7663017	7662957	Bin1037	Chr08	7.541	32.199	7.236	7.84	local
sRNA.cluster.44728	Chr08	7159800	7159693	Bin1037	Chr08	7.541	18.7197	6.492	7.886	local
sRNA.cluster.138478	Chr08	7726699	7726639	Bin1037	Chr08	7.541	46.8227	7.459	7.84	local
sRNA.cluster.41491	Chr08	7260478	7260381	Bin1037	Chr08	7.541	26.4747	6.492	7.886	local
sRNA.cluster.55312	Chr08	7472784	7472847	Bin1037	Chr08	7.541	15.458	6.492	7.886	local
sRNA.cluster.57754	Chr08	7697470	7697376	Bin1037	Chr08	7.541	17.5964	7.206	7.886	local
sRNA.cluster.31307	Chr08	7554299	7554418	Bin1037	Chr08	7.541	38.1544	7.236	7.84	local
sRNA.cluster.54269	Chr08	7608273	7608334	Bin1037	Chr08	7.541	8.10106	6.492	7.894	local
sRNA.cluster.50281	Chr08	7271700	7271642	Bin1037	Chr08	7.541	23.4034	7.206	7.886	local
sRNA.cluster.185283	Chr08	7699154	7699215	Bin1037	Chr08	7.541	24.9229	7.459	7.886	local
sRNA.cluster.4136	Chr01	769037	768858	Bin1037	Chr08	7.541	13.5028	6.492	7.84	distant
sRNA.cluster.69532	Chr08	7570617	7570561	Bin1037	Chr08	7.541	22.461	7.459	7.886	local
sRNA.cluster.60954	Chr08	7698520	7698458	Bin1037	Chr08	7.541	51.2789	7.459	7.84	local
sRNA.cluster.93021	Chr09	10863788	10863714	Bin1037	Chr08	7.541	15.4999	6.492	7.886	distant
sRNA.cluster.55507	Chr08	7759510	7759577	Bin1037	Chr08	7.541	29.0964	7.459	7.84	local
sRNA.cluster.189154	Chr08	7657173	7657027	Bin1037	Chr08	7.541	26.9995	7.236	7.886	local
sRNA.cluster.70089	Chr09	18317880	18318075	Bin1037	Chr08	7.541	11.7927	6.492	7.886	distant
sRNA.cluster.68973	Chr08	7606538	7606412	Bin1037	Chr08	7.541	18.6626	7.459	7.84	local
sRNA.cluster.185441	Chr08	13487318	13487393	Bin1037	Chr08	7.541	5.12122	6.492	8.415	distant
sRNA.cluster.9502	Chr08	7718321	7718411	Bin1037	Chr08	7.541	9.3656	6.492	7.886	local
sRNA.cluster.156436	Chr08	7484125	7484220	Bin1037	Chr08	7.541	28.5891	7.236	7.84	local
sRNA.cluster.63679	Chr08	7799556	7799477	Bin1037	Chr08	7.541	32.2527	7.459	7.84	local
sRNA.cluster.184472	Chr08	7272111	7272029	Bin1037	Chr08	7.541	23.1263	7.206	7.84	local
sRNA.cluster.45641	Chr08	8117878	8117984	Bin1037	Chr08	7.541	11.6825	7.206	7.886	distant
sRNA.cluster.175819	Chr08	7606972	7607047	Bin1037	Chr08	7.541	29.2583	7.236	7.84	local
sRNA.cluster.108527	Chr08	7799570	7799472	Bin1037	Chr08	7.541	30.442	7.459	7.84	local
sRNA.cluster.80388	Chr09	18152220	18152149	Bin1037	Chr08	7.541	5.95364	6.492	7.886	distant
sRNA.cluster.77546	Chr08	7585894	7585825	Bin1037	Chr08	7.541	18.8609	7.459	7.886	local
sRNA.cluster.54160	Chr08	16321629	16321690	Bin1038	Chr08	7.84	7.16028	6.492	8.415	distant
sRNA.cluster.115840	Chr08	7845367	7845447	Bin1038	Chr08	7.84	16.1064	7.541	8.415	local
sRNA.cluster.33473	Chr03	15284838	15284935	Bin1038	Chr08	7.84	13.5814	6.492	7.886	distant
sRNA.cluster.56257	Chr02	11077431	11077516	Bin1038	Chr08	7.84	12.174	7.541	8.415	distant
sRNA.cluster.4402	Chr08	7872283	7872119	Bin1038	Chr08	7.84	22.438	7.541	7.886	local
sRNA.cluster.19405	Chr08	8118196	8118299	Bin1038	Chr08	7.84	17.3108	7.459	8.415	local
sRNA.cluster.11766	Chr08	7717010	7716918	Bin1038	Chr08	7.84	35.2749	7.541	7.886	local
sRNA.cluster.71667	Chr08	18930317	18930245	Bin1038	Chr08	7.84	5.67016	6.073	8.198	distant
sRNA.cluster.3001	Chr08	7872372	7872258	Bin1038	Chr08	7.84	42.3165	7.541	7.886	local
sRNA.cluster.174259	Chr02	1415585	1415517	Bin1038	Chr08	7.84	9.4013	6.073	8.383	distant
sRNA.cluster.90436	Chr12	21937105	21937044	Bin1038	Chr08	7.84	16.6233	6.492	7.886	distant
sRNA.cluster.69573	Chr08	13439269	13439209	Bin1038	Chr08	7.84	9.14902	6.492	8.415	distant
sRNA.cluster.114519	Chr08	6949361	6949431	Bin1038	Chr08	7.84	24.971	7.541	7.886	distant
sRNA.cluster.102566	Chr12	18351745	18351680	Bin1038	Chr08	7.84	5.14159	7.236	8.415	distant
sRNA.cluster.80009	Chr08	7856136	7856019	Bin1038	Chr08	7.84	23.8613	7.541	7.886	local
sRNA.cluster.54379	Chr08	7423076	7422967	Bin1038	Chr08	7.84	19.07	7.541	7.886	distant
sRNA.cluster.97776	Chr08	7866589	7866503	Bin1038	Chr08	7.84	30.0273	7.459	7.886	local
sRNA.cluster.153377	Chr08	8145073	8144987	Bin1039	Chr08	7.886	13.5227	7.84	8.415	local
sRNA.cluster.51728	Chr08	8066522	8066457	Bin1039	Chr08	7.886	6.89696	7.459	9.315	local
sRNA.cluster.199321	Chr08	8175097	8175157	Bin1039	Chr08	7.886	11.2717	7.84	8.415	local
sRNA.cluster.153410	Chr08	8135202	8135127	Bin1039	Chr08	7.886	26.8231	7.84	8.415	local
sRNA.cluster.26020	Chr08	7845271	7845358	Bin1039	Chr08	7.886	14.7426	7.541	8.415	local
sRNA.cluster.8024	Chr12	1862874	1862955	Bin1039	Chr08	7.886	14.135	7.84	8.415	distant
sRNA.cluster.33427	Chr08	8348348	8348469	Bin1039	Chr08	7.886	18.1226	7.84	8.415	local
sRNA.cluster.82786	Chr02	20951674	20951615	Bin1039	Chr08	7.886	6.6564	6.492	8.415	distant
sRNA.cluster.3364	Chr02	10047764	10047606	Bin1039	Chr08	7.886	5.74357	7.84	8.415	distant
sRNA.cluster.81535	Chr08	4638939	4639004	Bin1039	Chr08	7.886	7.25521	6.073	8.198	distant
sRNA.cluster.12447	Chr08	7741822	7741740	Bin1039	Chr08	7.886	13.6439	6.073	8.198	local
sRNA.cluster.4850	Chr06	5958620	5958723	Bin104	Chr01	21.245	5.0577	20.618	21.586	distant
sRNA.cluster.64581	Chr12	11630040	11630093	Bin104	Chr01	21.245	5.82988	20.618	21.586	distant
sRNA.cluster.181758	Chr08	8321170	8321102	Bin1040	Chr08	7.894	20.0458	7.541	8.415	local
sRNA.cluster.103850	Chr08	7197847	7197919	Bin1040	Chr08	7.894	11.1878	7.206	8.415	distant
sRNA.cluster.374742	Chr08	8114178	8114262	Bin1040	Chr08	7.894	12.6025	7.84	8.415	local
sRNA.cluster.1571	Chr01	769146	768998	Bin1040	Chr08	7.894	5.27754	6.492	9.315	distant
sRNA.cluster.20018	Chr08	8237724	8237563	Bin1040	Chr08	7.894	54.5271	7.84	8.415	local
sRNA.cluster.59997	Chr08	7980167	7980085	Bin1040	Chr08	7.894	16.3914	7.84	8.415	local
sRNA.cluster.106723	Chr08	8046007	8046087	Bin1040	Chr08	7.894	22.5429	7.84	8.415	local
sRNA.cluster.107744	Chr08	8109291	8109403	Bin1040	Chr08	7.894	47.0552	7.84	8.415	local
sRNA.cluster.64535	Chr02	11047663	11047870	Bin1040	Chr08	7.894	34.1043	7.84	8.415	distant
sRNA.cluster.374553	Chr12	1862875	1862944	Bin1040	Chr08	7.894	19.0751	7.84	8.415	distant
sRNA.cluster.102528	Chr08	8379092	8379143	Bin1040	Chr08	7.894	19.2511	7.84	8.415	local
sRNA.cluster.107822	Chr08	8117776	8117886	Bin1041	Chr08	8.17	25.0643	7.459	8.415	local
sRNA.cluster.119937	Chr08	7901068	7901133	Bin1041	Chr08	8.17	24.4102	7.84	8.415	local
sRNA.cluster.168868	Chr08	7901884	7901946	Bin1041	Chr08	8.17	33.5031	7.886	8.383	local
sRNA.cluster.73305	Chr01	10545783	10545687	Bin1041	Chr08	8.17	18.888	7.84	8.415	distant
sRNA.cluster.146955	Chr08	7903613	7903542	Bin1041	Chr08	8.17	21.7307	7.84	8.415	local
sRNA.cluster.138347	Chr11	22307525	22307610	Bin1041	Chr08	8.17	6.51012	7.206	9.315	distant
sRNA.cluster.90517	Chr08	8000663	8000604	Bin1041	Chr08	8.17	25.2215	7.84	8.415	local
sRNA.cluster.104477	Chr08	7846044	7846116	Bin1041	Chr08	8.17	7.02953	7.541	9.315	local
sRNA.cluster.44685	Chr08	8117599	8117687	Bin1041	Chr08	8.17	48.382	7.886	8.383	local
sRNA.cluster.87827	Chr08	7972426	7972551	Bin1041	Chr08	8.17	28.7862	7.886	8.383	local
sRNA.cluster.138495	Chr08	8134522	8134576	Bin1041	Chr08	8.17	31.1255	7.886	8.383	local
sRNA.cluster.13792	Chr08	8060386	8060505	Bin1041	Chr08	8.17	16.4345	7.84	8.415	local
sRNA.cluster.70776	Chr06	17120915	17120976	Bin1041	Chr08	8.17	5.25785	6.492	8.415	distant
sRNA.cluster.21698	Chr08	8118081	8118157	Bin1041	Chr08	8.17	10.624	7.459	8.415	local
sRNA.cluster.14996	Chr04	12712929	12713114	Bin1041	Chr08	8.17	5.33676	7.886	8.383	distant
sRNA.cluster.166932	Chr08	7990397	7990222	Bin1041	Chr08	8.17	20.7685	7.886	8.383	local
sRNA.cluster.385774	Chr08	8132330	8132404	Bin1041	Chr08	8.17	27.9571	7.886	8.383	local
sRNA.cluster.180217	Chr08	8204210	8204136	Bin1041	Chr08	8.17	7.34998	7.459	8.415	local
sRNA.cluster.188029	Chr08	8009638	8009550	Bin1041	Chr08	8.17	15.9422	7.459	8.415	local
sRNA.cluster.35017	Chr08	8371696	8371788	Bin1041	Chr08	8.17	32.46	7.84	8.415	local
sRNA.cluster.96810	Chr08	8323370	8323278	Bin1041	Chr08	8.17	19.5169	7.84	8.415	local
sRNA.cluster.22212	Chr08	8046054	8046140	Bin1041	Chr08	8.17	16.5677	7.541	8.415	local
sRNA.cluster.188309	Chr08	7607613	7607528	Bin1041	Chr08	8.17	12.1235	7.84	8.415	distant
sRNA.cluster.182995	Chr08	8090645	8090696	Bin1041	Chr08	8.17	33.2576	7.84	8.415	local
sRNA.cluster.156121	Chr03	22707398	22707484	Bin1042	Chr08	8.198	18.5359	7.84	8.415	distant
sRNA.cluster.150676	Chr08	7955364	7955430	Bin1042	Chr08	8.198	47.8568	7.886	8.383	local
sRNA.cluster.25495	Chr03	2614365	2614432	Bin1042	Chr08	8.198	5.05902	7.206	12.517	distant
sRNA.cluster.44654	Chr08	8134647	8134539	Bin1042	Chr08	8.198	13.2066	7.459	8.415	local
sRNA.cluster.99430	Chr08	8004305	8004465	Bin1042	Chr08	8.198	23.6904	7.84	8.415	local
sRNA.cluster.22446	Chr12	23275164	23275234	Bin1042	Chr08	8.198	5.01229	7.84	8.415	distant
sRNA.cluster.166479	Chr08	16911668	16911791	Bin1042	Chr08	8.198	10.4299	7.541	8.415	distant
sRNA.cluster.5626	Chr08	8002509	8002384	Bin1042	Chr08	8.198	14.5998	7.84	8.415	local
sRNA.cluster.70823	Chr03	7291555	7291490	Bin1042	Chr08	8.198	6.15769	7.84	8.415	distant
sRNA.cluster.188592	Chr12	5262391	5262308	Bin1042	Chr08	8.198	5.60166	7.541	9.315	distant
sRNA.cluster.33270	Chr02	1715343	1715474	Bin1042	Chr08	8.198	5.55394	7.84	8.415	distant
sRNA.cluster.153797	Chr08	8106158	8106237	Bin1042	Chr08	8.198	12.9381	7.886	8.383	local
sRNA.cluster.64205	Chr08	8106127	8106182	Bin1042	Chr08	8.198	30.6786	7.886	8.383	local
sRNA.cluster.380143	Chr08	8145181	8145287	Bin1042	Chr08	8.198	13.0231	7.541	8.415	local
sRNA.cluster.45909	Chr04	21382419	21382560	Bin1042	Chr08	8.198	5.10511	6.492	8.415	distant
sRNA.cluster.20371	Chr01	12251991	12252088	Bin1042	Chr08	8.198	47.456	7.886	8.383	distant
sRNA.cluster.132585	Chr12	743469	743556	Bin1042	Chr08	8.198	8.26058	7.459	8.415	distant
sRNA.cluster.135546	Chr08	8026931	8026847	Bin1042	Chr08	8.198	13.6514	7.84	8.415	local
sRNA.cluster.160016	Chr08	7688138	7688296	Bin1043	Chr08	8.383	19.9122	7.236	8.415	local
sRNA.cluster.153909	Chr08	8916269	8916345	Bin1043	Chr08	8.383	5.33946	7.541	9.315	local
sRNA.cluster.69321	Chr08	23428106	23428166	Bin1043	Chr08	8.383	5.02426	6.073	12.517	distant
sRNA.cluster.151836	Chr07	20751661	20751579	Bin1043	Chr08	8.383	5.4647	7.541	9.315	distant
sRNA.cluster.34389	Chr11	4777427	4777358	Bin1043	Chr08	8.383	7.44071	7.84	8.415	distant
sRNA.cluster.121780	Chr03	21241492	21241592	Bin1043	Chr08	8.383	7.18678	6.492	9.315	distant
sRNA.cluster.2602	Chr08	7903170	7903272	Bin1043	Chr08	8.383	21.0686	7.84	8.415	local
sRNA.cluster.291867	Chr06	4772693	4772745	Bin1043	Chr08	8.383	6.44201	7.84	9.315	distant
sRNA.cluster.37615	Chr08	8439589	8439650	Bin1043	Chr08	8.383	14.3513	7.541	8.415	distant
sRNA.cluster.385524	Chr08	8238813	8238737	Bin1043	Chr08	8.383	18.3455	7.84	8.415	local
sRNA.cluster.164011	Chr08	6847645	6847515	Bin1043	Chr08	8.383	15.7571	8.198	8.415	distant
sRNA.cluster.77463	Chr08	8439961	8439888	Bin1043	Chr08	8.383	14.9735	8.198	8.415	distant
sRNA.cluster.49537	Chr08	8099109	8098980	Bin1043	Chr08	8.383	7.66851	7.236	8.803	local
sRNA.cluster.18134	Chr08	10074599	10074688	Bin1043	Chr08	8.383	16.1273	7.84	9.315	distant
sRNA.cluster.21476	Chr06	21187614	21187766	Bin1043	Chr08	8.383	5.75124	8.198	8.415	distant
sRNA.cluster.76595	Chr08	8175052	8175108	Bin1043	Chr08	8.383	13.7749	7.541	8.415	local
sRNA.cluster.36486	Chr08	7894935	7894804	Bin1043	Chr08	8.383	19.2138	7.84	8.415	local
sRNA.cluster.376958	Chr08	7161679	7161787	Bin1043	Chr08	8.383	17.425	7.84	8.415	distant
sRNA.cluster.32605	Chr03	32358274	32358343	Bin1043	Chr08	8.383	42.2984	8.198	8.415	distant
sRNA.cluster.36539	Chr08	14935767	14935928	Bin1043	Chr08	8.383	5.35694	6.492	9.315	distant
sRNA.cluster.135910	Chr03	30981309	30981397	Bin1043	Chr08	8.383	6.09237	6.492	8.415	distant
sRNA.cluster.18943	Chr12	10269657	10269726	Bin1044	Chr08	8.415	18.557	8.198	9.315	distant
sRNA.cluster.54414	Chr01	25426683	25426521	Bin1044	Chr08	8.415	5.01539	7.84	9.645	distant
sRNA.cluster.175643	Chr08	8970619	8970556	Bin1044	Chr08	8.415	6.56027	8.198	9.645	local
sRNA.cluster.22760	Chr05	1763959	1763837	Bin1044	Chr08	8.415	5.25691	7.84	9.645	distant
sRNA.cluster.94273	Chr02	10327659	10327718	Bin1044	Chr08	8.415	5.1262	8.383	9.645	distant
sRNA.cluster.955	Chr08	9447381	9447229	Bin1045	Chr08	8.803	10.3539	8.198	12.517	local
sRNA.cluster.10544	Chr08	7799259	7799433	Bin1045	Chr08	8.803	5.50823	8.198	12.517	distant
sRNA.cluster.176292	Chr10	14119612	14119541	Bin1045	Chr08	8.803	22.6185	8.198	9.315	distant
sRNA.cluster.177609	Chr08	12989681	12989784	Bin1045	Chr08	8.803	28.0633	8.415	12.517	distant
sRNA.cluster.23104	Chr08	8026785	8026652	Bin1045	Chr08	8.803	7.76802	7.84	9.315	local
sRNA.cluster.49437	Chr08	7659971	7659858	Bin1046	Chr08	9.315	7.69117	8.198	12.517	distant
sRNA.cluster.374388	Chr08	13249464	13249547	Bin1046	Chr08	9.315	7.10258	8.383	12.517	distant
sRNA.cluster.28763	Chr08	13258356	13258250	Bin1046	Chr08	9.315	12.9404	8.383	12.517	distant
sRNA.cluster.4278	Chr08	4709478	4709634	Bin1046	Chr08	9.315	9.13541	8.198	12.517	distant
sRNA.cluster.127924	Chr08	5289643	5289712	Bin1046	Chr08	9.315	6.48711	8.198	12.517	distant
sRNA.cluster.176587	Chr08	3262347	3262413	Bin1046	Chr08	9.315	6.25752	8.198	12.517	distant
sRNA.cluster.128108	Chr08	9474782	9474713	Bin1046	Chr08	9.315	8.73928	8.198	12.517	local
sRNA.cluster.23525	Chr07	23052808	23052730	Bin1046	Chr08	9.315	5.71016	8.383	12.517	distant
sRNA.cluster.26939	Chr08	10392168	10392058	Bin1046	Chr08	9.315	5.66768	8.198	12.517	local
sRNA.cluster.15266	Chr01	26590679	26590596	Bin1047	Chr08	9.645	5.15404	8.415	12.517	distant
sRNA.cluster.66475	Chr02	25359983	25359917	Bin1047	Chr08	9.645	5.1581	8.415	12.517	distant
sRNA.cluster.174736	Chr03	8468810	8468884	Bin1047	Chr08	9.645	5.42754	8.415	12.517	distant
sRNA.cluster.17640	Chr08	6630361	6630584	Bin1047	Chr08	9.645	15.5427	9.315	12.517	distant
sRNA.cluster.41779	Chr07	27154389	27154464	Bin1048	Chr08	12.517	5.07204	9.645	13.758	distant
sRNA.cluster.129826	Chr03	11306547	11306482	Bin1048	Chr08	12.517	5.24883	9.645	13.758	distant
sRNA.cluster.152990	Chr12	7390048	7390125	Bin1048	Chr08	12.517	6.27658	9.645	13.31	distant
sRNA.cluster.110471	Chr10	18705399	18705260	Bin1048	Chr08	12.517	5.62806	9.645	13.31	distant
sRNA.cluster.190410	Chr08	11891318	11891254	Bin1048	Chr08	12.517	5.46046	9.645	13.758	local
sRNA.cluster.106279	Chr03	25516800	25516894	Bin1048	Chr08	12.517	5.80631	9.645	13.758	distant
sRNA.cluster.11916	Chr10	23096108	23095994	Bin1048	Chr08	12.517	5.17345	9.645	13.758	distant
sRNA.cluster.31724	Chr04	15166495	15166565	Bin1049	Chr08	12.947	5.16672	9.645	14.08	distant
sRNA.cluster.2876	Chr08	19009282	19009089	Bin1049	Chr08	12.947	5.0112	9.645	13.758	distant
sRNA.cluster.33716	Chr08	9330024	9330138	Bin1049	Chr08	12.947	9.90389	9.645	14.08	distant
sRNA.cluster.1361	Chr07	8829443	8829588	Bin1049	Chr08	12.947	6.43103	9.645	13.758	distant
sRNA.cluster.151606	Chr06	10345467	10345391	Bin1049	Chr08	12.947	5.35278	9.645	13.758	distant
sRNA.cluster.191200	Chr11	10370387	10370446	Bin1049	Chr08	12.947	7.79444	9.645	13.758	distant
sRNA.cluster.45926	Chr01	39614742	39614905	Bin1049	Chr08	12.947	5.69597	9.645	13.758	distant
sRNA.cluster.38187	Chr08	12033925	12033996	Bin1049	Chr08	12.947	12.6154	9.645	13.758	local
sRNA.cluster.24135	Chr01	31314861	31314788	Bin105	Chr01	21.569	5.98642	20.618	21.586	distant
sRNA.cluster.184744	Chr05	16121004	16120916	Bin105	Chr01	21.569	5.09232	20.618	21.586	distant
sRNA.cluster.120036	Chr07	22036722	22036820	Bin105	Chr01	21.569	5.28715	20.618	21.922	distant
sRNA.cluster.4725	Chr03	25458478	25458614	Bin105	Chr01	21.569	5.7839	20.618	21.586	distant
sRNA.cluster.77593	Chr02	10171268	10171342	Bin105	Chr01	21.569	6.32791	20.618	21.586	distant
sRNA.cluster.179874	Chr01	20158388	20158461	Bin105	Chr01	21.569	6.17627	20.618	22.143	distant
sRNA.cluster.122503	Chr08	8425629	8425749	Bin1050	Chr08	13.31	12.901	12.517	13.758	distant
sRNA.cluster.24854	Chr03	9749545	9749435	Bin1050	Chr08	13.31	5.52832	9.645	13.758	distant
sRNA.cluster.18102	Chr01	32347163	32347073	Bin1050	Chr08	13.31	5.11584	12.947	13.758	distant
sRNA.cluster.243439	Chr05	10211764	10211845	Bin1050	Chr08	13.31	17.5349	9.645	13.758	distant
sRNA.cluster.48431	Chr08	10198578	10198658	Bin1050	Chr08	13.31	9.07286	12.947	13.758	distant
sRNA.cluster.149161	Chr03	35121385	35121447	Bin1050	Chr08	13.31	6.06694	9.645	13.758	distant
sRNA.cluster.176381	Chr08	13445597	13445732	Bin1050	Chr08	13.31	21.3172	12.947	13.758	local
sRNA.cluster.94812	Chr08	13758983	13759045	Bin1050	Chr08	13.31	5.86634	9.645	13.758	distant
sRNA.cluster.131178	Chr08	10075583	10075512	Bin1050	Chr08	13.31	19.5509	9.645	13.758	local
sRNA.cluster.7251	Chr08	1165779	1165912	Bin1050	Chr08	13.31	6.25175	12.517	13.758	distant
sRNA.cluster.191207	Chr02	34285630	34285701	Bin1050	Chr08	13.31	5.87691	9.645	13.758	distant
sRNA.cluster.66415	Chr08	9330275	9330196	Bin1050	Chr08	13.31	14.7845	12.517	13.758	distant
sRNA.cluster.101008	Chr02	4397959	4397897	Bin1050	Chr08	13.31	6.73807	12.517	13.758	distant
sRNA.cluster.10844	Chr08	9447487	9447566	Bin1050	Chr08	13.31	5.3369	9.645	13.758	distant
sRNA.cluster.387793	Chr09	9599299	9599218	Bin1050	Chr08	13.31	5.21113	9.645	13.758	distant
sRNA.cluster.72781	Chr08	5400263	5400189	Bin1050	Chr08	13.31	6.70225	9.645	13.758	distant
sRNA.cluster.20416	Chr08	10392474	10392170	Bin1051	Chr08	13.758	14.6376	13.31	14.533	distant
sRNA.cluster.181682	Chr08	14338248	14338311	Bin1051	Chr08	13.758	5.88527	13.31	14.664	local
sRNA.cluster.25458	Chr07	9812561	9812496	Bin1051	Chr08	13.758	6.44956	13.31	14.872	distant
sRNA.cluster.49111	Chr08	14038302	14038201	Bin1051	Chr08	13.758	6.90432	9.645	14.533	local
sRNA.cluster.31139	Chr08	14436114	14435986	Bin1051	Chr08	13.758	8.46873	13.31	14.872	local
sRNA.cluster.373489	Chr08	15317457	15317572	Bin1052	Chr08	14.08	7.77275	13.31	15.502	local
sRNA.cluster.78366	Chr08	14665919	14665989	Bin1052	Chr08	14.08	13.0329	13.31	15.502	local
sRNA.cluster.25768	Chr12	14285982	14285905	Bin1052	Chr08	14.08	5.30795	12.947	15.502	distant
sRNA.cluster.376660	Chr04	14267209	14267359	Bin1052	Chr08	14.08	18.0376	13.31	14.664	distant
sRNA.cluster.103422	Chr08	14655816	14655880	Bin1052	Chr08	14.08	15.8747	13.31	14.664	local
sRNA.cluster.29034	Chr08	14516859	14516727	Bin1052	Chr08	14.08	8.65733	13.31	15.502	local
sRNA.cluster.60677	Chr01	38880511	38880425	Bin1052	Chr08	14.08	5.62505	13.31	14.664	distant
sRNA.cluster.141716	Chr08	14898014	14898081	Bin1052	Chr08	14.08	10.2029	13.31	14.664	distant
sRNA.cluster.23054	Chr08	14621738	14621627	Bin1053	Chr08	14.156	23.6346	13.31	14.533	distant
sRNA.cluster.61381	Chr02	25224430	25224489	Bin1053	Chr08	14.156	30.6355	14.08	14.664	distant
sRNA.cluster.128979	Chr08	14376168	14376093	Bin1053	Chr08	14.156	12.9746	13.31	14.533	local
sRNA.cluster.47031	Chr08	15161725	15161666	Bin1053	Chr08	14.156	6.44459	13.31	14.664	distant
sRNA.cluster.18902	Chr08	14608188	14608117	Bin1053	Chr08	14.156	27.0508	13.31	14.533	distant
sRNA.cluster.34880	Chr08	16411709	16411644	Bin1053	Chr08	14.156	15.2575	13.31	15.502	distant
sRNA.cluster.6067	Chr08	14662594	14662453	Bin1053	Chr08	14.156	36.4331	14.08	14.533	distant
sRNA.cluster.10964	Chr11	13496558	13496475	Bin1053	Chr08	14.156	30.9707	14.08	14.664	distant
sRNA.cluster.74650	Chr08	11734157	11734293	Bin1053	Chr08	14.156	20.983	13.31	14.664	distant
sRNA.cluster.23162	Chr08	13259539	13259677	Bin1053	Chr08	14.156	11.8837	13.31	14.664	distant
sRNA.cluster.392071	Chr09	8013527	8013635	Bin1053	Chr08	14.156	6.72152	13.31	15.839	distant
sRNA.cluster.50966	Chr08	13697268	13697207	Bin1053	Chr08	14.156	13.7322	13.758	15.874	distant
sRNA.cluster.144305	Chr08	14914442	14914512	Bin1053	Chr08	14.156	6.19131	12.947	15.502	local
sRNA.cluster.117724	Chr08	14636470	14636389	Bin1053	Chr08	14.156	31.9584	14.08	14.664	local
sRNA.cluster.25849	Chr08	14655128	14655202	Bin1053	Chr08	14.156	17.4104	13.31	14.664	local
sRNA.cluster.124082	Chr08	21904034	21904150	Bin1053	Chr08	14.156	16.5517	13.31	14.664	distant
sRNA.cluster.157869	Chr08	14916906	14917008	Bin1053	Chr08	14.156	15.4113	13.758	14.533	distant
sRNA.cluster.157700	Chr08	12341908	12341755	Bin1053	Chr08	14.156	7.87711	13.31	14.664	distant
sRNA.cluster.86547	Chr08	24485880	24485951	Bin1053	Chr08	14.156	5.1283	13.31	15.502	distant
sRNA.cluster.80384	Chr03	14091587	14091706	Bin1053	Chr08	14.156	13.0085	13.31	14.533	distant
sRNA.cluster.16236	Chr05	13012777	13012842	Bin1054	Chr08	14.533	8.06237	13.31	14.714	distant
sRNA.cluster.180398	Chr05	605267	605216	Bin1054	Chr08	14.533	12.0267	13.31	15.692	distant
sRNA.cluster.80434	Chr08	11734163	11734060	Bin1054	Chr08	14.533	17.6232	14.08	14.664	distant
sRNA.cluster.200515	Chr02	10190799	10190724	Bin1054	Chr08	14.533	19.1869	14.08	14.664	distant
sRNA.cluster.194893	Chr08	15151070	15151139	Bin1054	Chr08	14.533	24.4215	14.08	15.502	local
sRNA.cluster.92193	Chr08	14613485	14613548	Bin1054	Chr08	14.533	19.8782	13.31	14.664	local
sRNA.cluster.15798	Chr08	14184719	14184811	Bin1054	Chr08	14.533	10.7111	13.31	14.664	local
sRNA.cluster.374620	Chr08	14196098	14196035	Bin1054	Chr08	14.533	16.9516	13.31	14.664	local
sRNA.cluster.16351	Chr08	14030128	14030219	Bin1054	Chr08	14.533	15.9613	14.08	14.664	distant
sRNA.cluster.54700	Chr08	9787108	9787162	Bin1055	Chr08	14.664	5.011	14.156	15.692	distant
sRNA.cluster.36970	Chr06	16841944	16841884	Bin1055	Chr08	14.664	12.075	14.533	15.692	distant
sRNA.cluster.43760	Chr03	17988040	17988128	Bin1055	Chr08	14.664	6.1981	14.533	16.928	distant
sRNA.cluster.149235	Chr08	15432487	15432416	Bin1055	Chr08	14.664	21.0466	14.533	15.839	local
sRNA.cluster.96580	Chr08	15317250	15317165	Bin1055	Chr08	14.664	19.5875	14.533	15.692	local
sRNA.cluster.79805	Chr01	37905326	37905405	Bin1055	Chr08	14.664	6.6853	14.533	15.502	distant
sRNA.cluster.118200	Chr08	14932430	14932518	Bin1055	Chr08	14.664	19.4685	14.533	15.692	local
sRNA.cluster.5699	Chr12	4353182	4353028	Bin1055	Chr08	14.664	5.08	13.31	15.692	distant
sRNA.cluster.180319	Chr08	15942181	15942245	Bin1055	Chr08	14.664	19.9626	14.533	15.692	distant
sRNA.cluster.76614	Chr08	18260773	18260711	Bin1055	Chr08	14.664	5.9689	13.31	15.839	distant
sRNA.cluster.73455	Chr08	15316988	15316891	Bin1056	Chr08	14.674	11.6021	13.31	15.692	local
sRNA.cluster.7866	Chr08	15112828	15112953	Bin1056	Chr08	14.674	18.8384	14.533	15.874	local
sRNA.cluster.162164	Chr08	14654451	14654391	Bin1056	Chr08	14.674	14.3166	13.31	15.692	local
sRNA.cluster.372477	Chr08	16358857	16358684	Bin1056	Chr08	14.674	8.77738	14.533	15.692	distant
sRNA.cluster.45315	Chr08	15188037	15188140	Bin1056	Chr08	14.674	29.3292	14.533	14.714	distant
sRNA.cluster.37951	Chr08	15000228	15000295	Bin1056	Chr08	14.674	6.44875	13.31	15.839	local
sRNA.cluster.116493	Chr08	15064626	15064699	Bin1056	Chr08	14.674	23.4771	14.533	15.502	local
sRNA.cluster.46492	Chr05	23289115	23289059	Bin1056	Chr08	14.674	5.65477	13.31	15.692	distant
sRNA.cluster.41831	Chr08	14897016	14897092	Bin1057	Chr08	14.714	28.8162	14.674	15.692	local
sRNA.cluster.14015	Chr12	14281982	14281907	Bin1057	Chr08	14.714	26.5699	14.533	15.502	distant
sRNA.cluster.24585	Chr08	15197329	15197246	Bin1057	Chr08	14.714	32.536	14.664	15.692	local
sRNA.cluster.63168	Chr08	18867468	18867401	Bin1057	Chr08	14.714	14.2048	14.533	15.692	distant
sRNA.cluster.571	Chr12	14683327	14683192	Bin1057	Chr08	14.714	47.6019	14.674	15.502	distant
sRNA.cluster.23805	Chr03	35403847	35403917	Bin1057	Chr08	14.714	7.51861	14.533	15.839	distant
sRNA.cluster.103438	Chr08	14915624	14915551	Bin1057	Chr08	14.714	30.3521	14.664	15.502	local
sRNA.cluster.149751	Chr08	14900898	14900832	Bin1057	Chr08	14.714	17.0127	14.664	15.502	local
sRNA.cluster.1359	Chr07	11014034	11014180	Bin1057	Chr08	14.714	45.8418	14.674	15.502	distant
sRNA.cluster.72233	Chr03	28461692	28461616	Bin1057	Chr08	14.714	30.4896	14.664	15.839	distant
sRNA.cluster.111624	Chr08	16910601	16910531	Bin1057	Chr08	14.714	6.08175	14.533	15.839	distant
sRNA.cluster.11795	Chr08	14824642	14824735	Bin1057	Chr08	14.714	38.0603	14.674	15.502	local
sRNA.cluster.175224	Chr08	14915326	14915260	Bin1057	Chr08	14.714	38.9884	14.664	15.502	local
sRNA.cluster.28611	Chr08	15154183	15154066	Bin1057	Chr08	14.714	28.7334	14.664	15.502	local
sRNA.cluster.94173	Chr12	14426098	14426025	Bin1058	Chr08	14.872	24.5306	14.533	15.692	distant
sRNA.cluster.166535	Chr03	4026058	4025940	Bin1058	Chr08	14.872	29.4202	14.674	15.502	distant
sRNA.cluster.99380	Chr12	14447197	14447329	Bin1058	Chr08	14.872	29.5198	14.664	15.839	distant
sRNA.cluster.97257	Chr02	15020323	15020417	Bin1058	Chr08	14.872	5.32658	14.533	15.874	distant
sRNA.cluster.29696	Chr12	14284476	14284375	Bin1058	Chr08	14.872	34.2416	14.664	15.692	distant
sRNA.cluster.29074	Chr08	15253272	15253422	Bin1058	Chr08	14.872	18.5305	14.714	16.928	local
sRNA.cluster.137698	Chr07	11014409	11014293	Bin1058	Chr08	14.872	27.785	14.664	15.692	distant
sRNA.cluster.152120	Chr12	14437752	14437664	Bin1058	Chr08	14.872	33.236	14.674	15.502	distant
sRNA.cluster.134390	Chr12	14651882	14651799	Bin1058	Chr08	14.872	23.0998	14.664	15.692	distant
sRNA.cluster.371464	Chr08	14856635	14856712	Bin1058	Chr08	14.872	19.5786	14.714	16.495	local
sRNA.cluster.9530	Chr08	15940810	15940702	Bin1058	Chr08	14.872	20.0594	14.674	15.839	distant
sRNA.cluster.182243	Chr08	15189760	15189695	Bin1058	Chr08	14.872	26.059	14.664	15.692	local
sRNA.cluster.181149	Chr12	14640924	14640853	Bin1058	Chr08	14.872	25.235	14.664	15.839	distant
sRNA.cluster.175842	Chr08	14919275	14919336	Bin1058	Chr08	14.872	30.1976	14.674	15.692	local
sRNA.cluster.127226	Chr12	14336028	14335973	Bin1058	Chr08	14.872	20.3333	14.533	15.692	distant
sRNA.cluster.73035	Chr08	15382308	15382379	Bin1058	Chr08	14.872	7.51523	13.758	15.874	local
sRNA.cluster.26332	Chr08	14915565	14915478	Bin1058	Chr08	14.872	16.0595	14.664	15.839	local
sRNA.cluster.69001	Chr12	14438023	14437858	Bin1058	Chr08	14.872	24.1092	14.674	15.692	distant
sRNA.cluster.70987	Chr12	14361783	14361717	Bin1058	Chr08	14.872	18.3307	14.533	15.839	distant
sRNA.cluster.41020	Chr12	14333980	14334038	Bin1058	Chr08	14.872	39.0483	14.674	15.502	distant
sRNA.cluster.31151	Chr12	14438329	14438212	Bin1058	Chr08	14.872	28.6278	14.714	15.502	distant
sRNA.cluster.85321	Chr12	14620511	14620441	Bin1058	Chr08	14.872	14.1092	14.664	15.692	distant
sRNA.cluster.382239	Chr08	15188051	15188242	Bin1059	Chr08	14.926	9.5544	14.664	15.692	local
sRNA.cluster.74746	Chr08	14886118	14886178	Bin1059	Chr08	14.926	44.8816	14.674	15.502	local
sRNA.cluster.84858	Chr08	14849498	14849572	Bin1059	Chr08	14.926	38.2134	14.674	15.692	local
sRNA.cluster.135898	Chr12	14159103	14158980	Bin1059	Chr08	14.926	42.3877	14.674	15.692	distant
sRNA.cluster.15564	Chr07	11014166	11014251	Bin1059	Chr08	14.926	28.6944	14.674	15.502	distant
sRNA.cluster.118093	Chr12	14683119	14683039	Bin1059	Chr08	14.926	22.9918	14.533	15.692	distant
sRNA.cluster.38633	Chr06	5047151	5047245	Bin1059	Chr08	14.926	31.3954	14.674	15.692	distant
sRNA.cluster.84877	Chr08	14917635	14917691	Bin1059	Chr08	14.926	24.7712	14.533	16.021	local
sRNA.cluster.16643	Chr08	14922348	14922419	Bin1059	Chr08	14.926	55.3686	14.674	15.692	local
sRNA.cluster.108102	Chr08	15464406	15464329	Bin1059	Chr08	14.926	34.2727	14.714	16.495	local
sRNA.cluster.11462	Chr08	15231129	15231207	Bin1059	Chr08	14.926	21.3359	14.533	15.839	local
sRNA.cluster.109147	Chr08	15175142	15175050	Bin1059	Chr08	14.926	10.7994	14.533	15.839	local
sRNA.cluster.14451	Chr08	16329042	16329130	Bin1059	Chr08	14.926	6.96142	14.533	16.021	distant
sRNA.cluster.181593	Chr08	15384642	15384705	Bin1059	Chr08	14.926	15.1295	14.674	15.839	local
sRNA.cluster.152382	Chr08	15148573	15148488	Bin1059	Chr08	14.926	32.9563	14.674	15.502	local
sRNA.cluster.51355	Chr08	15309615	15309752	Bin1059	Chr08	14.926	12.1131	14.664	15.839	local
sRNA.cluster.55977	Chr02	32752930	32752993	Bin106	Chr01	21.586	15.1146	21.569	21.791	distant
sRNA.cluster.41552	Chr02	22699502	22699417	Bin106	Chr01	21.586	5.43175	21.569	21.922	distant
sRNA.cluster.189485	Chr11	835333	835394	Bin106	Chr01	21.586	25.7272	21.569	21.651	distant
sRNA.cluster.51330	Chr01	22463906	22464037	Bin106	Chr01	21.586	10.4531	21.569	21.791	distant
sRNA.cluster.134611	Chr01	21798381	21798271	Bin106	Chr01	21.586	12.9641	21.569	21.651	distant
sRNA.cluster.380997	Chr01	21792267	21792358	Bin106	Chr01	21.586	18.1506	21.569	21.876	local
sRNA.cluster.27529	Chr01	21769323	21769265	Bin106	Chr01	21.586	31.8785	21.569	21.651	distant
sRNA.cluster.167356	Chr08	15769470	15769534	Bin1060	Chr08	15.502	15.3191	14.664	16.021	local
sRNA.cluster.87512	Chr08	14687627	14687539	Bin1060	Chr08	15.502	6.43046	14.156	16.495	local
sRNA.cluster.27859	Chr08	15755072	15754965	Bin1060	Chr08	15.502	18.4683	14.664	16.021	local
sRNA.cluster.14428	Chr08	14856493	14856411	Bin1060	Chr08	15.502	30.0813	14.664	15.692	local
sRNA.cluster.46182	Chr05	14441585	14441718	Bin1060	Chr08	15.502	37.3569	14.926	15.692	distant
sRNA.cluster.161206	Chr12	14164225	14164304	Bin1060	Chr08	15.502	10.1209	14.533	16.928	distant
sRNA.cluster.188235	Chr08	15660992	15660932	Bin1060	Chr08	15.502	28.0033	14.674	16.021	local
sRNA.cluster.7419	Chr08	15709515	15709674	Bin1060	Chr08	15.502	33.7976	14.926	15.692	distant
sRNA.cluster.89270	Chr10	6159267	6159376	Bin1060	Chr08	15.502	6.01302	14.714	16.928	distant
sRNA.cluster.26077	Chr08	15729061	15728972	Bin1060	Chr08	15.502	46.9515	14.926	15.692	distant
sRNA.cluster.95058	Chr08	15840070	15839966	Bin1060	Chr08	15.502	7.08465	13.31	15.692	distant
sRNA.cluster.190331	Chr08	4792665	4792744	Bin1060	Chr08	15.502	6.5477	14.156	16.495	distant
sRNA.cluster.179030	Chr08	15681395	15681466	Bin1060	Chr08	15.502	18.1063	14.674	16.495	local
sRNA.cluster.34144	Chr08	16123614	16123549	Bin1060	Chr08	15.502	5.29247	14.714	16.928	local
sRNA.cluster.12327	Chr08	15989069	15989002	Bin1060	Chr08	15.502	14.965	14.926	15.692	distant
sRNA.cluster.21150	Chr08	15728639	15728714	Bin1060	Chr08	15.502	18.0416	14.674	16.021	local
sRNA.cluster.10220	Chr08	15709208	15709391	Bin1060	Chr08	15.502	55.236	14.926	15.692	distant
sRNA.cluster.72416	Chr08	16363491	16363403	Bin1060	Chr08	15.502	21.1825	14.926	16.928	local
sRNA.cluster.84910	Chr08	15605084	15605149	Bin1060	Chr08	15.502	25.6869	14.664	16.021	local
sRNA.cluster.141116	Chr08	15605141	15605201	Bin1060	Chr08	15.502	22.7021	14.674	16.021	local
sRNA.cluster.135303	Chr08	14913379	14913292	Bin1060	Chr08	15.502	35.9527	14.674	15.839	local
sRNA.cluster.177848	Chr08	15905662	15905722	Bin1060	Chr08	15.502	19.4831	14.674	16.021	local
sRNA.cluster.13249	Chr08	15000178	15000255	Bin1060	Chr08	15.502	18.1729	14.674	16.495	local
sRNA.cluster.6920	Chr08	13254850	13255002	Bin1060	Chr08	15.502	5.71904	14.926	16.991	distant
sRNA.cluster.150350	Chr08	15522546	15522476	Bin1060	Chr08	15.502	24.6863	14.674	15.692	local
sRNA.cluster.29980	Chr08	14873511	14873445	Bin1060	Chr08	15.502	23.2631	14.674	16.021	local
sRNA.cluster.14882	Chr04	10898540	10898445	Bin1061	Chr08	15.692	5.02862	13.758	15.874	distant
sRNA.cluster.65231	Chr08	16010755	16010828	Bin1061	Chr08	15.692	25.4483	14.926	16.021	local
sRNA.cluster.181747	Chr08	16690790	16690730	Bin1061	Chr08	15.692	9.70869	14.674	16.928	local
sRNA.cluster.96148	Chr08	14736530	14736612	Bin1061	Chr08	15.692	13.1362	14.674	16.495	local
sRNA.cluster.58887	Chr08	16773345	16773252	Bin1061	Chr08	15.692	12.7462	14.926	15.839	distant
sRNA.cluster.18062	Chr08	16124397	16124482	Bin1061	Chr08	15.692	48.4231	15.502	16.495	local
sRNA.cluster.48909	Chr08	15978456	15978360	Bin1062	Chr08	15.839	33.4967	15.502	16.495	local
sRNA.cluster.53643	Chr08	15958693	15958593	Bin1062	Chr08	15.839	43.4297	15.502	16.495	local
sRNA.cluster.28963	Chr08	15772844	15772717	Bin1062	Chr08	15.839	30.303	15.502	16.495	local
sRNA.cluster.22840	Chr08	13873274	13873371	Bin1062	Chr08	15.839	12.643	14.714	16.495	distant
sRNA.cluster.117329	Chr08	15604829	15605097	Bin1062	Chr08	15.839	24.4457	14.926	16.495	local
sRNA.cluster.174314	Chr08	17042216	17042276	Bin1062	Chr08	15.839	6.07642	14.714	16.928	distant
sRNA.cluster.70699	Chr12	18469325	18469381	Bin1062	Chr08	15.839	23.566	14.926	16.021	distant
sRNA.cluster.16841	Chr03	33021884	33021788	Bin1062	Chr08	15.839	5.99038	14.674	16.495	distant
sRNA.cluster.175107	Chr08	15978318	15978420	Bin1062	Chr08	15.839	25.8802	14.926	16.495	local
sRNA.cluster.39218	Chr08	16389887	16389766	Bin1062	Chr08	15.839	33.4901	14.926	16.495	local
sRNA.cluster.26583	Chr08	16357241	16357364	Bin1062	Chr08	15.839	26.2522	15.502	16.495	local
sRNA.cluster.3096	Chr08	16004013	16004118	Bin1062	Chr08	15.839	7.60177	14.533	16.495	local
sRNA.cluster.99298	Chr08	15811213	15811145	Bin1062	Chr08	15.839	47.6709	15.502	16.021	local
sRNA.cluster.178007	Chr08	15980670	15980611	Bin1062	Chr08	15.839	26.5135	15.502	16.495	local
sRNA.cluster.33378	Chr08	15919728	15919649	Bin1062	Chr08	15.839	22.5048	14.674	16.021	local
sRNA.cluster.39802	Chr08	15846092	15846258	Bin1062	Chr08	15.839	55.3428	15.502	16.021	local
sRNA.cluster.52919	Chr08	15808014	15808102	Bin1062	Chr08	15.839	18.3214	14.926	16.495	local
sRNA.cluster.76393	Chr12	5311716	5311655	Bin1062	Chr08	15.839	7.70189	14.674	16.495	distant
sRNA.cluster.20898	Chr08	16457614	16457696	Bin1062	Chr08	15.839	13.0987	14.714	16.928	local
sRNA.cluster.34809	Chr08	15761775	15761708	Bin1062	Chr08	15.839	8.38625	14.533	16.928	local
sRNA.cluster.154702	Chr08	15906044	15906138	Bin1062	Chr08	15.839	15.5955	14.714	16.495	local
sRNA.cluster.75267	Chr08	15978101	15978036	Bin1063	Chr08	15.874	29.1896	15.502	16.021	local
sRNA.cluster.33754	Chr08	15978005	15977878	Bin1063	Chr08	15.874	39.4608	15.502	16.021	local
sRNA.cluster.102286	Chr12	14148452	14148528	Bin1063	Chr08	15.874	7.08009	15.839	16.021	distant
sRNA.cluster.45287	Chr08	16003664	16003592	Bin1063	Chr08	15.874	12.3964	15.502	16.495	local
sRNA.cluster.43637	Chr08	16390036	16389976	Bin1064	Chr08	16.021	34.7346	15.874	16.495	local
sRNA.cluster.380933	Chr03	17988104	17988043	Bin1064	Chr08	16.021	6.1955	14.714	16.928	distant
sRNA.cluster.140137	Chr08	16873902	16874008	Bin1064	Chr08	16.021	5.26259	15.874	17.563	local
sRNA.cluster.33332	Chr08	16271090	16270997	Bin1064	Chr08	16.021	8.25814	14.714	16.928	local
sRNA.cluster.107465	Chr08	16382593	16382690	Bin1064	Chr08	16.021	15.8014	15.874	16.495	local
sRNA.cluster.61521	Chr03	23405495	23405416	Bin1064	Chr08	16.021	10.5836	14.714	16.928	distant
sRNA.cluster.178194	Chr08	16330523	16330603	Bin1064	Chr08	16.021	16.1585	15.502	16.495	local
sRNA.cluster.58059	Chr08	14881753	14881891	Bin1064	Chr08	16.021	25.7136	15.874	16.495	distant
sRNA.cluster.59948	Chr08	16276390	16276305	Bin1064	Chr08	16.021	24.371	15.502	16.495	local
sRNA.cluster.180208	Chr08	16042218	16042276	Bin1064	Chr08	16.021	26.0692	15.502	16.495	local
sRNA.cluster.56418	Chr08	16300990	16301063	Bin1064	Chr08	16.021	26.3134	14.926	16.495	local
sRNA.cluster.115703	Chr08	16610454	16610516	Bin1064	Chr08	16.021	9.30513	14.714	16.928	local
sRNA.cluster.178399	Chr08	17233613	17233538	Bin1064	Chr08	16.021	9.17993	15.874	17.563	local
sRNA.cluster.175611	Chr08	16124362	16124431	Bin1064	Chr08	16.021	33.1261	15.502	16.495	local
sRNA.cluster.9338	Chr08	16288316	16288412	Bin1064	Chr08	16.021	48.4594	15.874	16.495	local
sRNA.cluster.166125	Chr08	16904563	16904660	Bin1065	Chr08	16.495	26.6976	16.021	16.991	local
sRNA.cluster.127765	Chr08	16899645	16899700	Bin1065	Chr08	16.495	40.3762	16.021	16.928	local
sRNA.cluster.122	Chr02	1415658	1416057	Bin1065	Chr08	16.495	5.74434	14.156	17.563	distant
sRNA.cluster.3443	Chr05	17607365	17607528	Bin1065	Chr08	16.495	6.6624	14.926	17	distant
sRNA.cluster.180562	Chr05	2850399	2850516	Bin1065	Chr08	16.495	23.8394	16.021	16.928	distant
sRNA.cluster.127915	Chr08	16751512	16751583	Bin1065	Chr08	16.495	22.2609	16.021	16.991	local
sRNA.cluster.4267	Chr08	16816079	16816211	Bin1065	Chr08	16.495	53.4704	16.021	16.928	local
sRNA.cluster.86665	Chr08	15514935	15514859	Bin1065	Chr08	16.495	20.5382	16.021	17.078	distant
sRNA.cluster.54935	Chr08	16805003	16804934	Bin1065	Chr08	16.495	24.9263	16.021	16.928	local
sRNA.cluster.179383	Chr08	16707537	16707476	Bin1065	Chr08	16.495	16.9397	16.021	16.991	local
sRNA.cluster.93605	Chr08	16689203	16689129	Bin1065	Chr08	16.495	19.9036	16.021	16.928	local
sRNA.cluster.136083	Chr08	16751735	16751636	Bin1065	Chr08	16.495	34.0053	16.021	17	local
sRNA.cluster.81091	Chr08	17236098	17236198	Bin1065	Chr08	16.495	19.1314	16.021	16.991	distant
sRNA.cluster.54648	Chr08	15839155	15839088	Bin1065	Chr08	16.495	15.3562	14.926	17.078	local
sRNA.cluster.179883	Chr08	16816298	16816404	Bin1065	Chr08	16.495	29.8216	16.021	16.991	local
sRNA.cluster.15486	Chr08	16677641	16677509	Bin1065	Chr08	16.495	14.32	15.874	17.563	local
sRNA.cluster.25948	Chr08	16774347	16774276	Bin1065	Chr08	16.495	24.295	16.021	16.991	local
sRNA.cluster.58272	Chr08	15838650	15838798	Bin1065	Chr08	16.495	10.5668	14.714	16.928	local
sRNA.cluster.73054	Chr08	16917569	16917660	Bin1065	Chr08	16.495	12.6162	15.502	17.078	local
sRNA.cluster.96883	Chr08	15885077	15884982	Bin1065	Chr08	16.495	5.03993	14.926	17.563	local
sRNA.cluster.380534	Chr08	16708946	16709006	Bin1065	Chr08	16.495	29.5184	16.021	16.991	local
sRNA.cluster.55041	Chr08	16121850	16121771	Bin1065	Chr08	16.495	12.5885	15.502	17.563	local
sRNA.cluster.179550	Chr08	16990039	16990121	Bin1065	Chr08	16.495	13.5514	14.714	16.928	distant
sRNA.cluster.122399	Chr08	16784685	16784801	Bin1065	Chr08	16.495	14.6996	16.021	16.991	local
sRNA.cluster.375035	Chr08	15809822	15809692	Bin1065	Chr08	16.495	15.9745	15.874	17.078	distant
sRNA.cluster.8175	Chr08	16916000	16916078	Bin1065	Chr08	16.495	32.0754	16.021	16.928	local
sRNA.cluster.36538	Chr08	15884531	15884675	Bin1065	Chr08	16.495	11.3311	14.926	17	local
sRNA.cluster.4737	Chr08	16899057	16898867	Bin1065	Chr08	16.495	28.7459	16.021	16.991	local
sRNA.cluster.94455	Chr08	16467421	16467478	Bin1065	Chr08	16.495	15.9757	15.502	17	local
sRNA.cluster.7428	Chr08	16643153	16643306	Bin1065	Chr08	16.495	9.40379	15.502	16.991	local
sRNA.cluster.19881	Chr01	2609937	2610095	Bin1066	Chr08	16.928	24.6558	16.021	16.991	distant
sRNA.cluster.27674	Chr08	16966602	16966448	Bin1066	Chr08	16.928	31.7248	16.495	16.991	local
sRNA.cluster.391716	Chr04	20130644	20130697	Bin1066	Chr08	16.928	5.60749	15.874	17.563	distant
sRNA.cluster.105917	Chr08	16979758	16979652	Bin1066	Chr08	16.928	32.6891	16.021	16.991	local
sRNA.cluster.31499	Chr08	16970913	16970846	Bin1066	Chr08	16.928	15.2613	16.021	17	local
sRNA.cluster.115930	Chr08	16966371	16966435	Bin1066	Chr08	16.928	9.80587	15.874	17	local
sRNA.cluster.82062	Chr08	16921554	16921626	Bin1066	Chr08	16.928	29.0084	16.021	16.991	local
sRNA.cluster.64822	Chr02	34530901	34530824	Bin1066	Chr08	16.928	5.06052	16.021	17.078	distant
sRNA.cluster.131523	Chr08	16865734	16865674	Bin1066	Chr08	16.928	7.71533	15.874	17	local
sRNA.cluster.109735	Chr08	17138319	17138251	Bin1066	Chr08	16.928	5.83719	15.874	17.848	local
sRNA.cluster.99650	Chr08	16972775	16972720	Bin1066	Chr08	16.928	24.7386	16.021	17.078	local
sRNA.cluster.80409	Chr08	16993943	16994041	Bin1066	Chr08	16.928	18.0911	16.021	16.991	distant
sRNA.cluster.33881	Chr08	16708387	16708240	Bin1066	Chr08	16.928	7.37977	15.874	17.563	local
sRNA.cluster.35803	Chr08	16774432	16774364	Bin1066	Chr08	16.928	8.60824	15.874	17.078	local
sRNA.cluster.33031	Chr08	16968025	16968135	Bin1066	Chr08	16.928	33.8249	16.021	16.991	local
sRNA.cluster.45948	Chr12	21835987	21836114	Bin1066	Chr08	16.928	5.7351	15.874	17.911	distant
sRNA.cluster.158943	Chr04	11962812	11962751	Bin1066	Chr08	16.928	39.7251	16.495	17	distant
sRNA.cluster.139718	Chr07	3278961	3279088	Bin1066	Chr08	16.928	5.94876	16.021	17.911	distant
sRNA.cluster.44534	Chr08	16975423	16975330	Bin1066	Chr08	16.928	29.9821	16.021	17	local
sRNA.cluster.20731	Chr08	17107258	17107184	Bin1067	Chr08	16.991	31.6075	16.021	17.078	distant
sRNA.cluster.114096	Chr08	15451626	15451572	Bin1067	Chr08	16.991	12.7497	16.021	17.078	distant
sRNA.cluster.153830	Chr08	16995511	16995592	Bin1067	Chr08	16.991	28.1294	16.495	17.078	local
sRNA.cluster.112288	Chr08	15403243	15403427	Bin1067	Chr08	16.991	7.37137	16.495	17.563	distant
sRNA.cluster.177157	Chr08	17015872	17015810	Bin1067	Chr08	16.991	30.1031	16.928	17.078	local
sRNA.cluster.33707	Chr08	16456716	16456828	Bin1067	Chr08	16.991	8.22528	15.874	17.078	local
sRNA.cluster.49998	Chr08	16725943	16726040	Bin1068	Chr08	17	17.4138	16.495	17.078	local
sRNA.cluster.48028	Chr04	25349231	25349155	Bin1068	Chr08	17	5.30166	16.021	17.563	distant
sRNA.cluster.175690	Chr08	15770359	15770431	Bin1068	Chr08	17	8.55241	16.021	17.563	distant
sRNA.cluster.49710	Chr08	16904606	16904460	Bin1068	Chr08	17	12.2431	15.874	17.078	local
sRNA.cluster.41504	Chr08	17151735	17151652	Bin1068	Chr08	17	9.03617	16.495	17.563	local
sRNA.cluster.79217	Chr08	17015902	17015993	Bin1068	Chr08	17	13.6703	16.021	17.078	local
sRNA.cluster.43583	Chr06	16969880	16969940	Bin1068	Chr08	17	5.14815	16.928	17.078	distant
sRNA.cluster.164207	Chr08	17107258	17107194	Bin1068	Chr08	17	8.25771	16.495	17.563	local
sRNA.cluster.93121	Chr08	16999443	16999519	Bin1068	Chr08	17	7.24123	15.874	17.563	local
sRNA.cluster.142013	Chr08	7935220	7935275	Bin1068	Chr08	17	6.66662	16.928	17.563	distant
sRNA.cluster.28036	Chr08	19021527	19021444	Bin1068	Chr08	17	5.03219	16.021	18.328	distant
sRNA.cluster.122314	Chr08	17049052	17048938	Bin1068	Chr08	17	24.0459	16.495	17.563	local
sRNA.cluster.109266	Chr08	17044547	17044492	Bin1068	Chr08	17	5.61497	16.021	17.563	local
sRNA.cluster.3250	Chr08	13438817	13439027	Bin1068	Chr08	17	9.84019	16.021	17.563	distant
sRNA.cluster.156144	Chr01	19672597	19672684	Bin1068	Chr08	17	10.4906	16.021	17.563	distant
sRNA.cluster.43449	Chr08	17114300	17114489	Bin1068	Chr08	17	11.6874	15.874	17.078	distant
sRNA.cluster.84080	Chr08	17042021	17041937	Bin1069	Chr08	17.078	27.2477	16.991	17.563	local
sRNA.cluster.67617	Chr01	33628052	33627965	Bin1069	Chr08	17.078	9.21391	17	17.563	distant
sRNA.cluster.100040	Chr08	17130944	17131115	Bin1069	Chr08	17.078	23.9259	17	17.563	local
sRNA.cluster.10212	Chr08	17121903	17121993	Bin1069	Chr08	17.078	38.1586	17	17.563	local
sRNA.cluster.90514	Chr08	17096599	17096678	Bin1069	Chr08	17.078	23.4059	17	17.563	local
sRNA.cluster.23708	Chr08	17200762	17200673	Bin1069	Chr08	17.078	40.6057	17	17.563	local
sRNA.cluster.91283	Chr02	11745780	11745853	Bin1069	Chr08	17.078	5.00208	16.021	18.328	distant
sRNA.cluster.34519	Chr08	17147108	17147047	Bin1069	Chr08	17.078	32.8645	17	17.563	local
sRNA.cluster.25208	Chr08	17335908	17335696	Bin1069	Chr08	17.078	6.25495	16.021	17.563	local
sRNA.cluster.49640	Chr08	17213921	17213805	Bin1069	Chr08	17.078	22.6272	17	17.563	local
sRNA.cluster.175253	Chr08	17211971	17211886	Bin1069	Chr08	17.078	13.0357	16.495	17.563	local
sRNA.cluster.110222	Chr06	12829623	12829487	Bin1069	Chr08	17.078	5.39371	17	18.328	distant
sRNA.cluster.118057	Chr08	17200883	17200969	Bin1069	Chr08	17.078	36.6403	17	17.563	local
sRNA.cluster.107328	Chr07	14894277	14894374	Bin1069	Chr08	17.078	6.9996	16.991	17.563	distant
sRNA.cluster.11035	Chr08	17121697	17121793	Bin1069	Chr08	17.078	24.491	16.928	17.563	local
sRNA.cluster.108552	Chr08	17165288	17165187	Bin1069	Chr08	17.078	26.219	17	17.563	local
sRNA.cluster.21065	Chr08	17130867	17130950	Bin1069	Chr08	17.078	19.771	16.991	17.563	local
sRNA.cluster.43614	Chr08	17598230	17598178	Bin1069	Chr08	17.078	5.3543	16.991	18.328	local
sRNA.cluster.165078	Chr08	17173291	17173226	Bin1069	Chr08	17.078	26.4212	17	17.563	local
sRNA.cluster.31770	Chr08	17106940	17107009	Bin1069	Chr08	17.078	52.1137	17	17.563	local
sRNA.cluster.50914	Chr09	19217495	19217579	Bin1069	Chr08	17.078	17.5412	17	17.563	distant
sRNA.cluster.30733	Chr08	16338320	16338417	Bin1069	Chr08	17.078	5.0033	15.874	18.328	local
sRNA.cluster.54281	Chr08	17130902	17130830	Bin1069	Chr08	17.078	50.0823	17	17.563	local
sRNA.cluster.56886	Chr08	17090959	17090882	Bin1069	Chr08	17.078	25.4698	16.928	17.563	local
sRNA.cluster.384271	Chr08	17095488	17095552	Bin1069	Chr08	17.078	15.6127	17	17.563	local
sRNA.cluster.7892	Chr08	17091644	17091852	Bin1069	Chr08	17.078	40.4238	17	17.563	local
sRNA.cluster.186588	Chr08	17151537	17151450	Bin1069	Chr08	17.078	7.33289	16.021	17.563	local
sRNA.cluster.178638	Chr08	17179615	17179546	Bin1069	Chr08	17.078	21.9148	17	17.563	local
sRNA.cluster.46200	Chr01	21653370	21653531	Bin107	Chr01	21.651	16.8882	21.569	21.819	local
sRNA.cluster.175422	Chr11	13912887	13912834	Bin107	Chr01	21.651	14.3561	21.569	21.791	distant
sRNA.cluster.59500	Chr01	8594401	8594251	Bin107	Chr01	21.651	19.0753	21.569	21.922	distant
sRNA.cluster.100538	Chr01	21654144	21654203	Bin107	Chr01	21.651	15.0315	21.586	22.002	local
sRNA.cluster.63375	Chr01	21593566	21593431	Bin107	Chr01	21.651	13.0453	21.569	22.002	local
sRNA.cluster.144803	Chr01	8754080	8754135	Bin107	Chr01	21.651	27.1655	21.586	21.689	distant
sRNA.cluster.16803	Chr01	21685099	21685027	Bin107	Chr01	21.651	26.4663	21.586	21.791	local
sRNA.cluster.44786	Chr01	21585611	21585515	Bin107	Chr01	21.651	31.5232	21.586	21.689	distant
sRNA.cluster.55308	Chr01	21628615	21628552	Bin107	Chr01	21.651	24.7155	21.569	21.819	local
sRNA.cluster.49997	Chr01	21676591	21676494	Bin107	Chr01	21.651	16.2022	21.569	21.819	local
sRNA.cluster.185053	Chr01	21693115	21693193	Bin107	Chr01	21.651	17.1919	21.586	21.689	distant
sRNA.cluster.21409	Chr01	21637850	21637707	Bin107	Chr01	21.651	34.7319	21.586	21.689	local
sRNA.cluster.155792	Chr01	27488436	27488527	Bin107	Chr01	21.651	5.65267	21.569	21.819	distant
sRNA.cluster.187047	Chr01	21714125	21714190	Bin107	Chr01	21.651	20.2765	21.569	21.876	local
sRNA.cluster.76089	Chr08	19105620	19105692	Bin1070	Chr08	17.563	5.71363	17.078	18.805	distant
sRNA.cluster.175241	Chr06	28251811	28251899	Bin1070	Chr08	17.563	5.86982	17.078	19.288	distant
sRNA.cluster.98916	Chr02	8063027	8062973	Bin1070	Chr08	17.563	13.9616	17.078	18.328	distant
sRNA.cluster.47299	Chr08	17675669	17675739	Bin1070	Chr08	17.563	17.9376	17.078	17.848	local
sRNA.cluster.121923	Chr08	17843983	17843880	Bin1070	Chr08	17.563	34.0088	17.078	17.848	local
sRNA.cluster.20385	Chr08	18989015	18989161	Bin1070	Chr08	17.563	5.53143	17	18.435	distant
sRNA.cluster.103615	Chr08	17772673	17772611	Bin1070	Chr08	17.563	5.10528	17.078	18.88	local
sRNA.cluster.182542	Chr08	16996742	16996677	Bin1070	Chr08	17.563	6.65749	17.078	18.805	distant
sRNA.cluster.26637	Chr08	17187875	17187759	Bin1070	Chr08	17.563	5.0324	17	18.805	local
sRNA.cluster.184553	Chr12	7700582	7700524	Bin1071	Chr08	17.848	26.7982	17.563	18.805	distant
sRNA.cluster.49185	Chr10	21403028	21402930	Bin1071	Chr08	17.848	5.57615	16.991	18.328	distant
sRNA.cluster.85795	Chr10	15104477	15104557	Bin1071	Chr08	17.848	11.8674	17.078	18.507	distant
sRNA.cluster.2692	Chr08	17802859	17802719	Bin1071	Chr08	17.848	6.73189	17.078	18.805	local
sRNA.cluster.82511	Chr08	18272057	18271984	Bin1071	Chr08	17.848	30.7592	17.563	18.328	local
sRNA.cluster.145206	Chr08	19076748	19076810	Bin1071	Chr08	17.848	16.7177	17.078	18.328	distant
sRNA.cluster.179634	Chr08	17813521	17813458	Bin1071	Chr08	17.848	12.77	17.078	18.88	local
sRNA.cluster.57782	Chr08	18708915	18709027	Bin1071	Chr08	17.848	13.7685	17.078	18.88	local
sRNA.cluster.5397	Chr08	17865230	17865143	Bin1071	Chr08	17.848	32.2549	17.563	17.911	local
sRNA.cluster.152774	Chr09	14660873	14660955	Bin1071	Chr08	17.848	5.40696	17.078	18.88	distant
sRNA.cluster.15931	Chr08	17894042	17893905	Bin1071	Chr08	17.848	45.0626	17.563	18.328	local
sRNA.cluster.201462	Chr05	17721665	17721557	Bin1071	Chr08	17.848	5.47086	17.078	18.936	distant
sRNA.cluster.73256	Chr11	7922074	7922156	Bin1071	Chr08	17.848	7.82236	17.078	18.88	distant
sRNA.cluster.101694	Chr08	17790101	17790174	Bin1071	Chr08	17.848	16.3286	17.078	18.435	local
sRNA.cluster.159940	Chr12	7700757	7700890	Bin1071	Chr08	17.848	9.50928	17.563	18.507	distant
sRNA.cluster.184949	Chr08	17913559	17913491	Bin1071	Chr08	17.848	18.2843	17.563	18.805	local
sRNA.cluster.59083	Chr08	18071242	18071316	Bin1072	Chr08	17.911	27.8161	17.078	18.435	local
sRNA.cluster.108218	Chr08	17973778	17973894	Bin1072	Chr08	17.911	23.0211	17.078	18.88	local
sRNA.cluster.37649	Chr08	18178880	18178809	Bin1072	Chr08	17.911	46.8664	17.848	18.328	local
sRNA.cluster.34117	Chr08	18302228	18302166	Bin1072	Chr08	17.911	29.7488	17.848	18.328	local
sRNA.cluster.104750	Chr08	17936708	17936630	Bin1072	Chr08	17.911	49.9007	17.848	18.328	local
sRNA.cluster.386927	Chr08	18200097	18200180	Bin1072	Chr08	17.911	34.9388	17.848	18.328	local
sRNA.cluster.98048	Chr08	18085190	18085305	Bin1072	Chr08	17.911	18.5897	17.848	18.328	local
sRNA.cluster.177370	Chr08	18139157	18139221	Bin1072	Chr08	17.911	33.7458	17.563	18.328	local
sRNA.cluster.187971	Chr06	16783971	16784031	Bin1072	Chr08	17.911	13.5311	17.078	18.805	distant
sRNA.cluster.200928	Chr08	17915142	17915078	Bin1072	Chr08	17.911	17.2637	17.563	18.435	local
sRNA.cluster.12217	Chr08	18091789	18091685	Bin1072	Chr08	17.911	34.7452	17.078	18.435	local
sRNA.cluster.82254	Chr08	18196636	18196571	Bin1072	Chr08	17.911	37.4191	17.563	18.328	local
sRNA.cluster.18201	Chr08	17914649	17914525	Bin1072	Chr08	17.911	52.3612	17.848	18.328	local
sRNA.cluster.145249	Chr08	18186674	18186621	Bin1072	Chr08	17.911	25.0834	17.563	18.435	local
sRNA.cluster.227278	Chr08	17987364	17987279	Bin1072	Chr08	17.911	18.8652	17.848	18.805	local
sRNA.cluster.61798	Chr08	18113838	18113746	Bin1072	Chr08	17.911	29.8897	17.848	18.328	local
sRNA.cluster.45908	Chr08	18091920	18092032	Bin1072	Chr08	17.911	48.865	17.563	18.328	local
sRNA.cluster.390638	Chr08	18070139	18070033	Bin1072	Chr08	17.911	21.1101	17.848	18.507	local
sRNA.cluster.134340	Chr08	17920161	17920249	Bin1072	Chr08	17.911	40.2432	17.848	18.328	local
sRNA.cluster.191646	Chr08	17920616	17920703	Bin1072	Chr08	17.911	16.0973	17.848	18.435	local
sRNA.cluster.137620	Chr08	17920728	17920820	Bin1072	Chr08	17.911	21.9824	17.563	18.507	local
sRNA.cluster.88909	Chr02	10165441	10165601	Bin1072	Chr08	17.911	17.2871	17.563	18.507	distant
sRNA.cluster.10854	Chr08	18187587	18187506	Bin1072	Chr08	17.911	39.0449	17.848	18.328	local
sRNA.cluster.4512	Chr08	18021139	18021038	Bin1072	Chr08	17.911	18.5432	17.848	18.328	local
sRNA.cluster.177998	Chr08	18254743	18254822	Bin1072	Chr08	17.911	37.9495	17.563	18.328	local
sRNA.cluster.72664	Chr08	18092176	18092087	Bin1072	Chr08	17.911	23.2214	17.848	18.88	local
sRNA.cluster.18264	Chr08	17914460	17914362	Bin1072	Chr08	17.911	29.8573	17.563	18.435	local
sRNA.cluster.14296	Chr08	18039573	18039653	Bin1072	Chr08	17.911	28.3829	17.848	18.328	local
sRNA.cluster.182274	Chr08	18085120	18085196	Bin1072	Chr08	17.911	15.8725	17.078	18.507	local
sRNA.cluster.38020	Chr08	18009751	18009817	Bin1072	Chr08	17.911	43.1375	17.848	18.328	local
sRNA.cluster.197771	Chr08	17936545	17936485	Bin1072	Chr08	17.911	16.1281	17.563	18.435	local
sRNA.cluster.53327	Chr08	18068720	18068814	Bin1072	Chr08	17.911	16.5075	17.078	18.88	local
sRNA.cluster.177784	Chr08	17967486	17967405	Bin1072	Chr08	17.911	26.8439	17.848	18.328	local
sRNA.cluster.161455	Chr08	18053963	18054071	Bin1072	Chr08	17.911	37.5123	17.848	18.328	local
sRNA.cluster.142842	Chr08	18827195	18827251	Bin1072	Chr08	17.911	20.8579	17.563	18.435	distant
sRNA.cluster.69473	Chr08	18093903	18093991	Bin1072	Chr08	17.911	34.2418	17.848	18.328	local
sRNA.cluster.19165	Chr08	18197348	18197452	Bin1072	Chr08	17.911	59.4242	17.848	18.328	local
sRNA.cluster.168281	Chr08	18014208	18014131	Bin1072	Chr08	17.911	42.2285	17.848	18.328	local
sRNA.cluster.191866	Chr08	18157768	18157707	Bin1072	Chr08	17.911	23.288	17.563	18.805	local
sRNA.cluster.126981	Chr04	25585917	25585978	Bin1072	Chr08	17.911	9.0228	17	18.805	distant
sRNA.cluster.118817	Chr08	18213838	18213758	Bin1072	Chr08	17.911	43.5107	17.848	18.328	local
sRNA.cluster.74378	Chr01	767581	767700	Bin1072	Chr08	17.911	6.06527	17.078	18.936	distant
sRNA.cluster.65434	Chr08	17920526	17920462	Bin1072	Chr08	17.911	20.2199	17.563	18.435	local
sRNA.cluster.11564	Chr08	18178730	18178834	Bin1072	Chr08	17.911	10.2123	17.078	18.936	local
sRNA.cluster.62774	Chr08	18016014	18016142	Bin1072	Chr08	17.911	20.884	17.563	18.435	local
sRNA.cluster.9567	Chr08	18482937	18483044	Bin1072	Chr08	17.911	39.6213	17.848	18.328	distant
sRNA.cluster.23703	Chr08	18140111	18140048	Bin1072	Chr08	17.911	37.7917	17.563	18.328	local
sRNA.cluster.5503	Chr08	18213909	18213826	Bin1072	Chr08	17.911	43.1815	17.848	18.328	local
sRNA.cluster.166976	Chr08	18072241	18072303	Bin1072	Chr08	17.911	8.77342	17.078	18.328	local
sRNA.cluster.20047	Chr08	18015412	18015267	Bin1072	Chr08	17.911	14.3611	17.563	18.507	local
sRNA.cluster.122475	Chr08	18113886	18114004	Bin1072	Chr08	17.911	21.9211	17.848	18.435	local
sRNA.cluster.79583	Chr08	18072179	18072079	Bin1072	Chr08	17.911	34.9659	17.563	18.328	local
sRNA.cluster.92929	Chr08	18086349	18086280	Bin1072	Chr08	17.911	32.6059	17.563	18.328	local
sRNA.cluster.28236	Chr08	18154147	18154061	Bin1072	Chr08	17.911	26.3991	17.563	18.507	local
sRNA.cluster.158923	Chr08	18656719	18656781	Bin1072	Chr08	17.911	11.9396	17.563	18.88	local
sRNA.cluster.106000	Chr08	18325656	18325561	Bin1072	Chr08	17.911	18.2008	17.848	18.328	local
sRNA.cluster.221657	Chr08	18378834	18378776	Bin1072	Chr08	17.911	21.8967	17.563	18.435	local
sRNA.cluster.110858	Chr08	18069873	18069934	Bin1072	Chr08	17.911	22.2877	17.848	18.435	local
sRNA.cluster.118140	Chr08	18042106	18042186	Bin1072	Chr08	17.911	36.4026	17.848	18.328	local
sRNA.cluster.393286	Chr09	19216934	19216874	Bin1072	Chr08	17.911	6.58236	17.078	18.936	distant
sRNA.cluster.101821	Chr08	18021919	18021858	Bin1072	Chr08	17.911	31.4199	17.848	18.435	local
sRNA.cluster.36461	Chr08	18042378	18042483	Bin1072	Chr08	17.911	18.754	17.563	18.435	local
sRNA.cluster.78914	Chr05	3762435	3762495	Bin1072	Chr08	17.911	31.201	17.848	18.328	distant
sRNA.cluster.8568	Chr08	18461511	18461335	Bin1073	Chr08	18.328	39.8149	17.911	18.435	distant
sRNA.cluster.74469	Chr08	18613376	18613251	Bin1073	Chr08	18.328	14.8368	17.563	18.805	local
sRNA.cluster.48182	Chr08	18657692	18657768	Bin1073	Chr08	18.328	5.75014	17.078	19.288	local
sRNA.cluster.185491	Chr07	19368092	19368161	Bin1073	Chr08	18.328	5.35066	17.563	18.88	distant
sRNA.cluster.82451	Chr08	18181652	18181716	Bin1073	Chr08	18.328	21.0496	17.563	18.507	local
sRNA.cluster.108224	Chr08	18340442	18340359	Bin1073	Chr08	18.328	22.8776	17.848	18.507	local
sRNA.cluster.79952	Chr01	21366915	21367005	Bin1073	Chr08	18.328	10.9581	17.078	18.88	distant
sRNA.cluster.175532	Chr08	18295470	18295530	Bin1073	Chr08	18.328	7.18243	17.078	18.88	local
sRNA.cluster.113670	Chr08	18785004	18785072	Bin1073	Chr08	18.328	23.9406	17.911	18.507	distant
sRNA.cluster.105420	Chr08	18068203	18068134	Bin1073	Chr08	18.328	25.6261	17.848	18.435	local
sRNA.cluster.67964	Chr07	3176631	3176720	Bin1073	Chr08	18.328	5.14587	17.078	18.805	distant
sRNA.cluster.90542	Chr04	29340656	29340598	Bin1073	Chr08	18.328	11.0258	17.563	18.936	distant
sRNA.cluster.193867	Chr08	18487006	18486926	Bin1073	Chr08	18.328	14.7765	17.848	18.805	local
sRNA.cluster.86802	Chr08	18494438	18494362	Bin1073	Chr08	18.328	8.92784	17.078	18.936	local
sRNA.cluster.102496	Chr01	32018288	32018359	Bin1073	Chr08	18.328	31.0115	17.911	18.507	distant
sRNA.cluster.16126	Chr08	18461371	18461223	Bin1073	Chr08	18.328	42.3383	17.911	18.435	distant
sRNA.cluster.53463	Chr08	18416285	18416181	Bin1073	Chr08	18.328	25.4676	17.078	18.435	local
sRNA.cluster.39827	Chr08	18416762	18416695	Bin1073	Chr08	18.328	36.7087	17.911	18.435	local
sRNA.cluster.105944	Chr08	18039013	18038893	Bin1073	Chr08	18.328	8.14959	17.078	18.88	local
sRNA.cluster.32188	Chr02	31015729	31015675	Bin1073	Chr08	18.328	26.9258	17.848	18.435	distant
sRNA.cluster.181132	Chr08	18458661	18458599	Bin1073	Chr08	18.328	29.1636	17.848	18.435	distant
sRNA.cluster.394397	Chr04	24114291	24114232	Bin1073	Chr08	18.328	39.7188	17.848	18.435	distant
sRNA.cluster.58256	Chr08	18708857	18708736	Bin1073	Chr08	18.328	25.1381	17.848	18.435	distant
sRNA.cluster.170729	Chr04	902922	902989	Bin1073	Chr08	18.328	27.8625	17.848	18.435	distant
sRNA.cluster.51532	Chr08	18113442	18113497	Bin1073	Chr08	18.328	27.1782	17.848	18.435	local
sRNA.cluster.23775	Chr08	18484782	18484875	Bin1073	Chr08	18.328	23.9497	17.911	18.507	local
sRNA.cluster.106009	Chr08	18212993	18213088	Bin1073	Chr08	18.328	12.8745	17.078	18.953	local
sRNA.cluster.31832	Chr08	18862936	18862870	Bin1073	Chr08	18.328	6.41677	17.911	18.88	local
sRNA.cluster.42935	Chr08	18516397	18516476	Bin1073	Chr08	18.328	6.56927	17.078	18.88	local
sRNA.cluster.100815	Chr08	18635806	18635740	Bin1073	Chr08	18.328	11.7227	17.078	18.805	local
sRNA.cluster.81125	Chr08	18084372	18084269	Bin1074	Chr08	18.435	9.85411	17.563	18.88	local
sRNA.cluster.30179	Chr08	18087713	18087784	Bin1074	Chr08	18.435	22.8787	17.911	18.507	local
sRNA.cluster.159646	Chr07	18136737	18136621	Bin1074	Chr08	18.435	5.19634	17.078	18.936	distant
sRNA.cluster.47835	Chr10	17502644	17502562	Bin1074	Chr08	18.435	6.004	17.078	19.288	distant
sRNA.cluster.60786	Chr08	18502583	18502520	Bin1074	Chr08	18.435	18.4982	17.563	18.805	local
sRNA.cluster.372463	Chr08	18451506	18451564	Bin1074	Chr08	18.435	19.1983	17.078	18.507	local
sRNA.cluster.3669	Chr04	14878370	14878518	Bin1075	Chr08	18.484	18.2547	17.848	18.507	distant
sRNA.cluster.66703	Chr08	18373238	18373328	Bin1075	Chr08	18.484	31.6535	17.563	18.507	local
sRNA.cluster.25125	Chr08	18458294	18458475	Bin1075	Chr08	18.484	13.0869	17.078	18.805	local
sRNA.cluster.89871	Chr08	18439887	18439960	Bin1075	Chr08	18.484	9.63126	17.078	18.88	local
sRNA.cluster.38397	Chr08	18378897	18378811	Bin1075	Chr08	18.484	23.5696	17.848	18.507	local
sRNA.cluster.42007	Chr06	26587557	26587465	Bin1075	Chr08	18.484	5.54441	17.078	19.288	distant
sRNA.cluster.66521	Chr12	2465693	2465787	Bin1075	Chr08	18.484	6.14042	17.563	18.805	distant
sRNA.cluster.122940	Chr08	18572676	18572617	Bin1076	Chr08	18.507	18.3989	17.848	18.88	local
sRNA.cluster.140986	Chr08	18577792	18577604	Bin1076	Chr08	18.507	21.7234	18.484	18.805	local
sRNA.cluster.75906	Chr08	17937879	17937937	Bin1076	Chr08	18.507	33.451	18.435	18.88	distant
sRNA.cluster.127446	Chr08	18538359	18538432	Bin1076	Chr08	18.507	15.2016	18.484	18.88	local
sRNA.cluster.181259	Chr08	18782922	18782979	Bin1076	Chr08	18.507	32.7822	18.484	18.88	local
sRNA.cluster.147983	Chr08	18570641	18570709	Bin1076	Chr08	18.507	16.078	17.848	18.805	local
sRNA.cluster.101154	Chr08	18578881	18578938	Bin1076	Chr08	18.507	16.3452	17.911	18.88	local
sRNA.cluster.109347	Chr05	18719200	18719287	Bin1076	Chr08	18.507	21.0657	18.484	18.805	distant
sRNA.cluster.119731	Chr08	18591908	18592017	Bin1076	Chr08	18.507	37.4626	18.484	18.805	local
sRNA.cluster.386740	Chr08	18540568	18540638	Bin1076	Chr08	18.507	10.3773	18.484	18.88	local
sRNA.cluster.134954	Chr08	18828516	18828621	Bin1076	Chr08	18.507	27.0024	18.484	18.805	distant
sRNA.cluster.171586	Chr08	18521396	18521337	Bin1076	Chr08	18.507	24.226	18.484	18.88	local
sRNA.cluster.122040	Chr05	18051929	18051807	Bin1076	Chr08	18.507	12.5059	17.848	18.936	distant
sRNA.cluster.7783	Chr08	18785332	18785239	Bin1076	Chr08	18.507	19.8614	18.484	18.88	local
sRNA.cluster.93127	Chr08	18570656	18570574	Bin1076	Chr08	18.507	19.2741	18.484	18.88	local
sRNA.cluster.98584	Chr11	6261313	6261191	Bin1076	Chr08	18.507	5.50895	17.563	18.88	distant
sRNA.cluster.154060	Chr08	18520796	18520724	Bin1076	Chr08	18.507	11.174	17.078	18.953	local
sRNA.cluster.41097	Chr08	18785936	18785864	Bin1076	Chr08	18.507	19.2594	17.563	18.88	local
sRNA.cluster.43850	Chr08	18667398	18667466	Bin1076	Chr08	18.507	12.4098	18.484	18.953	local
sRNA.cluster.30882	Chr08	18637144	18637336	Bin1076	Chr08	18.507	40.0867	18.484	18.805	local
sRNA.cluster.114361	Chr08	18572155	18572090	Bin1076	Chr08	18.507	14.0555	18.484	18.936	local
sRNA.cluster.394412	Chr08	18612164	18612105	Bin1076	Chr08	18.507	29.8242	18.484	18.88	local
sRNA.cluster.95995	Chr08	18827540	18827645	Bin1076	Chr08	18.507	18.1021	17.911	18.88	local
sRNA.cluster.43609	Chr08	18548942	18549010	Bin1076	Chr08	18.507	23.1512	18.484	18.805	local
sRNA.cluster.144084	Chr08	18785924	18785980	Bin1076	Chr08	18.507	6.20091	17.078	19.288	local
sRNA.cluster.39418	Chr07	23930070	23929971	Bin1076	Chr08	18.507	5.20024	17.563	19.288	distant
sRNA.cluster.112760	Chr06	11599045	11599102	Bin1076	Chr08	18.507	6.34146	17.848	18.953	distant
sRNA.cluster.82864	Chr08	19149582	19149411	Bin1077	Chr08	18.805	10.6975	18.507	19.288	local
sRNA.cluster.6463	Chr08	18086831	18086976	Bin1077	Chr08	18.805	29.428	18.507	18.88	distant
sRNA.cluster.25394	Chr02	33697823	33697744	Bin1077	Chr08	18.805	5.02126	16.495	19.288	distant
sRNA.cluster.18367	Chr08	18819480	18819610	Bin1077	Chr08	18.805	7.80904	17.563	18.953	local
sRNA.cluster.29979	Chr08	18666006	18665917	Bin1077	Chr08	18.805	23.0474	18.484	18.936	local
sRNA.cluster.192394	Chr08	18557999	18557902	Bin1077	Chr08	18.805	11.2266	17.848	18.953	local
sRNA.cluster.88823	Chr08	18859800	18859693	Bin1077	Chr08	18.805	6.5458	17.911	18.936	local
sRNA.cluster.39006	Chr08	18378448	18378349	Bin1077	Chr08	18.805	28.5883	18.435	18.936	distant
sRNA.cluster.85321	Chr12	14620511	14620441	Bin1077	Chr08	18.805	14.2462	18.484	19.288	distant
sRNA.cluster.66901	Chr08	15770108	15770187	Bin1077	Chr08	18.805	5.20432	17.078	18.953	distant
sRNA.cluster.30340	Chr08	18819062	18819148	Bin1077	Chr08	18.805	25.7233	18.507	18.936	local
sRNA.cluster.185172	Chr04	20202117	20202205	Bin1077	Chr08	18.805	12.4695	17.563	18.88	distant
sRNA.cluster.75229	Chr08	18783075	18783143	Bin1077	Chr08	18.805	18.9637	18.484	18.953	local
sRNA.cluster.207913	Chr08	18249229	18249169	Bin1077	Chr08	18.805	8.57985	17.078	18.88	local
sRNA.cluster.69082	Chr08	19010905	19010750	Bin1078	Chr08	18.88	15.2355	18.805	18.953	distant
sRNA.cluster.180863	Chr08	18520573	18520482	Bin1078	Chr08	18.88	7.32293	17.848	19.288	local
sRNA.cluster.194970	Chr08	18958305	18958241	Bin1078	Chr08	18.88	23.4452	18.507	18.953	distant
sRNA.cluster.135166	Chr08	18147334	18147416	Bin1078	Chr08	18.88	10.8416	17.078	18.936	local
sRNA.cluster.184389	Chr02	17247663	17247603	Bin1078	Chr08	18.88	5.06419	18.484	19.288	distant
sRNA.cluster.75738	Chr08	19065604	19065544	Bin1078	Chr08	18.88	10.2945	17.848	19.288	local
sRNA.cluster.45850	Chr08	18521671	18521791	Bin1078	Chr08	18.88	14.1955	17.848	18.953	local
sRNA.cluster.88975	Chr08	19090506	19090427	Bin1078	Chr08	18.88	9.41365	18.805	19.288	local
sRNA.cluster.40826	Chr03	34312342	34312405	Bin1078	Chr08	18.88	5.47641	18.805	19.288	distant
sRNA.cluster.39118	Chr08	18521555	18521447	Bin1078	Chr08	18.88	5.97741	17.848	19.288	local
sRNA.cluster.85479	Chr08	19108094	19108025	Bin1078	Chr08	18.88	23.6233	18.805	18.953	distant
sRNA.cluster.40676	Chr08	19095925	19096040	Bin1079	Chr08	18.936	23.0235	18.805	18.953	distant
sRNA.cluster.198322	Chr08	19108070	19107986	Bin1079	Chr08	18.936	16.3537	18.507	18.953	distant
sRNA.cluster.52284	Chr08	19090804	19090907	Bin1079	Chr08	18.936	26.2868	18.88	19.288	local
sRNA.cluster.9318	Chr08	18988920	18988825	Bin1079	Chr08	18.936	15.7714	18.805	18.953	distant
sRNA.cluster.1908	Chr08	18958295	18958174	Bin1079	Chr08	18.936	30.729	18.507	18.953	distant
sRNA.cluster.135370	Chr07	11293599	11293509	Bin1079	Chr08	18.936	5.35416	17.911	19.288	distant
sRNA.cluster.391353	Chr01	33827511	33827451	Bin1079	Chr08	18.936	5.44605	17.911	19.288	distant
sRNA.cluster.5372	Chr08	19095854	19095939	Bin1079	Chr08	18.936	27.6071	18.805	18.953	distant
sRNA.cluster.113792	Chr08	19024651	19024582	Bin1079	Chr08	18.936	35.2523	18.88	18.953	distant
sRNA.cluster.188429	Chr08	18959180	18959085	Bin1079	Chr08	18.936	11.3989	18.484	19.288	local
sRNA.cluster.3685	Chr08	17805137	17804990	Bin1079	Chr08	18.936	14.9012	18.484	19.288	distant
sRNA.cluster.75762	Chr10	17842372	17842280	Bin1079	Chr08	18.936	5.21359	18.805	19.288	distant
sRNA.cluster.3624	Chr01	21710023	21709888	Bin108	Chr01	21.689	38.0288	21.586	21.791	local
sRNA.cluster.19921	Chr01	21769033	21768910	Bin108	Chr01	21.689	61.4251	21.651	21.791	local
sRNA.cluster.58936	Chr01	21777334	21777400	Bin108	Chr01	21.689	32.2557	21.586	21.791	local
sRNA.cluster.21419	Chr01	21698456	21698608	Bin108	Chr01	21.689	6.36742	21.569	22.143	local
sRNA.cluster.156637	Chr01	21626395	21626291	Bin108	Chr01	21.689	16.4821	21.586	21.791	local
sRNA.cluster.170231	Chr09	20510794	20510732	Bin108	Chr01	21.689	5.17204	21.586	22.314	distant
sRNA.cluster.190284	Chr09	10231710	10231788	Bin108	Chr01	21.689	5.39133	21.569	21.876	distant
sRNA.cluster.182954	Chr08	19095683	19095746	Bin1080	Chr08	18.953	9.79826	18.805	19.288	local
sRNA.cluster.130637	Chr07	4119037	4118972	Bin1080	Chr08	18.953	5.74115	17.911	19.288	distant
sRNA.cluster.71175	Chr12	15275962	15275905	Bin1080	Chr08	18.953	6.01137	18.484	19.288	distant
sRNA.cluster.49950	Chr01	12168694	12168536	Bin1080	Chr08	18.953	5.309	18.507	19.288	distant
sRNA.cluster.44032	Chr08	18939336	18939402	Bin1080	Chr08	18.953	7.3542	18.805	19.288	local
sRNA.cluster.51523	Chr08	4094017	4093959	Bin1080	Chr08	18.953	11.4168	18.936	19.288	distant
sRNA.cluster.185338	Chr08	19103589	19103652	Bin1080	Chr08	18.953	8.27834	18.88	19.288	local
sRNA.cluster.46654	Chr08	18654572	18654494	Bin1080	Chr08	18.953	10.3511	18.936	19.288	distant
sRNA.cluster.11933	Chr07	8942316	8942211	Bin1080	Chr08	18.953	5.35324	18.484	19.288	distant
sRNA.cluster.80009	Chr08	7856136	7856019	Bin1080	Chr08	18.953	5.63504	18.936	19.288	distant
sRNA.cluster.190505	Chr07	7670343	7670411	Bin1081	Chr08	19.288	5.10495	18.953	19.856	distant
sRNA.cluster.174635	Chr08	20509971	20510055	Bin1081	Chr08	19.288	24.0804	18.953	19.856	distant
sRNA.cluster.391680	Chr08	19437065	19437006	Bin1081	Chr08	19.288	10.0057	18.953	19.856	local
sRNA.cluster.180683	Chr08	20629034	20628932	Bin1081	Chr08	19.288	6.40501	18.953	20.764	local
sRNA.cluster.53508	Chr09	13623162	13623267	Bin1081	Chr08	19.288	5.25611	18.953	20.764	distant
sRNA.cluster.32653	Chr08	3111131	3111057	Bin1081	Chr08	19.288	5.26064	18.953	20.764	distant
sRNA.cluster.98714	Chr08	19437012	19436946	Bin1081	Chr08	19.288	11.3705	18.953	19.856	local
sRNA.cluster.96765	Chr08	20116476	20116393	Bin1081	Chr08	19.288	10.7537	18.953	20.206	local
sRNA.cluster.117024	Chr05	816706	816605	Bin1081	Chr08	19.288	5.0689	18.953	20.206	distant
sRNA.cluster.137864	Chr08	19802431	19802351	Bin1081	Chr08	19.288	5.39144	18.953	19.856	local
sRNA.cluster.301	Chr08	10604836	10604693	Bin1082	Chr08	19.856	6.30091	19.288	21.135	distant
sRNA.cluster.31266	Chr08	21966180	21966321	Bin1082	Chr08	19.856	5.09636	18.953	21.135	distant
sRNA.cluster.67036	Chr06	3986042	3985921	Bin1082	Chr08	19.856	5.05868	18.953	20.206	distant
sRNA.cluster.182878	Chr08	21951700	21951771	Bin1083	Chr08	20.206	9.48533	19.288	21.135	distant
sRNA.cluster.50748	Chr07	21827528	21827713	Bin1083	Chr08	20.206	5.5249	19.288	21.809	distant
sRNA.cluster.172625	Chr06	26084111	26084172	Bin1083	Chr08	20.206	5.03583	18.953	21.135	distant
sRNA.cluster.190998	Chr02	32341313	32341402	Bin1083	Chr08	20.206	5.22206	19.288	21.135	distant
sRNA.cluster.68023	Chr08	21172725	21172830	Bin1084	Chr08	20.764	9.37727	19.856	21.135	distant
sRNA.cluster.36399	Chr08	21361208	21361066	Bin1084	Chr08	20.764	13.1454	19.856	21.135	distant
sRNA.cluster.90442	Chr08	21172691	21172747	Bin1084	Chr08	20.764	5.77453	19.288	21.809	local
sRNA.cluster.125644	Chr07	21608914	21608980	Bin1084	Chr08	20.764	5.16263	19.856	22.226	distant
sRNA.cluster.184698	Chr08	21323576	21323642	Bin1084	Chr08	20.764	7.34522	19.288	21.809	local
sRNA.cluster.176588	Chr08	21172665	21172729	Bin1084	Chr08	20.764	10.3681	19.856	21.135	distant
sRNA.cluster.25496	Chr08	21170322	21170407	Bin1084	Chr08	20.764	12.7367	19.856	21.135	distant
sRNA.cluster.24529	Chr08	22015044	22015119	Bin1085	Chr08	21.135	8.49987	19.856	22.226	local
sRNA.cluster.24861	Chr04	26693139	26693022	Bin1085	Chr08	21.135	5.0323	20.206	22.226	distant
sRNA.cluster.77149	Chr08	21184448	21184510	Bin1085	Chr08	21.135	5.40989	19.856	22.226	local
sRNA.cluster.29011	Chr03	21477340	21477484	Bin1085	Chr08	21.135	5.45027	20.764	22.226	distant
sRNA.cluster.29075	Chr08	22119858	22120017	Bin1085	Chr08	21.135	7.08378	20.764	22.226	local
sRNA.cluster.161159	Chr08	21190460	21190253	Bin1085	Chr08	21.135	6.88991	20.206	22.226	local
sRNA.cluster.36210	Chr08	22430454	22430349	Bin1085	Chr08	21.135	8.37779	20.764	22.226	distant
sRNA.cluster.94553	Chr08	21952230	21952160	Bin1085	Chr08	21.135	5.41349	19.856	22.226	local
sRNA.cluster.82622	Chr08	21172409	21172313	Bin1085	Chr08	21.135	7.95277	19.856	22.226	local
sRNA.cluster.111041	Chr08	21721200	21721260	Bin1086	Chr08	21.809	7.51877	20.764	22.44	local
sRNA.cluster.134496	Chr02	26646443	26646524	Bin1086	Chr08	21.809	6.36699	21.135	22.44	distant
sRNA.cluster.26813	Chr08	21951526	21951397	Bin1086	Chr08	21.809	17.7075	21.135	22.226	local
sRNA.cluster.21636	Chr08	22217624	22217526	Bin1086	Chr08	21.809	5.36425	20.764	22.44	local
sRNA.cluster.106406	Chr07	26757941	26758033	Bin1086	Chr08	21.809	5.15834	21.135	22.226	distant
sRNA.cluster.4121	Chr12	22777182	22777384	Bin1086	Chr08	21.809	6.58815	20.764	22.92	distant
sRNA.cluster.134290	Chr08	22330610	22330733	Bin1086	Chr08	21.809	6.35309	21.135	22.44	local
sRNA.cluster.108807	Chr08	22431642	22431555	Bin1086	Chr08	21.809	19.6011	20.764	22.226	distant
sRNA.cluster.34214	Chr08	22330964	22330753	Bin1086	Chr08	21.809	6.51171	20.764	22.44	local
sRNA.cluster.19422	Chr08	22104596	22104515	Bin1087	Chr08	22.226	18.1812	21.809	22.44	local
sRNA.cluster.179836	Chr08	21951811	21951879	Bin1087	Chr08	22.226	11.9908	21.135	22.44	local
sRNA.cluster.2118	Chr10	17064714	17064816	Bin1087	Chr08	22.226	18.7202	21.809	22.44	distant
sRNA.cluster.124866	Chr08	22103150	22103063	Bin1087	Chr08	22.226	22.8136	21.809	22.44	local
sRNA.cluster.2113	Chr08	21951578	21951706	Bin1087	Chr08	22.226	19.1599	21.809	22.44	local
sRNA.cluster.68294	Chr08	22014615	22014541	Bin1087	Chr08	22.226	11.3078	21.135	22.44	local
sRNA.cluster.30061	Chr08	22104715	22104647	Bin1087	Chr08	22.226	15.8806	21.135	22.44	local
sRNA.cluster.139005	Chr08	22431996	22432107	Bin1087	Chr08	22.226	22.0251	21.809	22.44	local
sRNA.cluster.37429	Chr08	22597173	22597117	Bin1087	Chr08	22.226	13.8292	21.809	22.44	distant
sRNA.cluster.51871	Chr08	21942892	21942966	Bin1087	Chr08	22.226	32.0552	21.809	22.44	local
sRNA.cluster.128784	Chr08	23013441	23013369	Bin1088	Chr08	22.44	5.63503	22.226	23.286	local
sRNA.cluster.348922	Chr04	11439045	11439105	Bin1088	Chr08	22.44	17.9338	22.226	23.286	distant
sRNA.cluster.4907	Chr08	22567974	22568094	Bin1088	Chr08	22.44	32.1957	22.226	22.92	local
sRNA.cluster.185755	Chr08	22431266	22431356	Bin1088	Chr08	22.44	15.9239	21.809	22.993	local
sRNA.cluster.193207	Chr08	22330342	22330534	Bin1088	Chr08	22.44	7.56585	22.226	23.632	local
sRNA.cluster.59372	Chr06	7632747	7632808	Bin1088	Chr08	22.44	8.97358	21.809	23.632	distant
sRNA.cluster.53442	Chr01	8573281	8573375	Bin1089	Chr08	22.92	16.1857	22.226	23.286	distant
sRNA.cluster.73033	Chr08	22825446	22825367	Bin1089	Chr08	22.92	11.28	22.226	23.286	local
sRNA.cluster.2048	Chr08	23024913	23025052	Bin1089	Chr08	22.92	44.5545	22.44	23.286	local
sRNA.cluster.15810	Chr08	23300880	23300770	Bin1089	Chr08	22.92	13.018	22.226	23.286	distant
sRNA.cluster.160622	Chr08	22598717	22598776	Bin1089	Chr08	22.92	22.233	22.226	23.286	local
sRNA.cluster.6189	Chr08	23225689	23225607	Bin1089	Chr08	22.92	35.2704	22.226	22.993	distant
sRNA.cluster.122741	Chr08	23096209	23096319	Bin1089	Chr08	22.92	5.90013	21.809	23.286	local
sRNA.cluster.183798	Chr08	23023251	23023160	Bin1089	Chr08	22.92	23.1708	22.226	23.286	local
sRNA.cluster.81761	Chr08	23171537	23171685	Bin1089	Chr08	22.92	12.8481	22.226	23.286	local
sRNA.cluster.184405	Chr08	23023989	23023929	Bin1089	Chr08	22.92	6.14572	22.226	23.286	local
sRNA.cluster.44946	Chr08	23916806	23916896	Bin1089	Chr08	22.92	5.34368	22.226	24.077	local
sRNA.cluster.29158	Chr08	23278990	23279065	Bin1089	Chr08	22.92	20.3746	22.226	23.286	local
sRNA.cluster.188188	Chr08	23092115	23092053	Bin1089	Chr08	22.92	10.9491	22.226	23.286	local
sRNA.cluster.22436	Chr05	4775396	4775326	Bin1089	Chr08	22.92	20.0905	22.226	23.286	distant
sRNA.cluster.54846	Chr08	16431805	16431866	Bin109	Chr01	21.791	7.29667	21.586	22.002	distant
sRNA.cluster.120145	Chr01	21797822	21797740	Bin109	Chr01	21.791	16.4613	21.651	21.876	local
sRNA.cluster.135872	Chr01	21701383	21701482	Bin109	Chr01	21.791	5.16197	21.569	22.143	local
sRNA.cluster.118513	Chr01	21704140	21704055	Bin109	Chr01	21.791	15.7664	21.569	21.922	local
sRNA.cluster.27602	Chr01	21956641	21956703	Bin109	Chr01	21.791	11.4363	21.569	22.002	local
sRNA.cluster.383936	Chr01	21592782	21592674	Bin109	Chr01	21.791	13.2916	21.586	21.876	local
sRNA.cluster.44592	Chr01	21797614	21797538	Bin109	Chr01	21.791	22.2317	21.586	21.819	local
sRNA.cluster.154293	Chr01	21652236	21652318	Bin109	Chr01	21.791	25.9803	21.689	21.876	distant
sRNA.cluster.69193	Chr04	10468619	10468486	Bin109	Chr01	21.791	6.21312	21.569	21.922	distant
sRNA.cluster.5099	Chr08	22978848	22978756	Bin1090	Chr08	22.993	11.64	22.226	23.286	local
sRNA.cluster.258623	Chr08	23306482	23306399	Bin1090	Chr08	22.993	12.2633	22.226	23.286	distant
sRNA.cluster.16252	Chr08	23001816	23001917	Bin1090	Chr08	22.993	6.67587	22.226	23.286	local
sRNA.cluster.118585	Chr08	23198566	23198490	Bin1090	Chr08	22.993	26.5596	22.44	23.286	local
sRNA.cluster.47767	Chr08	22972859	22972960	Bin1090	Chr08	22.993	53.7523	22.92	23.286	local
sRNA.cluster.21282	Chr08	23197893	23197759	Bin1090	Chr08	22.993	12.1105	22.226	23.286	local
sRNA.cluster.198998	Chr08	23160296	23160362	Bin1090	Chr08	22.993	18.5426	22.44	23.286	local
sRNA.cluster.27040	Chr08	22979084	22978846	Bin1090	Chr08	22.993	28.0905	22.44	23.286	local
sRNA.cluster.191684	Chr08	22826321	22826434	Bin1090	Chr08	22.993	22.1616	22.226	23.286	local
sRNA.cluster.112884	Chr08	23163378	23163320	Bin1090	Chr08	22.993	27.9301	22.226	23.286	local
sRNA.cluster.124691	Chr09	9882106	9882052	Bin1090	Chr08	22.993	23.2686	22.44	23.286	distant
sRNA.cluster.20337	Chr08	23159758	23159830	Bin1091	Chr08	23.076	14.8456	22.44	23.286	local
sRNA.cluster.40219	Chr08	23087867	23087922	Bin1091	Chr08	23.076	17.9346	22.44	23.286	local
sRNA.cluster.57954	Chr09	12199035	12199170	Bin1091	Chr08	23.076	31.5551	22.44	23.286	distant
sRNA.cluster.134546	Chr08	23022544	23022646	Bin1091	Chr08	23.076	11.442	22.226	23.286	local
sRNA.cluster.139903	Chr02	23113003	23113149	Bin1091	Chr08	23.076	5.62997	22.226	24.077	distant
sRNA.cluster.176825	Chr08	23171921	23172057	Bin1091	Chr08	23.076	31.3771	22.92	23.286	local
sRNA.cluster.8624	Chr08	23318321	23318240	Bin1091	Chr08	23.076	11.5308	22.226	23.286	distant
sRNA.cluster.152944	Chr08	23171861	23171942	Bin1091	Chr08	23.076	11.82	22.226	23.286	local
sRNA.cluster.189758	Chr08	23160319	23160215	Bin1091	Chr08	23.076	37.7188	22.44	23.286	local
sRNA.cluster.129207	Chr08	23034406	23034484	Bin1091	Chr08	23.076	26.2841	22.226	23.286	local
sRNA.cluster.102274	Chr08	23161811	23161871	Bin1091	Chr08	23.076	29.5286	22.44	23.286	local
sRNA.cluster.8300	Chr08	22980752	22980629	Bin1091	Chr08	23.076	18.8932	22.226	23.286	local
sRNA.cluster.9512	Chr08	23293943	23294052	Bin1092	Chr08	23.123	24.001	22.44	23.286	distant
sRNA.cluster.127605	Chr08	23161748	23161814	Bin1092	Chr08	23.123	11.9698	22.226	23.632	local
sRNA.cluster.190609	Chr08	26043596	26043533	Bin1092	Chr08	23.123	5.34689	21.809	24.077	distant
sRNA.cluster.27658	Chr08	22980808	22980735	Bin1092	Chr08	23.123	20.157	22.44	23.286	local
sRNA.cluster.22480	Chr08	22990160	22990237	Bin1092	Chr08	23.123	20.3902	22.226	23.286	local
sRNA.cluster.138724	Chr08	22919592	22919703	Bin1092	Chr08	23.123	14.2978	22.226	23.773	local
sRNA.cluster.84326	Chr08	23193408	23193343	Bin1092	Chr08	23.123	28.7775	22.44	23.286	local
sRNA.cluster.16719	Chr08	23087836	23087969	Bin1092	Chr08	23.123	26.9724	22.226	23.286	local
sRNA.cluster.2958	Chr08	23016498	23016618	Bin1092	Chr08	23.123	48.6602	22.92	23.286	local
sRNA.cluster.189964	Chr08	23000402	23000335	Bin1092	Chr08	23.123	20.758	22.44	23.286	local
sRNA.cluster.121263	Chr01	20067393	20067503	Bin1093	Chr08	23.286	10.6289	23.123	24.077	distant
sRNA.cluster.50057	Chr05	5434000	5433943	Bin1093	Chr08	23.286	5.18645	22.226	24.077	distant
sRNA.cluster.195321	Chr05	21956646	21956721	Bin1093	Chr08	23.286	7.1334	23.123	23.773	distant
sRNA.cluster.1345	Chr07	16846967	16846794	Bin1093	Chr08	23.286	6.05216	23.123	24.077	distant
sRNA.cluster.45333	Chr08	23884367	23884275	Bin1093	Chr08	23.286	18.6924	23.123	23.632	distant
sRNA.cluster.71523	Chr08	23618740	23618682	Bin1093	Chr08	23.286	13.9932	23.123	23.773	local
sRNA.cluster.35559	Chr08	23617025	23617124	Bin1093	Chr08	23.286	43.9149	23.123	23.632	local
sRNA.cluster.76320	Chr08	23615794	23615733	Bin1093	Chr08	23.286	22.6468	23.123	23.773	local
sRNA.cluster.28800	Chr08	23652530	23652637	Bin1093	Chr08	23.286	5.77029	22.226	24.077	local
sRNA.cluster.20850	Chr08	23587078	23586997	Bin1093	Chr08	23.286	15.5622	23.123	24.077	local
sRNA.cluster.178912	Chr08	23615935	23615852	Bin1093	Chr08	23.286	37.2659	23.123	23.632	local
sRNA.cluster.87206	Chr11	24640889	24640975	Bin1093	Chr08	23.286	6.47437	23.123	23.773	distant
sRNA.cluster.111259	Chr06	12960159	12960229	Bin1093	Chr08	23.286	21.0461	23.123	23.632	distant
sRNA.cluster.32979	Chr08	23589493	23589583	Bin1093	Chr08	23.286	17.5148	23.123	23.773	local
sRNA.cluster.29617	Chr09	15815900	15815839	Bin1094	Chr08	23.632	5.33017	22.44	24.077	distant
sRNA.cluster.29203	Chr08	23563784	23563728	Bin1094	Chr08	23.632	21.4564	23.123	23.773	local
sRNA.cluster.67950	Chr05	1331556	1331445	Bin1094	Chr08	23.632	5.17046	22.44	24.077	distant
sRNA.cluster.5954	Chr08	23654250	23654135	Bin1094	Chr08	23.632	19.6253	23.123	23.773	local
sRNA.cluster.14577	Chr08	23647044	23646946	Bin1094	Chr08	23.632	43.6349	23.286	23.773	local
sRNA.cluster.51826	Chr02	21406081	21406141	Bin1094	Chr08	23.632	7.39925	23.123	24.077	distant
sRNA.cluster.182196	Chr08	23650403	23650345	Bin1094	Chr08	23.632	25.2643	23.123	23.773	local
sRNA.cluster.29492	Chr01	34051286	34051218	Bin1094	Chr08	23.632	5.0641	23.123	24.29	distant
sRNA.cluster.12275	Chr08	23654170	23654243	Bin1094	Chr08	23.632	14.0979	23.123	23.773	local
sRNA.cluster.15445	Chr08	23984802	23984879	Bin1095	Chr08	23.773	26.3218	23.123	24.077	local
sRNA.cluster.32089	Chr01	38844804	38844712	Bin1095	Chr08	23.773	5.94141	22.44	24.077	distant
sRNA.cluster.48779	Chr01	38386715	38386581	Bin1095	Chr08	23.773	7.36817	23.123	24.29	distant
sRNA.cluster.11976	Chr08	20277221	20277103	Bin1095	Chr08	23.773	5.05209	23.123	24.415	distant
sRNA.cluster.17934	Chr08	23809925	23809852	Bin1095	Chr08	23.773	28.9513	23.632	24.077	local
sRNA.cluster.2603	Chr01	22440666	22440553	Bin1095	Chr08	23.773	5.12555	23.123	24.077	distant
sRNA.cluster.41556	Chr08	23952029	23951942	Bin1095	Chr08	23.773	20.5501	23.286	24.077	local
sRNA.cluster.12794	Chr05	18925536	18925881	Bin1095	Chr08	23.773	5.1637	23.123	24.077	distant
sRNA.cluster.73044	Chr08	24215676	24215762	Bin1096	Chr08	24.077	22.0662	23.773	24.415	local
sRNA.cluster.188667	Chr08	24198455	24198515	Bin1096	Chr08	24.077	14.9646	23.773	24.415	local
sRNA.cluster.10237	Chr08	24144847	24144727	Bin1096	Chr08	24.077	12.2427	23.773	24.415	local
sRNA.cluster.6781	Chr08	24198869	24198744	Bin1096	Chr08	24.077	26.1045	23.773	24.332	local
sRNA.cluster.159864	Chr08	24076796	24076663	Bin1096	Chr08	24.077	9.38914	23.773	24.497	local
sRNA.cluster.76673	Chr01	379054	378985	Bin1096	Chr08	24.077	32.7904	23.773	24.415	distant
sRNA.cluster.24155	Chr10	15929168	15929064	Bin1096	Chr08	24.077	5.20138	23.773	24.415	distant
sRNA.cluster.136023	Chr01	7988190	7988283	Bin1096	Chr08	24.077	22.2218	23.773	24.29	distant
sRNA.cluster.28678	Chr11	4593952	4594044	Bin1096	Chr08	24.077	12.2008	23.773	24.332	distant
sRNA.cluster.6678	Chr08	23556054	23556193	Bin1096	Chr08	24.077	6.22723	23.773	24.783	distant
sRNA.cluster.7950	Chr09	14041699	14041821	Bin1096	Chr08	24.077	27.5329	23.773	24.29	distant
sRNA.cluster.12966	Chr08	24106342	24106194	Bin1096	Chr08	24.077	5.6292	23.123	24.594	local
sRNA.cluster.33587	Chr08	24133646	24133759	Bin1096	Chr08	24.077	7.44287	23.632	25.008	local
sRNA.cluster.106939	Chr02	18774075	18774156	Bin1096	Chr08	24.077	5.12489	23.773	25.14	distant
sRNA.cluster.133696	Chr08	24149508	24149430	Bin1096	Chr08	24.077	10.2711	23.773	24.656	local
sRNA.cluster.20546	Chr02	24071958	24072068	Bin1096	Chr08	24.077	5.44389	23.773	24.332	distant
sRNA.cluster.179352	Chr10	4547023	4546948	Bin1097	Chr08	24.29	17.4704	23.773	24.497	distant
sRNA.cluster.273320	Chr11	19170383	19170451	Bin1097	Chr08	24.29	5.6281	23.286	24.497	distant
sRNA.cluster.66389	Chr04	1756329	1756394	Bin1097	Chr08	24.29	28.6888	23.773	24.332	distant
sRNA.cluster.182952	Chr01	1935554	1935691	Bin1098	Chr08	24.332	5.5735	24.077	24.783	distant
sRNA.cluster.160040	Chr11	17578219	17578346	Bin1098	Chr08	24.332	7.37023	23.773	24.783	distant
sRNA.cluster.168461	Chr08	24331356	24331274	Bin1098	Chr08	24.332	14.6461	23.773	24.497	local
sRNA.cluster.142599	Chr08	24496432	24496495	Bin1098	Chr08	24.332	21.8733	24.29	24.497	local
sRNA.cluster.46895	Chr08	24331846	24331700	Bin1098	Chr08	24.332	50.5726	24.29	24.415	local
sRNA.cluster.185434	Chr03	16649517	16649429	Bin1099	Chr08	24.415	20.0968	23.773	24.656	distant
sRNA.cluster.180835	Chr08	24433128	24433231	Bin1099	Chr08	24.415	36.7897	23.773	24.497	local
sRNA.cluster.55260	Chr08	24086763	24086695	Bin1099	Chr08	24.415	9.33786	23.773	24.783	local
sRNA.cluster.152938	Chr08	24733329	24733244	Bin1099	Chr08	24.415	6.25045	24.077	24.982	local
sRNA.cluster.113650	Chr08	24414987	24415052	Bin1099	Chr08	24.415	17.7623	24.077	24.594	local
sRNA.cluster.29866	Chr08	24486790	24486675	Bin1099	Chr08	24.415	7.682	23.773	24.783	local
sRNA.cluster.11402	Chr08	24417274	24417371	Bin1099	Chr08	24.415	42.194	24.332	24.594	local
sRNA.cluster.80614	Chr08	24350667	24350768	Bin1099	Chr08	24.415	14.1487	24.332	24.656	local
sRNA.cluster.7186	Chr08	24435196	24435054	Bin1099	Chr08	24.415	11.6233	24.077	24.594	local
sRNA.cluster.126922	Chr02	13092216	13092280	Bin1099	Chr08	24.415	5.03069	24.077	25.14	distant
sRNA.cluster.57578	Chr12	803809	803909	Bin11	Chr01	1.324	16.6506	1.044	1.512	distant
sRNA.cluster.32625	Chr01	36171713	36171641	Bin11	Chr01	1.324	5.09226	0.783	2.52	distant
sRNA.cluster.25814	Chr07	19034443	19034368	Bin11	Chr01	1.324	6.22239	1.044	1.582	distant
sRNA.cluster.2841	Chr01	1142499	1142665	Bin11	Chr01	1.324	14.1398	1.044	1.376	local
sRNA.cluster.92051	Chr01	1428348	1428286	Bin11	Chr01	1.324	5.07455	0.809	1.531	local
sRNA.cluster.178402	Chr01	21863051	21863124	Bin110	Chr01	21.819	24.6486	21.651	21.876	local
sRNA.cluster.187095	Chr01	21953788	21953848	Bin110	Chr01	21.819	19.0882	21.651	21.922	distant
sRNA.cluster.2170	Chr01	21728484	21728643	Bin110	Chr01	21.819	30.1203	21.689	21.876	local
sRNA.cluster.338905	Chr10	2557533	2557585	Bin110	Chr01	21.819	5.26156	21.569	22.314	distant
sRNA.cluster.43236	Chr06	12992913	12992979	Bin1100	Chr08	24.497	5.55215	24.077	25.366	distant
sRNA.cluster.35444	Chr08	24877722	24878016	Bin1100	Chr08	24.497	5.42446	23.773	24.783	distant
sRNA.cluster.25649	Chr08	24583307	24583395	Bin1100	Chr08	24.497	21.3157	24.415	24.783	local
sRNA.cluster.181317	Chr08	24527209	24527279	Bin1100	Chr08	24.497	18.388	24.415	24.783	local
sRNA.cluster.7620	Chr08	24584260	24584360	Bin1100	Chr08	24.497	21.1114	24.332	24.656	local
sRNA.cluster.86925	Chr08	24559250	24559356	Bin1100	Chr08	24.497	34.7092	24.415	24.594	local
sRNA.cluster.158519	Chr02	6375330	6375219	Bin1100	Chr08	24.497	5.99857	23.773	25.189	distant
sRNA.cluster.30670	Chr10	14924229	14924156	Bin1100	Chr08	24.497	5.04909	23.773	24.982	distant
sRNA.cluster.58435	Chr08	24561054	24560905	Bin1100	Chr08	24.497	25.2279	24.415	24.594	local
sRNA.cluster.119794	Chr08	24577804	24577892	Bin1100	Chr08	24.497	20.1622	24.29	24.656	local
sRNA.cluster.81475	Chr08	24579546	24579475	Bin1100	Chr08	24.497	17.396	24.415	24.656	local
sRNA.cluster.8552	Chr08	24585458	24585619	Bin1100	Chr08	24.497	18.4111	24.332	24.594	local
sRNA.cluster.4164	Chr08	20212125	20211981	Bin1101	Chr08	24.594	6.72832	24.415	24.783	distant
sRNA.cluster.46111	Chr08	22861021	22860912	Bin1101	Chr08	24.594	5.5734	23.632	24.982	distant
sRNA.cluster.26145	Chr02	30666452	30666373	Bin1101	Chr08	24.594	6.11573	23.773	24.656	distant
sRNA.cluster.104463	Chr08	24599406	24599480	Bin1101	Chr08	24.594	32.0478	24.497	24.783	local
sRNA.cluster.78676	Chr08	24569604	24569532	Bin1101	Chr08	24.594	7.46874	24.29	24.982	local
sRNA.cluster.10640	Chr08	24597166	24597239	Bin1101	Chr08	24.594	36.5795	24.497	24.656	local
sRNA.cluster.39399	Chr08	24315373	24315502	Bin1102	Chr08	24.656	12.1468	24.332	24.783	distant
sRNA.cluster.17367	Chr08	24878015	24878157	Bin1102	Chr08	24.656	5.43059	23.773	24.783	distant
sRNA.cluster.11123	Chr08	24319958	24319853	Bin1102	Chr08	24.656	10.4457	24.332	25.189	distant
sRNA.cluster.41106	Chr12	22416764	22416703	Bin1102	Chr08	24.656	5.2939	24.415	24.783	distant
sRNA.cluster.156317	Chr08	24561150	24561052	Bin1102	Chr08	24.656	17.158	24.497	24.783	local
sRNA.cluster.87560	Chr08	24415506	24415595	Bin1102	Chr08	24.656	13.6816	24.332	24.783	local
sRNA.cluster.22779	Chr04	5527710	5527579	Bin1103	Chr08	24.783	13.2155	24.497	25.14	distant
sRNA.cluster.164872	Chr01	33437717	33437649	Bin1103	Chr08	24.783	5.21445	24.656	25.189	distant
sRNA.cluster.50923	Chr08	24972842	24972772	Bin1103	Chr08	24.783	12.1826	24.656	25.189	local
sRNA.cluster.108774	Chr08	24733384	24733483	Bin1103	Chr08	24.783	5.08666	23.286	25.189	local
sRNA.cluster.28526	Chr08	24796204	24796417	Bin1103	Chr08	24.783	14.6289	24.656	25.189	local
sRNA.cluster.391047	Chr08	14284061	14284122	Bin1103	Chr08	24.783	41.5537	24.656	24.982	distant
sRNA.cluster.161535	Chr08	24793835	24793757	Bin1103	Chr08	24.783	15.6801	24.656	25.189	local
sRNA.cluster.15297	Chr08	24958649	24958746	Bin1103	Chr08	24.783	40.2711	24.656	25.008	local
sRNA.cluster.86547	Chr08	24485880	24485951	Bin1103	Chr08	24.783	6.05149	24.415	25.189	local
sRNA.cluster.165171	Chr08	24799716	24799784	Bin1103	Chr08	24.783	16.4821	24.656	25.14	local
sRNA.cluster.390769	Chr02	835903	836012	Bin1103	Chr08	24.783	35.9177	24.656	25.008	distant
sRNA.cluster.82438	Chr08	25053640	25053576	Bin1104	Chr08	24.982	6.42269	24.656	25.519	local
sRNA.cluster.32218	Chr08	25011202	25011145	Bin1104	Chr08	24.982	18.1551	24.656	25.14	local
sRNA.cluster.163669	Chr08	25013802	25013703	Bin1104	Chr08	24.982	25.3205	24.656	25.14	local
sRNA.cluster.59277	Chr08	25013433	25013371	Bin1104	Chr08	24.982	18.7727	24.656	25.189	local
sRNA.cluster.185596	Chr08	24799417	24799360	Bin1104	Chr08	24.982	5.22164	24.332	25.189	local
sRNA.cluster.68733	Chr08	25046550	25046419	Bin1104	Chr08	24.982	5.74594	24.656	25.189	local
sRNA.cluster.3873	Chr09	14496508	14496337	Bin1104	Chr08	24.982	5.10203	24.656	25.189	distant
sRNA.cluster.118980	Chr09	10861734	10861659	Bin1104	Chr08	24.982	5.55525	23.773	25.14	distant
sRNA.cluster.139150	Chr08	24556005	24555878	Bin1104	Chr08	24.982	5.93727	24.656	25.189	distant
sRNA.cluster.120473	Chr08	25155487	25155585	Bin1105	Chr08	25.008	7.76987	24.656	25.189	local
sRNA.cluster.374098	Chr08	25065382	25065482	Bin1105	Chr08	25.008	28.525	24.982	25.14	local
sRNA.cluster.124763	Chr02	14751652	14751592	Bin1105	Chr08	25.008	44.4246	24.982	25.14	distant
sRNA.cluster.176235	Chr08	24735899	24735966	Bin1105	Chr08	25.008	6.42645	23.773	25.189	local
sRNA.cluster.189406	Chr08	23368510	23368604	Bin1105	Chr08	25.008	5.07738	24.656	25.189	distant
sRNA.cluster.86731	Chr08	25054112	25054186	Bin1105	Chr08	25.008	19.7215	24.783	25.189	local
sRNA.cluster.139201	Chr02	7613596	7613675	Bin1105	Chr08	25.008	6.25865	24.332	25.189	distant
sRNA.cluster.138712	Chr08	25055524	25055441	Bin1105	Chr08	25.008	11.3662	24.656	25.189	local
sRNA.cluster.61490	Chr08	25076897	25076800	Bin1105	Chr08	25.008	9.93022	24.656	25.189	local
sRNA.cluster.3429	Chr08	25144416	25144254	Bin1106	Chr08	25.14	19.6756	24.783	25.189	local
sRNA.cluster.190073	Chr08	25157729	25157654	Bin1106	Chr08	25.14	32.3094	25.008	25.189	local
sRNA.cluster.132849	Chr08	25156718	25156641	Bin1106	Chr08	25.14	23.775	25.008	25.189	local
sRNA.cluster.30453	Chr08	25194212	25194122	Bin1106	Chr08	25.14	10.3366	24.783	25.189	distant
sRNA.cluster.98107	Chr08	25133693	25133584	Bin1106	Chr08	25.14	8.10215	24.656	25.189	local
sRNA.cluster.89947	Chr08	25157775	25157827	Bin1106	Chr08	25.14	32.7482	24.982	25.189	local
sRNA.cluster.14406	Chr08	25144470	25144376	Bin1106	Chr08	25.14	17.681	24.656	25.189	local
sRNA.cluster.52040	Chr08	25193625	25193707	Bin1106	Chr08	25.14	8.57368	24.656	25.189	distant
sRNA.cluster.10752	Chr08	25150648	25150752	Bin1106	Chr08	25.14	41.2018	25.008	25.189	local
sRNA.cluster.34084	Chr08	25157001	25157100	Bin1106	Chr08	25.14	22.9926	24.982	25.189	local
sRNA.cluster.132887	Chr06	1402934	1402874	Bin1107	Chr08	25.189	5.39184	25.14	25.366	distant
sRNA.cluster.2109	Chr08	25194864	25194754	Bin1107	Chr08	25.189	8.94956	25.14	25.366	local
sRNA.cluster.46472	Chr03	16651567	16651494	Bin1107	Chr08	25.189	6.80261	25.14	25.366	distant
sRNA.cluster.77803	Chr03	5828784	5828722	Bin1107	Chr08	25.189	9.09857	25.14	25.519	distant
sRNA.cluster.29377	Chr06	19737357	19737273	Bin1108	Chr08	25.366	5.91544	25.14	25.772	distant
sRNA.cluster.178708	Chr08	25384529	25384591	Bin1108	Chr08	25.366	27.3706	25.14	25.434	local
sRNA.cluster.28887	Chr08	25379394	25379274	Bin1108	Chr08	25.366	5.90947	25.14	25.772	local
sRNA.cluster.59149	Chr08	25578148	25578249	Bin1108	Chr08	25.366	12.6141	25.14	25.772	local
sRNA.cluster.14759	Chr08	25399078	25399246	Bin1108	Chr08	25.366	50.2883	25.189	25.434	local
sRNA.cluster.25379	Chr08	25411005	25411064	Bin1108	Chr08	25.366	29.2724	25.189	25.519	local
sRNA.cluster.69612	Chr08	25569391	25569327	Bin1108	Chr08	25.366	21.155	25.14	25.519	distant
sRNA.cluster.166837	Chr06	19569563	19569408	Bin1109	Chr08	25.434	5.97416	25.189	25.772	distant
sRNA.cluster.38616	Chr08	25434098	25434018	Bin1109	Chr08	25.434	11.4041	25.189	25.772	local
sRNA.cluster.10361	Chr08	25586425	25586293	Bin1109	Chr08	25.434	11.4011	25.14	25.772	local
sRNA.cluster.92196	Chr01	8735695	8735630	Bin1109	Chr08	25.434	5.20553	25.14	25.772	distant
sRNA.cluster.182017	Chr07	12142828	12142895	Bin1109	Chr08	25.434	5.97912	25.14	25.772	distant
sRNA.cluster.183267	Chr08	25574956	25574895	Bin1109	Chr08	25.434	20.43	25.189	25.772	local
sRNA.cluster.87333	Chr08	25446810	25446715	Bin1109	Chr08	25.434	9.7389	25.14	25.656	local
sRNA.cluster.58169	Chr01	21798871	21799040	Bin111	Chr01	21.876	12.7426	21.689	22.143	local
sRNA.cluster.120754	Chr07	23613215	23613308	Bin111	Chr01	21.876	18.6858	21.819	21.922	distant
sRNA.cluster.3539	Chr01	21903397	21903269	Bin111	Chr01	21.876	9.61693	21.791	22.002	local
sRNA.cluster.74536	Chr01	21778409	21778281	Bin111	Chr01	21.876	11.4785	21.586	22.002	local
sRNA.cluster.218691	Chr12	17315932	17315998	Bin1110	Chr08	25.519	5.57726	25.434	25.656	distant
sRNA.cluster.178870	Chr08	25423995	25423934	Bin1110	Chr08	25.519	24.2621	25.366	25.772	local
sRNA.cluster.24945	Chr12	21120454	21120326	Bin1110	Chr08	25.519	5.60417	25.189	25.772	distant
sRNA.cluster.30783	Chr08	25369426	25369534	Bin1111	Chr08	25.656	7.38149	25.189	25.772	local
sRNA.cluster.30286	Chr04	17502426	17502502	Bin1111	Chr08	25.656	5.0375	25.14	25.772	distant
sRNA.cluster.67710	Chr03	32912549	32912468	Bin1111	Chr08	25.656	5.56022	25.14	25.772	distant
sRNA.cluster.144884	Chr09	15713627	15713565	Bin1111	Chr08	25.656	5.00859	25.189	25.772	distant
sRNA.cluster.180555	Chr03	5700146	5700247	Bin1111	Chr08	25.656	5.51432	25.434	25.772	distant
sRNA.cluster.86272	Chr08	25659970	25660043	Bin1111	Chr08	25.656	24.5654	25.366	25.772	local
sRNA.cluster.135399	Chr06	7406	7307	Bin1111	Chr08	25.656	5.80903	25.434	25.772	distant
sRNA.cluster.135794	Chr08	25396326	25396431	Bin1111	Chr08	25.656	18.1794	25.366	25.772	local
sRNA.cluster.144145	Chr12	17249980	17249921	Bin1111	Chr08	25.656	5.20318	25.14	25.772	distant
sRNA.cluster.30038	Chr11	7965778	7965709	Bin1112	Chr08	25.772	5.23301	25.366	25.772	distant
sRNA.cluster.27122	Chr09	3156343	3156419	Bin1112	Chr08	25.772	5.14153	25.434	25.772	distant
sRNA.cluster.198837	Chr06	11644477	11644555	Bin1112	Chr08	25.772	5.85614	25.14	25.772	distant
sRNA.cluster.3133	Chr04	19975807	19975907	Bin1112	Chr08	25.772	6.02425	25.519	25.772	distant
sRNA.cluster.45341	Chr08	25772957	25773062	Bin1112	Chr08	25.772	7.25885	25.519	25.772	distant
sRNA.cluster.5201	Chr08	25637083	25636907	Bin1112	Chr08	25.772	6.78494	25.366	25.772	local
sRNA.cluster.378162	Chr08	25636575	25636645	Bin1112	Chr08	25.772	5.7433	25.14	25.772	local
sRNA.cluster.72873	Chr02	32477526	32477602	Bin1112	Chr08	25.772	6.06857	25.189	25.772	distant
sRNA.cluster.77674	Chr01	27685383	27685443	Bin1112	Chr08	25.772	6.19465	25.189	25.772	distant
sRNA.cluster.80490	Chr06	23069255	23069368	Bin1112	Chr08	25.772	5.07599	25.656	25.772	distant
sRNA.cluster.140996	Chr09	4246854	4247006	Bin1113	Chr09	0	31.0981	0	1.021	distant
sRNA.cluster.107066	Chr09	293273	293204	Bin1113	Chr09	0	10.0179	0	1.021	local
sRNA.cluster.111639	Chr07	3066593	3066534	Bin1113	Chr09	0	31.8132	0	1.021	distant
sRNA.cluster.97602	Chr09	389109	389037	Bin1113	Chr09	0	29.1128	0	0.524	local
sRNA.cluster.181114	Chr09	88304	88376	Bin1113	Chr09	0	32.4175	0	2.302	local
sRNA.cluster.178363	Chr09	232392	232332	Bin1113	Chr09	0	7.74509	0	0.524	local
sRNA.cluster.114449	Chr09	64910	64977	Bin1113	Chr09	0	20.1849	0	1.021	local
sRNA.cluster.157458	Chr09	220005	220104	Bin1113	Chr09	0	11.4965	0	0.524	local
sRNA.cluster.50014	Chr09	217626	217728	Bin1113	Chr09	0	42.6747	0	0.524	local
sRNA.cluster.40427	Chr04	24391695	24391760	Bin1113	Chr09	0	8.00265	0	1.021	distant
sRNA.cluster.24404	Chr09	6094743	6094677	Bin1113	Chr09	0	5.17643	0	0.524	distant
sRNA.cluster.106892	Chr09	731066	731148	Bin1113	Chr09	0	22.4395	0	0.882	local
sRNA.cluster.20212	Chr09	312841	312777	Bin1113	Chr09	0	48.3179	0	0.524	local
sRNA.cluster.115816	Chr09	64933	64993	Bin1113	Chr09	0	22.6365	0	0.882	local
sRNA.cluster.45710	Chr09	494935	495072	Bin1113	Chr09	0	48.3426	0	0.524	local
sRNA.cluster.175272	Chr09	276971	277062	Bin1113	Chr09	0	18.2423	0	0.639	local
sRNA.cluster.169526	Chr11	5592825	5592703	Bin1113	Chr09	0	5.75425	0	2.302	distant
sRNA.cluster.7971	Chr09	192302	192438	Bin1113	Chr09	0	7.6263	0	1.021	local
sRNA.cluster.158760	Chr02	19885403	19885304	Bin1113	Chr09	0	14.55	0	2.302	distant
sRNA.cluster.119645	Chr09	374834	374924	Bin1113	Chr09	0	49.8532	0	0.524	local
sRNA.cluster.100410	Chr09	146434	146375	Bin1113	Chr09	0	23.2639	0	1.021	local
sRNA.cluster.54356	Chr09	422847	422696	Bin1113	Chr09	0	11.7847	0	1.021	local
sRNA.cluster.95339	Chr07	20208681	20208750	Bin1113	Chr09	0	16.6207	0	2.302	distant
sRNA.cluster.54859	Chr12	8335983	8336056	Bin1113	Chr09	0	5.77776	0	1.021	distant
sRNA.cluster.69363	Chr03	36168670	36168728	Bin1113	Chr09	0	9.96462	0	1.021	distant
sRNA.cluster.45386	Chr09	4048579	4048661	Bin1113	Chr09	0	13.1095	0	2.302	distant
sRNA.cluster.79226	Chr08	9251174	9251071	Bin1114	Chr09	0.444	5.51749	0	2.302	distant
sRNA.cluster.58371	Chr09	561140	561295	Bin1114	Chr09	0.444	30.9208	0	0.524	distant
sRNA.cluster.60162	Chr08	22633934	22634032	Bin1114	Chr09	0.444	5.8617	0	2.302	distant
sRNA.cluster.7145	Chr09	6649404	6649489	Bin1114	Chr09	0.444	6.51829	0	1.021	distant
sRNA.cluster.22530	Chr09	2302411	2302494	Bin1114	Chr09	0.444	8.17469	0	1.021	distant
sRNA.cluster.142705	Chr09	395971	395908	Bin1114	Chr09	0.444	25.1249	0	0.524	local
sRNA.cluster.92271	Chr09	472070	472019	Bin1114	Chr09	0.444	11.3211	0	2.302	local
sRNA.cluster.88405	Chr09	220517	220624	Bin1114	Chr09	0.444	37.3159	0	0.524	local
sRNA.cluster.169495	Chr09	685441	685544	Bin1114	Chr09	0.444	31.2213	0	0.882	local
sRNA.cluster.55858	Chr09	5690938	5690874	Bin1114	Chr09	0.444	9.67474	0	1.021	distant
sRNA.cluster.81790	Chr09	482411	482563	Bin1114	Chr09	0.444	12.8885	0	2.302	local
sRNA.cluster.17032	Chr09	472290	472469	Bin1114	Chr09	0.444	28.5264	0	0.524	local
sRNA.cluster.99672	Chr09	192555	192416	Bin1114	Chr09	0.444	13.2322	0	1.021	local
sRNA.cluster.62824	Chr09	218690	218824	Bin1114	Chr09	0.444	23.1739	0	1.021	local
sRNA.cluster.153356	Chr09	3252486	3252412	Bin1114	Chr09	0.444	29.7972	0	2.302	distant
sRNA.cluster.31223	Chr06	13224574	13224688	Bin1114	Chr09	0.444	14.1644	0	2.302	distant
sRNA.cluster.53937	Chr09	471607	471735	Bin1114	Chr09	0.444	33.185	0	1.021	local
sRNA.cluster.33400	Chr09	323206	323306	Bin1114	Chr09	0.444	39.5435	0	0.524	local
sRNA.cluster.209273	Chr09	1965350	1965286	Bin1114	Chr09	0.444	5.36044	0	2.302	local
sRNA.cluster.182250	Chr12	13970873	13970928	Bin1114	Chr09	0.444	26.1869	0	0.882	distant
sRNA.cluster.3067	Chr09	1542821	1543043	Bin1114	Chr09	0.444	39.8321	0	1.021	distant
sRNA.cluster.210881	Chr09	3215229	3215121	Bin1114	Chr09	0.444	13.1099	0	2.302	distant
sRNA.cluster.133463	Chr09	75694	75605	Bin1114	Chr09	0.444	27.9336	0	2.302	local
sRNA.cluster.201245	Chr09	520308	520381	Bin1114	Chr09	0.444	18.8416	0	2.302	local
sRNA.cluster.53743	Chr09	2977208	2977346	Bin1114	Chr09	0.444	18.8375	0	0.882	distant
sRNA.cluster.190728	Chr09	4388628	4388570	Bin1114	Chr09	0.444	5.06907	0	2.302	distant
sRNA.cluster.162854	Chr09	217428	217357	Bin1114	Chr09	0.444	12.6427	0	2.302	local
sRNA.cluster.71840	Chr09	482841	482900	Bin1114	Chr09	0.444	8.41539	0	2.302	local
sRNA.cluster.23130	Chr09	89051	88925	Bin1114	Chr09	0.444	28.1466	0	1.021	local
sRNA.cluster.46404	Chr02	20161752	20161690	Bin1114	Chr09	0.444	7.65066	0	2.302	distant
sRNA.cluster.69480	Chr09	320743	320827	Bin1114	Chr09	0.444	35.1376	0	0.524	local
sRNA.cluster.9371	Chr09	3012764	3012844	Bin1115	Chr09	0.524	22.5436	0	2.302	distant
sRNA.cluster.11317	Chr09	817686	817858	Bin1115	Chr09	0.524	42.6015	0	2.302	local
sRNA.cluster.126075	Chr09	804607	804550	Bin1115	Chr09	0.524	47.0296	0.444	2.302	local
sRNA.cluster.22695	Chr09	1812561	1812661	Bin1115	Chr09	0.524	24.8528	0	2.302	local
sRNA.cluster.46206	Chr10	19976369	19976211	Bin1115	Chr09	0.524	14.8287	0	2.302	distant
sRNA.cluster.43902	Chr09	1814113	1814041	Bin1115	Chr09	0.524	35.5675	0	2.302	local
sRNA.cluster.181964	Chr07	17805519	17805457	Bin1115	Chr09	0.524	5.43353	0	2.302	distant
sRNA.cluster.199625	Chr09	4516896	4516975	Bin1116	Chr09	0.639	7.48821	0	2.302	distant
sRNA.cluster.146410	Chr09	1866034	1865968	Bin1116	Chr09	0.639	15.8823	0	2.302	local
sRNA.cluster.186417	Chr09	957445	957387	Bin1116	Chr09	0.639	8.63572	0	2.302	local
sRNA.cluster.11233	Chr09	3705300	3705172	Bin1116	Chr09	0.639	39.507	0.444	2.302	distant
sRNA.cluster.30140	Chr09	1819774	1819682	Bin1116	Chr09	0.639	6.29797	0	2.302	local
sRNA.cluster.69274	Chr09	4073363	4073305	Bin1116	Chr09	0.639	30.3163	0	2.302	distant
sRNA.cluster.91603	Chr09	803937	803859	Bin1116	Chr09	0.639	20.2764	0	2.302	local
sRNA.cluster.23865	Chr12	20200566	20200472	Bin1116	Chr09	0.639	5.53514	0	2.302	distant
sRNA.cluster.1442	Chr09	2228946	2229063	Bin1116	Chr09	0.639	21.1375	0	2.302	local
sRNA.cluster.69807	Chr09	1621935	1621996	Bin1116	Chr09	0.639	9.36179	0	2.302	local
sRNA.cluster.38131	Chr09	906955	906877	Bin1116	Chr09	0.639	25.6913	0	2.302	local
sRNA.cluster.85847	Chr09	4070458	4070392	Bin1116	Chr09	0.639	22.557	0	2.302	distant
sRNA.cluster.81058	Chr09	579179	579260	Bin1116	Chr09	0.639	21.0039	0	2.302	local
sRNA.cluster.181434	Chr09	3830907	3830836	Bin1116	Chr09	0.639	17.7593	0	2.302	distant
sRNA.cluster.181421	Chr09	3654593	3654534	Bin1116	Chr09	0.639	13.8305	0	2.302	distant
sRNA.cluster.51090	Chr01	38836660	38836560	Bin1116	Chr09	0.639	28.9446	0.444	2.302	distant
sRNA.cluster.79042	Chr09	3471751	3471862	Bin1116	Chr09	0.639	10.9831	0	2.302	distant
sRNA.cluster.52616	Chr09	946673	946578	Bin1116	Chr09	0.639	8.83711	0	2.302	local
sRNA.cluster.180393	Chr09	518523	518622	Bin1116	Chr09	0.639	20.7012	0	2.302	local
sRNA.cluster.163634	Chr09	818219	818125	Bin1116	Chr09	0.639	9.71204	0	2.302	local
sRNA.cluster.43268	Chr02	29149142	29149059	Bin1116	Chr09	0.639	7.53914	0	2.302	distant
sRNA.cluster.9598	Chr06	20854945	20854816	Bin1116	Chr09	0.639	7.32435	0	2.302	distant
sRNA.cluster.187052	Chr09	4060856	4060783	Bin1116	Chr09	0.639	15.2719	0	2.302	distant
sRNA.cluster.28725	Chr09	2981573	2981678	Bin1116	Chr09	0.639	7.10357	0	2.302	distant
sRNA.cluster.143468	Chr09	3811330	3811266	Bin1117	Chr09	0.722	18.3664	0	2.302	distant
sRNA.cluster.200874	Chr08	295987	295919	Bin1117	Chr09	0.722	5.3784	0	2.302	distant
sRNA.cluster.186767	Chr09	762295	762360	Bin1117	Chr09	0.722	28.7472	0	2.302	local
sRNA.cluster.88909	Chr02	10165441	10165601	Bin1117	Chr09	0.722	14.495	0	2.302	distant
sRNA.cluster.77982	Chr09	2976419	2976483	Bin1117	Chr09	0.722	20.6167	0	2.302	distant
sRNA.cluster.9983	Chr09	3735805	3735704	Bin1117	Chr09	0.722	20.2697	0	2.302	distant
sRNA.cluster.135304	Chr09	1368680	1368770	Bin1117	Chr09	0.722	11.2644	0	2.302	local
sRNA.cluster.41428	Chr01	12964142	12964239	Bin1117	Chr09	0.722	23.5063	0.444	2.302	distant
sRNA.cluster.38937	Chr09	1993702	1993807	Bin1117	Chr09	0.722	16.8822	0	2.302	local
sRNA.cluster.6280	Chr09	3496241	3496144	Bin1117	Chr09	0.722	6.40143	0	2.302	distant
sRNA.cluster.197622	Chr09	560873	560944	Bin1117	Chr09	0.722	14.1726	0	2.302	local
sRNA.cluster.191984	Chr09	2106312	2106400	Bin1118	Chr09	0.882	21.5805	0.444	2.302	local
sRNA.cluster.76886	Chr09	1897973	1897919	Bin1118	Chr09	0.882	18.2478	0.444	2.302	local
sRNA.cluster.4642	Chr09	564214	564087	Bin1118	Chr09	0.882	44.8598	0.722	2.302	distant
sRNA.cluster.2154	Chr09	2848978	2848808	Bin1118	Chr09	0.882	17.8782	0	2.302	distant
sRNA.cluster.40747	Chr09	555083	554990	Bin1118	Chr09	0.882	6.66251	0	2.302	local
sRNA.cluster.182120	Chr09	4262543	4262454	Bin1118	Chr09	0.882	33.7947	0.444	2.302	distant
sRNA.cluster.142775	Chr09	3654647	3654581	Bin1118	Chr09	0.882	28.2365	0.444	2.302	distant
sRNA.cluster.19928	Chr09	2849588	2849732	Bin1118	Chr09	0.882	44.6399	0.722	2.302	distant
sRNA.cluster.176912	Chr09	2193040	2193099	Bin1118	Chr09	0.882	32.0548	0.444	2.302	local
sRNA.cluster.97506	Chr02	32404901	32404803	Bin1118	Chr09	0.882	5.15816	0	2.302	distant
sRNA.cluster.45116	Chr09	3063938	3064047	Bin1118	Chr09	0.882	38.9484	0.722	2.302	distant
sRNA.cluster.188133	Chr09	520204	520102	Bin1118	Chr09	0.882	8.98645	0	2.302	local
sRNA.cluster.94482	Chr01	27571767	27571671	Bin1118	Chr09	0.882	5.32932	0	2.302	distant
sRNA.cluster.49660	Chr03	13439423	13439304	Bin1118	Chr09	0.882	9.79833	0	2.302	distant
sRNA.cluster.3780	Chr09	2987801	2987946	Bin1118	Chr09	0.882	19.2277	0	2.302	distant
sRNA.cluster.6414	Chr09	1935105	1935225	Bin1118	Chr09	0.882	34.3068	0.444	2.302	local
sRNA.cluster.21306	Chr09	1078265	1078380	Bin1118	Chr09	0.882	22.185	0	2.302	local
sRNA.cluster.81187	Chr09	3643030	3642921	Bin1118	Chr09	0.882	11.4857	0	2.302	distant
sRNA.cluster.113455	Chr09	932422	932357	Bin1118	Chr09	0.882	43.4524	0	2.302	local
sRNA.cluster.54758	Chr09	763138	763231	Bin1118	Chr09	0.882	41.9525	0.722	2.302	local
sRNA.cluster.77903	Chr09	4024198	4024276	Bin1118	Chr09	0.882	41.9354	0.722	2.302	distant
sRNA.cluster.55030	Chr09	228720	228655	Bin1118	Chr09	0.882	32.3455	0.444	2.302	distant
sRNA.cluster.92874	Chr09	4183807	4183720	Bin1118	Chr09	0.882	54.8317	0.722	2.302	distant
sRNA.cluster.166534	Chr09	1672923	1673029	Bin1118	Chr09	0.882	18.9547	0.722	2.302	local
sRNA.cluster.169319	Chr09	3896777	3896885	Bin1118	Chr09	0.882	24.3378	0	2.302	distant
sRNA.cluster.14712	Chr09	5163699	5163819	Bin1118	Chr09	0.882	19.2698	0	2.302	distant
sRNA.cluster.13763	Chr09	471400	471524	Bin1118	Chr09	0.882	23.5172	0	1.021	local
sRNA.cluster.92860	Chr09	546819	546889	Bin1118	Chr09	0.882	32.2636	0.444	2.302	local
sRNA.cluster.174789	Chr09	1280528	1280608	Bin1118	Chr09	0.882	18.2288	0	2.302	local
sRNA.cluster.152275	Chr09	2830266	2830339	Bin1118	Chr09	0.882	13.0695	0	2.302	distant
sRNA.cluster.180891	Chr09	2241597	2241506	Bin1118	Chr09	0.882	34.1096	0.444	2.302	local
sRNA.cluster.22587	Chr09	3830985	3830891	Bin1118	Chr09	0.882	16.9232	0	2.302	distant
sRNA.cluster.38438	Chr09	2014274	2014196	Bin1118	Chr09	0.882	27.0398	0.444	2.302	local
sRNA.cluster.183828	Chr09	173675	173609	Bin1118	Chr09	0.882	6.70632	0	1.021	local
sRNA.cluster.142828	Chr09	833779	833838	Bin1118	Chr09	0.882	28.4358	0.444	2.302	local
sRNA.cluster.42018	ChrUN02	32423	32507	Bin1118	Chr09	0.882	32.9316	0.722	2.302	distant
sRNA.cluster.23261	Chr09	228884	228973	Bin1118	Chr09	0.882	13.1979	0	1.021	local
sRNA.cluster.58001	Chr09	3838917	3838986	Bin1118	Chr09	0.882	23.1353	0	2.302	distant
sRNA.cluster.227490	Chr07	8182642	8182570	Bin1118	Chr09	0.882	10.6589	0	2.302	distant
sRNA.cluster.178203	Chr09	4299047	4299106	Bin1119	Chr09	0.956	38.7051	0.444	2.302	distant
sRNA.cluster.31531	Chr09	3714943	3715009	Bin1119	Chr09	0.956	37.2691	0.444	2.302	distant
sRNA.cluster.383116	Chr09	4990547	4990473	Bin1119	Chr09	0.956	25.9066	0.722	2.302	distant
sRNA.cluster.52027	Chr12	5230013	5230102	Bin1119	Chr09	0.956	10.3535	0	2.302	distant
sRNA.cluster.58972	Chr12	741992	742124	Bin1119	Chr09	0.956	30.6947	0.444	2.302	distant
sRNA.cluster.144521	Chr09	1897762	1897816	Bin1119	Chr09	0.956	21.2302	0	2.302	local
sRNA.cluster.161360	Chr09	4070175	4070281	Bin1119	Chr09	0.956	44.5066	0.444	2.302	distant
sRNA.cluster.121095	Chr08	21139365	21139265	Bin1119	Chr09	0.956	11.2171	0.722	2.302	distant
sRNA.cluster.62811	Chr09	2357428	2357335	Bin1119	Chr09	0.956	39.7623	0.444	2.302	distant
sRNA.cluster.197782	Chr09	3709662	3709579	Bin1119	Chr09	0.956	5.18183	0	2.302	distant
sRNA.cluster.32025	Chr09	1560484	1560547	Bin1119	Chr09	0.956	24.6031	0.444	2.302	local
sRNA.cluster.46021	Chr09	1993158	1993277	Bin1119	Chr09	0.956	33.8513	0.722	2.302	local
sRNA.cluster.68588	Chr09	554858	554713	Bin1119	Chr09	0.956	52.2218	0.444	2.302	local
sRNA.cluster.118149	Chr09	5009488	5009571	Bin1119	Chr09	0.956	8.94702	0	2.302	distant
sRNA.cluster.10810	Chr09	465850	465778	Bin1119	Chr09	0.956	26.1706	0.444	2.302	local
sRNA.cluster.224057	Chr09	4023965	4024082	Bin1119	Chr09	0.956	20.1373	0.444	2.302	distant
sRNA.cluster.80447	Chr09	2202813	2202891	Bin1119	Chr09	0.956	23.2367	0.444	2.302	local
sRNA.cluster.137278	Chr09	2849505	2849611	Bin1119	Chr09	0.956	19.8681	0.722	2.302	distant
sRNA.cluster.107692	Chr07	5145234	5145334	Bin1119	Chr09	0.956	16.4893	0	2.302	distant
sRNA.cluster.199988	Chr09	4183266	4183339	Bin1119	Chr09	0.956	23.4488	0.444	2.302	distant
sRNA.cluster.182124	Chr09	146786	146718	Bin1119	Chr09	0.956	30.0194	0	2.302	local
sRNA.cluster.94280	Chr09	943031	943103	Bin1119	Chr09	0.956	9.14182	0	2.302	local
sRNA.cluster.8963	Chr09	2976184	2976285	Bin1119	Chr09	0.956	5.14262	0.722	3.047	local
sRNA.cluster.8182	Chr06	5798643	5798748	Bin1119	Chr09	0.956	35.1509	0	2.302	distant
sRNA.cluster.153339	Chr09	818242	818328	Bin1119	Chr09	0.956	23.7439	0	2.302	local
sRNA.cluster.2508	Chr04	17120548	17120385	Bin1119	Chr09	0.956	37.4839	0.444	2.302	distant
sRNA.cluster.40671	Chr09	4190754	4190821	Bin1119	Chr09	0.956	32.8382	0.444	2.302	distant
sRNA.cluster.5380	Chr09	1558527	1558691	Bin1119	Chr09	0.956	69.5099	0.722	2.302	local
sRNA.cluster.129607	Chr09	1543203	1543138	Bin1119	Chr09	0.956	23.816	0.444	2.302	local
sRNA.cluster.68153	Chr09	4181284	4181399	Bin1119	Chr09	0.956	39.7882	0.444	2.302	distant
sRNA.cluster.20777	Chr04	22446668	22446757	Bin1119	Chr09	0.956	8.16162	0	2.302	distant
sRNA.cluster.378782	Chr09	1280613	1280706	Bin1119	Chr09	0.956	6.43766	0	2.302	local
sRNA.cluster.186978	Chr09	4303062	4303001	Bin1119	Chr09	0.956	21.1116	0.444	2.302	distant
sRNA.cluster.17919	Chr09	804701	804617	Bin1119	Chr09	0.956	27.2055	0	2.302	local
sRNA.cluster.28012	Chr09	6875531	6875413	Bin1119	Chr09	0.956	6.76518	0	2.302	distant
sRNA.cluster.15418	Chr06	3420110	3420004	Bin1119	Chr09	0.956	6.34764	0.882	2.302	distant
sRNA.cluster.117629	Chr10	21317729	21317638	Bin1119	Chr09	0.956	5.75915	0	2.302	distant
sRNA.cluster.31754	Chr09	3838873	3838934	Bin1119	Chr09	0.956	19.3048	0	2.302	distant
sRNA.cluster.31100	Chr09	2002409	2002242	Bin1119	Chr09	0.956	31.7018	0	2.302	local
sRNA.cluster.179468	Chr08	4640725	4640775	Bin1119	Chr09	0.956	35.5194	0.722	2.302	distant
sRNA.cluster.90944	Chr09	3837210	3837158	Bin1119	Chr09	0.956	15.2214	0	2.302	distant
sRNA.cluster.44798	Chr02	26668077	26668443	Bin1119	Chr09	0.956	6.14299	0.882	2.302	distant
sRNA.cluster.64901	Chr09	3412122	3412058	Bin1119	Chr09	0.956	31.8547	0	2.302	distant
sRNA.cluster.17403	Chr09	3513034	3512835	Bin1119	Chr09	0.956	50.7594	0.722	2.302	distant
sRNA.cluster.81083	Chr09	612174	612098	Bin1119	Chr09	0.956	34.8918	0.722	2.302	distant
sRNA.cluster.76745	Chr09	3909722	3909649	Bin1119	Chr09	0.956	30.3778	0.722	2.302	distant
sRNA.cluster.29204	Chr09	561802	561937	Bin1119	Chr09	0.956	30.5912	0.444	2.302	local
sRNA.cluster.64608	Chr09	4292443	4292514	Bin1119	Chr09	0.956	16.9445	0	2.302	distant
sRNA.cluster.182264	Chr09	4049491	4049432	Bin1119	Chr09	0.956	22.8898	0.722	2.302	distant
sRNA.cluster.2978	Chr09	3916757	3916663	Bin1119	Chr09	0.956	52.7137	0.722	2.302	distant
sRNA.cluster.107388	Chr09	4063752	4063659	Bin1119	Chr09	0.956	24.4748	0.722	2.302	distant
sRNA.cluster.386311	Chr10	2580885	2580758	Bin1119	Chr09	0.956	10.703	0	2.302	distant
sRNA.cluster.175194	Chr09	65953	65841	Bin1119	Chr09	0.956	29.6386	0	2.302	local
sRNA.cluster.89343	Chr09	4040905	4040747	Bin1119	Chr09	0.956	13.1602	0.444	2.302	distant
sRNA.cluster.118929	Chr09	3656569	3656490	Bin1119	Chr09	0.956	39.81	0	2.302	distant
sRNA.cluster.62391	Chr09	731128	731235	Bin1119	Chr09	0.956	40.5144	0.722	2.302	local
sRNA.cluster.124693	Chr09	2987741	2987800	Bin1119	Chr09	0.956	22.2611	0	2.302	distant
sRNA.cluster.46104	Chr09	5048862	5048737	Bin1119	Chr09	0.956	7.55806	0	2.302	distant
sRNA.cluster.155171	Chr09	1550849	1550946	Bin1119	Chr09	0.956	8.5423	0	2.302	local
sRNA.cluster.9516	Chr09	1557474	1557373	Bin1119	Chr09	0.956	14.9614	0	2.302	local
sRNA.cluster.6354	Chr09	1560168	1560279	Bin1119	Chr09	0.956	47.1497	0.722	2.302	local
sRNA.cluster.109558	Chr09	1554246	1554117	Bin1119	Chr09	0.956	28.5247	0.444	2.302	local
sRNA.cluster.78446	Chr09	4056180	4056119	Bin1119	Chr09	0.956	29.5238	0.722	2.302	distant
sRNA.cluster.21405	Chr09	906661	906536	Bin1119	Chr09	0.956	33.2888	0	2.302	local
sRNA.cluster.44002	Chr09	2235819	2235890	Bin1119	Chr09	0.956	42.158	0.722	2.302	local
sRNA.cluster.218384	Chr09	4331855	4331967	Bin1119	Chr09	0.956	8.20831	0	2.302	distant
sRNA.cluster.44375	Chr03	35627166	35627084	Bin1119	Chr09	0.956	9.17512	0	1.021	distant
sRNA.cluster.187328	Chr02	15767457	15767360	Bin1119	Chr09	0.956	22.738	0.722	1.021	distant
sRNA.cluster.47996	Chr01	21813138	21813381	Bin112	Chr01	21.922	19.6752	21.791	22.314	local
sRNA.cluster.33021	Chr10	4463423	4463501	Bin112	Chr01	21.922	5.34443	21.586	23.08	distant
sRNA.cluster.65680	Chr05	3393794	3393864	Bin112	Chr01	21.922	5.17721	21.791	22.74	distant
sRNA.cluster.131810	Chr01	22053750	22053807	Bin112	Chr01	21.922	6.84949	21.569	23.08	local
sRNA.cluster.53338	Chr01	22002019	22002109	Bin112	Chr01	21.922	8.55406	21.569	22.143	local
sRNA.cluster.80639	Chr01	21797449	21797331	Bin112	Chr01	21.922	11.6386	21.586	22.549	local
sRNA.cluster.15562	Chr03	29256332	29256250	Bin112	Chr01	21.922	5.02122	20.866	22.74	distant
sRNA.cluster.46962	Chr01	21928014	21927950	Bin112	Chr01	21.922	29.6768	21.791	22.002	local
sRNA.cluster.97191	Chr01	20327220	20327130	Bin112	Chr01	21.922	6.253	21.569	22.696	distant
sRNA.cluster.89085	Chr01	22120907	22120965	Bin112	Chr01	21.922	14.1254	21.651	22.143	local
sRNA.cluster.4613	Chr01	21936023	21936152	Bin112	Chr01	21.922	13.4867	21.791	22.099	local
sRNA.cluster.4712	Chr01	21988941	21989107	Bin112	Chr01	21.922	25.8501	21.876	22.143	local
sRNA.cluster.176259	Chr01	21769369	21769308	Bin112	Chr01	21.922	25.4746	21.876	22.002	distant
sRNA.cluster.143286	Chr09	3771366	3771419	Bin1120	Chr09	1.021	21.5125	0.444	2.302	distant
sRNA.cluster.77325	Chr09	2194788	2194714	Bin1120	Chr09	1.021	15.5936	0.444	2.302	local
sRNA.cluster.79871	Chr09	2445806	2445887	Bin1120	Chr09	1.021	10.0432	0.722	2.302	distant
sRNA.cluster.43732	Chr09	3749276	3749224	Bin1120	Chr09	1.021	45.3986	0.722	2.302	distant
sRNA.cluster.10254	Chr09	4457301	4457156	Bin1120	Chr09	1.021	21.3365	0.444	2.302	distant
sRNA.cluster.99209	Chr07	2338671	2338723	Bin1120	Chr09	1.021	5.57851	0	2.302	distant
sRNA.cluster.18211	Chr09	1124251	1124349	Bin1120	Chr09	1.021	37.236	0	2.302	local
sRNA.cluster.50098	Chr09	186057	185998	Bin1120	Chr09	1.021	24.2842	0.722	2.302	distant
sRNA.cluster.27254	Chr09	1615129	1614972	Bin1120	Chr09	1.021	21.4001	0.444	2.302	local
sRNA.cluster.195653	Chr09	4043953	4043863	Bin1120	Chr09	1.021	28.6135	0.444	2.302	distant
sRNA.cluster.47217	Chr02	22332767	22332710	Bin1120	Chr09	1.021	5.06323	0	2.302	distant
sRNA.cluster.88124	Chr09	2829826	2829727	Bin1120	Chr09	1.021	24.3274	0	2.302	distant
sRNA.cluster.21440	Chr09	1934842	1934720	Bin1120	Chr09	1.021	17.7501	0	2.302	local
sRNA.cluster.11547	Chr09	1913418	1913513	Bin1120	Chr09	1.021	35.6032	0.722	2.302	local
sRNA.cluster.58133	Chr11	11444952	11444847	Bin1121	Chr09	2.302	9.08396	1.021	4.295	distant
sRNA.cluster.158298	Chr08	9929147	9929042	Bin1121	Chr09	2.302	7.0512	1.021	4.295	distant
sRNA.cluster.162912	Chr09	674224	674291	Bin1121	Chr09	2.302	30.4036	1.021	4.295	distant
sRNA.cluster.126414	Chr09	5121727	5121813	Bin1121	Chr09	2.302	30.1807	1.021	4.295	distant
sRNA.cluster.105277	Chr09	4114881	4114797	Bin1121	Chr09	2.302	10.3206	1.021	4.295	local
sRNA.cluster.109022	Chr09	2836776	2836689	Bin1121	Chr09	2.302	31.831	1.021	4.295	local
sRNA.cluster.87735	Chr09	3007676	3007591	Bin1121	Chr09	2.302	7.61379	1.021	4.295	local
sRNA.cluster.48524	Chr07	17805865	17805948	Bin1121	Chr09	2.302	24.1167	1.021	4.295	distant
sRNA.cluster.185694	Chr09	85575	85479	Bin1121	Chr09	2.302	23.3581	1.021	4.295	distant
sRNA.cluster.143180	Chr09	2983746	2983690	Bin1121	Chr09	2.302	28.4475	1.021	4.295	local
sRNA.cluster.124659	Chr09	4987737	4987672	Bin1121	Chr09	2.302	10.8852	1.021	4.295	distant
sRNA.cluster.137808	Chr09	620482	620563	Bin1121	Chr09	2.302	31.893	1.021	4.295	distant
sRNA.cluster.185234	Chr08	20541852	20541944	Bin1121	Chr09	2.302	8.56318	1.021	3.047	distant
sRNA.cluster.46513	Chr09	3418421	3418487	Bin1121	Chr09	2.302	22.8794	1.021	4.295	local
sRNA.cluster.21527	Chr09	1543162	1543051	Bin1121	Chr09	2.302	25.3432	1.021	4.295	local
sRNA.cluster.53831	Chr07	17805807	17805682	Bin1121	Chr09	2.302	19.1256	1.021	4.295	distant
sRNA.cluster.80133	Chr09	4068233	4068137	Bin1121	Chr09	2.302	40.9091	1.021	4.295	local
sRNA.cluster.121263	Chr01	20067393	20067503	Bin1121	Chr09	2.302	9.85138	1.021	4.295	distant
sRNA.cluster.134101	Chr09	564434	564530	Bin1121	Chr09	2.302	17.9146	1.021	4.295	distant
sRNA.cluster.25366	Chr09	1898980	1898921	Bin1121	Chr09	2.302	9.78897	1.021	4.295	local
sRNA.cluster.391210	Chr09	4307796	4307856	Bin1121	Chr09	2.302	20.8323	1.021	4.295	distant
sRNA.cluster.64532	Chr09	2243235	2243046	Bin1121	Chr09	2.302	22.8226	1.021	4.295	local
sRNA.cluster.18286	Chr09	2233855	2233755	Bin1121	Chr09	2.302	14.8309	1.021	4.295	local
sRNA.cluster.134751	Chr09	3832000	3832088	Bin1121	Chr09	2.302	7.68517	1.021	4.295	local
sRNA.cluster.81749	Chr09	2849715	2849862	Bin1121	Chr09	2.302	17.9736	1.021	4.295	local
sRNA.cluster.92605	Chr09	3086887	3086957	Bin1121	Chr09	2.302	32.8243	1.021	4.295	local
sRNA.cluster.192510	Chr09	2884730	2884671	Bin1121	Chr09	2.302	25.4243	1.021	4.295	local
sRNA.cluster.52794	Chr09	3630389	3630515	Bin1121	Chr09	2.302	5.62123	1.021	4.295	local
sRNA.cluster.99426	Chr09	4960260	4960398	Bin1121	Chr09	2.302	15.0983	1.021	4.295	distant
sRNA.cluster.210692	Chr09	1542731	1542843	Bin1121	Chr09	2.302	21.5775	1.021	4.295	local
sRNA.cluster.27640	Chr09	620079	620015	Bin1121	Chr09	2.302	25.9411	1.021	4.295	distant
sRNA.cluster.53537	Chr09	911603	911501	Bin1121	Chr09	2.302	18.1256	1.021	4.295	distant
sRNA.cluster.9897	Chr01	35351963	35352090	Bin1121	Chr09	2.302	16.983	1.021	4.295	distant
sRNA.cluster.6934	Chr09	3255249	3255409	Bin1121	Chr09	2.302	13.0889	1.021	4.295	local
sRNA.cluster.82040	Chr09	3455856	3455926	Bin1121	Chr09	2.302	7.66948	1.021	4.295	local
sRNA.cluster.45212	Chr09	620303	620199	Bin1121	Chr09	2.302	33.4889	1.021	2.43	distant
sRNA.cluster.177418	Chr09	1672735	1672806	Bin1121	Chr09	2.302	12.1653	1.021	4.295	local
sRNA.cluster.74579	Chr09	2001991	2002131	Bin1122	Chr09	2.43	6.40998	1.021	4.295	local
sRNA.cluster.97980	Chr09	3749055	3748930	Bin1122	Chr09	2.43	27.7536	1.021	4.295	local
sRNA.cluster.14378	Chr09	2302185	2302094	Bin1122	Chr09	2.43	34.4562	1.021	4.295	local
sRNA.cluster.14425	Chr09	3627863	3627934	Bin1123	Chr09	3.047	39.6442	2.302	4.295	local
sRNA.cluster.84950	Chr01	32328024	32328097	Bin1123	Chr09	3.047	8.47539	1.021	4.295	distant
sRNA.cluster.91449	Chr09	4052972	4053045	Bin1123	Chr09	3.047	36.0103	1.021	4.295	local
sRNA.cluster.136839	Chr09	4286147	4286265	Bin1123	Chr09	3.047	48.0916	1.021	4.295	local
sRNA.cluster.101264	Chr09	523782	523837	Bin1123	Chr09	3.047	5.13183	1.021	4.295	distant
sRNA.cluster.59039	Chr03	27084338	27084241	Bin1123	Chr09	3.047	5.52987	1.021	4.295	distant
sRNA.cluster.125119	Chr09	550654	550599	Bin1123	Chr09	3.047	22.932	1.021	4.295	distant
sRNA.cluster.118430	Chr09	6507287	6507371	Bin1123	Chr09	3.047	25.545	1.021	4.295	distant
sRNA.cluster.201435	Chr07	4898184	4898247	Bin1123	Chr09	3.047	7.58089	1.021	4.295	distant
sRNA.cluster.38517	Chr09	944530	944451	Bin1123	Chr09	3.047	12.4274	1.021	4.295	distant
sRNA.cluster.77652	Chr09	2830403	2830327	Bin1123	Chr09	3.047	18.5784	1.021	4.295	local
sRNA.cluster.143117	Chr09	2884807	2884869	Bin1123	Chr09	3.047	39.5594	1.021	4.295	local
sRNA.cluster.47537	Chr08	118257	118197	Bin1123	Chr09	3.047	6.96912	1.021	4.295	distant
sRNA.cluster.131856	Chr09	6312160	6312100	Bin1123	Chr09	3.047	8.98793	1.021	4.295	distant
sRNA.cluster.79486	Chr09	2357439	2357354	Bin1123	Chr09	3.047	22.914	1.021	4.295	local
sRNA.cluster.17295	Chr09	192518	192640	Bin1123	Chr09	3.047	11.8762	1.021	4.295	distant
sRNA.cluster.2666	Chr09	3904342	3904471	Bin1123	Chr09	3.047	10.15	1.021	4.295	local
sRNA.cluster.48725	Chr09	4299286	4299379	Bin1123	Chr09	3.047	26.5663	1.021	4.295	distant
sRNA.cluster.60822	Chr09	3714454	3714385	Bin1123	Chr09	3.047	12.5846	1.021	4.295	local
sRNA.cluster.58559	Chr09	4214473	4214351	Bin1123	Chr09	3.047	7.72038	1.021	4.295	local
sRNA.cluster.144146	Chr06	28205552	28205497	Bin1123	Chr09	3.047	5.76645	1.021	4.295	distant
sRNA.cluster.57287	Chr09	4367282	4367179	Bin1125	Chr09	4.295	27.9624	3.054	5.795	local
sRNA.cluster.93840	Chr09	4512037	4512103	Bin1125	Chr09	4.295	24.7767	3.054	5.795	local
[truncated: 21,080 more rows]
