# Supplementary material for: Features of sRNA biogenesis in rice revealed by genetic dissection of sRNA expression level
Source: Comput Struct Biotechnol J. 2020 Oct 23;18:3207–16. doi: 10.1016/j.csbj.2020.10.012 (PMC7649420; doi:10.1016/j.csbj.2020.10.012)
Supplement: Supplementary data 9 [file mmc9.xlsx]

## Sheet: Sheet1
Supplementary file 8. The identification of s-trait and sQTL hotspots. Bin ID, the identifier of the Bin; Chr, the chromosome identifier; Start, the start coordinate of the Bin; Stop, the end coordinate of the Bin; Bin size, the size of the Bin; S-trait number, the number of s-traits in a Bin; Local-sQTL number, the number of Local-sQTLs in a Bin; Distant-sQTL number, the number of Distant-sQTLs …
Bin ID	Chr	Start	Stop	Bin size (Mb)	S-trait number	Local-sQTL number	Distant-sQTL number	S-trait density	Local-sQTL density	Distant-sQTL density	S-trait hotspot	Local-sQTL hotspot	Distant-sQTL hotspot
Bin1	Chr01	0	0.153	0.153	497	255	44	3238.71	1661.71	286.727
Bin2	Chr01	0.153	0.518	0.365	866	337	54	2372.45	923.227	147.935
Bin3	Chr01	0.518	0.551	0.032	26	166	55	800.345	5109.89	1693.04		Y
Bin4	Chr01	0.551	0.783	0.232	398	145	81	1713.08	624.112	348.642
Bin5	Chr01	0.783	0.809	0.026	105	64	33	4071.5	2481.68	1279.62
Bin6	Chr01	0.809	0.881	0.072	255	145	75	3547.23	2017.06	1043.3
Bin7	Chr01	0.881	0.969	0.088	343	134	43	3878.34	1515.15	486.205
Bin8	Chr01	0.969	1.044	0.074	320	19	35	4302.93	255.486	470.633
Bin9	Chr01	1.044	1.197	0.154	854	23	38	5562.21	149.802	247.499
Bin10	Chr01	1.197	1.324	0.127	185	93	35	1457.51	732.693	275.745
Bin11	Chr01	1.324	1.376	0.052	92	50	22	1763.77	958.571	421.771
Bin12	Chr01	1.376	1.463	0.086	216	64	23	2500.64	740.929	266.272
Bin13	Chr01	1.463	1.512	0.049	163	51	20	3317.39	1037.96	407.042
Bin14	Chr01	1.512	1.531	0.019	144	25	17	7743.18	1344.3	914.126
Bin15	Chr01	1.531	1.547	0.016	112	62	34	6897.4	3818.2	2093.85		Y
Bin16	Chr01	1.547	1.582	0.036	127	33	33	3568.92	927.357	927.357
Bin17	Chr01	1.582	1.929	0.346	826	86	50	2384.99	248.317	144.37
Bin18	Chr01	1.929	2.108	0.179	584	272	46	3260.88	1518.76	256.85
Bin19	Chr01	2.108	2.52	0.413	10794	288	56	26162.8	698.063	135.735	Y
Bin20	Chr01	2.52	2.647	0.126	337	175	38	2667.45	1385.17	300.78
Bin21	Chr01	2.647	3.156	0.509	1724	209	45	3384.09	410.252	88.332
Bin22	Chr01	3.156	3.238	0.082	493	105	58	6042.48	1286.94	710.88
Bin23	Chr01	3.238	3.317	0.08	281	74	24	3527.4	928.925	301.273
Bin24	Chr01	3.317	3.387	0.07	205	106	49	2928.82	1514.42	700.06
Bin25	Chr01	3.387	3.424	0.036	169	90	42	4673.41	2488.8	1161.44
Bin26	Chr01	3.424	3.475	0.051	157	53	22	3052.81	1030.57	427.783
Bin27	Chr01	3.475	3.494	0.019	72	51	28	3699.9	2620.76	1438.85
Bin28	Chr01	3.494	3.671	0.176	462	75	60	2622.27	425.694	340.555
Bin29	Chr01	3.671	4.115	0.445	1978	9	40	4448.12	20.239	89.952
Bin30	Chr01	4.115	4.183	0.068	291	14	27	4309.83	207.346	399.882
Bin31	Chr01	4.183	4.264	0.082	267	23	28	3275.43	282.153	343.491
Bin32	Chr01	4.264	4.349	0.084	250	43	19	2960.26	509.165	224.98
Bin33	Chr01	4.349	4.387	0.038	222	26	15	5801.95	679.508	392.024
Bin34	Chr01	4.387	4.402	0.015	105	29	43	7009.81	1936.04	2870.69			Y
Bin35	Chr01	4.402	4.483	0.081	296	41	51	3642	504.466	627.507
Bin36	Chr01	4.483	4.607	0.124	573	126	71	4619.96	1015.91	572.456
Bin37	Chr01	4.607	4.638	0.03	104	78	61	3433.36	2575.02	2013.8
Bin38	Chr01	4.638	4.725	0.087	272	130	53	3116.12	1489.32	607.185
Bin39	Chr01	4.725	4.815	0.091	568	124	84	6272.64	1369.38	927.644
Bin40	Chr01	4.815	4.918	0.103	281	155	88	2734.71	1508.47	856.423
Bin41	Chr01	4.918	4.987	0.069	193	65	16	2811.36	946.832	233.066
Bin42	Chr01	4.987	5.031	0.044	216	123	37	4875.19	2776.15	835.101
Bin43	Chr01	5.031	5.104	0.073	381	46	11	5232.51	631.747	151.07
Bin44	Chr01	5.104	5.151	0.047	299	147	48	6400.38	3146.67	1027.48		Y
Bin45	Chr01	5.151	5.182	0.031	149	99	23	4753.85	3158.6	733.816		Y
Bin46	Chr01	5.182	5.206	0.024	14	62	10	580.937	2572.72	414.955
Bin47	Chr01	5.206	5.262	0.056	148	179	39	2653.66	3209.5	699.276		Y
Bin48	Chr01	5.262	5.362	0.1	305	81	30	3036.43	806.395	298.665
Bin49	Chr01	5.362	5.416	0.054	97	134	36	1800.63	2487.47	668.275
Bin50	Chr01	5.416	5.639	0.223	847	156	33	3799.72	699.831	148.041
Bin51	Chr01	5.639	5.656	0.017	61	87	46	3621.68	5165.35	2731.11		Y	Y
Bin52	Chr01	5.656	5.7	0.044	205	64	25	4653.27	1452.73	567.472
Bin53	Chr01	5.7	6.1	0.4	922	326	39	2307.71	815.957	97.614
Bin54	Chr01	6.1	6.133	0.033	109	75	34	3276.62	2254.55	1022.07
Bin55	Chr01	6.133	6.287	0.154	743	114	64	4821.36	739.751	415.299
Bin56	Chr01	6.287	7.755	1.468	7253	36	98	4939.8	24.519	66.745
Bin57	Chr01	7.755	8.307	0.552	2555	27	57	4632.06	48.949	103.337
Bin58	Chr01	8.307	8.41	0.103	272	133	93	2646.51	1294.06	904.872
Bin59	Chr01	8.41	8.561	0.151	570	269	68	3777.19	1782.57	450.612
Bin60	Chr01	8.561	9.339	0.779	3004	310	62	3858.33	398.163	79.633
Bin61	Chr01	9.339	9.765	0.426	1795	71	86	4214.56	166.704	201.923
Bin62	Chr01	9.765	9.858	0.093	222	36	49	2389.15	387.43	527.335
Bin63	Chr01	9.858	9.926	0.068	349	18	33	5145.75	265.397	486.561
Bin64	Chr01	9.926	9.981	0.056	129	63	71	2317.73	1131.91	1275.65
Bin65	Chr01	9.981	10.173	0.192	288	44	35	1503.29	229.669	182.691
Bin66	Chr01	10.173	10.759	0.586	2010	68	36	3432.81	116.135	61.483
Bin67	Chr01	10.759	11.283	0.524	1406	36	133	2683.23	68.703	253.819
Bin68	Chr01	11.283	11.565	0.282	881	55	59	3120.78	194.828	208.997
Bin69	Chr01	11.565	11.619	0.054	243	28	69	4520.68	520.901	1283.65
Bin70	Chr01	11.619	11.693	0.075	196	74	55	2629.53	992.782	737.879
Bin71	Chr01	11.693	11.717	0.024	103	40	84	4233.11	1643.93	3452.24			Y
Bin72	Chr01	11.717	11.886	0.169	513	132	166	3042.87	782.96	984.631
Bin73	Chr01	11.886	12.212	0.326	1129	68	57	3465.9	208.752	174.983
Bin74	Chr01	12.212	12.26	0.048	302	243	137	6251.42	5030.12	2835.91		Y	Y
Bin75	Chr01	12.26	12.428	0.168	306	79	59	1818.11	469.38	350.55
Bin76	Chr01	12.428	13.202	0.773	1165	226	92	1506.65	292.278	118.98
Bin77	Chr01	13.202	13.319	0.118	224	359	99	1905.65	3054.15	842.231		Y
Bin78	Chr01	13.319	13.652	0.333	877	167	29	2635.99	501.951	87.165
Bin79	Chr01	13.652	13.681	0.029	253	108	70	8799.69	3756.39	2434.7		Y
Bin80	Chr01	13.681	13.82	0.14	396	99	52	2831.77	707.942	371.848
Bin81	Chr01	13.82	13.858	0.038	207	99	62	5467.51	2614.9	1637.61
Bin82	Chr01	13.858	13.927	0.068	118	73	52	1723.79	1066.41	759.634
Bin83	Chr01	13.927	14.658	0.732	1255	301	122	1715.39	411.421	166.755
Bin84	Chr01	14.658	14.835	0.177	521	166	151	2946.48	938.803	853.971
Bin85	Chr01	14.835	15.994	1.159	2097	84	124	1809.9	72.5	107.023
Bin86	Chr01	15.994	16.362	0.368	194	55	184	527.476	149.542	500.287
Bin87	Chr01	16.362	16.55	0.189	92	26	120	487.802	137.857	636.264
Bin88	Chr01	16.55	16.573	0.023	1	16	96	43.29	692.641	4155.84			Y
Bin89	Chr01	16.573	16.833	0.26	529	52	194	2035.7	200.107	746.553
Bin90	Chr01	16.833	17.228	0.395	1521	16	28	3854.35	40.545	70.955
Bin91	Chr01	17.228	17.944	0.716	1861	121	117	2599.29	169.003	163.416
Bin92	Chr01	17.944	18.033	0.089	237	122	134	2653.95	1366.17	1500.54
Bin93	Chr01	18.033	18.26	0.227	626	126	61	2760.96	555.72	269.039
Bin94	Chr01	18.26	18.37	0.11	460	132	127	4189.7	1202.26	1156.72
Bin95	Chr01	18.37	18.919	0.55	1245	185	106	2264.39	336.476	192.792
Bin96	Chr01	18.919	19.069	0.149	320	140	73	2142.79	937.471	488.824
Bin97	Chr01	19.069	19.241	0.172	535	205	50	3103.28	1189.11	290.027
Bin98	Chr01	19.241	20.18	0.939	1861	533	130	1981.95	567.64	138.449
Bin99	Chr01	20.18	20.246	0.066	193	147	101	2928.68	2230.65	1532.62
Bin100	Chr01	20.246	20.607	0.361	625	212	80	1733.04	587.845	221.828
Bin101	Chr01	20.607	20.618	0.011	36	102	80	3203.13	9075.54	7118.07		Y	Y
Bin102	Chr01	20.618	20.866	0.248	731	144	78	2942.99	579.74	314.026
Bin103	Chr01	20.866	21.245	0.379	1343	1	62	3545.05	2.64	163.658
Bin104	Chr01	21.245	21.569	0.324	1184	2	51	3651.32	6.168	157.278
Bin105	Chr01	21.569	21.586	0.016	4	5	141	247.816	309.77	8735.52			Y
Bin106	Chr01	21.586	21.651	0.065	176	39	65	2693.64	596.887	994.812
Bin107	Chr01	21.651	21.689	0.039	136	143	72	3527.79	3709.37	1867.66		Y
Bin108	Chr01	21.689	21.791	0.102	353	85	50	3462.75	833.807	490.475
Bin109	Chr01	21.791	21.819	0.028	95	64	48	3426.51	2308.39	1731.29
Bin110	Chr01	21.819	21.876	0.057	110	81	43	1936.96	1426.31	757.176
Bin111	Chr01	21.876	21.922	0.046	108	79	38	2353.45	1721.51	828.067
Bin112	Chr01	21.922	22.002	0.08	316	94	43	3932.99	1169.94	535.185
Bin113	Chr01	22.002	22.099	0.097	195	77	56	2018.74	797.143	579.74
Bin114	Chr01	22.099	22.143	0.044	158	60	55	3568.85	1355.26	1242.32
Bin115	Chr01	22.143	22.314	0.171	270	105	33	1575.03	612.513	192.504
Bin116	Chr01	22.314	22.44	0.125	190	89	47	1514.41	709.384	374.618
Bin117	Chr01	22.44	22.549	0.109	277	162	46	2545.44	1488.67	422.709
Bin118	Chr01	22.549	22.613	0.065	240	220	17	3717.36	3407.58	263.313		Y
Bin119	Chr01	22.613	22.696	0.082	771	254	17	9374.54	3088.37	206.702	Y	Y
Bin120	Chr01	22.696	22.74	0.045	151	139	48	3384.74	3115.75	1075.94		Y
Bin121	Chr01	22.74	23.08	0.34	1448	178	106	4263.27	524.077	312.091
Bin122	Chr01	23.08	23.132	0.052	157	118	127	2991.9	2248.69	2420.2
Bin123	Chr01	23.132	23.252	0.12	234	76	103	1950.29	633.428	858.462
Bin124	Chr01	23.252	23.289	0.036	180	40	36	4948.86	1099.75	989.772
Bin125	Chr01	23.289	23.459	0.171	571	56	45	3348.21	328.371	263.869
Bin126	Chr01	23.459	23.616	0.156	614	58	105	3926.76	370.932	671.514
Bin127	Chr01	23.616	23.727	0.112	424	32	65	3795.98	286.489	581.931
Bin128	Chr01	23.727	23.752	0.025	77	49	52	3074.96	1956.79	2076.59
Bin129	Chr01	23.752	23.941	0.189	1190	74	52	6304.4	392.038	275.486
Bin130	Chr01	23.941	24.07	0.129	481	99	43	3740.86	769.949	334.422
Bin131	Chr01	24.07	24.349	0.28	1067	110	69	3814.84	393.283	246.696
Bin132	Chr01	24.349	24.742	0.392	1491	17	75	3801.8	43.347	191.237
Bin133	Chr01	24.742	25.801	1.059	4321	22	52	4078.36	20.765	49.08
Bin134	Chr01	25.801	26.065	0.264	1286	4	36	4879.7	15.178	136.601
Bin135	Chr01	26.065	26.478	0.414	1328	34	67	3209.16	82.162	161.908
Bin136	Chr01	26.478	27.056	0.577	2304	41	57	3990.98	71.02	98.735
Bin137	Chr01	27.056	27.254	0.198	782	146	63	3946.27	736.771	317.922
Bin138	Chr01	27.254	27.539	0.286	919	73	46	3218.53	255.661	161.102
Bin139	Chr01	27.539	27.605	0.066	390	71	69	5908.38	1075.63	1045.33
Bin140	Chr01	27.605	27.772	0.167	595	147	94	3568.15	881.543	563.708
Bin141	Chr01	27.772	27.814	0.042	258	81	57	6135.26	1926.19	1355.46
Bin142	Chr01	27.814	28.223	0.408	1814	134	93	4442.41	328.16	227.753
Bin143	Chr01	28.223	28.979	0.756	2969	49	115	3926.38	64.8	152.083
Bin144	Chr01	28.979	29.047	0.069	223	225	170	3249.12	3278.26	2476.91		Y	Y
Bin145	Chr01	29.047	29.103	0.056	271	113	117	4838.51	2017.53	2088.95
Bin146	Chr01	29.103	29.176	0.072	171	202	114	2362.69	2791.02	1575.13
Bin147	Chr01	29.176	29.467	0.292	824	292	71	2825.81	1001.38	243.486
Bin148	Chr01	29.467	29.498	0.031	142	196	69	4584.79	6328.3	2227.82		Y
Bin149	Chr01	29.498	29.543	0.045	277	196	74	6139.05	4343.88	1640.04		Y
Bin150	Chr01	29.543	29.608	0.065	115	366	108	1777.76	5657.93	1669.55		Y
Bin151	Chr01	29.608	30.629	1.021	3568	946	131	3494.81	926.595	128.313
Bin152	Chr01	30.629	30.68	0.051	278	389	67	5452.05	7628.95	1313.98		Y
Bin153	Chr01	30.68	30.835	0.155	776	227	57	5001.13	1462.96	367.351
Bin154	Chr01	30.835	31.015	0.179	312	185	43	1738.29	1030.71	239.572
Bin155	Chr01	31.015	31.168	0.154	521	201	67	3391.33	1308.36	436.121
Bin156	Chr01	31.168	31.275	0.107	524	215	99	4894.64	2008.3	924.75
Bin157	Chr01	31.275	31.302	0.027	58	107	66	2176.2	4014.71	2476.36		Y	Y
Bin158	Chr01	31.302	31.429	0.127	579	114	81	4573.93	900.566	639.876
Bin159	Chr01	31.429	31.688	0.259	1241	387	287	4792.08	1494.39	1108.24
Bin160	Chr01	31.688	31.714	0.026	20	198	120	756.716	7491.49	4540.3		Y	Y
Bin161	Chr01	31.714	32.102	0.388	1202	348	103	3097.49	896.778	265.426
Bin162	Chr01	32.102	32.358	0.256	925	406	137	3613.72	1586.13	535.221
Bin163	Chr01	32.358	32.803	0.445	1434	247	49	3221.69	554.922	110.086
Bin164	Chr01	32.803	32.885	0.082	202	428	93	2460.29	5212.9	1132.71		Y
Bin165	Chr01	32.885	33.201	0.316	1293	209	63	4097.66	662.344	199.654
Bin166	Chr01	33.201	33.37	0.169	654	96	28	3865.84	567.463	165.51
Bin167	Chr01	33.37	33.38	0.01	60	216	59	5869.12	21128.8	5771.3		Y	Y
Bin168	Chr01	33.38	33.412	0.032	171	83	32	5394.66	2618.46	1009.53
Bin169	Chr01	33.412	33.545	0.133	530	352	95	3991.2	2650.76	715.405
Bin170	Chr01	33.545	33.675	0.13	643	301	99	4929.02	2307.36	758.9
Bin171	Chr01	33.675	34.056	0.381	1302	460	96	3418.49	1207.76	252.055
Bin172	Chr01	34.056	34.489	0.433	1186	254	81	2736.09	585.976	186.866
Bin173	Chr01	34.489	34.69	0.201	735	147	109	3658.77	731.755	542.594
Bin174	Chr01	34.69	35.437	0.747	2346	393	109	3142.53	526.435	146.009
Bin175	Chr01	35.437	35.548	0.111	499	96	75	4499.35	865.606	676.254
Bin176	Chr01	35.548	36.06	0.513	1945	65	111	3794.37	126.804	216.542
Bin177	Chr01	36.06	36.284	0.224	741	87	66	3313.03	388.98	295.088
Bin178	Chr01	36.284	36.535	0.251	745	114	34	2973.4	454.99	135.699
Bin179	Chr01	36.535	36.578	0.043	167	68	36	3880.47	1580.07	836.509
Bin180	Chr01	36.578	36.795	0.217	825	99	57	3797.12	455.654	262.346
Bin181	Chr01	36.795	36.961	0.166	420	128	61	2533.26	772.042	367.926
Bin182	Chr01	36.961	37.363	0.402	1648	177	80	4097.32	440.064	198.899
Bin183	Chr01	37.363	37.43	0.067	273	87	46	4064.31	1295.22	684.83
Bin184	Chr01	37.43	37.899	0.469	1917	104	26	4085.9	221.666	55.417
Bin185	Chr01	37.899	38.169	0.269	805	31	47	2987.86	115.06	174.446
Bin186	Chr01	38.169	38.498	0.329	1349	67	61	4099.27	203.596	185.364
Bin187	Chr01	38.498	38.563	0.065	178	27	87	2734.8	414.829	1336.67
Bin188	Chr01	38.563	38.775	0.212	943	28	59	4454.8	132.274	278.72
Bin189	Chr01	38.775	38.894	0.119	451	26	36	3786.29	218.278	302.231
Bin190	Chr01	38.894	39.032	0.139	1098	111	36	7924.08	801.068	259.806
Bin191	Chr01	39.032	39.168	0.136	533	36	30	3931.37	265.534	221.278
Bin192	Chr01	39.168	39.229	0.061	231	41	47	3763.5	667.981	765.734
Bin193	Chr01	39.229	39.604	0.375	1276	47	46	3403.1	125.349	122.682
Bin194	Chr01	39.604	39.668	0.064	155	44	27	2423.01	687.822	422.073
Bin195	Chr01	39.668	39.693	0.025	176	91	42	7049.31	3644.81	1682.22		Y
Bin196	Chr01	39.693	39.71	0.017	124	105	56	7265.06	6151.86	3280.99		Y	Y
Bin197	Chr01	39.71	39.858	0.148	661	134	30	4457.42	903.623	202.304
Bin198	Chr01	39.858	39.972	0.114	284	257	46	2493.02	2256.01	403.799
Bin199	Chr01	39.972	39.998	0.025	150	143	24	5951.44	5673.7	952.23		Y
Bin200	Chr01	39.998	40.117	0.12	618	199	35	5159.37	1661.35	292.197
Bin201	Chr01	40.117	40.152	0.035	218	100	47	6309.15	2894.11	1360.23		Y
Bin202	Chr01	40.152	40.195	0.043	174	89	74	4046.79	2069.91	1721.05
Bin203	Chr01	40.195	40.266	0.071	162	120	65	2274.1	1684.52	912.447
Bin204	Chr01	40.266	40.335	0.069	53	63	37	767.126	911.867	535.541
Bin205	Chr01	40.335	40.39	0.055	103	85	31	1868.99	1542.37	562.511
Bin206	Chr01	40.39	40.418	0.027	52	57	37	1902.67	2085.62	1353.82
Bin207	Chr01	40.418	40.777	0.359	983	282	64	2734.46	784.453	178.032
Bin208	Chr01	40.777	40.86	0.083	226	69	79	2729.53	833.353	954.129
Bin209	Chr01	40.86	40.89	0.03	112	58	104	3779.7	1957.34	3509.72			Y
Bin210	Chr01	40.89	40.91	0.021	80	54	39	3874.47	2615.26	1888.8
Bin211	Chr01	40.91	40.985	0.075	169	98	37	2261.05	1311.14	495.023
Bin212	Chr01	40.985	41.038	0.053	255	92	37	4840.82	1746.49	702.394
Bin213	Chr01	41.038	41.185	0.147	418	251	54	2835.65	1702.74	366.328
Bin214	Chr02	0	0.141	0.141	603	126	64	4289.56	896.325	455.276
Bin215	Chr02	0.141	0.337	0.197	714	46	58	3632	233.994	295.036
Bin216	Chr02	0.337	0.363	0.025	83	69	15	3273.26	2721.14	591.553
Bin217	Chr02	0.363	0.468	0.105	189	61	21	1799.06	580.648	199.895
Bin218	Chr02	0.468	0.571	0.103	287	100	25	2774.64	966.772	241.693
Bin219	Chr02	0.571	0.696	0.125	393	79	27	3140.36	631.268	215.75
Bin220	Chr02	0.696	0.72	0.024	82	65	13	3477.08	2756.22	551.245
Bin221	Chr02	0.72	0.758	0.039	77	41	23	1998.65	1064.22	596.999
Bin222	Chr02	0.758	0.862	0.104	166	30	26	1600.63	289.271	250.701
Bin223	Chr02	0.862	0.886	0.024	32	24	22	1320.3	990.222	907.703
Bin224	Chr02	0.886	1.032	0.146	608	94	25	4156.41	642.603	170.905
Bin225	Chr02	1.033	1.061	0.028	122	75	13	4293.2	2639.26	457.473
Bin226	Chr02	1.061	1.138	0.077	143	62	28	1855	804.265	363.217
Bin227	Chr02	1.138	1.276	0.138	212	95	29	1530.88	686.01	209.413
Bin228	Chr02	1.276	1.421	0.144	698	86	35	4834.9	595.704	242.438
Bin229	Chr02	1.421	1.524	0.103	457	34	39	4424.05	329.142	377.545
Bin230	Chr02	1.524	1.633	0.109	358	43	50	3279.56	393.914	458.039
Bin231	Chr02	1.633	1.944	0.31	960	64	39	3094.17	206.278	125.701
Bin232	Chr02	1.944	2.029	0.085	284	150	44	3334.74	1761.31	516.65
Bin233	Chr02	2.029	2.556	0.527	1602	337	55	3037.98	639.076	104.3
Bin234	Chr02	2.556	2.699	0.143	310	161	47	2168.17	1126.05	328.722
Bin235	Chr02	2.699	2.743	0.044	42	83	32	946.799	1871.06	721.371
Bin236	Chr02	2.743	2.79	0.047	22	52	55	471.809	1115.19	1179.52
Bin237	Chr02	2.79	3.068	0.278	572	191	87	2057.6	687.065	312.956
Bin238	Chr02	3.068	3.113	0.045	140	157	40	3143.95	3525.71	898.271		Y
Bin239	Chr02	3.113	3.132	0.02	30	83	38	1517.37	4198.07	1922.01		Y
Bin240	Chr02	3.132	3.373	0.24	694	42	31	2888.59	174.814	129.029
Bin241	Chr02	3.373	4.027	0.654	2350	19	47	3591.86	29.041	71.837
Bin242	Chr02	4.027	4.063	0.036	166	57	53	4573	1570.25	1460.06
Bin243	Chr02	4.063	4.226	0.163	571	75	41	3505	460.377	251.673
Bin244	Chr02	4.226	4.305	0.079	336	110	54	4277.8	1400.47	687.504
Bin245	Chr02	4.305	4.49	0.185	1037	189	87	5593.31	1019.42	469.256
Bin246	Chr02	4.49	4.554	0.064	242	138	106	3786.93	2159.49	1658.74
Bin247	Chr02	4.554	4.72	0.166	831	60	46	5008.44	361.62	277.242
Bin248	Chr02	4.72	4.865	0.145	645	145	47	4435.12	997.043	323.18
Bin249	Chr02	4.865	4.984	0.119	390	116	33	3274.01	973.808	277.032
Bin250	Chr02	4.984	5.144	0.16	683	70	64	4269.84	437.612	400.103
Bin251	Chr02	5.144	5.463	0.319	1085	27	48	3404.5	84.72	150.614
Bin252	Chr02	5.463	5.867	0.404	2484	27	79	6144.65	66.79	195.422
Bin253	Chr02	5.867	5.894	0.027	133	95	57	4925.38	3518.13	2110.88		Y
Bin254	Chr02	5.894	6.028	0.133	687	90	47	5154.52	675.265	352.638
Bin255	Chr02	6.028	6.228	0.201	671	118	54	3346.35	588.479	269.304
Bin256	Chr02	6.228	6.358	0.13	263	151	40	2027.49	1164.07	308.364
Bin257	Chr02	6.358	6.611	0.253	648	323	60	2560.84	1276.47	237.115
Bin258	Chr02	6.611	6.665	0.054	281	90	51	5156.06	1651.41	935.797
Bin259	Chr02	6.665	6.911	0.246	964	128	61	3921.11	520.645	248.12
Bin260	Chr02	6.911	7.356	0.445	1455	96	45	3269	215.687	101.103
Bin261	Chr02	7.356	7.45	0.094	391	65	51	4168.93	693.045	543.774
Bin262	Chr02	7.45	7.948	0.497	1477	62	74	2969.27	124.641	148.765
Bin263	Chr02	7.948	8.056	0.109	307	62	56	2827.59	571.044	515.782
Bin264	Chr02	8.056	8.526	0.47	1040	409	92	2213.78	870.611	195.834
Bin265	Chr02	8.526	8.638	0.112	420	188	50	3754.43	1680.55	446.955
Bin266	Chr02	8.638	8.757	0.119	226	206	66	1896.45	1728.62	553.831
Bin267	Chr02	8.757	8.857	0.1	398	155	51	3993.58	1555.29	511.74
Bin268	Chr02	8.857	9.101	0.244	781	220	60	3198.72	901.048	245.74
Bin269	Chr02	9.101	9.233	0.132	465	188	55	3517.98	1422.32	416.106
Bin270	Chr02	9.233	9.443	0.21	1088	515	80	5189.18	2456.28	381.557
Bin271	Chr02	9.443	9.551	0.108	292	337	84	2691.82	3106.65	774.358		Y
Bin272	Chr02	9.551	9.639	0.088	205	93	21	2340	1061.56	239.707
Bin273	Chr02	9.639	9.648	0.009	44	238	100	4745.98	25671.4	10786.3		Y	Y
Bin274	Chr02	9.648	10.168	0.52	1635	76	26	3143.96	146.141	49.996
Bin275	Chr02	10.168	11.058	0.89	2851	164	136	3204.36	184.327	152.856
Bin276	Chr02	11.058	11.974	0.916	3008	28	104	3284.27	30.572	113.552
Bin277	Chr02	11.974	12.347	0.373	1262	20	153	3379.22	53.553	409.684
Bin278	Chr02	12.347	12.974	0.627	1371	29	195	2186.1	46.241	310.933
Bin279	Chr02	12.974	14.212	1.238	1551	14	130	1252.93	11.31	105.017
Bin280	Chr02	14.212	15.63	1.418	2742	38	134	1933.57	26.796	94.493
Bin281	Chr02	15.63	15.934	0.303	1047	112	46	3451.63	369.229	151.648
Bin282	Chr02	15.934	15.96	0.027	55	221	146	2050.86	8240.73	5444.1		Y	Y
Bin283	Chr02	15.96	16.162	0.202	497	124	60	2458.93	613.497	296.853
Bin284	Chr02	16.162	16.207	0.044	158	68	61	3576.68	1539.33	1380.87
Bin285	Chr02	16.207	16.316	0.109	409	169	111	3755.77	1551.9	1019.29
Bin286	Chr02	16.316	16.524	0.208	527	295	88	2527.58	1414.87	422.062
Bin287	Chr02	16.524	16.63	0.106	369	186	73	3481.2	1754.75	688.692
Bin288	Chr02	16.63	17.935	1.305	3685	794	90	2823.34	608.34	68.955
Bin289	Chr02	17.935	18.087	0.152	692	276	102	4548.23	1814.04	670.404
Bin290	Chr02	18.087	18.279	0.192	241	182	91	1258.23	950.198	475.099
Bin291	Chr02	18.279	18.329	0.05	217	147	53	4337.66	2938.41	1059.43		Y
Bin292	Chr02	18.329	18.539	0.21	641	157	105	3052.64	747.683	500.043
Bin293	Chr02	18.539	18.597	0.058	176	141	94	3018.51	2418.24	1612.16
Bin294	Chr02	18.597	18.677	0.08	446	113	160	5579.32	1413.6	2001.55
Bin295	Chr02	18.677	18.713	0.036	138	105	162	3863.71	2939.78	4535.65		Y	Y
Bin296	Chr02	18.713	18.825	0.112	390	137	146	3477.05	1221.43	1301.66
Bin297	Chr02	18.825	19.065	0.24	1096	111	108	4560.21	461.846	449.363
Bin298	Chr02	19.065	19.094	0.029	146	111	88	5037.78	3830.1	3036.47		Y	Y
Bin299	Chr02	19.094	19.163	0.069	154	62	46	2245.88	904.186	670.847
Bin300	Chr02	19.163	19.361	0.198	630	125	56	3188.66	632.671	283.437
Bin301	Chr02	19.361	19.432	0.071	129	140	62	1806.77	1960.84	868.372
Bin302	Chr02	19.432	19.508	0.076	366	99	53	4792.65	1296.37	694.017
Bin303	Chr02	19.508	19.547	0.038	95	86	41	2479.77	2244.84	1070.22
Bin304	Chr02	19.547	19.608	0.061	163	65	31	2655.8	1059.06	505.092
Bin305	Chr02	19.608	19.721	0.113	308	125	68	2734.33	1109.71	603.682
Bin306	Chr02	19.721	19.835	0.114	353	121	59	3083.43	1056.92	515.36
Bin307	Chr02	19.835	19.872	0.037	122	74	50	3320.09	2013.83	1360.69
Bin308	Chr02	19.872	19.896	0.025	106	63	36	4308.94	2560.98	1463.41
Bin309	Chr02	19.896	19.964	0.068	258	115	43	3796.07	1692.05	632.679
Bin310	Chr02	19.964	20.024	0.06	200	121	23	3352.11	2028.02	385.492
Bin311	Chr02	20.024	20.119	0.095	201	124	21	2125.84	1311.46	222.102
Bin312	Chr02	20.119	20.393	0.274	533	195	56	1942.2	710.561	204.059
Bin313	Chr02	20.393	21.514	1.121	4517	65	56	4029.99	57.992	49.962
Bin314	Chr02	21.514	23.27	1.756	7982	1	123	4544.6	0.569	70.031
Bin315	Chr02	23.27	25.348	2.078	8210	2	65	3951.16	0.963	31.282
Bin316	Chr02	25.348	28.023	2.675	10639	21	93	3977.07	7.85	34.765
Bin317	Chr02	28.023	28.37	0.347	1026	386	148	2958.82	1113.16	426.808
Bin318	Chr02	28.37	28.58	0.21	651	176	114	3101.65	838.542	543.147
Bin319	Chr02	28.58	28.596	0.016	45	51	37	2850.99	3231.12	2344.15		Y
Bin320	Chr02	28.596	28.925	0.33	1082	76	55	3281.61	230.501	166.81
Bin321	Chr02	28.925	29.071	0.145	520	147	46	3579.02	1011.76	316.606
Bin322	Chr02	29.071	29.619	0.548	1910	135	27	3482.36	246.136	49.227
Bin323	Chr02	29.619	29.715	0.096	278	106	36	2887.41	1100.96	373.909
Bin324	Chr02	29.715	29.8	0.085	322	145	43	3802.91	1712.49	507.842
Bin325	Chr02	29.8	29.875	0.075	219	88	45	2914.37	1171.07	598.842
Bin326	Chr02	29.875	30.007	0.131	466	110	56	3550.42	838.082	426.66
Bin327	Chr02	30.007	30.294	0.287	1061	99	51	3691.22	344.421	177.429
Bin328	Chr02	30.294	30.329	0.035	145	61	18	4103.93	1726.48	509.453
Bin329	Chr02	30.329	30.391	0.062	76	48	22	1235.39	780.247	357.613
Bin330	Chr02	30.391	30.489	0.098	417	49	26	4253.93	499.862	265.233
Bin331	Chr02	30.489	30.592	0.103	545	184	21	5269.82	1779.17	203.057
Bin332	Chr02	30.592	30.639	0.047	274	95	26	5856.08	2030.39	555.686
Bin333	Chr02	30.639	30.705	0.066	187	121	42	2819.79	1824.57	633.322
Bin334	Chr02	30.705	31.1	0.394	1315	223	92	3336.37	565.787	233.419
Bin335	Chr02	31.1	31.487	0.388	1302	245	137	3359.38	632.141	353.483
Bin336	Chr02	31.487	32.275	0.788	3088	21	108	3918.49	26.648	137.046
Bin337	Chr02	32.275	32.398	0.123	473	34	63	3837.45	275.842	511.119
Bin338	Chr02	32.398	32.555	0.156	491	44	35	3140.13	281.396	223.838
Bin339	Chr02	32.555	32.674	0.119	293	13	41	2467.99	109.501	345.35
Bin340	Chr02	32.674	32.96	0.287	1163	41	40	4055.53	142.972	139.485
Bin341	Chr02	32.96	33.023	0.063	157	42	47	2499.8	668.737	748.348
Bin342	Chr02	33.023	33.06	0.036	212	26	25	5811.88	712.778	685.363
Bin343	Chr02	33.06	33.115	0.055	39	35	31	704.174	631.951	559.728
Bin344	Chr02	33.115	33.178	0.063	329	110	28	5242.02	1752.65	446.13
Bin345	Chr02	33.178	33.21	0.032	57	59	9	1781.42	1843.92	281.276
Bin346	Chr02	33.21	33.289	0.079	215	44	7	2705.08	553.598	88.072
Bin347	Chr02	33.289	33.352	0.063	99	120	40	1572.85	1906.49	635.496
Bin348	Chr02	33.352	33.565	0.213	933	106	50	4381.68	497.812	234.817
Bin349	Chr02	33.565	33.649	0.084	191	59	29	2286.06	706.164	347.098
Bin350	Chr02	33.649	33.825	0.177	569	80	21	3221.33	452.911	118.889
Bin351	Chr02	33.825	33.833	0.008	68	35	65	9018.57	4641.91	8620.69	Y	Y	Y
Bin352	Chr02	33.833	33.914	0.081	201	30	61	2477.96	369.845	752.019
Bin353	Chr02	33.914	33.951	0.037	84	30	55	2292.64	818.8	1501.13
Bin354	Chr02	33.951	34.031	0.08	141	45	53	1762.39	562.465	662.459
Bin355	Chr02	34.031	34.084	0.053	268	20	47	5047.56	376.683	885.206
Bin356	Chr02	34.084	34.343	0.259	642	31	67	2477.26	119.619	258.531
Bin357	Chr02	34.343	34.387	0.044	67	62	51	1508.46	1395.89	1148.23
Bin358	Chr02	34.387	34.608	0.221	575	121	54	2599.89	547.108	244.164
Bin359	Chr03	0	0.18	0.18	2099	1140	166	11672.2	6339.36	923.099	Y	Y
Bin360	Chr03	0.18	0.307	0.127	376	507	57	2951.13	3979.31	447.378		Y
Bin361	Chr03	0.307	0.37	0.063	236	201	96	3759.82	3202.22	1529.42		Y
Bin362	Chr03	0.37	1.177	0.807	2648	56	52	3281.92	69.406	64.449
Bin363	Chr03	1.177	1.506	0.33	1172	257	139	3555.62	779.688	421.699
Bin364	Chr03	1.506	1.542	0.035	126	83	56	3593.63	2367.24	1597.17
Bin365	Chr03	1.542	1.685	0.143	729	135	52	5087.19	942.073	362.873
Bin366	Chr03	1.685	1.789	0.105	283	41	55	2706.4	392.093	525.979
Bin367	Chr03	1.789	1.854	0.065	105	37	38	1624.91	572.587	588.062
Bin368	Chr03	1.854	1.907	0.053	212	137	83	3967.51	2563.91	1553.32
Bin369	Chr03	1.907	2.014	0.106	219	116	48	2063.91	1093.21	452.365
Bin370	Chr03	2.014	2.3	0.287	741	119	31	2585.29	415.181	108.156
Bin371	Chr03	2.3	2.306	0.006	105	38	38	17529.2	6343.91	6343.91	Y	Y	Y
Bin372	Chr03	2.306	2.385	0.079	330	94	33	4165.67	1186.58	416.567
Bin373	Chr03	2.385	2.762	0.376	1251	74	44	3323.11	196.571	116.88
Bin374	Chr03	2.762	2.875	0.113	313	17	56	2770.94	150.498	495.759
Bin375	Chr03	2.875	2.995	0.12	357	101	51	2972.47	840.952	424.639
Bin376	Chr03	2.995	3.127	0.132	537	103	48	4063.29	779.364	363.199
Bin377	Chr03	3.127	3.306	0.179	528	26	30	2950.13	145.272	167.621
Bin378	Chr03	3.306	3.417	0.111	284	19	45	2557.73	171.116	405.274
Bin379	Chr03	3.417	3.617	0.2	829	63	51	4150.56	315.423	255.342
Bin380	Chr03	3.617	4.18	0.563	2014	23	61	3578.78	40.87	108.394
Bin381	Chr03	4.18	4.707	0.527	2088	56	58	3961.58	106.249	110.044
Bin382	Chr03	4.707	5.211	0.505	1962	34	77	3886.84	67.356	152.542
Bin383	Chr03	5.211	5.249	0.037	229	33	37	6147.82	885.93	993.315
Bin384	Chr03	5.249	5.324	0.076	374	39	30	4937.49	514.872	396.055
Bin385	Chr03	5.324	5.576	0.251	933	80	49	3714.26	318.479	195.068
Bin386	Chr03	5.576	5.679	0.103	357	123	42	3452.74	1189.6	406.205
Bin387	Chr03	5.679	5.946	0.267	996	88	50	3734.25	329.934	187.463
Bin388	Chr03	5.946	6.28	0.334	1004	22	72	3001.95	65.78	215.279
Bin389	Chr03	6.28	7.599	1.319	5321	8	117	4034.56	6.066	88.713
Bin390	Chr03	7.599	8.071	0.472	1311	109	27	2775.05	230.725	57.152
Bin391	Chr03	8.071	8.331	0.26	765	289	46	2947.59	1113.53	177.241
Bin392	Chr03	8.331	8.451	0.12	420	177	90	3511.88	1480.01	752.546
Bin393	Chr03	8.451	8.519	0.068	232	169	52	3398.12	2475.36	761.648
Bin394	Chr03	8.519	9.052	0.534	1138	310	52	2132.84	581.003	97.459
Bin395	Chr03	9.052	9.1	0.048	87	135	46	1823.59	2829.71	964.199
Bin396	Chr03	9.1	9.183	0.083	267	133	49	3205.36	1596.68	588.249
Bin397	Chr03	9.183	9.27	0.087	337	120	36	3888.04	1384.47	415.34
Bin398	Chr03	9.27	9.286	0.016	52	130	43	3252.24	8130.59	2689.35		Y	Y
Bin399	Chr03	9.286	9.354	0.068	229	57	37	3384.07	842.323	546.771
Bin400	Chr03	9.354	9.385	0.031	70	39	32	2268.82	1264.06	1037.18
Bin401	Chr03	9.385	9.414	0.029	26	66	40	893.317	2267.65	1374.33
Bin402	Chr03	9.414	9.831	0.418	1721	38	54	4121.09	90.994	129.308
Bin403	Chr03	9.831	9.892	0.061	200	30	29	3303.98	495.597	479.078
Bin404	Chr03	9.892	9.941	0.049	211	61	23	4282.61	1238.1	466.825
Bin405	Chr03	9.941	9.978	0.037	156	64	15	4260.2	1747.77	409.635
Bin406	Chr03	9.978	10.022	0.044	154	52	33	3522.01	1189.25	754.717
Bin407	Chr03	10.022	10.164	0.142	631	123	66	4441.47	865.77	464.56
Bin408	Chr03	10.164	10.746	0.583	2149	31	74	3688.31	53.205	127.005
Bin409	Chr03	10.746	10.843	0.096	306	104	148	3178.49	1080.27	1537.31
Bin410	Chr03	10.843	11.494	0.651	2736	30	118	4200.6	46.059	181.166
Bin411	Chr03	11.494	11.921	0.427	1674	110	61	3917.63	257.431	142.757
Bin412	Chr03	11.921	12.104	0.183	965	64	63	5278.85	350.1	344.63
Bin413	Chr03	12.104	12.53	0.426	1425	233	97	3342.72	546.563	227.539
Bin414	Chr03	12.53	12.596	0.065	380	84	65	5821.61	1286.88	995.802
Bin415	Chr03	12.596	13.45	0.855	1565	96	68	1831.26	112.333	79.569
Bin416	Chr03	13.45	13.597	0.147	630	59	64	4297.52	402.467	436.574
Bin417	Chr03	13.597	13.628	0.031	206	125	57	6599.18	4004.36	1825.99		Y
Bin418	Chr03	13.628	13.77	0.142	712	156	41	5010.13	1097.73	288.505
Bin419	Chr03	13.77	14.046	0.276	1122	71	42	4061.58	257.016	152.038
Bin420	Chr03	14.046	14.125	0.078	344	38	35	4384.06	484.286	446.053
Bin421	Chr03	14.125	14.204	0.079	205	77	48	2592.38	973.722	606.996
Bin422	Chr03	14.204	14.379	0.175	788	134	65	4504.76	766.038	371.586
Bin423	Chr03	14.379	14.537	0.158	534	130	27	3382.81	823.53	171.041
Bin424	Chr03	14.537	14.589	0.052	260	155	33	4968.66	2962.09	630.638		Y
Bin425	Chr03	14.589	14.614	0.025	79	23	20	3103.27	903.484	785.639
Bin426	Chr03	14.614	14.749	0.135	658	57	31	4886.38	423.288	230.209
Bin427	Chr03	14.749	14.955	0.206	787	110	67	3828.73	535.147	325.953
Bin428	Chr03	14.955	15.082	0.127	318	67	24	2495.66	525.816	188.352
Bin429	Chr03	15.082	15.135	0.053	63	99	31	1178.96	1852.65	580.122
Bin430	Chr03	15.135	15.162	0.026	73	5	0	2804.99	192.123	0
Bin431	Chr03	15.162	15.191	0.03	32	3	0	1076.06	100.881	0
Bin432	Chr03	15.191	15.237	0.046	90	70	62	1974.03	1535.36	1359.89
Bin433	Chr03	15.237	15.337	0.1	394	73	50	3941.26	730.234	500.16
Bin434	Chr03	15.337	15.427	0.09	126	84	55	1397.64	931.76	610.081
Bin435	Chr03	15.427	15.587	0.16	757	23	58	4724.78	143.554	362.005
Bin436	Chr03	15.587	15.644	0.057	343	39	47	6059	688.924	830.242
Bin437	Chr03	15.644	15.67	0.026	51	63	108	1936.88	2392.62	4101.63			Y
Bin438	Chr03	15.67	16.01	0.34	1335	120	137	3930.05	353.263	403.309
Bin439	Chr03	16.01	16.451	0.441	1035	293	132	2346.33	664.227	299.242
Bin440	Chr03	16.451	16.63	0.179	592	208	104	3298.86	1159.06	579.529
Bin441	Chr03	16.63	16.731	0.1	379	223	125	3774.82	2221.07	1244.99
Bin442	Chr03	16.731	16.848	0.117	382	222	207	3265.49	1897.74	1769.52
Bin443	Chr03	16.848	18.115	1.268	3245	139	331	2559.79	109.649	261.107
Bin444	Chr03	18.115	18.519	0.403	1165	64	263	2887.42	158.622	651.839
Bin445	Chr03	18.519	19.084	0.565	251	4	25	443.985	7.075	44.222
Bin446	Chr03	19.084	19.198	0.114	67	89	210	588.318	781.497	1843.98
Bin447	Chr03	19.198	19.652	0.454	202	0	8	445.343	0	17.637
Bin448	Chr03	19.652	20.097	0.446	259	72	392	581.163	161.559	879.598
Bin449	Chr03	20.097	21.293	1.195	1671	1	19	1397.95	0.837	15.895
Bin450	Chr03	21.293	21.469	0.176	20	87	218	113.738	494.76	1239.74
Bin451	Chr03	21.469	21.997	0.529	1093	3	23	2067.08	5.674	43.498
Bin452	Chr03	21.997	22.014	0.016	75	112	154	4608.01	6881.3	9461.78		Y	Y
Bin453	Chr03	22.014	22.116	0.103	342	1	25	3336.45	9.756	243.893
Bin454	Chr03	22.116	23.605	1.489	3578	473	452	2403.36	317.716	303.61
Bin455	Chr03	23.605	23.775	0.17	393	170	266	2309.58	999.054	1563.22
Bin456	Chr03	23.775	24.085	0.31	580	138	228	1870.2	444.978	735.18
Bin457	Chr03	24.085	24.362	0.277	836	156	198	3023.12	564.124	716.003
Bin458	Chr03	24.362	24.539	0.178	106	24	20	596.8	135.124	112.604
Bin459	Chr03	24.539	24.723	0.183	500	31	37	2727.71	169.118	201.85
Bin460	Chr03	24.723	24.744	0.021	66	77	66	3161.37	3688.27	3161.37		Y	Y
Bin461	Chr03	24.744	24.846	0.102	193	85	100	1883.11	829.349	975.705
Bin462	Chr03	24.846	24.942	0.096	285	83	99	2979.43	867.693	1034.96
Bin463	Chr03	24.942	25.092	0.15	691	97	73	4596.83	645.286	485.627
Bin464	Chr03	25.092	25.151	0.059	481	103	48	8135.58	1742.13	811.867
Bin465	Chr03	25.151	25.288	0.137	449	102	63	3275.72	744.151	459.623
Bin466	Chr03	25.288	25.932	0.644	2668	97	111	4145.56	150.719	172.473
Bin467	Chr03	25.932	26.497	0.566	1949	127	111	3446.31	224.567	196.275
Bin468	Chr03	26.497	26.684	0.186	310	186	80	1664.52	998.711	429.553
Bin469	Chr03	26.684	27.037	0.353	1543	60	97	4366.29	169.785	274.485
Bin470	Chr03	27.037	27.402	0.365	1702	90	70	4659.62	246.396	191.641
Bin471	Chr03	27.402	27.497	0.095	612	70	49	6453.52	738.147	516.703
Bin472	Chr03	27.497	27.646	0.149	525	71	64	3535.33	478.111	430.974
Bin473	Chr03	27.646	27.656	0.011	67	59	43	6128.8	5397	3933.41		Y	Y
Bin474	Chr03	27.656	27.914	0.258	925	37	29	3591.84	143.674	112.609
Bin475	Chr03	27.914	27.961	0.047	138	37	28	2933.49	786.514	595.2
Bin476	Chr03	27.961	28.076	0.115	370	69	37	3208.85	598.408	320.885
Bin477	Chr03	28.076	28.108	0.031	108	67	38	3462.76	2148.19	1218.38
Bin478	Chr03	28.108	28.182	0.075	297	62	68	3979.05	830.643	911.027
Bin479	Chr03	28.182	28.313	0.131	563	79	43	4304.84	604.054	328.789
Bin480	Chr03	28.313	28.33	0.017	95	67	51	5523.9	3895.8	2965.46		Y	Y
Bin481	Chr03	28.33	28.456	0.126	533	155	54	4221.45	1227.63	427.689
Bin482	Chr03	28.456	28.485	0.029	103	130	73	3549.4	4479.82	2515.59		Y	Y
Bin483	Chr03	28.485	28.768	0.283	854	191	71	3020.81	675.614	251.144
Bin484	Chr03	28.768	29.043	0.275	1003	206	44	3642.94	748.201	159.81
Bin485	Chr03	29.043	29.198	0.155	720	239	63	4651.16	1543.93	406.977
Bin486	Chr03	29.198	29.307	0.109	631	168	33	5802.83	1544.97	303.476
Bin487	Chr03	29.307	29.695	0.388	1555	149	65	4007.85	384.032	167.531
Bin488	Chr03	29.695	29.804	0.109	279	509	87	2566.11	4681.54	800.184		Y
Bin489	Chr03	29.804	29.979	0.176	645	151	35	3674.06	860.129	199.368
Bin490	Chr03	29.979	30.036	0.057	262	172	58	4589.73	3013.1	1016.05		Y
Bin491	Chr03	30.036	30.103	0.066	149	172	70	2245.74	2592.39	1055.04
Bin492	Chr03	30.103	30.208	0.105	603	181	63	5741.98	1723.55	599.909
Bin493	Chr03	30.208	30.303	0.096	422	198	86	4407.03	2067.76	898.116
Bin494	Chr03	30.303	30.373	0.07	354	145	82	5060.61	2072.85	1172.23
Bin495	Chr03	30.373	30.421	0.048	200	125	88	4208.58	2630.36	1851.77
Bin496	Chr03	30.421	30.568	0.147	583	187	108	3964.75	1271.71	734.464
Bin497	Chr03	30.568	30.584	0.016	97	104	147	5925.11	6352.7	8979.29		Y	Y
Bin498	Chr03	30.584	30.739	0.154	549	113	128	3555.86	731.898	829.053
Bin499	Chr03	30.739	30.76	0.022	47	63	127	2180.77	2923.16	5892.73		Y	Y
Bin500	Chr03	30.76	30.984	0.223	691	138	92	3093.83	617.87	411.913
Bin501	Chr03	30.984	31.075	0.091	97	102	122	1065.36	1120.28	1339.94
Bin502	Chr03	31.075	31.108	0.033	104	97	108	3156.39	2943.94	3277.79		Y	Y
Bin503	Chr03	31.108	32.217	1.109	4522	8	118	4077.34	7.213	106.397
Bin504	Chr03	32.217	32.614	0.397	1280	40	58	3222.91	100.716	146.038
Bin505	Chr03	32.614	32.987	0.373	1274	138	60	3417.71	370.207	160.96
Bin506	Chr03	32.987	33.101	0.115	477	34	33	4156.79	296.291	287.577
Bin507	Chr03	33.101	33.346	0.245	717	145	43	2927.81	592.095	175.587
Bin508	Chr03	33.346	33.5	0.154	487	146	41	3163.69	948.458	266.348
Bin509	Chr03	33.5	33.629	0.129	425	51	28	3302.82	396.338	217.597
Bin510	Chr03	33.629	33.744	0.116	465	24	27	4024.89	207.736	233.704
Bin511	Chr03	33.744	34.303	0.559	2446	23	36	4378.48	41.171	64.442
Bin512	Chr03	34.303	34.316	0.013	48	20	40	3831.42	1596.42	3192.85			Y
Bin513	Chr03	34.316	34.92	0.604	2403	30	38	3975.5	49.632	62.867
Bin514	Chr03	34.92	35.497	0.577	1850	49	32	3208.51	84.982	55.499
Bin515	Chr03	35.497	35.523	0.026	56	32	26	2153.43	1230.53	999.808
Bin516	Chr03	35.523	35.555	0.033	84	51	49	2569.2	1559.87	1498.7
Bin517	Chr03	35.555	35.758	0.202	543	47	82	2685.01	232.404	405.471
Bin518	Chr03	35.758	35.955	0.197	586	218	93	2973.52	1106.19	471.906
Bin519	Chr03	35.955	36.042	0.088	109	46	37	1241.15	523.787	421.307
Bin520	Chr03	36.042	36.104	0.062	156	91	42	2535.22	1478.88	682.561
Bin521	Chr03	36.104	36.171	0.067	144	146	43	2142.51	2172.26	639.776
Bin522	Chr03	36.171	36.194	0.023	55	136	36	2435.57	6022.5	1594.19		Y
Bin523	Chr03	36.194	36.267	0.073	222	40	26	3035.48	546.934	355.507
Bin524	Chr03	36.267	36.319	0.052	44	51	31	841.751	975.666	593.052
Bin525	Chr03	36.319	36.391	0.071	218	110	38	3056.35	1542.19	532.758
Bin526	Chr03	36.391	36.516	0.125	391	166	42	3120.51	1324.82	335.196
Bin527	Chr03	36.516	36.688	0.172	601	217	37	3494.23	1261.64	215.119
Bin528	Chr03	36.688	36.787	0.099	472	110	46	4745.48	1105.94	462.484
Bin529	Chr03	36.787	37.033	0.245	234	49	48	953.775	199.722	195.646
Bin530	Chr04	0	0.83	0.83	1699	134	37	2046.63	161.418	44.571
Bin531	Chr04	0.83	0.836	0.006	58	261	44	9752.82	43887.7	7398.69	Y	Y	Y
Bin532	Chr04	0.836	0.935	0.099	247	101	43	2493.64	1019.67	434.115
Bin533	Chr04	0.935	1.156	0.221	661	373	84	2991.86	1688.3	380.206
Bin534	Chr04	1.156	1.532	0.376	597	324	105	1589.11	862.432	279.492
Bin535	Chr04	1.532	1.763	0.232	686	127	69	2961.38	548.243	297.864
Bin536	Chr04	1.763	1.994	0.231	372	45	80	1613.2	195.145	346.924
Bin537	Chr04	1.994	2.069	0.075	108	63	94	1440.19	840.112	1253.5
Bin538	Chr04	2.069	2.097	0.028	62	46	47	2193.14	1627.17	1662.54
Bin539	Chr04	2.097	2.156	0.059	123	48	54	2088.04	814.844	916.699
Bin540	Chr04	2.156	2.332	0.176	308	49	41	1754.44	279.115	233.545
Bin541	Chr04	2.332	2.93	0.599	602	203	74	1005.53	339.075	123.604
Bin542	Chr04	2.93	3.06	0.13	25	20	70	192.809	154.247	539.865
Bin543	Chr04	3.06	3.311	0.251	16	50	54	63.741	199.19	215.125
Bin544	Chr04	3.311	3.626	0.315	264	22	37	838.86	69.905	117.567
Bin545	Chr04	3.626	3.662	0.036	55	90	85	1529.48	2502.78	2363.74
Bin546	Chr04	3.662	3.797	0.135	224	129	82	1659.95	955.952	607.659
Bin547	Chr04	3.797	3.995	0.199	199	117	108	1001.93	589.076	543.763
Bin548	Chr04	3.995	4.123	0.127	244	59	99	1918.83	463.979	778.541
Bin549	Chr04	4.123	4.204	0.082	203	59	85	2484.18	722.004	1040.17
Bin550	Chr04	4.204	4.288	0.084	75	135	77	894.284	1609.71	918.131
Bin551	Chr04	4.288	4.699	0.411	710	180	160	1728.23	438.144	389.461
Bin552	Chr04	4.699	5.337	0.639	1217	193	268	1906.02	302.27	419.732
Bin553	Chr04	5.337	5.775	0.437	801	37	126	1831.46	84.599	288.095
Bin554	Chr04	5.775	7.628	1.854	2699	56	98	1456.14	30.213	52.872
Bin555	Chr04	7.628	9.022	1.394	1419	12	199	1017.84	8.608	142.742
Bin556	Chr04	9.022	9.03	0.007	0	1	219	0	133.743	29289.8			Y
Bin557	Chr04	9.03	10.177	1.148	978	4	409	852.237	3.486	356.406
Bin558	Chr04	10.177	11.056	0.878	2020	5	126	2300.58	5.695	143.502
Bin559	Chr04	11.056	11.551	0.496	1338	1	149	2699.58	2.018	300.626
Bin560	Chr04	11.551	11.663	0.112	112	12	161	1002.29	107.388	1440.79
Bin561	Chr04	11.663	11.986	0.324	561	77	90	1733.86	237.98	278.159
Bin562	Chr04	11.986	12.147	0.161	314	92	127	1951.43	571.755	789.271
Bin563	Chr04	12.147	12.506	0.359	537	194	341	1497.32	540.929	950.809
Bin564	Chr04	12.506	12.986	0.48	1619	45	209	3373.18	93.757	435.45
Bin565	Chr04	12.986	13.066	0.08	122	2	213	1522.11	24.953	2657.45			Y
Bin566	Chr04	13.066	13.809	0.743	1387	1	216	1865.87	1.345	290.575
Bin567	Chr04	13.809	14.009	0.2	220	45	284	1100.37	225.077	1420.48
Bin568	Chr04	14.009	14.212	0.202	446	45	321	2205.44	222.522	1587.33
Bin569	Chr04	14.212	14.32	0.109	126	68	551	1161.09	626.618	5077.45			Y
Bin570	Chr04	14.32	14.962	0.642	2067	117	406	3221.22	182.333	632.711
Bin571	Chr04	14.962	15.088	0.126	764	53	367	6066.14	420.819	2913.97			Y
Bin572	Chr04	15.088	15.306	0.218	678	36	566	3106.37	164.94	2593.23			Y
Bin573	Chr04	15.306	15.552	0.246	464	31	252	1889.29	126.224	1026.08
Bin574	Chr04	15.552	15.645	0.093	99	73	177	1061.11	782.431	1897.13
Bin575	Chr04	15.645	15.825	0.18	247	124	178	1370.65	688.098	987.753
Bin576	Chr04	15.825	16.127	0.302	117	101	240	386.978	334.058	793.8
Bin577	Chr04	16.128	16.319	0.191	143	124	160	747.709	648.363	836.597
Bin578	Chr04	16.319	17.098	0.78	2066	128	170	2649.64	164.16	218.024
Bin579	Chr04	17.098	17.371	0.272	584	201	206	2145.21	738.335	756.702
Bin580	Chr04	17.371	17.519	0.148	416	94	501	2805.77	633.996	3379.06			Y
Bin581	Chr04	17.519	17.656	0.137	529	65	54	3848.73	472.906	392.876
Bin582	Chr04	17.656	17.669	0.013	110	126	62	8692.22	9956.54	4899.25		Y	Y
Bin583	Chr04	17.669	17.796	0.127	446	109	61	3519.51	860.151	481.369
Bin584	Chr04	17.796	17.882	0.086	291	101	51	3394.61	1178.2	594.933
Bin585	Chr04	17.882	17.942	0.06	413	59	69	6857.85	979.692	1145.74
Bin586	Chr04	17.942	17.967	0.025	145	38	62	5691.63	1491.6	2433.66
Bin587	Chr04	17.967	18.046	0.079	382	25	73	4842.19	316.897	925.339
Bin588	Chr04	18.046	18.798	0.752	3313	66	61	4406.04	87.775	81.125
Bin589	Chr04	18.798	19.031	0.233	1180	89	134	5071.06	382.478	575.866
Bin590	Chr04	19.031	19.441	0.41	1273	99	163	3101.34	241.188	397.108
Bin591	Chr04	19.441	19.475	0.034	32	108	68	940.596	3174.51	1998.77		Y
Bin592	Chr04	19.475	19.541	0.066	193	114	58	2919.47	1724.45	877.352
Bin593	Chr04	19.541	19.574	0.032	225	137	125	6942.52	4227.22	3856.95		Y	Y
Bin594	Chr04	19.574	19.646	0.072	344	125	112	4789.02	1740.2	1559.21
Bin595	Chr04	19.646	20.116	0.471	1963	217	173	4169.73	460.943	367.48
Bin596	Chr04	20.116	20.13	0.014	79	125	396	5655.78	8949.03	28350.5		Y	Y
Bin597	Chr04	20.13	20.447	0.317	1626	233	402	5129.52	735.041	1268.18
Bin598	Chr04	20.447	20.612	0.165	504	223	520	3060	1353.93	3157.14			Y
Bin599	Chr04	20.612	20.736	0.124	309	110	573	2499.17	889.673	4634.39			Y
Bin600	Chr04	20.736	20.867	0.131	677	325	1744	5171.61	2482.68	13322.4			Y
Bin601	Chr04	20.867	21.002	0.135	563	170	1101	4170.15	1259.19	8155.13			Y
Bin602	Chr04	21.002	21.19	0.188	863	270	426	4581.63	1433.42	2261.61
Bin603	Chr04	21.19	21.333	0.143	280	46	111	1957.64	321.613	776.066
Bin604	Chr04	21.333	21.67	0.337	1576	197	150	4678.56	584.82	445.294
Bin605	Chr04	21.67	21.684	0.014	55	92	117	4000.29	6691.4	8509.71		Y	Y
Bin606	Chr04	21.684	21.753	0.069	306	72	69	4429.13	1042.15	998.726
Bin607	Chr04	21.753	21.911	0.159	414	94	132	2606.71	591.861	831.124
Bin608	Chr04	21.911	22.288	0.377	1456	54	175	3866.32	143.394	464.701
Bin609	Chr04	22.288	22.818	0.53	2252	75	174	4250.36	141.553	328.402
Bin610	Chr04	22.818	23.426	0.608	2121	30	259	3487.27	49.325	425.838
Bin611	Chr04	23.426	23.507	0.081	355	21	114	4383.1	259.282	1407.53
Bin612	Chr04	23.507	23.903	0.396	1332	15	105	3363.35	37.876	265.129
Bin613	Chr04	23.903	24.76	0.857	2628	21	154	3067.88	24.515	179.777
Bin614	Chr04	24.76	24.956	0.196	523	33	111	2670.85	168.524	566.853
Bin615	Chr04	24.956	25.362	0.406	1534	14	52	3776.69	34.468	128.023
Bin616	Chr04	25.362	25.614	0.252	956	27	74	3790.46	107.053	293.404
Bin617	Chr04	25.614	26.562	0.948	2499	23	45	2636.58	24.266	47.477
Bin618	Chr04	26.562	26.888	0.327	944	55	41	2890.69	168.419	125.549
Bin619	Chr04	26.888	27.132	0.244	604	71	55	2474.77	290.908	225.352
Bin620	Chr04	27.132	27.171	0.038	130	94	78	3392.04	2452.71	2035.22
Bin621	Chr04	27.171	27.249	0.079	184	164	124	2342.78	2088.14	1578.83
Bin622	Chr04	27.249	27.529	0.279	736	121	74	2634.88	433.179	264.92
Bin623	Chr04	27.529	27.636	0.107	314	136	81	2926.57	1267.56	754.942
Bin624	Chr04	27.636	27.724	0.088	270	41	31	3056.65	464.158	350.949
Bin625	Chr04	27.724	27.765	0.041	239	124	56	5857.27	3038.92	1372.41		Y
Bin626	Chr04	27.765	27.873	0.108	359	108	36	3333.77	1002.92	334.305
Bin627	Chr04	27.873	28.103	0.23	1164	176	123	5050.48	763.647	533.685
Bin628	Chr04	28.103	28.196	0.093	312	32	16	3368.53	345.49	172.745
Bin629	Chr04	28.196	28.345	0.149	576	185	53	3855.91	1238.44	354.797
Bin630	Chr04	28.345	28.402	0.057	345	38	22	6051.25	666.515	385.877
Bin631	Chr04	28.402	28.422	0.02	158	25	19	7988.67	1264.03	960.663
Bin632	Chr04	28.422	28.45	0.028	16	136	44	578.056	4913.47	1589.65		Y
Bin633	Chr04	28.45	28.531	0.081	323	111	27	3992.49	1372.03	333.737
Bin634	Chr04	28.531	28.599	0.068	137	99	39	2014.77	1455.92	573.546
Bin635	Chr04	28.599	28.666	0.067	70	134	53	1039.45	1989.81	787.016
Bin636	Chr04	28.666	28.966	0.3	1009	216	38	3363.87	720.115	126.687
Bin637	Chr04	28.966	29.105	0.139	338	125	41	2437.62	901.486	295.687
Bin638	Chr04	29.105	29.189	0.084	179	102	69	2128.87	1213.1	820.627
Bin639	Chr04	29.189	29.224	0.036	38	72	67	1061.9	2012.02	1872.29
Bin640	Chr04	29.224	29.392	0.168	294	136	49	1751.39	810.165	291.898
Bin641	Chr04	29.392	29.465	0.072	281	129	30	3888.95	1785.32	415.19
Bin642	Chr04	29.465	29.596	0.131	329	158	65	2508.22	1204.55	495.544
Bin643	Chr04	29.596	30.079	0.483	1411	12	50	2919.12	24.826	103.442
Bin644	Chr04	30.079	30.165	0.086	231	63	56	2681.84	731.41	650.142
Bin645	Chr04	30.165	30.434	0.269	842	58	40	3131.94	215.739	148.786
Bin646	Chr04	30.434	30.62	0.186	660	36	114	3550.54	193.666	613.276
Bin647	Chr04	30.62	31.182	0.562	1981	124	127	3526.8	220.759	226.1
Bin648	Chr04	31.182	31.578	0.397	1512	42	73	3812.88	105.913	184.087
Bin649	Chr04	31.578	31.933	0.354	989	81	49	2790.03	228.506	138.232
Bin650	Chr04	31.933	32.359	0.427	1588	13	69	3720.96	30.461	161.679
Bin651	Chr05	0	0.124	0.124	367	73	45	2962.54	589.28	363.255
Bin652	Chr05	0.124	0.154	0.03	66	26	62	2215.81	872.893	2081.51
Bin653	Chr05	0.154	0.359	0.206	586	20	41	2849.04	97.237	199.336
Bin654	Chr05	0.359	0.466	0.107	213	47	24	1992.63	439.688	224.521
Bin655	Chr05	0.466	0.497	0.031	78	36	30	2547.52	1175.78	979.816
Bin656	Chr05	0.497	0.528	0.032	85	70	57	2688.6	2214.14	1802.94
Bin657	Chr05	0.528	0.704	0.175	364	162	48	2079.8	925.624	274.259
Bin658	Chr05	0.704	1.019	0.315	949	237	96	3010.41	751.811	304.531
Bin659	Chr05	1.019	1.115	0.096	142	83	84	1472.79	860.853	871.225
Bin660	Chr05	1.115	1.132	0.017	51	32	75	3055.91	1917.43	4493.98			Y
Bin661	Chr05	1.132	1.185	0.053	23	37	58	433.921	698.047	1094.24
Bin662	Chr05	1.185	1.388	0.203	427	154	46	2102.26	758.191	226.473
Bin663	Chr05	1.388	1.745	0.357	1100	186	44	3083.31	521.36	123.333
Bin664	Chr05	1.745	1.973	0.229	463	118	54	2026.2	516.396	236.317
Bin665	Chr05	1.973	2.033	0.06	204	58	34	3419.61	972.241	569.934
Bin666	Chr05	2.033	2.143	0.11	231	111	47	2094.86	1006.62	426.227
Bin667	Chr05	2.143	2.283	0.14	378	139	43	2698.59	992.34	306.983
Bin668	Chr05	2.283	2.306	0.022	108	93	35	4810.26	4142.17	1558.88		Y
Bin669	Chr05	2.306	2.582	0.277	832	141	59	3007.51	509.686	213.273
Bin670	Chr05	2.582	2.655	0.073	524	158	58	7172.68	2162.75	793.922
Bin671	Chr05	2.655	2.912	0.256	1006	55	62	3923.47	214.504	241.804
Bin672	Chr05	2.912	2.99	0.079	227	104	49	2888.85	1323.53	623.584
Bin673	Chr05	2.99	3.147	0.156	392	101	43	2509.94	646.694	275.325
Bin674	Chr05	3.147	3.307	0.16	288	35	41	1796.14	218.281	255.7
Bin675	Chr05	3.307	3.374	0.067	325	59	72	4845.68	879.678	1073.51
Bin676	Chr05	3.374	3.617	0.243	1133	30	74	4670.66	123.672	305.057
Bin677	Chr05	3.617	3.882	0.265	1116	81	32	4209.59	305.535	120.705
Bin678	Chr05	3.882	4.144	0.262	715	69	25	2724.4	262.914	95.259
Bin679	Chr05	4.144	4.454	0.309	241	52	37	778.859	168.053	119.576
Bin680	Chr05	4.454	5.226	0.773	2518	385	114	3259.33	498.349	147.563
Bin681	Chr05	5.226	5.246	0.02	111	101	321	5568.1	5066.47	16102.3		Y	Y
Bin682	Chr05	5.246	5.517	0.271	1198	103	129	4417.94	379.84	475.722
Bin683	Chr05	5.517	6.029	0.511	1457	259	148	2849.25	506.49	289.423
Bin684	Chr05	6.029	6.329	0.3	1199	235	168	3996.36	783.273	559.957
Bin685	Chr05	6.329	6.384	0.056	109	134	349	1956.49	2405.23	6264.36			Y
Bin686	Chr05	6.384	6.712	0.328	1403	158	275	4276.51	481.603	838.233
Bin687	Chr05	6.712	7.225	0.513	2063	60	151	4024.44	117.046	294.566
Bin688	Chr05	7.225	7.356	0.131	403	7	84	3080.76	53.512	642.143
Bin689	Chr05	7.356	7.817	0.462	1046	4	91	2266.49	8.667	197.18
Bin690	Chr05	7.817	8.273	0.456	1251	3	61	2744.86	6.582	133.842
Bin691	Chr05	8.273	8.49	0.217	782	0	69	3599.26	0	317.582
Bin692	Chr05	8.49	9.125	0.634	1204	3	97	1897.94	4.729	152.907
Bin693	Chr05	9.125	9.936	0.811	188	6	120	231.801	7.398	147.958
Bin694	Chr05	9.936	10.508	0.572	1079	9	163	1885.38	15.726	284.816
Bin695	Chr05	10.508	10.739	0.231	605	6	88	2623.45	26.018	381.593
Bin696	Chr05	10.739	12.235	1.496	1437	9	115	960.585	6.016	76.874
Bin697	Chr05	12.235	13.247	1.012	2467	12	160	2437.73	11.858	158.102
Bin698	Chr05	13.247	13.873	0.626	1350	40	265	2155.51	63.867	423.119
Bin699	Chr05	13.873	14.325	0.452	1517	14	115	3354.55	30.958	254.3
Bin700	Chr05	14.325	15.128	0.803	1244	26	147	1549.86	32.393	183.143
Bin701	Chr05	15.128	15.296	0.168	442	98	235	2628.26	582.737	1397.38
Bin702	Chr05	15.296	15.359	0.063	63	32	238	1001.75	508.825	3784.39			Y
Bin703	Chr05	15.359	15.538	0.179	333	71	99	1859.89	396.553	552.94
Bin704	Chr05	15.538	15.56	0.022	39	23	94	1763.43	1039.97	4250.32			Y
Bin705	Chr05	15.56	15.787	0.227	616	53	123	2716.82	233.752	542.481
Bin706	Chr05	15.787	15.849	0.062	212	67	147	3409.13	1077.41	2363.88
Bin707	Chr05	15.849	15.967	0.118	314	69	117	2665.53	585.739	993.209
Bin708	Chr05	15.967	16.024	0.057	223	53	109	3896.56	926.088	1904.6
Bin709	Chr05	16.024	16.119	0.095	256	65	234	2707.7	687.503	2475.01			Y
Bin710	Chr05	16.119	16.289	0.171	671	115	196	3932.46	673.969	1148.68
Bin711	Chr05	16.289	16.497	0.208	629	123	401	3025.19	591.571	1928.62
Bin712	Chr05	16.497	16.585	0.088	397	65	299	4516.96	739.552	3401.94			Y
Bin713	Chr05	16.585	17.013	0.428	1000	80	421	2336.27	186.902	983.571
Bin714	Chr05	17.013	17.379	0.366	1144	50	603	3126.02	136.627	1647.72
Bin715	Chr05	17.379	17.841	0.463	1606	32	252	3472.41	69.189	544.861
Bin716	Chr05	17.841	18.156	0.314	745	107	186	2370.62	340.478	591.859
Bin717	Chr05	18.156	18.24	0.084	409	138	70	4856.5	1638.62	831.186
Bin718	Chr05	18.24	18.274	0.034	121	40	43	3592.32	1187.54	1276.61
Bin719	Chr05	18.274	18.346	0.073	192	98	44	2637.58	1346.27	604.445
Bin720	Chr05	18.346	18.752	0.405	1339	317	119	3305.09	782.459	293.731
Bin721	Chr05	18.752	18.843	0.091	367	213	101	4014.83	2330.14	1104.9
Bin722	Chr05	18.843	18.93	0.087	534	142	57	6108.51	1624.36	652.032
Bin723	Chr05	18.93	18.951	0.02	135	80	57	6631.3	3929.66	2799.88		Y	Y
Bin724	Chr05	18.951	19.089	0.138	695	213	68	5041.71	1545.16	493.29
Bin725	Chr05	19.089	19.361	0.273	867	170	104	3178.37	623.211	381.258
Bin726	Chr05	19.361	19.4	0.038	77	71	52	2021.1	1863.62	1364.9
Bin727	Chr05	19.4	19.627	0.228	480	64	40	2106.12	280.816	175.51
Bin728	Chr05	19.627	20.126	0.499	2327	36	48	4665.65	72.18	96.24
Bin729	Chr05	20.126	20.347	0.221	837	65	124	3782.73	293.76	560.404
Bin730	Chr05	20.347	20.576	0.229	1313	122	160	5735.58	532.933	698.928
Bin731	Chr05	20.576	21.097	0.52	2329	67	655	4477.36	128.803	1259.2
Bin732	Chr05	21.097	21.435	0.338	991	256	2859	2931.16	757.193	8456.3			Y
Bin733	Chr05	21.435	21.582	0.147	770	60	339	5226.29	407.244	2300.93
Bin734	Chr05	21.582	21.937	0.355	1617	97	328	4548.98	272.883	922.738
Bin735	Chr05	21.937	21.991	0.053	178	130	120	3344.42	2442.55	2254.66
Bin736	Chr05	21.991	22.232	0.241	1319	130	69	5462.29	538.36	285.745
Bin737	Chr05	22.232	22.328	0.096	256	42	31	2659.11	436.259	322.001
Bin738	Chr05	22.328	22.414	0.086	441	66	66	5143.22	769.733	769.733
Bin739	Chr05	22.414	22.435	0.021	113	94	147	5479.32	4558.02	7127.96		Y	Y
Bin740	Chr05	22.435	22.575	0.14	523	86	99	3733.55	613.931	706.734
Bin741	Chr05	22.575	22.946	0.372	1095	17	65	2946.96	45.752	174.934
Bin742	Chr05	22.946	23.162	0.216	1267	23	59	5868.02	106.523	273.254
Bin743	Chr05	23.162	23.607	0.445	1536	59	82	3450.42	132.536	184.202
Bin744	Chr05	23.607	23.746	0.138	533	48	46	3851.32	346.836	332.384
Bin745	Chr05	23.746	23.798	0.052	148	66	54	2825.24	1259.9	1030.83
Bin746	Chr05	23.798	24.098	0.299	1028	21	48	3433.99	70.15	160.342
Bin747	Chr05	24.098	24.558	0.46	1379	4	29	2997.7	8.695	63.041
Bin748	Chr05	24.558	24.639	0.082	154	1	21	1882.04	12.221	256.642
Bin749	Chr05	24.639	24.896	0.257	1073	51	114	4181.96	198.77	444.309
Bin750	Chr05	24.896	25.642	0.745	2791	265	79	3744.02	355.488	105.976
Bin751	Chr05	25.642	26.11	0.468	1264	345	60	2698.28	736.476	128.083
Bin752	Chr05	26.11	26.141	0.031	73	178	48	2375.84	5793.14	1562.19		Y
Bin753	Chr05	26.141	26.22	0.079	234	198	102	2960.9	2505.38	1290.65
Bin754	Chr05	26.22	26.381	0.162	403	134	32	2492.7	828.839	197.932
Bin755	Chr05	26.381	26.519	0.138	699	229	52	5073.49	1662.13	377.427
Bin756	Chr05	26.519	26.564	0.045	95	143	58	2103.35	3166.1	1284.15		Y
Bin757	Chr05	26.564	26.664	0.099	470	194	45	4739.77	1956.41	453.807
Bin758	Chr05	26.664	26.979	0.316	806	239	59	2552.09	756.76	186.815
Bin759	Chr05	26.979	27.068	0.088	201	69	40	2273.6	780.49	452.458
Bin760	Chr05	27.068	27.111	0.044	161	101	44	3696.73	2319.07	1010.29
Bin761	Chr05	27.111	27.158	0.047	258	51	37	5534.34	1094	793.685
Bin762	Chr05	27.158	27.195	0.038	74	43	62	1973.28	1146.64	1653.29
Bin763	Chr05	27.195	27.217	0.021	137	74	101	6418.97	3467.18	4732.23		Y	Y
Bin764	Chr05	27.217	27.257	0.041	201	43	66	4951.72	1059.32	1625.94
Bin765	Chr05	27.257	27.387	0.13	595	81	63	4579.64	623.446	484.903
Bin766	Chr05	27.387	27.479	0.091	276	86	65	3023.17	942.001	711.978
Bin767	Chr05	27.479	27.647	0.168	439	75	78	2608.02	445.561	463.384
Bin768	Chr05	27.647	27.841	0.194	671	116	96	3454.79	597.252	494.277
Bin769	Chr05	27.841	27.962	0.121	582	150	84	4798.42	1236.7	692.555
Bin770	Chr05	27.962	27.988	0.026	49	41	99	1905.72	1594.59	3850.34			Y
Bin771	Chr05	27.988	28.1	0.112	483	76	79	4302.32	676.97	703.692
Bin772	Chr05	28.1	28.135	0.034	102	36	46	2978.97	1051.4	1343.46
Bin773	Chr05	28.135	28.233	0.098	210	44	38	2138.69	448.106	387.001
Bin774	Chr05	28.233	28.35	0.117	295	79	60	2513.08	672.993	511.134
Bin775	Chr05	28.35	28.587	0.237	593	27	106	2505.32	114.07	447.832
Bin776	Chr05	28.587	29.068	0.482	1435	10	188	2980.12	20.767	390.427
Bin777	Chr06	0	0.153	0.153	589	79	63	3859.33	517.636	412.798
Bin778	Chr06	0.153	0.205	0.052	225	84	45	4333.67	1617.9	866.735
Bin779	Chr06	0.205	0.296	0.091	171	96	32	1876.17	1053.29	351.097
Bin780	Chr06	0.296	0.364	0.069	323	56	33	4702.77	815.34	480.468
Bin781	Chr06	0.364	0.44	0.075	195	153	49	2593.67	2035.04	651.743
Bin782	Chr06	0.44	0.488	0.049	91	83	43	1872.7	1708.07	884.901
Bin783	Chr06	0.488	0.651	0.163	546	180	35	3350.27	1104.48	214.761
Bin784	Chr06	0.651	0.678	0.027	40	100	37	1473.24	3683.11	1362.75		Y
Bin785	Chr06	0.678	0.908	0.229	700	109	27	3053.43	475.463	117.775
Bin786	Chr06	0.908	1.05	0.142	1950	97	42	13685.4	680.759	294.762	Y
Bin787	Chr06	1.05	1.267	0.217	480	268	68	2208.32	1232.98	312.845
Bin788	Chr06	1.267	1.298	0.031	146	143	49	4731.04	4633.83	1587.82		Y
Bin789	Chr06	1.298	1.356	0.058	160	43	34	2753.26	739.938	585.067
Bin790	Chr06	1.356	1.428	0.072	251	66	50	3490.23	917.75	695.265
Bin791	Chr06	1.428	1.506	0.077	262	167	63	3384.53	2157.32	813.838
Bin792	Chr06	1.506	1.557	0.051	176	114	132	3451.52	2235.64	2588.64			Y
Bin793	Chr06	1.557	1.71	0.154	677	198	35	4402.59	1287.61	227.608
Bin794	Chr06	1.71	1.766	0.056	133	124	50	2384.84	2223.46	896.555
Bin795	Chr06	1.766	1.915	0.149	488	206	1279	3276.68	1383.19	8587.87			Y
Bin796	Chr06	1.915	2.001	0.086	169	82	85	1961.26	951.618	986.434
Bin797	Chr06	2.001	2.03	0.029	168	72	81	5824.84	2496.36	2808.4			Y
Bin798	Chr06	2.03	2.126	0.096	422	296	114	4382.28	3073.82	1183.84		Y
Bin799	Chr06	2.126	2.319	0.193	504	245	70	2614.65	1271.01	363.146
Bin800	Chr06	2.319	2.447	0.128	313	294	123	2441.04	2292.86	959.259
Bin801	Chr06	2.447	2.821	0.374	1059	293	169	2832.26	783.617	451.984
Bin802	Chr06	2.821	2.998	0.177	581	202	112	3290.35	1143.98	634.284
Bin803	Chr06	2.998	3.082	0.084	328	158	186	3897.25	1877.33	2210.02
Bin804	Chr06	3.082	3.333	0.251	676	244	136	2695.65	972.988	542.321
Bin805	Chr06	3.333	3.506	0.173	669	47	92	3869.29	271.833	532.099
Bin806	Chr06	3.506	3.791	0.285	1447	100	200	5072.89	350.58	701.159
Bin807	Chr06	3.791	4.221	0.43	2141	95	163	4980.3	220.985	379.163
Bin808	Chr06	4.221	4.738	0.517	2204	449	127	4266.02	869.075	245.819
Bin809	Chr06	4.738	4.869	0.132	742	361	84	5638.3	2743.16	638.298
Bin810	Chr06	4.869	5.001	0.131	663	267	104	5045.2	2031.78	791.404
Bin811	Chr06	5.001	5.108	0.108	535	89	142	4966.12	826.139	1318.11
Bin812	Chr06	5.108	5.85	0.741	3242	92	123	4372.34	124.076	165.884
Bin813	Chr06	5.85	5.911	0.061	250	122	156	4076.38	1989.27	2543.66			Y
Bin814	Chr06	5.911	5.999	0.088	539	38	92	6107.03	430.551	1042.39
Bin815	Chr06	5.999	6.025	0.025	81	47	61	3193.5	1853.02	2404.98
Bin816	Chr06	6.025	6.147	0.122	550	52	59	4509.49	426.352	483.745
Bin817	Chr06	6.147	6.187	0.04	163	109	56	4027.87	2693.49	1383.81
Bin818	Chr06	6.187	6.336	0.149	680	221	44	4558.1	1481.38	294.936
Bin819	Chr06	6.336	6.486	0.15	778	240	56	5191.55	1601.51	373.685
Bin820	Chr06	6.486	6.506	0.02	141	78	22	7197.92	3981.83	1123.08		Y
Bin821	Chr06	6.506	6.557	0.051	150	117	36	2950.66	2301.52	708.16
Bin822	Chr06	6.557	6.843	0.286	1517	147	85	5298.97	513.48	296.91
Bin823	Chr06	6.843	6.992	0.149	530	82	83	3554.54	549.948	556.655
Bin824	Chr06	6.992	7.096	0.104	346	184	75	3341.25	1776.85	724.26
Bin825	Chr06	7.096	7.185	0.09	166	164	73	1853.88	1831.54	815.26
Bin826	Chr06	7.185	7.363	0.178	602	190	83	3377.53	1066	465.672
Bin827	Chr06	7.363	8.459	1.096	3416	732	261	3117.3	667.992	238.177
Bin828	Chr06	8.459	8.935	0.476	1560	53	125	3275.71	111.29	262.477
Bin829	Chr06	8.935	9.239	0.303	1408	33	105	4641.07	108.775	346.103
Bin830	Chr06	9.239	9.424	0.185	459	121	107	2484.44	654.939	579.161
Bin831	Chr06	9.424	9.916	0.492	1537	76	70	3123.08	154.427	142.235
Bin832	Chr06	9.916	10.129	0.213	614	147	177	2877.98	689.028	829.646
Bin833	Chr06	10.129	10.503	0.374	856	155	118	2287.31	414.174	315.307
Bin834	Chr06	10.503	12.626	2.123	5667	19	137	2669.22	8.949	64.529
Bin835	Chr06	12.626	12.765	0.138	349	31	153	2522.72	224.081	1105.95
Bin836	Chr06	12.765	13.077	0.312	630	31	157	2017.74	99.286	502.834
Bin837	Chr06	13.077	13.646	0.569	700	55	159	1229.18	96.579	279.201
Bin838	Chr06	13.646	13.77	0.123	129	119	356	1046.63	965.494	2888.37			Y
Bin839	Chr06	13.77	14.251	0.482	192	109	194	398.707	226.349	402.86
Bin840	Chr06	14.251	14.494	0.243	187	4	17	770.283	16.477	70.026
Bin841	Chr06	14.494	14.822	0.328	87	88	86	265.171	268.219	262.123
Bin842	Chr06	14.822	14.877	0.055	53	2	3	969.826	36.597	54.896
Bin843	Chr06	14.877	15.316	0.439	786	64	106	1790.38	145.782	241.451
Bin844	Chr06	15.316	16.026	0.71	1079	6	7	1519.82	8.451	9.86
Bin845	Chr06	16.026	16.952	0.927	2722	13	19	2937.82	14.031	20.506
Bin846	Chr06	16.952	18.555	1.603	3098	34	83	1932.95	21.214	51.786
Bin847	Chr06	18.555	18.666	0.111	139	38	94	1256.32	343.453	849.595
Bin848	Chr06	18.666	18.949	0.283	852	111	107	3009.53	392.086	377.957
Bin849	Chr06	18.949	19.044	0.096	138	37	55	1441.72	386.548	574.599
Bin850	Chr06	19.044	19.288	0.244	691	60	44	2833.77	246.058	180.442
Bin851	Chr06	19.288	19.335	0.046	139	111	61	3001.9	2397.2	1317.38
Bin852	Chr06	19.335	19.443	0.108	361	156	78	3335	1441.16	720.581
Bin853	Chr06	19.443	19.538	0.095	219	65	45	2313.37	686.617	475.35
Bin854	Chr06	19.538	19.747	0.209	404	97	47	1929.88	463.363	224.516
Bin855	Chr06	19.747	19.8	0.053	206	30	8	3897.6	567.612	151.363
Bin856	Chr06	19.8	19.865	0.066	82	119	26	1248.1	1811.26	395.738
Bin857	Chr06	19.865	19.995	0.129	453	59	8	3504.81	456.476	61.895
Bin858	Chr06	19.995	20.225	0.23	928	87	39	4035.73	378.35	169.605
Bin859	Chr06	20.225	20.323	0.098	485	89	53	4938.25	906.194	539.643
Bin860	Chr06	20.323	20.478	0.155	689	82	92	4437.77	528.153	592.562
Bin861	Chr06	20.478	20.678	0.2	547	291	97	2732.54	1453.69	484.564
Bin862	Chr06	20.678	21.058	0.38	1302	442	81	3425.41	1162.85	213.101
Bin863	Chr06	21.058	21.072	0.014	5	130	46	357.194	9287.04	3286.18		Y	Y
Bin864	Chr06	21.072	21.179	0.107	388	132	76	3622.44	1232.38	709.551
Bin865	Chr06	21.179	21.733	0.554	1142	403	146	2062.96	727.997	263.741
Bin866	Chr06	21.733	22.037	0.304	706	292	97	2325.22	961.706	319.471
Bin867	Chr06	22.037	22.075	0.038	178	85	72	4657.49	2224.08	1883.93
Bin868	Chr06	22.075	22.097	0.022	40	60	41	1849.37	2774.05	1895.6
Bin869	Chr06	22.097	22.203	0.107	432	187	74	4048.93	1752.66	693.566
Bin870	Chr06	22.203	22.569	0.366	1373	164	42	3752.18	448.184	114.779
Bin871	Chr06	22.569	22.684	0.115	363	116	48	3161.47	1010.28	418.046
Bin872	Chr06	22.684	22.914	0.23	655	185	77	2846.07	803.852	334.576
Bin873	Chr06	22.914	23.284	0.37	1330	250	63	3592.79	675.336	170.185
Bin874	Chr06	23.284	23.666	0.382	1123	128	50	2941.92	335.322	130.985
Bin875	Chr06	23.666	23.849	0.183	525	115	82	2873.04	629.334	448.742
Bin876	Chr06	23.849	23.866	0.018	36	118	45	2029.66	6652.76	2537.07		Y	Y
Bin877	Chr06	23.866	24.033	0.167	497	139	46	2981.74	833.928	275.976
Bin878	Chr06	24.033	24.424	0.391	1051	50	39	2689.58	127.953	99.804
Bin879	Chr06	24.424	24.506	0.082	656	54	195	7983.26	657.158	2373.07
Bin880	Chr06	24.506	24.786	0.28	1563	62	106	5582.78	221.454	378.615
Bin881	Chr06	24.786	24.917	0.131	683	190	175	5227.31	1454.16	1339.35
Bin882	Chr06	24.917	25.005	0.088	721	131	325	8203.44	1490.5	3697.8			Y
Bin883	Chr06	25.005	25.319	0.314	1685	99	301	5364.33	315.174	958.257
Bin884	Chr06	25.319	26.252	0.933	3865	274	130	4141.93	293.632	139.315
Bin885	Chr06	26.252	26.688	0.436	1896	67	105	4348.96	153.682	240.844
Bin886	Chr06	26.688	26.74	0.052	92	58	38	1757.77	1108.16	726.036
Bin887	Chr06	26.74	26.883	0.143	510	40	54	3559.32	279.162	376.869
Bin888	Chr06	26.883	26.941	0.058	196	54	66	3398.18	936.232	1144.28
Bin889	Chr06	26.941	27.228	0.287	670	137	57	2338.11	478.092	198.914
Bin890	Chr06	27.228	27.371	0.144	532	109	44	3704.53	759.011	306.39
Bin891	Chr06	27.371	27.4	0.029	108	54	34	3768.58	1884.29	1186.4
Bin892	Chr06	27.4	27.45	0.05	197	72	21	3931.27	1436.81	419.07
Bin893	Chr06	27.45	27.555	0.105	435	107	24	4152.63	1021.45	229.11
Bin894	Chr06	27.555	27.604	0.049	105	43	22	2141.2	876.871	448.632
Bin895	Chr06	27.604	27.686	0.082	241	76	25	2934.12	925.283	304.37
Bin896	Chr06	27.686	27.744	0.058	33	64	32	570.096	1105.64	552.82
Bin897	Chr06	27.744	27.796	0.052	215	67	26	4140.43	1290.27	500.703
Bin898	Chr06	27.796	27.91	0.114	600	80	34	5248.2	699.759	297.398
Bin899	Chr06	27.91	28.074	0.164	359	17	46	2194.86	103.935	281.235
Bin900	Chr06	28.074	28.393	0.32	1039	36	44	3249.61	112.595	137.616
Bin901	Chr06	28.393	28.56	0.167	493	5	82	2955.41	29.974	491.568
Bin902	Chr06	28.56	29.247	0.687	1971	156	68	2869.31	227.099	98.992
Bin903	Chr07	0	0.55	0.55	3337	1045	133	6065.21	1899.35	241.736
Bin904	Chr07	0.55	0.624	0.073	586	379	65	7973.98	5157.23	884.486		Y
Bin905	Chr07	0.624	0.694	0.07	205	229	51	2908.09	3248.55	723.476		Y
Bin906	Chr07	0.694	0.754	0.06	312	117	39	5240.44	1965.16	655.055
Bin907	Chr07	0.754	0.9	0.146	409	199	101	2803.81	1364.2	692.383
Bin908	Chr07	0.9	1.153	0.253	638	90	101	2520.38	355.54	398.995
Bin909	Chr07	1.153	1.279	0.126	392	170	51	3110.74	1349.05	404.714
Bin910	Chr07	1.279	1.634	0.355	686	222	36	1930.3	624.673	101.298
Bin911	Chr07	1.634	1.648	0.014	50	169	38	3545.34	11983.3	2694.46		Y	Y
Bin912	Chr07	1.648	1.995	0.347	1076	338	27	3105.02	975.368	77.914
Bin913	Chr07	1.995	2.058	0.063	161	119	71	2543.56	1880.03	1121.7
Bin914	Chr07	2.058	2.118	0.06	252	115	64	4192.31	1913.16	1064.71
Bin915	Chr07	2.118	2.149	0.031	137	118	42	4400.76	3790.43	1349.14		Y
Bin916	Chr07	2.149	2.188	0.038	83	71	49	2163.26	1850.5	1277.11
Bin917	Chr07	2.188	2.788	0.601	2469	47	140	4109.98	78.238	233.049
Bin918	Chr07	2.788	3.066	0.278	565	137	98	2031.72	492.646	352.404
Bin919	Chr07	3.067	3.082	0.015	133	218	175	8840.15	14489.9	11631.8		Y	Y
Bin920	Chr07	3.082	3.193	0.111	658	22	116	5915.3	197.776	1042.82
Bin921	Chr07	3.193	3.314	0.121	733	12	64	6066.27	99.311	529.661
Bin922	Chr07	3.314	3.394	0.08	475	5	41	5934.68	62.47	512.257
Bin923	Chr07	3.394	3.763	0.37	1484	7	50	4012.59	18.927	135.195
Bin924	Chr07	3.763	4.628	0.865	3486	14	38	4031.95	16.193	43.951
Bin925	Chr07	4.628	5.403	0.774	2975	89	69	3841.4	114.919	89.095
Bin926	Chr07	5.403	6.063	0.66	2199	333	102	3331.55	504.505	154.533
Bin927	Chr07	6.063	6.347	0.284	721	58	100	2536.17	204.019	351.757
Bin928	Chr07	6.347	6.512	0.165	284	33	16	1722.11	200.104	97.02
Bin929	Chr07	6.512	6.58	0.068	109	39	31	1594.06	570.351	453.356
Bin930	Chr07	6.58	6.638	0.058	168	33	11	2889.13	567.508	189.169
Bin931	Chr07	6.638	6.731	0.093	216	97	68	2328.99	1045.89	733.201
Bin932	Chr07	6.731	7.089	0.358	676	22	36	1889.8	61.502	100.64
Bin933	Chr07	7.089	7.566	0.478	1198	48	162	2507.98	100.487	339.143
Bin934	Chr07	7.566	7.755	0.188	558	52	76	2965.43	276.349	403.894
Bin935	Chr07	7.755	8.286	0.532	1451	67	62	2728.34	125.981	116.58
Bin936	Chr07	8.286	8.47	0.183	640	117	51	3495.32	638.988	278.533
Bin937	Chr07	8.47	8.558	0.089	297	174	66	3348.59	1961.8	744.132
Bin938	Chr07	8.558	9.05	0.492	1283	206	55	2607.9	418.727	111.796
Bin939	Chr07	9.05	11.579	2.528	11629	45	51	4599.3	17.798	20.171
Bin940	Chr07	11.579	12.061	0.482	272	20	90	564.217	41.487	186.689
Bin941	Chr07	12.061	14.118	2.057	4696	11	97	2283.01	5.348	47.158
Bin942	Chr07	14.118	15.338	1.221	2696	2	107	2208.45	1.638	87.65
Bin943	Chr07	15.338	15.625	0.287	561	140	143	1957.75	488.566	499.035
Bin944	Chr07	15.625	15.662	0.037	220	53	47	5970.15	1438.26	1275.44
Bin945	Chr07	15.662	16.035	0.373	975	199	52	2615.68	533.867	139.503
Bin946	Chr07	16.035	16.411	0.377	802	290	110	2129.41	769.984	292.063
Bin947	Chr07	16.411	16.868	0.457	1015	77	66	2221.03	168.492	144.422
Bin948	Chr07	16.868	16.882	0.014	36	77	43	2572.53	5502.36	3072.74		Y	Y
Bin949	Chr07	16.882	16.921	0.038	126	138	36	3275.02	3586.93	935.721		Y
Bin950	Chr07	16.921	17.042	0.122	559	60	37	4594.51	493.149	304.109
Bin951	Chr07	17.042	17.199	0.156	514	104	32	3286.19	664.911	204.588
Bin952	Chr07	17.199	17.244	0.046	180	194	61	3947.72	4254.76	1337.84		Y
Bin953	Chr07	17.244	17.571	0.326	815	270	51	2498.6	827.756	156.354
Bin954	Chr07	17.571	18.032	0.461	1695	228	54	3672.88	494.051	117.012
Bin955	Chr07	18.032	18.251	0.219	964	106	80	4408.45	484.746	365.846
Bin956	Chr07	18.251	18.464	0.213	1362	6	37	6399.23	28.19	173.841
Bin957	Chr07	18.464	18.737	0.273	1076	18	35	3941.32	65.933	128.203
Bin958	Chr07	18.737	19.029	0.292	1212	31	46	4145.08	106.021	157.321
Bin959	Chr07	19.029	19.322	0.293	824	208	104	2813.16	710.118	355.059
Bin960	Chr07	19.322	19.436	0.114	531	13	39	4641.32	113.629	340.888
Bin961	Chr07	19.436	19.591	0.155	745	19	27	4805.52	122.557	174.16
Bin962	Chr07	19.591	20.191	0.6	1667	98	34	2778.18	163.324	56.664
Bin963	Chr07	20.191	20.206	0.014	63	59	32	4416.09	4135.71	2243.09		Y
Bin964	Chr07	20.206	20.426	0.22	97	35	26	440.899	159.087	118.179
Bin965	Chr07	20.426	20.625	0.199	1309	93	20	6563.35	466.303	100.28
Bin966	Chr07	20.625	20.76	0.135	524	106	30	3871.67	783.201	221.661
Bin967	Chr07	20.76	20.906	0.145	274	14	38	1883.89	96.257	261.269
Bin968	Chr07	20.906	21.107	0.201	915	86	29	4555.8	428.195	144.391
Bin969	Chr07	21.107	21.37	0.263	1154	65	33	4383	246.876	125.337
Bin970	Chr07	21.37	21.583	0.213	801	11	47	3757.07	51.595	220.452
Bin971	Chr07	21.583	21.9	0.317	1054	17	42	3323.73	53.608	132.444
Bin972	Chr07	21.9	22.411	0.511	2080	22	48	4069.65	43.044	93.915
Bin973	Chr07	22.411	22.849	0.438	1564	52	57	3574.42	118.842	130.27
Bin974	Chr07	22.849	23.3	0.451	1685	103	44	3739.26	228.572	97.642
Bin975	Chr07	23.3	23.471	0.172	835	187	77	4857.45	1087.84	447.932
Bin976	Chr07	23.471	23.704	0.233	1053	69	47	4523.35	296.402	201.897
Bin977	Chr07	23.704	23.734	0.029	130	45	33	4446.27	1539.09	1128.67
Bin978	Chr07	23.734	23.765	0.032	126	19	43	3976.52	599.634	1357.07
Bin979	Chr07	23.765	23.821	0.056	218	38	39	3907.16	681.065	698.987
Bin980	Chr07	23.821	23.876	0.055	215	10	36	3916.21	182.149	655.738
Bin981	Chr07	23.876	24.123	0.247	1142	9	30	4623.07	36.434	121.447
Bin982	Chr07	24.123	24.271	0.148	465	4	37	3137	26.985	249.61
Bin983	Chr07	24.271	24.303	0.031	79	13	64	2508.41	412.777	2032.13
Bin984	Chr07	24.303	24.569	0.266	1158	14	53	4353.37	52.631	199.247
Bin985	Chr07	24.569	24.781	0.212	801	45	42	3778.75	212.289	198.137
Bin986	Chr07	24.781	24.933	0.152	469	53	61	3083.38	348.441	401.036
Bin987	Chr07	24.933	24.96	0.028	30	51	44	1084.95	1844.42	1591.26
Bin988	Chr07	24.96	25.184	0.223	672	97	58	3011.52	434.699	259.923
Bin989	Chr07	25.184	25.225	0.042	154	81	62	3693.93	1942.91	1487.17
Bin990	Chr07	25.225	25.589	0.364	1433	217	79	3938.24	596.37	217.112
Bin991	Chr07	25.589	25.927	0.338	1025	326	100	3030.28	963.778	295.638
Bin992	Chr07	25.927	26.357	0.43	1597	90	50	3717.51	209.503	116.39
Bin993	Chr07	26.357	26.371	0.014	110	51	82	8006.99	3712.33	5968.85		Y	Y
Bin994	Chr07	26.371	26.659	0.288	947	300	178	3287.38	1041.41	617.903
Bin995	Chr07	26.659	26.896	0.238	843	44	41	3548.55	185.215	172.587
Bin996	Chr07	26.896	26.978	0.082	281	25	50	3428.63	305.038	610.076
Bin997	Chr07	26.978	27.15	0.172	603	31	72	3515.46	180.729	419.757
Bin998	Chr07	27.15	27.223	0.073	299	49	56	4076.74	668.094	763.536
Bin999	Chr07	27.223	27.584	0.361	1099	27	55	3047.48	74.87	152.513
Bin1000	Chr07	27.584	28.55	0.966	3218	7	109	3331.95	7.248	112.86
Bin1001	Chr08	0	0.352	0.352	1061	115	81	3012.91	326.564	230.015
Bin1002	Chr08	0.352	0.372	0.02	36	53	25	1804.33	2656.38	1253.01
Bin1003	Chr08	0.372	0.403	0.031	58	23	34	1862.32	738.505	1091.7
Bin1004	Chr08	0.403	0.541	0.137	478	19	59	3479.58	138.31	429.488
Bin1005	Chr08	0.541	0.602	0.061	125	42	81	2051.7	689.372	1329.5
Bin1006	Chr08	0.602	0.719	0.118	500	30	67	4250.62	255.037	569.583
Bin1007	Chr08	0.719	0.87	0.151	647	62	46	4296.55	411.725	305.473
Bin1008	Chr08	0.87	0.917	0.047	174	35	31	3679.04	740.036	655.46
Bin1009	Chr08	0.917	0.941	0.023	108	108	41	4604.37	4604.37	1747.95		Y
Bin1010	Chr08	0.941	1.747	0.806	2277	41	77	2824.04	50.85	95.499
Bin1011	Chr08	1.747	2.056	0.309	1314	46	110	4247.38	148.691	355.565
Bin1012	Chr08	2.056	2.533	0.477	1130	481	131	2367.74	1007.86	274.49
Bin1013	Chr08	2.533	2.579	0.046	227	118	51	4940.8	2568.34	1110.05
Bin1014	Chr08	2.579	3.348	0.769	2571	95	59	3343.19	123.533	76.72
Bin1015	Chr08	3.348	3.354	0.006	0	68	50	0	11426.7	8401.95		Y	Y
Bin1016	Chr08	3.354	3.389	0.035	46	61	42	1322.98	1754.39	1207.94
Bin1017	Chr08	3.389	3.533	0.143	763	155	46	5321.49	1081.04	320.824
Bin1018	Chr08	3.533	3.754	0.221	481	195	51	2172.63	880.795	230.362
Bin1019	Chr08	3.754	3.946	0.192	1095	188	98	5701.19	978.835	510.244
Bin1020	Chr08	3.946	4.337	0.391	695	337	101	1775.4	860.878	258.008
Bin1021	Chr08	4.337	4.363	0.026	117	181	68	4519.82	6992.2	2626.9		Y	Y
Bin1022	Chr08	4.363	4.618	0.255	822	284	84	3226.67	1114.81	329.732
Bin1023	Chr08	4.618	4.684	0.065	220	172	104	3360.57	2627.36	1588.63
Bin1024	Chr08	4.684	4.976	0.292	987	299	98	3375.62	1022.6	335.168
Bin1025	Chr08	4.976	5.013	0.037	138	112	82	3764.42	3055.18	2236.83		Y
Bin1026	Chr08	5.013	5.048	0.035	163	98	112	4634.63	2786.47	3184.53			Y
Bin1027	Chr08	5.048	5.211	0.164	482	153	174	2946.34	935.248	1063.62
Bin1028	Chr08	5.211	5.62	0.409	1085	42	43	2653.57	102.719	105.165
Bin1029	Chr08	5.62	6.073	0.453	102	440	413	225.382	972.238	912.578
Bin1030	Chr08	6.073	6.416	0.344	277	40	36	806.081	116.402	104.761
Bin1031	Chr08	6.416	6.492	0.075	44	53	37	585.535	705.303	492.381
Bin1032	Chr08	6.492	7.173	0.682	714	26	37	1047.12	38.13	54.262
Bin1033	Chr08	7.173	7.206	0.032	133	44	72	4118.8	1362.61	2229.72
Bin1034	Chr08	7.206	7.236	0.031	137	45	71	4487.68	1474.06	2325.73
Bin1035	Chr08	7.236	7.459	0.223	736	224	154	3298.66	1003.94	690.208
Bin1036	Chr08	7.459	7.541	0.081	109	130	90	1342.12	1600.69	1108.17
Bin1037	Chr08	7.541	7.84	0.299	830	226	123	2774.73	755.529	411.195
Bin1038	Chr08	7.84	7.886	0.046	82	113	97	1774.93	2445.94	2099.61
Bin1039	Chr08	7.886	7.894	0.008	24	64	90	3097.97	8261.26	11617.4		Y	Y
Bin1040	Chr08	7.894	8.17	0.276	843	106	32	3050.69	383.598	115.803
Bin1041	Chr08	8.17	8.198	0.028	35	198	133	1265.73	7160.42	4809.78		Y	Y
Bin1042	Chr08	8.198	8.383	0.185	338	112	81	1823	604.07	436.872
Bin1043	Chr08	8.383	8.415	0.032	20	62	106	627.235	1944.43	3324.34			Y
Bin1044	Chr08	8.415	8.803	0.388	1038	14	64	2673.89	36.064	164.864
Bin1045	Chr08	8.803	9.315	0.512	1509	14	47	2945.66	27.329	91.747
Bin1046	Chr08	9.315	9.645	0.329	618	9	97	1876.72	27.331	294.566
Bin1047	Chr08	9.645	12.517	2.872	3897	5	99	1356.86	1.741	34.47
Bin1048	Chr08	12.517	12.947	0.43	780	4	82	1815.35	9.309	190.845
Bin1049	Chr08	12.947	13.31	0.363	673	11	104	1852.39	30.277	286.253
Bin1050	Chr08	13.31	13.758	0.448	1422	18	165	3172.17	40.154	368.078
Bin1051	Chr08	13.758	14.08	0.322	980	9	100	3042.88	27.945	310.498
Bin1052	Chr08	14.08	14.156	0.076	53	30	100	700.012	396.233	1320.78
Bin1053	Chr08	14.156	14.533	0.377	539	133	148	1430.77	353.046	392.864
Bin1054	Chr08	14.533	14.664	0.131	191	75	130	1457.45	572.296	991.98
Bin1055	Chr08	14.664	14.674	0.011	23	41	151	2139.73	3814.31	14047.8		Y	Y
Bin1056	Chr08	14.674	14.714	0.039	59	33	78	1503.07	840.7	1987.11
Bin1057	Chr08	14.714	14.872	0.158	244	57	59	1539.49	359.635	372.254
Bin1058	Chr08	14.872	14.926	0.054	185	114	158	3406.37	2099.06	2909.22			Y
Bin1059	Chr08	14.926	15.502	0.575	662	68	92	1150.37	118.165	159.87
Bin1060	Chr08	15.502	15.692	0.19	229	220	129	1203.67	1156.36	678.048
Bin1061	Chr08	15.692	15.839	0.146	464	48	33	3169.29	327.858	225.402
Bin1062	Chr08	15.839	15.874	0.035	116	157	94	3316.28	4488.41	2687.33		Y	Y
Bin1063	Chr08	15.874	16.021	0.148	444	39	28	3003.21	263.795	189.391
Bin1064	Chr08	16.021	16.495	0.474	1042	173	74	2198.47	365.004	156.129
Bin1065	Chr08	16.495	16.928	0.432	1089	213	133	2519.96	492.886	307.764
Bin1066	Chr08	16.928	16.991	0.064	228	80	58	3572.27	1253.43	908.735
Bin1067	Chr08	16.991	17	0.009	40	102	139	4384.52	11180.5	15236.2		Y	Y
Bin1068	Chr08	17	17.078	0.077	244	122	104	3152.37	1576.19	1343.63
Bin1069	Chr08	17.078	17.563	0.485	1559	260	208	3214.43	536.082	428.866
Bin1070	Chr08	17.563	17.848	0.286	1195	130	137	4184.73	455.243	479.756
Bin1071	Chr08	17.848	17.911	0.063	130	222	138	2075.42	3544.17	2203.14		Y
Bin1072	Chr08	17.911	18.328	0.417	1193	496	109	2861.04	1189.5	261.403
Bin1073	Chr08	18.328	18.435	0.107	298	282	43	2782.55	2633.15	401.509
Bin1074	Chr08	18.435	18.484	0.049	556	149	49	11459	3070.84	1009.87	Y	Y
Bin1075	Chr08	18.484	18.507	0.023	98	91	34	4241.32	3938.37	1471.48		Y
Bin1076	Chr08	18.507	18.805	0.298	821	315	36	2751.43	1055.66	120.647
Bin1077	Chr08	18.805	18.88	0.075	302	255	110	4051.14	3420.66	1475.58		Y
Bin1078	Chr08	18.88	18.936	0.056	199	61	69	3523.74	1080.14	1221.8
Bin1079	Chr08	18.936	18.953	0.017	25	114	59	1452.73	6624.44	3428.44		Y	Y
Bin1080	Chr08	18.953	19.288	0.335	1704	54	125	5089.56	161.289	373.354
Bin1081	Chr08	19.288	19.856	0.568	2283	6	45	4020.25	10.566	79.243
Bin1082	Chr08	19.856	20.206	0.35	1196	6	25	3417.72	17.146	71.441
Bin1083	Chr08	20.206	20.764	0.558	2207	20	33	3953.67	35.828	59.117
Bin1084	Chr08	20.764	21.135	0.371	1283	38	32	3459.84	102.474	86.294
Bin1085	Chr08	21.135	21.809	0.674	2647	12	41	3928.84	17.811	60.855
Bin1086	Chr08	21.809	22.226	0.418	2094	22	42	5013.6	52.674	100.559
Bin1087	Chr08	22.226	22.44	0.214	1039	65	53	4863.34	304.252	248.082
Bin1088	Chr08	22.44	22.92	0.48	2008	118	65	4187.5	246.078	135.552
Bin1089	Chr08	22.92	22.993	0.073	463	170	68	6341.68	2328.48	931.392
Bin1090	Chr08	22.993	23.076	0.083	387	88	10	4643.96	1055.99	119.999
Bin1091	Chr08	23.076	23.123	0.047	112	198	37	2377.87	4203.73	785.546		Y
Bin1092	Chr08	23.123	23.286	0.163	522	117	19	3195.89	716.319	116.325
Bin1093	Chr08	23.286	23.632	0.345	1572	162	35	4551.34	469.031	101.334
Bin1094	Chr08	23.632	23.773	0.141	425	80	37	3007.7	566.155	261.847
Bin1095	Chr08	23.773	24.077	0.304	1005	16	52	3310.51	52.705	171.29
Bin1096	Chr08	24.077	24.29	0.213	787	138	38	3688.57	646.788	178.101
Bin1097	Chr08	24.29	24.332	0.042	137	72	32	3262.91	1714.82	762.141
Bin1098	Chr08	24.332	24.415	0.083	255	49	25	3078.67	591.587	301.83
Bin1099	Chr08	24.415	24.497	0.082	454	194	29	5555.56	2373.96	354.87
Bin1100	Chr08	24.497	24.594	0.098	521	79	37	5342.77	810.132	379.429
Bin1101	Chr08	24.594	24.656	0.062	138	65	34	2240.44	1055.28	551.993
Bin1102	Chr08	24.656	24.783	0.128	614	54	45	4810.44	423.068	352.557
Bin1103	Chr08	24.783	24.982	0.199	499	56	41	2507.2	281.369	206.002
Bin1104	Chr08	24.982	25.008	0.025	28	59	26	1098.51	2314.72	1020.05
Bin1105	Chr08	25.008	25.14	0.132	548	57	19	4159.3	432.628	144.209
Bin1106	Chr08	25.14	25.189	0.05	219	89	49	4392.12	1784.93	982.712
Bin1107	Chr08	25.189	25.366	0.176	1030	29	46	5838.24	164.378	260.737
Bin1108	Chr08	25.366	25.434	0.068	428	131	26	6249.82	1912.91	379.662
Bin1109	Chr08	25.434	25.519	0.084	104	61	21	1234.83	724.276	249.341
Bin1110	Chr08	25.519	25.656	0.138	532	28	15	3867.18	203.536	109.037
Bin1111	Chr08	25.656	25.772	0.116	228	14	29	1971.48	121.056	250.759
Bin1112	Chr08	25.772	26.192	0.42	863	24	57	2054.39	57.133	135.69
Bin1113	Chr09	0	0.444	0.444	714	148	173	1609.41	333.604	389.956
Bin1114	Chr09	0.444	0.524	0.081	239	189	223	2958.36	2339.46	2760.31			Y
Bin1115	Chr09	0.524	0.639	0.114	339	40	33	2964.58	349.803	288.588
Bin1116	Chr09	0.639	0.722	0.083	92	91	115	1105.57	1093.55	1381.96
Bin1117	Chr09	0.722	0.882	0.16	468	53	46	2919.84	330.665	286.992
Bin1118	Chr09	0.882	0.956	0.074	248	205	225	3363.99	2780.72	3052.01			Y
Bin1119	Chr09	0.956	1.021	0.065	42	383	525	644.765	5879.64	8059.56		Y	Y
Bin1120	Chr09	1.021	2.302	1.281	1675	102	167	1307.42	79.616	130.352
Bin1121	Chr09	2.302	2.43	0.128	96	167	262	749.66	1304.1	2045.95
Bin1122	Chr09	2.43	3.047	0.617	380	5	18	616.372	8.11	29.197
Bin1123	Chr09	3.047	3.054	0.008	1	81	134	133.085	10779.9	17833.4		Y	Y
Bin1124	Chr09	3.054	4.295	1.241	2157	8	14	1738.46	6.448	11.283
Bin1125	Chr09	4.295	4.375	0.08	440	150	249	5491.76	1872.19	3107.84			Y
Bin1126	Chr09	4.375	4.868	0.493	704	170	264	1429.17	345.113	535.94
Bin1127	Chr09	4.868	5.795	0.927	2257	190	204	2433.49	204.857	219.952
Bin1128	Chr09	5.795	6.066	0.271	587	279	277	2169.92	1031.36	1023.97
Bin1129	Chr09	6.066	6.985	0.919	1359	346	365	1478.75	376.488	397.162
Bin1130	Chr09	6.985	7.008	0.023	26	35	187	1146.69	1543.62	8247.33			Y
Bin1131	Chr09	7.008	7.058	0.05	23	65	420	457.138	1291.91	8347.74			Y
Bin1132	Chr09	7.058	7.133	0.075	94	42	143	1247.63	557.451	1897.99
Bin1133	Chr09	7.133	7.333	0.2	515	67	294	2577.33	335.303	1471.33
Bin1134	Chr09	7.333	7.371	0.038	165	108	479	4396.72	2877.85	12763.8		Y	Y
Bin1135	Chr09	7.371	8.345	0.974	1885	357	614	1934.95	366.461	630.271
Bin1136	Chr09	8.345	8.361	0.016	66	81	603	4013.38	4925.51	36667.7		Y	Y
Bin1137	Chr09	8.361	8.483	0.122	316	214	1550	2596.89	1758.65	12737.9			Y
Bin1138	Chr09	8.483	8.604	0.122	290	131	2155	2384.83	1077.29	17721.7			Y
Bin1139	Chr09	8.604	9.178	0.573	857	234	1391	1494.77	408.141	2426.17
Bin1140	Chr09	9.178	9.415	0.237	290	157	932	1223.72	662.495	3932.77			Y
Bin1141	Chr09	9.415	9.686	0.271	415	100	1345	1528.82	368.391	4954.85			Y
Bin1142	Chr09	9.686	9.879	0.192	668	121	2093	3471.21	628.767	10876.1			Y
Bin1143	Chr09	9.879	9.942	0.063	107	78	1522	1695.08	1235.66	24111.3			Y
Bin1144	Chr09	9.942	10.127	0.185	306	115	1796	1655.84	622.294	9718.61			Y
Bin1145	Chr09	10.127	10.571	0.444	557	244	240	1254.01	549.333	540.328
Bin1146	Chr09	10.571	10.626	0.055	78	63	176	1412.07	1140.52	3186.21			Y
Bin1147	Chr09	10.626	10.636	0.01	78	51	190	8150.47	5329.15	19853.7		Y	Y
Bin1148	Chr09	10.636	10.651	0.015	39	43	175	2570.36	2833.98	11533.6			Y
Bin1149	Chr09	10.651	11.027	0.376	1284	63	277	3416.55	167.634	737.059
Bin1150	Chr09	11.027	11.111	0.084	220	112	1050	2610.5	1328.98	12459.2			Y
Bin1151	Chr09	11.111	11.21	0.099	253	80	181	2544.2	804.489	1820.16
Bin1152	Chr09	11.21	11.723	0.513	1708	68	223	3332.45	132.674	435.091
Bin1153	Chr09	11.723	13.482	1.76	4415	606	204	2509.2	344.411	115.94
Bin1154	Chr09	13.482	14.577	1.095	4896	51	220	4472.9	46.593	200.988
Bin1155	Chr09	14.577	15.269	0.692	2567	417	222	3711.25	602.879	320.957
Bin1156	Chr09	15.269	15.805	0.537	2131	555	250	3971.28	1034.28	465.894
Bin1157	Chr09	15.805	16.032	0.227	1164	256	497	5139.05	1130.24	2194.25
Bin1158	Chr09	16.032	16.314	0.283	817	86	105	2890.81	304.296	371.524
Bin1159	Chr09	16.314	16.753	0.438	1680	152	75	3832.09	346.713	171.075
Bin1160	Chr09	16.753	16.982	0.23	915	197	54	3984.32	857.827	235.14
Bin1161	Chr09	16.982	17.016	0.034	169	148	59	4975.86	4357.56	1737.13		Y
Bin1162	Chr09	17.016	17.209	0.192	1305	138	58	6781.97	717.174	301.421
Bin1163	Chr09	17.209	17.423	0.214	778	182	33	3633.61	850.022	154.125
Bin1164	Chr09	17.423	17.505	0.082	348	99	42	4248.15	1208.53	512.708
Bin1165	Chr09	17.505	17.62	0.115	570	98	35	4954.58	851.841	304.229
Bin1166	Chr09	17.62	17.651	0.031	110	51	21	3565.53	1653.11	680.691
Bin1167	Chr09	17.651	17.717	0.066	159	51	30	2393.28	767.656	451.562
Bin1168	Chr09	17.717	17.823	0.106	342	74	36	3225.29	697.87	339.504
Bin1169	Chr09	17.823	17.946	0.122	365	182	59	2981.51	1486.67	481.943
Bin1170	Chr09	17.946	18.086	0.14	661	83	61	4712.04	591.678	434.848
Bin1171	Chr09	18.086	18.141	0.055	99	47	37	1785.1	847.473	667.16
Bin1172	Chr09	18.141	18.24	0.099	536	105	38	5428.34	1063.39	384.845
Bin1173	Chr09	18.24	18.271	0.031	153	64	39	4960.28	2074.89	1264.39
Bin1174	Chr09	18.271	18.325	0.054	144	106	30	2665.53	1962.13	555.319
Bin1175	Chr09	18.325	18.451	0.126	284	11	8	2245.26	86.964	63.247
Bin1176	Chr09	18.451	18.483	0.032	115	97	54	3639.47	3069.82	1708.97		Y
Bin1177	Chr09	18.483	18.558	0.075	272	89	33	3608.67	1180.78	437.817
Bin1178	Chr09	18.558	18.689	0.131	351	118	117	2686.9	903.287	895.632
Bin1179	Chr09	18.689	18.774	0.085	356	155	56	4172.77	1816.8	656.391
Bin1180	Chr09	18.774	18.815	0.041	296	69	104	7226.56	1684.57	2539.06			Y
Bin1181	Chr09	18.815	18.851	0.035	150	89	72	4242.32	2517.11	2036.31
Bin1182	Chr09	18.851	18.923	0.073	170	25	71	2341.66	344.362	977.988
Bin1183	Chr09	18.923	19	0.077	84	68	123	1097.15	888.169	1606.54
Bin1184	Chr09	19	19.028	0.028	116	55	105	4111.73	1949.53	3721.82			Y
Bin1185	Chr09	19.028	19.078	0.05	210	100	86	4239.68	2018.9	1736.25
Bin1186	Chr09	19.078	19.164	0.086	451	174	87	5224.62	2015.71	1007.85
Bin1187	Chr09	19.164	19.299	0.135	469	181	76	3474.74	1341	563.071
Bin1188	Chr09	19.299	19.552	0.253	739	269	54	2918.11	1062.21	213.231
Bin1189	Chr09	19.552	19.71	0.158	736	200	66	4665.46	1267.79	418.37
Bin1190	Chr09	19.71	19.869	0.159	657	204	42	4125.85	1281.09	263.753
Bin1191	Chr09	19.869	19.922	0.052	199	258	38	3797.2	4923.01	725.094		Y
Bin1192	Chr09	19.922	20.152	0.23	1082	148	49	4702.32	643.201	212.952
Bin1193	Chr09	20.152	20.201	0.049	108	174	35	2186.06	3521.98	708.445		Y
Bin1194	Chr09	20.201	20.237	0.036	136	201	56	3828.83	5658.78	1576.58		Y
Bin1195	Chr09	20.237	20.488	0.251	1132	284	67	4506.44	1130.59	266.724
Bin1196	Chr09	20.488	20.526	0.039	142	151	40	3686.97	3920.65	1038.58		Y
Bin1197	Chr09	20.526	20.734	0.208	624	151	55	3002.55	726.58	264.648
Bin1198	Chr09	20.734	20.802	0.068	117	56	56	1728.39	827.264	827.264
Bin1199	Chr09	20.802	20.812	0.01	30	140	43	2938.87	13714.7	4212.38		Y	Y
Bin1200	Chr09	20.812	20.86	0.048	245	24	40	5057.39	495.417	825.696
Bin1201	Chr09	20.86	21.258	0.398	1558	332	48	3918.06	834.913	120.71
Bin1202	Chr09	21.258	21.546	0.288	588	22	47	2042.14	76.407	163.232
Bin1203	Chr09	21.546	21.628	0.082	301	18	28	3657.31	218.709	340.215
Bin1204	Chr09	21.628	21.797	0.168	536	34	54	3182.78	201.893	320.654
Bin1205	Chr09	21.797	21.819	0.022	9	42	28	404.204	1886.28	1257.52
Bin1206	Chr09	21.819	21.863	0.044	134	39	24	3025.79	880.639	541.932
Bin1207	Chr09	21.863	22.08	0.217	440	202	52	2026.77	930.473	239.528
Bin1208	Chr09	22.08	22.208	0.127	612	130	38	4802.52	1020.14	298.196
Bin1209	Chr09	22.208	22.439	0.231	546	79	41	2363.42	341.96	177.473
Bin1210	Chr10	0	0.477	0.477	1019	262	108	2136.28	549.27	226.417
Bin1211	Chr10	0.477	0.839	0.362	375	132	39	1036.32	364.785	107.777
Bin1212	Chr10	0.839	0.855	0.016	145	142	51	9057.97	8870.57	3185.91	Y	Y	Y
Bin1213	Chr10	0.855	0.977	0.123	122	112	44	995.26	913.682	358.946
Bin1214	Chr10	0.977	1.238	0.261	729	362	79	2796.74	1388.78	303.076
Bin1215	Chr10	1.238	2.353	1.115	2177	675	83	1952.27	605.319	74.432
Bin1216	Chr10	2.353	2.55	0.196	715	156	102	3641.44	794.496	519.478
Bin1217	Chr10	2.55	2.827	0.278	1508	60	98	5432.04	216.129	353.011
Bin1218	Chr10	2.827	3.854	1.027	2115	239	84	2059.14	232.688	81.782
Bin1219	Chr10	3.854	4.395	0.54	1731	162	60	3204.04	299.858	111.058
Bin1220	Chr10	4.395	4.469	0.074	227	235	85	3063.92	3171.9	1147.28		Y
Bin1221	Chr10	4.469	4.582	0.113	224	194	65	1974.75	1710.28	573.031
Bin1222	Chr10	4.582	5.372	0.79	1633	406	64	2067.37	513.993	81.024
Bin1223	Chr10	5.372	5.422	0.05	66	76	42	1326.95	1528.01	844.425
Bin1224	Chr10	5.422	5.5	0.079	159	76	48	2024.55	967.709	611.185
Bin1225	Chr10	5.5	5.556	0.055	129	39	119	2333.57	705.499	2152.68
Bin1226	Chr10	5.556	5.641	0.085	176	43	106	2064.47	504.387	1243.37
Bin1227	Chr10	5.641	5.992	0.351	598	10	33	1702.88	28.476	93.972
Bin1228	Chr10	5.992	6.1	0.108	382	75	155	3546.92	696.385	1439.2
Bin1229	Chr10	6.1	6.433	0.333	765	95	192	2296.33	285.165	576.334
Bin1230	Chr10	6.433	6.603	0.17	385	10	29	2266.41	58.868	170.717
Bin1231	Chr10	6.603	6.718	0.115	106	64	97	921.058	556.111	842.855
Bin1232	Chr10	6.718	6.754	0.036	153	0	4	4198.57	0	109.766
Bin1233	Chr10	6.754	7.016	0.262	112	21	26	427.643	80.183	99.274
Bin1234	Chr10	7.016	7.224	0.208	19	72	108	91.377	346.272	519.408
Bin1235	Chr10	7.224	8.234	1.01	1620	1	12	1603.63	0.99	11.879
Bin1236	Chr10	8.234	8.425	0.19	126	79	238	661.66	414.851	1249.8
Bin1237	Chr10	8.425	8.756	0.332	449	2	15	1354.06	6.031	45.236
Bin1238	Chr10	8.756	8.831	0.075	7	56	120	93.114	744.909	1596.23
Bin1239	Chr10	8.831	8.929	0.097	45	18	46	462.34	184.936	472.614
Bin1240	Chr10	8.929	9.102	0.173	222	6	14	1280.37	34.605	80.744
Bin1241	Chr10	9.102	9.367	0.265	191	32	64	720.904	120.78	241.56
Bin1242	Chr10	9.367	9.908	0.541	752	3	30	1391.1	5.55	55.496
Bin1243	Chr10	9.908	10.267	0.359	392	63	97	1092.31	175.55	270.291
Bin1244	Chr10	10.267	10.522	0.255	143	130	121	560.556	509.596	474.316
Bin1245	Chr10	10.522	11.078	0.556	1155	88	87	2076.38	158.2	156.403
Bin1246	Chr10	11.078	11.763	0.685	1315	190	171	1919.4	277.327	249.595
Bin1247	Chr10	11.763	11.916	0.153	482	208	275	3152.94	1360.61	1798.88
Bin1248	Chr10	11.916	12.186	0.27	1075	51	31	3975.43	188.602	114.64
Bin1249	Chr10	12.186	12.229	0.043	147	68	69	3430.57	1586.93	1610.27
Bin1250	Chr10	12.229	12.289	0.06	136	33	21	2264.82	549.551	349.714
Bin1251	Chr10	12.289	12.433	0.143	281	99	78	1960.02	690.54	544.062
Bin1252	Chr10	12.433	12.456	0.024	104	71	79	4418.57	3016.53	3356.42		Y	Y
Bin1253	Chr10	12.456	12.606	0.15	547	19	48	3647.64	126.7	320.085
Bin1254	Chr10	12.606	12.681	0.075	207	20	40	2771.64	267.791	535.583
Bin1255	Chr10	12.681	13.714	1.033	1364	64	45	1320.24	61.947	43.556
Bin1256	Chr10	13.714	13.818	0.104	512	180	55	4915.23	1728.01	528.003
Bin1257	Chr10	13.818	13.848	0.03	92	96	22	3035.1	3167.06	725.785		Y
Bin1258	Chr10	13.848	13.904	0.055	250	107	21	4525.21	1936.79	380.118
Bin1259	Chr10	13.904	14.548	0.645	2307	109	64	3579.1	169.104	99.29
Bin1260	Chr10	14.548	14.728	0.18	789	74	77	4388.75	411.619	428.306
Bin1261	Chr10	14.728	14.886	0.158	572	29	60	3610.66	183.058	378.74
Bin1262	Chr10	14.886	14.947	0.061	225	71	71	3703.46	1168.65	1168.65
Bin1263	Chr10	14.947	15.062	0.115	359	20	19	3128.59	174.295	165.58
Bin1264	Chr10	15.062	15.188	0.126	429	41	39	3391.71	324.149	308.337
Bin1265	Chr10	15.188	15.221	0.033	144	27	38	4391.72	823.447	1158.92
Bin1266	Chr10	15.221	15.33	0.108	258	94	52	2379.22	866.847	479.532
Bin1267	Chr10	15.33	15.365	0.035	182	23	9	5138.34	649.351	254.094
Bin1268	Chr10	15.365	15.446	0.081	357	84	45	4412.36	1038.2	556.18
Bin1269	Chr10	15.446	15.476	0.03	190	85	43	6295.14	2816.25	1424.69
Bin1270	Chr10	15.476	15.564	0.088	592	145	38	6732.24	1648.94	432.137
Bin1271	Chr10	15.564	16.114	0.55	1766	56	46	3213.56	101.902	83.705
Bin1272	Chr10	16.114	16.417	0.303	1389	190	44	4577	626.083	144.988
Bin1273	Chr10	16.417	16.434	0.017	196	85	33	11330.8	4913.86	1907.73	Y	Y
Bin1274	Chr10	16.434	16.501	0.066	356	78	21	5378.7	1178.48	317.283
Bin1275	Chr10	16.501	16.535	0.034	158	52	21	4607.62	1516.43	612.406
Bin1276	Chr10	16.535	16.56	0.025	48	32	19	1882.65	1255.1	745.215
Bin1277	Chr10	16.56	16.612	0.052	158	44	21	3056.92	851.294	406.3
Bin1278	Chr10	16.612	16.644	0.032	36	7	5	1132.15	220.14	157.243
Bin1279	Chr10	16.644	16.685	0.041	54	73	24	1327.5	1794.58	590
Bin1280	Chr10	16.685	16.856	0.171	228	9	10	1332.15	52.585	58.428
Bin1281	Chr10	16.856	17.008	0.152	456	35	37	2998.5	230.148	243.299
Bin1282	Chr10	17.008	17.087	0.079	421	86	115	5308.35	1084.37	1450.03
Bin1283	Chr10	17.087	17.408	0.321	908	308	44	2826.46	958.755	136.965
Bin1284	Chr10	17.408	17.897	0.489	1127	149	44	2306.63	304.959	90.055
Bin1285	Chr10	17.897	18.318	0.421	1670	442	92	3962.24	1048.69	218.279
Bin1286	Chr10	18.318	18.475	0.157	841	193	76	5369.62	1232.27	485.245
Bin1287	Chr10	18.475	18.78	0.305	840	167	123	2753.28	547.378	403.158
Bin1288	Chr10	18.78	18.985	0.205	592	44	104	2894.47	215.129	508.488
Bin1289	Chr10	18.985	19.084	0.099	442	38	98	4472.24	384.491	991.582
Bin1290	Chr10	19.084	19.241	0.157	788	74	118	5012.53	470.72	750.607
Bin1291	Chr10	19.241	19.27	0.029	99	17	38	3365.29	577.877	1291.73
Bin1292	Chr10	19.27	19.312	0.042	151	96	58	3565.61	2266.88	1369.57
Bin1293	Chr10	19.312	19.573	0.261	953	76	48	3657.41	291.672	184.214
Bin1294	Chr10	19.573	19.82	0.247	1479	32	42	5985.14	129.496	169.963
Bin1295	Chr10	19.82	19.94	0.12	359	150	55	2998.71	1252.94	459.413
Bin1296	Chr10	19.94	20.22	0.28	1527	50	31	5449.89	178.451	110.64
Bin1297	Chr10	20.22	20.426	0.206	1124	96	23	5445.71	465.114	111.434
Bin1298	Chr10	20.426	20.473	0.047	307	95	26	6549.47	2026.71	554.678
Bin1299	Chr10	20.473	20.747	0.274	726	112	26	2652.53	409.206	94.994
Bin1300	Chr10	20.747	20.933	0.186	550	55	15	2964.96	296.496	80.863
Bin1301	Chr10	20.933	21.321	0.389	1622	35	57	4173.19	90.05	146.653
Bin1302	Chr10	21.321	21.788	0.467	2365	30	51	5066.37	64.267	109.254
Bin1303	Chr10	21.788	21.96	0.172	518	36	36	3015.1	209.544	209.544
Bin1304	Chr10	21.96	22.138	0.179	735	42	23	4116.77	235.244	128.824
Bin1305	Chr10	22.138	22.201	0.063	247	92	17	3918.46	1459.51	269.691
Bin1306	Chr10	22.201	22.339	0.138	346	124	43	2508.3	898.929	311.725
Bin1307	Chr10	22.339	22.4	0.06	190	71	34	3142.68	1174.37	562.374
Bin1308	Chr10	22.4	22.491	0.091	192	64	49	2114.33	704.776	539.594
Bin1309	Chr10	22.491	22.624	0.134	560	79	51	4188.64	590.897	381.465
Bin1310	Chr10	22.624	22.637	0.013	53	101	23	4193.37	7991.14	1819.76		Y
Bin1311	Chr10	22.637	22.728	0.091	191	67	21	2100.29	736.75	230.921
Bin1312	Chr10	22.728	22.801	0.073	407	184	42	5542.32	2505.62	571.934
Bin1313	Chr10	22.801	23.009	0.208	648	183	51	3119.87	881.074	245.545
Bin1314	Chr10	23.009	23.034	0.025	113	104	46	4461.29	4105.97	1816.1		Y
Bin1315	Chr10	23.034	23.049	0.015	40	57	70	2690.7	3834.25	4708.73		Y	Y
Bin1316	Chr10	23.049	23.225	0.176	503	88	54	2860.82	500.501	307.125
Bin1317	Chr10	23.225	23.252	0.027	96	110	79	3568.64	4089.07	2936.69		Y	Y
Bin1318	Chr10	23.252	23.592	0.34	731	322	113	2151.54	947.736	332.591
Bin1319	Chr11	0	0.214	0.214	772	311	60	3607.38	1453.23	280.366
Bin1320	Chr11	0.214	0.281	0.067	199	99	32	2973.08	1479.07	478.083
Bin1321	Chr11	0.281	0.36	0.079	135	71	35	1698.63	893.351	440.385
Bin1322	Chr11	0.36	0.647	0.286	689	114	54	2405.38	397.988	188.52
Bin1323	Chr11	0.647	0.752	0.105	549	138	72	5216.2	1311.18	684.092
Bin1324	Chr11	0.752	0.831	0.079	241	99	76	3065.73	1259.37	966.786
Bin1325	Chr11	0.831	1.178	0.347	853	416	79	2458.26	1198.87	227.67
Bin1326	Chr11	1.178	1.261	0.083	231	116	71	2776.31	1394.16	853.324
Bin1327	Chr11	1.261	1.423	0.162	399	51	44	2467.35	315.375	272.089
Bin1328	Chr11	1.423	1.66	0.238	631	53	45	2655.49	223.044	189.377
Bin1329	Chr11	1.66	1.939	0.279	844	182	56	3029.77	653.339	201.027
Bin1330	Chr11	1.939	2.227	0.288	989	129	66	3430.89	447.508	228.958
Bin1331	Chr11	2.227	2.313	0.086	329	99	50	3832.13	1153.13	582.391
Bin1332	Chr11	2.313	2.39	0.077	398	128	47	5150.5	1656.44	608.225
Bin1333	Chr11	2.39	2.449	0.058	190	107	51	3258.78	1835.21	874.726
Bin1334	Chr11	2.449	2.653	0.204	884	155	70	4332.76	759.703	343.092
Bin1335	Chr11	2.653	2.756	0.103	304	90	69	2950	873.354	669.571
Bin1336	Chr11	2.756	2.891	0.136	492	86	33	3629.09	634.354	243.415
Bin1337	Chr11	2.891	2.94	0.049	154	103	53	3169.25	2119.69	1090.71
Bin1338	Chr11	2.94	3.09	0.15	652	274	39	4344.78	1825.88	259.887
Bin1339	Chr11	3.09	3.19	0.1	113	154	75	1131.57	1542.14	751.044
Bin1340	Chr11	3.19	3.534	0.344	1408	136	40	4091.37	395.189	116.232
Bin1341	Chr11	3.534	3.551	0.018	97	51	67	5541.27	2913.45	3827.48		Y	Y
Bin1342	Chr11	3.551	3.736	0.184	717	109	55	3892.11	591.687	298.558
Bin1343	Chr11	3.736	3.83	0.094	300	90	40	3181.47	954.441	424.196
Bin1344	Chr11	3.83	3.849	0.019	59	11	34	3038.11	566.426	1750.77
Bin1345	Chr11	3.849	4.164	0.314	880	66	98	2799.97	209.998	311.815
Bin1346	Chr11	4.164	4.317	0.153	602	41	119	3931.22	267.741	777.102
Bin1347	Chr11	4.317	5.457	1.141	4309	20	94	3777.3	17.532	82.401
Bin1348	Chr11	5.457	5.493	0.036	122	57	56	3434.49	1604.64	1576.49
Bin1349	Chr11	5.493	5.51	0.017	35	40	43	2031.46	2321.67	2495.79			Y
Bin1350	Chr11	5.51	5.763	0.252	437	109	51	1731.43	431.866	202.066
Bin1351	Chr11	5.763	5.81	0.048	17	27	41	356.738	566.584	860.368
Bin1352	Chr11	5.81	5.85	0.04	53	21	54	1333.47	528.355	1358.63
Bin1353	Chr11	5.85	6.06	0.21	756	9	66	3607.95	42.952	314.98
Bin1354	Chr11	6.06	6.605	0.546	1623	72	84	2974.25	131.945	153.936
Bin1355	Chr11	6.605	6.795	0.19	248	171	50	1305.09	899.882	263.123
Bin1356	Chr11	6.795	6.87	0.074	282	96	51	3790.47	1290.38	685.512
Bin1357	Chr11	6.87	7.396	0.526	1144	300	48	2175.17	570.413	91.266
Bin1358	Chr11	7.396	7.451	0.055	127	69	53	2307.54	1253.7	962.989
Bin1359	Chr11	7.451	7.493	0.042	265	142	59	6301.57	3376.69	1402.99		Y
Bin1360	Chr11	7.493	7.694	0.202	790	94	86	3918.63	466.268	426.585
Bin1361	Chr11	7.694	7.733	0.039	128	85	88	3284.49	2181.11	2258.09
Bin1362	Chr11	7.733	7.827	0.094	381	43	106	4071.51	459.515	1132.76
Bin1363	Chr11	7.827	8.782	0.955	1676	245	81	1754.17	256.427	84.778
Bin1364	Chr11	8.782	9.007	0.225	143	135	147	635.07	599.542	652.834
Bin1365	Chr11	9.007	9.111	0.103	348	134	96	3368.53	1297.08	929.251
Bin1366	Chr11	9.111	9.435	0.324	680	83	40	2099.73	256.291	123.514
Bin1367	Chr11	9.435	9.692	0.258	187	72	66	725.642	279.391	256.109
Bin1368	Chr11	9.692	9.804	0.112	238	50	68	2126.96	446.84	607.702
Bin1369	Chr11	9.804	9.878	0.073	253	55	63	3451.47	750.321	859.458
Bin1370	Chr11	9.878	9.977	0.1	379	111	101	3808.09	1115.3	1014.82
Bin1371	Chr11	9.977	10.228	0.251	617	71	60	2458.1	282.861	239.037
Bin1372	Chr11	10.228	10.734	0.506	994	192	135	1962.83	379.139	266.582
Bin1373	Chr11	10.734	10.807	0.073	141	74	198	1943.38	1019.93	2729			Y
Bin1374	Chr11	10.807	11.16	0.353	798	62	157	2259.43	175.545	444.525
Bin1375	Chr11	11.16	11.612	0.452	1001	91	139	2214.32	201.302	307.483
Bin1376	Chr11	11.612	11.944	0.331	398	147	270	1200.84	443.525	814.637
Bin1377	Chr11	11.944	14.486	2.542	2909	42	49	1144.4	16.523	19.277
Bin1378	Chr11	14.486	14.511	0.026	4	16	87	154.811	619.243	3367.13			Y
Bin1379	Chr11	14.511	14.543	0.031	0	20	89	0	639.57	2846.09			Y
Bin1380	Chr11	14.543	14.554	0.011	16	90	208	1400.56	7878.15	18207.3		Y	Y
Bin1381	Chr11	14.554	16.007	1.453	2536	20	36	1745.61	13.767	24.78
Bin1382	Chr11	16.007	16.231	0.224	466	71	133	2076.36	316.356	592.61
Bin1383	Chr11	16.231	16.424	0.193	525	74	106	2721.19	383.559	549.422
Bin1384	Chr11	16.424	16.608	0.184	441	108	127	2400.37	587.845	691.262
Bin1385	Chr11	16.608	17.276	0.668	1088	177	167	1629.33	265.066	250.091
Bin1386	Chr11	17.276	17.628	0.352	890	82	210	2528.61	232.973	596.638
Bin1387	Chr11	17.628	17.81	0.182	611	235	156	3352.81	1289.54	856.038
Bin1388	Chr11	17.81	17.9	0.09	166	111	122	1841.09	1231.09	1353.09
Bin1389	Chr11	17.9	18.246	0.346	1041	94	149	3010.87	271.875	430.951
Bin1390	Chr11	18.246	18.807	0.561	1246	114	114	2221.68	203.268	203.268
Bin1391	Chr11	18.807	18.942	0.135	181	42	120	1338.91	310.685	887.672
Bin1392	Chr11	18.942	19.026	0.084	120	64	124	1428.3	761.76	1475.91
Bin1393	Chr11	19.026	19.134	0.108	289	165	137	2684.78	1532.83	1272.71
Bin1394	Chr11	19.134	19.91	0.776	2333	409	292	3006.18	527.016	376.256
Bin1395	Chr11	19.91	19.991	0.082	324	130	125	3970.59	1593.14	1531.86
Bin1396	Chr11	19.991	20.172	0.181	543	123	111	3002.72	680.174	613.816
Bin1397	Chr11	20.172	20.19	0.018	26	56	100	1452.76	3129.02	5587.53		Y	Y
Bin1398	Chr11	20.19	20.227	0.037	123	70	106	3299.89	1877.98	2843.8			Y
Bin1399	Chr11	20.227	20.293	0.065	342	182	99	5223.13	2779.56	1511.96
Bin1400	Chr11	20.293	20.451	0.158	767	158	70	4857.72	1000.68	443.338
Bin1401	Chr11	20.451	20.603	0.152	463	112	92	3036.28	734.479	603.322
Bin1402	Chr11	20.603	20.691	0.088	439	110	60	4985.07	1249.11	681.33
Bin1403	Chr11	20.691	20.807	0.116	321	148	55	2774.44	1279.18	475.371
Bin1404	Chr11	20.807	21.241	0.434	989	377	85	2278.16	868.419	195.797
Bin1405	Chr11	21.241	21.413	0.172	599	144	71	3485.29	837.867	413.115
Bin1406	Chr11	21.413	21.447	0.034	164	142	73	4873.27	4219.53	2169.2		Y
Bin1407	Chr11	21.447	21.472	0.025	139	29	119	5569.36	1161.95	4768.01			Y
Bin1408	Chr11	21.472	21.48	0.008	7	27	80	844.187	3256.15	9647.85		Y	Y
Bin1409	Chr11	21.48	21.866	0.386	225	59	144	582.835	152.832	373.014
Bin1410	Chr11	21.866	22.05	0.184	447	48	39	2425.75	260.483	211.643
Bin1411	Chr11	22.05	22.33	0.28	414	67	22	1480.19	239.548	78.658
Bin1412	Chr11	22.33	22.543	0.213	469	187	36	2198.85	876.728	168.782
Bin1413	Chr11	22.543	22.639	0.096	345	137	36	3582.26	1422.52	373.801
Bin1414	Chr11	22.639	22.66	0.02	209	76	26	10267.7	3733.73	1277.33	Y	Y
Bin1415	Chr11	22.66	22.777	0.118	397	136	32	3373.15	1155.54	271.892
Bin1416	Chr11	22.777	22.859	0.082	171	71	42	2091.92	868.576	513.805
Bin1417	Chr11	22.859	22.871	0.012	6	46	38	512.558	3929.61	3246.2		Y	Y
Bin1418	Chr11	22.871	23.021	0.15	574	29	59	3820.91	193.042	392.742
Bin1419	Chr11	23.021	23.122	0.101	375	88	50	3710.15	870.649	494.687
Bin1420	Chr11	23.122	23.177	0.055	117	115	37	2132.47	2096.02	674.37
Bin1421	Chr11	23.177	23.568	0.391	1444	292	34	3692.7	746.723	86.947
Bin1422	Chr11	23.568	23.631	0.063	172	92	51	2751.16	1471.55	815.752
Bin1423	Chr11	23.631	23.676	0.045	7	77	68	155.569	1711.26	1511.24
Bin1424	Chr11	23.676	23.829	0.154	114	43	26	741.927	279.85	169.211
Bin1425	Chr11	23.829	24.034	0.204	205	44	39	1003.19	215.319	190.851
Bin1426	Chr11	24.034	24.329	0.296	264	99	79	892.851	334.819	267.179
Bin1427	Chr11	24.329	24.48	0.15	601	81	58	3999.04	538.972	385.931
Bin1428	Chr11	24.48	24.756	0.276	801	48	50	2900.63	173.82	181.063
Bin1429	Chr11	24.756	24.956	0.2	626	180	59	3123.66	898.177	294.402
Bin1430	Chr11	24.956	25.119	0.162	335	197	45	2062.02	1212.59	276.988
Bin1431	Chr11	25.119	25.441	0.322	392	98	22	1215.78	303.944	68.232
Bin1432	Chr11	25.441	25.63	0.189	536	103	34	2839.75	545.698	180.133
Bin1433	Chr11	25.63	25.667	0.037	69	68	58	1848.33	1821.54	1553.67
Bin1434	Chr11	25.667	25.697	0.03	75	73	78	2527.3	2459.9	2628.39			Y
Bin1435	Chr11	25.697	26.072	0.375	1545	267	271	4119.87	711.977	722.644
Bin1436	Chr11	26.072	26.357	0.285	542	122	102	1903.14	428.381	358.155
Bin1437	Chr11	26.357	26.393	0.036	137	73	60	3785.05	2016.85	1657.69
Bin1438	Chr11	26.393	26.425	0.033	128	77	53	3930.72	2364.57	1627.56
Bin1439	Chr11	26.425	26.489	0.064	262	86	51	4101.57	1346.32	798.397
Bin1440	Chr11	26.489	26.523	0.034	72	72	32	2109.95	2109.95	937.756
Bin1441	Chr11	26.523	26.753	0.229	252	116	80	1098.42	505.621	348.704
Bin1442	Chr11	26.753	27.151	0.398	498	209	72	1250.79	524.928	180.836
Bin1443	Chr11	27.151	27.23	0.079	92	121	120	1169.92	1538.7	1525.98
Bin1444	Chr11	27.23	27.3	0.07	111	75	112	1577.73	1066.04	1591.95
Bin1445	Chr11	27.3	27.528	0.228	186	87	167	815.711	381.542	732.385
Bin1446	Chr11	27.528	27.592	0.064	54	60	81	847.937	942.152	1271.9
Bin1447	Chr11	27.592	27.791	0.2	61	28	43	305.313	140.144	215.221
Bin1448	Chr11	27.791	27.906	0.115	44	98	76	382.945	852.923	661.45
Bin1449	Chr11	27.906	28.132	0.226	97	66	100	429.018	291.909	442.286
Bin1450	Chr11	28.132	28.202	0.069	173	30	25	2503.8	434.185	361.821
Bin1451	Chr11	28.202	28.353	0.151	34	18	51	224.624	118.919	336.936
Bin1452	Chr11	28.353	28.764	0.411	481	122	65	1170.63	296.916	158.193
Bin1453	Chr11	28.764	29.337	0.574	403	72	66	702.637	125.533	115.072
Bin1454	Chr11	29.337	29.686	0.349	503	273	247	1441.07	782.132	707.643
Bin1455	Chr11	29.686	29.696	0.01	39	35	76	3988.55	3579.46	7772.55		Y	Y
Bin1456	Chr11	29.696	29.879	0.182	248	46	78	1359.37	252.14	427.543
Bin1457	Chr11	29.879	30.302	0.423	890	63	188	2101.83	148.781	443.983
Bin1458	Chr12	0	0.484	0.484	1193	36	54	2466.09	74.417	111.625
Bin1459	Chr12	0.484	0.503	0.019	16	75	44	850.159	3985.12	2337.94		Y
Bin1460	Chr12	0.503	0.544	0.041	188	50	40	4583.02	1218.89	975.11
Bin1461	Chr12	0.544	0.96	0.416	1608	98	73	3863.91	235.487	175.414
Bin1462	Chr12	0.96	1.018	0.058	133	27	50	2279.62	462.78	857.001
Bin1463	Chr12	1.018	1.33	0.312	1073	42	55	3438.31	134.584	176.241
Bin1464	Chr12	1.33	1.669	0.338	1074	2	46	3174.21	5.911	135.953
Bin1465	Chr12	1.669	2.15	0.481	1796	20	34	3730.6	41.543	70.624
Bin1466	Chr12	2.15	2.169	0.019	136	7	45	7196.91	370.429	2381.33
Bin1467	Chr12	2.169	2.56	0.392	1341	8	34	3424.18	20.428	86.817
Bin1468	Chr12	2.56	2.853	0.293	1231	91	48	4201.92	310.622	163.844
Bin1469	Chr12	2.853	2.894	0.041	105	70	39	2573.09	1715.39	955.718
Bin1470	Chr12	2.894	2.965	0.07	389	123	36	5536.66	1750.66	512.39
Bin1471	Chr12	2.965	3.297	0.332	779	69	41	2345.75	207.775	123.461
Bin1472	Chr12	3.297	3.388	0.092	505	33	34	5497.5	359.242	370.128
Bin1473	Chr12	3.388	3.484	0.095	452	42	42	4746.06	441.005	441.005
Bin1474	Chr12	3.484	3.515	0.031	226	70	22	7183.73	2225.05	699.301
Bin1475	Chr12	3.515	3.674	0.158	456	39	21	2879.72	246.291	132.618
Bin1476	Chr12	3.674	3.847	0.173	650	14	29	3754.38	80.864	167.503
Bin1477	Chr12	3.847	3.952	0.105	506	18	51	4807.24	171.008	484.524
Bin1478	Chr12	3.952	5.276	1.324	4847	42	119	3661.43	31.727	89.893
Bin1479	Chr12	5.276	6.043	0.767	1795	5	97	2340.46	6.519	126.476
Bin1480	Chr12	6.043	6.507	0.465	1480	57	222	3184.33	122.64	477.649
Bin1481	Chr12	6.507	6.63	0.122	488	116	179	3994.66	949.551	1465.26
Bin1482	Chr12	6.63	6.848	0.218	294	29	8	1347.16	132.883	36.657
Bin1483	Chr12	6.848	6.878	0.03	8	78	151	264.524	2579.11	4992.89			Y
Bin1484	Chr12	6.878	6.901	0.023	0	53	43	0	2353.15	1909.16
Bin1485	Chr12	6.901	7.367	0.467	616	48	21	1319.87	102.847	44.995
Bin1486	Chr12	7.367	7.924	0.556	713	203	209	1281.41	364.835	375.618
Bin1487	Chr12	7.924	8.239	0.315	629	19	8	1996.61	60.311	25.394
Bin1488	Chr12	8.239	8.296	0.057	43	182	114	754.28	3192.53	1999.72		Y
Bin1489	Chr12	8.296	8.336	0.041	62	3	0	1528.04	73.937	0
Bin1490	Chr12	8.336	8.359	0.023	29	73	83	1256.88	3163.87	3597.28		Y	Y
Bin1491	Chr12	8.359	8.421	0.062	242	53	33	3900.33	854.205	531.863
Bin1492	Chr12	8.421	8.465	0.044	109	4	3	2500.63	91.766	68.825
Bin1493	Chr12	8.465	8.894	0.429	736	2	11	1716.62	4.665	25.656
Bin1494	Chr12	8.894	9.009	0.115	331	122	295	2884.76	1063.26	2571.01			Y
Bin1495	Chr12	9.009	9.553	0.544	3242	11	46	5958.63	20.217	84.546
Bin1496	Chr12	9.553	9.586	0.033	1	24	125	30.067	721.609	3758.38			Y
Bin1497	Chr12	9.586	9.616	0.03	17	53	236	573.569	1788.18	7962.48			Y
Bin1498	Chr12	9.616	9.692	0.077	130	18	80	1690	234	1040
Bin1499	Chr12	9.692	9.706	0.013	2	9	31	152.964	688.337	2370.94
Bin1500	Chr12	9.706	9.737	0.032	8	61	124	252.637	1926.36	3915.87			Y
Bin1501	Chr12	9.737	10.044	0.307	64	34	114	208.692	110.868	371.733
Bin1502	Chr12	10.044	10.184	0.14	91	37	118	648.564	263.702	840.995
Bin1503	Chr12	10.184	10.226	0.042	24	38	127	568.263	899.749	3007.06			Y
Bin1504	Chr12	10.226	10.486	0.26	588	1	13	2263.53	3.85	50.044
Bin1505	Chr12	10.486	10.615	0.129	162	43	110	1257.06	333.664	853.56
Bin1506	Chr12	10.615	11.306	0.691	954	0	3	1381.19	0	4.343
Bin1507	Chr12	11.306	11.786	0.48	897	50	111	1867.91	104.12	231.146
Bin1508	Chr12	11.786	12.642	0.856	1034	9	41	1208.48	10.519	47.918
Bin1509	Chr12	12.642	12.736	0.094	88	77	108	934.212	817.436	1146.53
Bin1510	Chr12	12.736	12.837	0.101	99	29	55	977.093	286.219	542.829
Bin1511	Chr12	12.837	13.391	0.554	1193	63	29	2153.38	113.716	52.345
Bin1512	Chr12	13.391	13.478	0.087	169	128	100	1936.85	1466.96	1146.07
Bin1513	Chr12	13.478	13.952	0.473	570	97	30	1204.3	204.943	63.384
Bin1514	Chr12	13.952	13.996	0.044	169	72	72	3857.48	1643.42	1643.42
Bin1515	Chr12	13.996	14.123	0.128	107	6	7	838.276	47.006	54.84
Bin1516	Chr12	14.123	14.811	0.688	310	57	129	450.862	82.9	187.617
Bin1517	Chr12	14.811	15.09	0.28	49	18	171	175.193	64.357	611.387
Bin1518	Chr12	15.09	15.207	0.116	88	3	109	755.41	25.753	935.679
Bin1519	Chr12	15.207	15.502	0.295	337	8	162	1140.51	27.074	548.259
Bin1520	Chr12	15.502	15.679	0.177	463	93	42	2622.84	526.835	237.925
Bin1521	Chr12	15.679	16.073	0.394	444	201	101	1127.57	510.454	256.497
Bin1522	Chr12	16.073	16.173	0.1	156	85	24	1559.94	849.966	239.99
Bin1523	Chr12	16.173	16.223	0.05	99	51	64	1971.76	1015.75	1274.67
Bin1524	Chr12	16.223	16.316	0.093	226	59	37	2421.23	632.091	396.396
Bin1525	Chr12	16.316	16.368	0.052	148	102	64	2835.85	1954.43	1226.31
Bin1526	Chr12	16.368	16.69	0.322	596	183	67	1850.87	568.305	208.068
Bin1527	Chr12	16.69	16.838	0.148	224	40	30	1513.38	270.247	202.685
Bin1528	Chr12	16.838	16.868	0.029	67	49	31	2282.02	1668.94	1055.86
Bin1529	Chr12	16.868	17.027	0.16	487	115	51	3053.16	720.971	319.735
Bin1530	Chr12	17.027	17.095	0.067	134	110	54	1985.54	1629.92	800.142
Bin1531	Chr12	17.095	17.492	0.397	1001	85	56	2520.12	213.996	140.985
Bin1532	Chr12	17.492	17.563	0.071	194	80	32	2733.24	1127.11	450.844
Bin1533	Chr12	17.563	17.628	0.065	221	64	47	3415.82	989.196	726.441
Bin1534	Chr12	17.628	17.762	0.134	335	125	69	2495.85	931.286	514.07
Bin1535	Chr12	17.762	17.872	0.11	492	147	109	4463.48	1333.6	988.859
Bin1536	Chr12	17.872	17.949	0.076	474	53	112	6196.97	692.91	1464.26
Bin1537	Chr12	17.949	17.982	0.033	147	24	47	4470.67	729.905	1429.4
Bin1538	Chr12	17.982	18.212	0.23	757	81	18	3284.51	351.447	78.099
Bin1539	Chr12	18.212	18.499	0.287	834	14	35	2910.66	48.86	122.15
Bin1540	Chr12	18.499	18.839	0.341	585	12	69	1717.84	35.238	202.617
Bin1541	Chr12	18.839	19.188	0.349	728	17	26	2085.27	48.695	74.474
Bin1542	Chr12	19.188	19.298	0.109	208	31	49	1900.1	283.188	447.619
Bin1543	Chr12	19.298	19.437	0.14	297	39	38	2125.53	279.11	271.953
Bin1544	Chr12	19.437	19.744	0.307	368	124	20	1199.37	404.137	65.183
Bin1545	Chr12	19.744	19.769	0.025	35	15	19	1390.21	595.806	754.687
Bin1546	Chr12	19.769	19.873	0.104	346	61	43	3325.07	586.212	413.231
Bin1547	Chr12	19.873	20.281	0.408	1586	111	73	3890.27	272.27	179.06
Bin1548	Chr12	20.281	20.547	0.266	605	212	33	2278.33	798.358	124.273
Bin1549	Chr12	20.547	21.058	0.511	1468	218	39	2872.84	426.62	76.322
Bin1550	Chr12	21.058	21.12	0.063	271	114	36	4327.9	1820.59	574.924
Bin1551	Chr12	21.12	21.232	0.111	423	231	73	3799.45	2074.88	655.696
Bin1552	Chr12	21.232	21.636	0.405	1241	239	67	3067.17	590.695	165.592
Bin1553	Chr12	21.636	21.853	0.217	961	131	45	4423.82	603.039	207.151
Bin1554	Chr12	21.854	21.9	0.046	244	189	37	5249.23	4066	795.99		Y
Bin1555	Chr12	21.9	22.237	0.337	846	207	34	2510.27	614.214	100.885
Bin1556	Chr12	22.237	22.319	0.082	448	402	28	5449.79	4890.21	340.612		Y
Bin1557	Chr12	22.319	22.593	0.274	927	100	53	3383.69	365.015	193.458
Bin1558	Chr12	22.593	23.118	0.525	1815	44	48	3457.95	83.829	91.45
Bin1559	Chr12	23.118	23.155	0.037	236	84	66	6374.07	2268.74	1782.58
Bin1560	Chr12	23.155	23.438	0.283	1061	136	59	3751.4	480.858	208.607
Bin1561	Chr12	23.438	23.489	0.051	233	148	54	4564.06	2899.06	1057.77		Y
Bin1562	Chr12	23.489	23.665	0.176	562	54	24	3197.18	307.202	136.534
Bin1563	Chr12	23.665	24.118	0.454	2054	41	47	4528.2	90.388	103.615
Bin1564	Chr12	24.118	24.15	0.031	37	101	63	1175.54	3208.9	2001.59		Y
Bin1565	Chr12	24.15	24.268	0.118	450	168	67	3805.4	1420.68	566.582
Bin1566	Chr12	24.268	24.55	0.282	539	213	63	1909.44	754.567	223.182
Bin1567	Chr12	24.55	25.029	0.479	1229	55	49	2568.05	114.925	102.388
