# Supplementary material for: Features of sRNA biogenesis in rice revealed by genetic dissection of sRNA expression level
Source: Comput Struct Biotechnol J. 2020 Oct 23;18:3207–16. doi: 10.1016/j.csbj.2020.10.012 (PMC7649420; doi:10.1016/j.csbj.2020.10.012)
Supplement: Supplementary data 10 [file mmc10.xlsx]

## Sheet: Sheet1
Supplementary file 9. The identification of sc-trait and scQTL hotspots. Bin ID, the identifier of the Bin; Chr, the chromosome identifier of the Bin; Start, the start coordinate of the Bin; Stop, the end coordinate of the Bin; Bin size, the size of the Bin; Sc-trait number, the number of sc-traits in a Bin; Local-scQTL number, the number of Local-scQTLs in a Bin; Distant-scQTL number, the number…
Bin ID	Chr	Start	Stop	Bin size	Sc-trait number	Local-scQTL number	Distant-scQTL number	Sc-trait density	Local-scQTL density	Distant-scQTL density	Sc-trait hotspot	Local-scQTL hotspot	Distant-scQTL hotspot
Bin1	Chr01	0	0.153	0.153	96	13	2	625.586	84.715	13.033
Bin2	Chr01	0.153	0.518	0.365	182	21	4	498.597	57.53	10.958
Bin3	Chr01	0.518	0.551	0.032	9	14	1	277.042	430.955	30.782		Y
Bin4	Chr01	0.551	0.783	0.232	53	8	14	228.124	34.434	60.259
Bin5	Chr01	0.783	0.809	0.026	5	2	7	193.881	77.552	271.434			Y
Bin6	Chr01	0.809	0.881	0.072	25	5	10	347.768	69.554	139.107
Bin7	Chr01	0.881	0.969	0.088	44	7	6	497.512	79.15	67.843
Bin8	Chr01	0.969	1.044	0.074	41	1	1	551.312	13.447	13.447
Bin9	Chr01	1.044	1.197	0.154	111	0	1	722.957	0	6.513
Bin10	Chr01	1.197	1.324	0.127	25	2	1	196.961	15.757	7.878
Bin11	Chr01	1.324	1.376	0.052	14	2	3	268.4	38.343	57.514
Bin12	Chr01	1.376	1.463	0.086	44	5	1	509.389	57.885	11.577
Bin13	Chr01	1.463	1.512	0.049	35	1	1	712.323	20.352	20.352
Bin14	Chr01	1.512	1.531	0.019	21	2	2	1129.21	107.544	107.544	Y
Bin15	Chr01	1.531	1.547	0.016	25	6	3	1539.6	369.504	184.752	Y	Y	Y
Bin16	Chr01	1.547	1.582	0.036	27	3	1	758.747	84.305	28.102
Bin17	Chr01	1.582	1.929	0.346	101	5	4	291.628	14.437	11.55
Bin18	Chr01	1.929	2.108	0.179	120	14	4	670.043	78.172	22.335
Bin19	Chr01	2.108	2.52	0.413	280	40	5	678.673	96.953	12.119
Bin20	Chr01	2.52	2.647	0.126	58	10	2	459.086	79.153	15.831
Bin21	Chr01	2.647	3.156	0.509	268	11	2	526.065	21.592	3.926
Bin22	Chr01	3.156	3.238	0.082	56	6	2	686.367	73.539	24.513
Bin23	Chr01	3.238	3.317	0.08	30	5	3	376.591	62.765	37.659
Bin24	Chr01	3.317	3.387	0.07	35	4	2	500.043	57.148	28.574
Bin25	Chr01	3.387	3.424	0.036	26	5	5	718.987	138.267	138.267
Bin26	Chr01	3.424	3.475	0.051	22	2	1	427.783	38.889	19.445
Bin27	Chr01	3.475	3.494	0.019	6	3	4	308.325	154.162	205.55			Y
Bin28	Chr01	3.494	3.671	0.176	84	3	5	476.777	17.028	28.38
Bin29	Chr01	3.671	4.115	0.445	283	0	3	636.41	0	6.746
Bin30	Chr01	4.115	4.183	0.068	62	2	3	918.246	29.621	44.431
Bin31	Chr01	4.183	4.264	0.082	39	2	2	478.434	24.535	24.535
Bin32	Chr01	4.264	4.349	0.084	40	5	2	473.642	59.205	23.682
Bin33	Chr01	4.349	4.387	0.038	31	1	1	810.182	26.135	26.135
Bin34	Chr01	4.387	4.402	0.015	17	1	4	1134.92	66.76	267.041	Y		Y
Bin35	Chr01	4.402	4.483	0.081	22	1	3	270.689	12.304	36.912
Bin36	Chr01	4.483	4.607	0.124	116	5	10	935.28	40.314	80.628
Bin37	Chr01	4.607	4.638	0.03	17	5	5	561.223	165.066	165.066
Bin38	Chr01	4.638	4.725	0.087	35	6	6	400.971	68.738	68.738
Bin39	Chr01	4.725	4.815	0.091	66	5	2	728.863	55.217	22.087
Bin40	Chr01	4.815	4.918	0.103	29	6	8	282.23	58.392	77.857
Bin41	Chr01	4.918	4.987	0.069	51	6	0	742.899	87.4	0
Bin42	Chr01	4.987	5.031	0.044	36	4	3	812.531	90.281	67.711
Bin43	Chr01	5.031	5.104	0.073	54	2	1	741.616	27.467	13.734
Bin44	Chr01	5.104	5.151	0.047	32	8	4	684.99	171.248	85.624
Bin45	Chr01	5.151	5.182	0.031	31	5	7	989.057	159.525	223.335			Y
Bin46	Chr01	5.182	5.206	0.024	11	3	1	456.45	124.486	41.495
Bin47	Chr01	5.206	5.262	0.056	17	12	6	304.812	215.162	107.581		Y
Bin48	Chr01	5.262	5.362	0.1	73	4	3	726.751	39.822	29.866
Bin49	Chr01	5.362	5.416	0.054	47	4	4	872.471	74.253	74.253
Bin50	Chr01	5.416	5.639	0.223	153	20	1	686.373	89.722	4.486
Bin51	Chr01	5.639	5.656	0.017	6	2	3	356.231	118.744	178.116			Y
Bin52	Chr01	5.656	5.7	0.044	32	3	2	726.365	68.097	45.398
Bin53	Chr01	5.7	6.1	0.4	174	18	5	435.511	45.053	12.515
Bin54	Chr01	6.1	6.133	0.033	19	4	4	571.154	120.243	120.243
Bin55	Chr01	6.133	6.287	0.154	118	7	15	765.707	45.423	97.336
Bin56	Chr01	6.287	7.755	1.468	1112	9	3	757.35	6.13	2.043
Bin57	Chr01	7.755	8.307	0.552	390	2	5	707.046	3.626	9.065
Bin58	Chr01	8.307	8.41	0.103	39	11	11	379.462	107.028	107.028
Bin59	Chr01	8.41	8.561	0.151	138	27	9	914.477	178.919	59.64
Bin60	Chr01	8.561	9.339	0.779	519	13	3	666.602	16.697	3.853
Bin61	Chr01	9.339	9.765	0.426	337	10	6	791.258	23.479	14.088
Bin62	Chr01	9.765	9.858	0.093	56	4	4	602.669	43.048	43.048
Bin63	Chr01	9.858	9.926	0.068	86	1	4	1268.01	14.744	58.977	Y
Bin64	Chr01	9.926	9.981	0.056	40	9	2	718.675	161.702	35.934
Bin65	Chr01	9.981	10.173	0.192	71	8	5	370.602	41.758	26.099
Bin66	Chr01	10.173	10.759	0.586	371	10	1	633.618	17.079	1.708
Bin67	Chr01	10.759	11.283	0.524	279	5	6	532.447	9.542	11.45
Bin68	Chr01	11.283	11.565	0.282	162	3	8	573.856	10.627	28.339
Bin69	Chr01	11.565	11.619	0.054	38	1	1	706.937	18.604	18.604
Bin70	Chr01	11.619	11.693	0.075	65	6	1	872.038	80.496	13.416
Bin71	Chr01	11.693	11.717	0.024	40	6	2	1643.93	246.589	82.196	Y	Y
Bin72	Chr01	11.717	11.886	0.169	121	7	6	717.713	41.521	35.589
Bin73	Chr01	11.886	12.212	0.326	197	9	4	604.768	27.629	12.28
Bin74	Chr01	12.212	12.26	0.048	37	11	12	765.903	227.701	248.401		Y	Y
Bin75	Chr01	12.26	12.428	0.168	90	8	3	534.737	47.532	17.825
Bin76	Chr01	12.428	13.202	0.773	300	23	6	387.98	29.745	7.76
Bin77	Chr01	13.202	13.319	0.118	27	26	9	229.699	221.192	76.566		Y
Bin78	Chr01	13.319	13.652	0.333	173	20	4	519.985	60.114	12.023
Bin79	Chr01	13.652	13.681	0.029	37	11	2	1286.91	382.595	69.563	Y	Y
Bin80	Chr01	13.681	13.82	0.14	125	7	9	893.866	50.056	64.358
Bin81	Chr01	13.82	13.858	0.038	33	5	9	871.632	132.066	237.718			Y
Bin82	Chr01	13.858	13.927	0.068	49	5	9	715.809	73.042	131.475
Bin83	Chr01	13.927	14.658	0.732	406	29	3	554.94	39.639	4.101
Bin84	Chr01	14.658	14.835	0.177	135	13	3	763.484	73.521	16.966
Bin85	Chr01	14.835	15.994	1.159	500	15	10	431.545	12.946	8.631
Bin86	Chr01	15.994	16.362	0.368	50	6	12	135.948	16.314	32.627
Bin87	Chr01	16.362	16.55	0.189	31	2	6	164.368	10.604	31.813
Bin88	Chr01	16.55	16.573	0.023	1	4	9	43.29	173.16	389.61			Y
Bin89	Chr01	16.573	16.833	0.26	89	2	9	342.491	7.696	34.634
Bin90	Chr01	16.833	17.228	0.395	260	2	3	658.863	5.068	7.602
Bin91	Chr01	17.228	17.944	0.716	364	12	12	508.405	16.761	16.761
Bin92	Chr01	17.944	18.033	0.089	65	15	8	727.875	167.971	89.585
Bin93	Chr01	18.033	18.26	0.227	137	6	3	604.235	26.463	13.231
Bin94	Chr01	18.26	18.37	0.11	64	11	7	582.915	100.189	63.756
Bin95	Chr01	18.37	18.919	0.55	305	18	15	554.731	32.738	27.282
Bin96	Chr01	18.919	19.069	0.149	75	7	8	502.216	46.874	53.57
Bin97	Chr01	19.069	19.241	0.172	67	21	5	388.636	121.811	29.003
Bin98	Chr01	19.241	20.18	0.939	405	42	13	431.321	44.73	13.845
Bin99	Chr01	20.18	20.246	0.066	49	7	1	743.551	106.222	15.175
Bin100	Chr01	20.246	20.607	0.361	180	20	7	499.114	55.457	19.41
Bin101	Chr01	20.607	20.618	0.011	12	3	13	1067.71	266.928	1156.69		Y	Y
Bin102	Chr01	20.618	20.866	0.248	226	11	5	909.87	44.286	20.13
Bin103	Chr01	20.866	21.245	0.379	207	0	0	546.408	0	0
Bin104	Chr01	21.245	21.569	0.324	224	0	2	690.791	0	6.168
Bin105	Chr01	21.569	21.586	0.016	1	0	6	61.954	0	371.724			Y
Bin106	Chr01	21.586	21.651	0.065	33	1	6	505.058	15.305	91.829
Bin107	Chr01	21.651	21.689	0.039	35	8	6	907.888	207.517	155.638
Bin108	Chr01	21.689	21.791	0.102	54	5	2	529.713	49.047	19.619
Bin109	Chr01	21.791	21.819	0.028	29	6	3	1045.99	216.411	108.206		Y
Bin110	Chr01	21.819	21.876	0.057	30	2	2	528.262	35.217	35.217
Bin111	Chr01	21.876	21.922	0.046	43	3	1	937.023	65.374	21.791
Bin112	Chr01	21.922	22.002	0.08	50	8	5	622.309	99.569	62.231
Bin113	Chr01	22.002	22.099	0.097	37	3	1	383.043	31.058	10.353
Bin114	Chr01	22.099	22.143	0.044	31	1	2	700.217	22.588	45.175
Bin115	Chr01	22.143	22.314	0.171	63	8	2	367.508	46.668	11.667
Bin116	Chr01	22.314	22.44	0.125	67	5	2	534.03	39.853	15.941
Bin117	Chr01	22.44	22.549	0.109	65	16	2	597.306	147.029	18.379
Bin118	Chr01	22.549	22.613	0.065	48	12	3	743.471	185.868	46.467
Bin119	Chr01	22.613	22.696	0.082	76	14	5	924.08	170.225	60.795
Bin120	Chr01	22.696	22.74	0.045	31	12	5	694.88	268.986	112.077		Y
Bin121	Chr01	22.74	23.08	0.34	231	15	8	680.122	44.164	23.554
Bin122	Chr01	23.08	23.132	0.052	51	7	12	971.891	133.397	228.68			Y
Bin123	Chr01	23.132	23.252	0.12	58	5	2	483.406	41.673	16.669
Bin124	Chr01	23.252	23.289	0.036	22	5	1	604.861	137.468	27.494
Bin125	Chr01	23.289	23.459	0.171	121	3	0	709.515	17.591	0
Bin126	Chr01	23.459	23.616	0.156	119	7	3	761.05	44.768	19.186
Bin127	Chr01	23.616	23.727	0.112	87	4	3	778.893	35.811	26.858
Bin128	Chr01	23.727	23.752	0.025	17	3	1	678.887	119.804	39.935
Bin129	Chr01	23.752	23.941	0.189	140	3	6	741.694	15.893	31.787
Bin130	Chr01	23.941	24.07	0.129	75	5	1	583.294	38.886	7.777
Bin131	Chr01	24.07	24.349	0.28	208	7	4	743.662	25.027	14.301
Bin132	Chr01	24.349	24.742	0.392	197	3	4	502.317	7.649	10.199
Bin133	Chr01	24.742	25.801	1.059	709	6	5	669.187	5.663	4.719
Bin134	Chr01	25.801	26.065	0.264	233	0	1	884.113	0	3.794
Bin135	Chr01	26.065	26.478	0.414	234	4	6	565.47	9.666	14.499
Bin136	Chr01	26.478	27.056	0.577	295	0	6	510.998	0	10.393
Bin137	Chr01	27.056	27.254	0.198	135	11	3	681.261	55.51	15.139
Bin138	Chr01	27.254	27.539	0.286	183	6	2	640.904	21.013	7.004
Bin139	Chr01	27.539	27.605	0.066	55	3	3	833.232	45.449	45.449
Bin140	Chr01	27.605	27.772	0.167	123	10	1	737.618	59.969	5.997
Bin141	Chr01	27.772	27.814	0.042	51	5	1	1212.78	118.9	23.78	Y
Bin142	Chr01	27.814	28.223	0.408	273	8	5	668.565	19.592	12.245
Bin143	Chr01	28.223	28.979	0.756	417	1	8	551.465	1.322	10.58
Bin144	Chr01	28.979	29.047	0.069	37	15	17	539.091	218.551	247.691		Y	Y
Bin145	Chr01	29.047	29.103	0.056	33	2	8	589.191	35.709	142.834
Bin146	Chr01	29.103	29.176	0.072	36	6	6	497.409	82.902	82.902
Bin147	Chr01	29.176	29.467	0.292	133	11	5	456.107	37.723	17.147
Bin148	Chr01	29.467	29.498	0.031	12	11	4	387.447	355.159	129.149		Y
Bin149	Chr01	29.498	29.543	0.045	30	15	1	664.879	332.439	22.163		Y
Bin150	Chr01	29.543	29.608	0.065	47	17	8	726.564	262.8	123.671		Y
Bin151	Chr01	29.608	30.629	1.021	631	87	8	618.057	85.215	7.836
Bin152	Chr01	30.629	30.68	0.051	36	18	9	706.021	353.01	176.505		Y	Y
Bin153	Chr01	30.68	30.835	0.155	121	12	6	779.815	77.337	38.669
Bin154	Chr01	30.835	31.015	0.179	47	11	3	261.857	61.286	16.714
Bin155	Chr01	31.015	31.168	0.154	77	16	5	501.214	104.148	32.546
Bin156	Chr01	31.168	31.275	0.107	56	4	5	523.091	37.364	46.705
Bin157	Chr01	31.275	31.302	0.027	21	11	1	787.933	412.727	37.521		Y
Bin158	Chr01	31.302	31.429	0.127	61	2	8	481.882	15.799	63.198
Bin159	Chr01	31.429	31.688	0.259	165	10	9	637.142	38.615	34.753
Bin160	Chr01	31.688	31.714	0.026	8	10	11	302.686	378.358	416.194		Y	Y
Bin161	Chr01	31.714	32.102	0.388	216	29	11	556.621	74.731	28.346
Bin162	Chr01	32.102	32.358	0.256	148	20	9	578.195	78.134	35.161
Bin163	Chr01	32.358	32.803	0.445	276	29	11	620.074	65.153	24.713
Bin164	Chr01	32.803	32.885	0.082	36	27	12	438.468	328.851	146.156		Y
Bin165	Chr01	32.885	33.201	0.316	165	23	10	522.903	72.89	31.691
Bin166	Chr01	33.201	33.37	0.169	101	4	2	597.018	23.644	11.822
Bin167	Chr01	33.37	33.38	0.01	6	8	4	586.912	782.549	391.275		Y	Y
Bin168	Chr01	33.38	33.412	0.032	25	3	1	788.693	94.643	31.548
Bin169	Chr01	33.412	33.545	0.133	75	20	8	564.793	150.611	60.245
Bin170	Chr01	33.545	33.675	0.13	86	9	7	659.246	68.991	53.66
Bin171	Chr01	33.675	34.056	0.381	208	17	2	546.118	44.635	5.251
Bin172	Chr01	34.056	34.489	0.433	219	16	3	505.231	36.912	6.921
Bin173	Chr01	34.489	34.69	0.201	89	6	6	443.035	29.868	29.868
Bin174	Chr01	34.69	35.437	0.747	434	24	6	581.356	32.149	8.037
Bin175	Chr01	35.437	35.548	0.111	43	2	8	387.719	18.033	72.134
Bin176	Chr01	35.548	36.06	0.513	247	2	3	481.855	3.902	5.852
Bin177	Chr01	36.06	36.284	0.224	126	8	6	563.35	35.768	26.826
Bin178	Chr01	36.284	36.535	0.251	104	9	2	415.079	35.92	7.982
Bin179	Chr01	36.535	36.578	0.043	22	4	5	511.2	92.945	116.182
Bin180	Chr01	36.578	36.795	0.217	144	8	1	662.77	36.821	4.603
Bin181	Chr01	36.795	36.961	0.166	54	7	5	325.705	42.221	30.158
Bin182	Chr01	36.961	37.363	0.402	268	12	8	666.312	29.835	19.89
Bin183	Chr01	37.363	37.43	0.067	47	13	3	699.717	193.539	44.663
Bin184	Chr01	37.43	37.899	0.469	256	8	3	545.64	17.051	6.394
Bin185	Chr01	37.899	38.169	0.269	135	3	5	501.069	11.135	18.558
Bin186	Chr01	38.169	38.498	0.329	200	6	3	607.749	18.232	9.116
Bin187	Chr01	38.498	38.563	0.065	48	2	6	737.474	30.728	92.184
Bin188	Chr01	38.563	38.775	0.212	97	2	7	458.235	9.448	33.068
Bin189	Chr01	38.775	38.894	0.119	83	2	5	696.811	16.791	41.977
Bin190	Chr01	38.894	39.032	0.139	77	6	3	555.696	43.301	21.65
Bin191	Chr01	39.032	39.168	0.136	73	5	4	538.443	36.88	29.504
Bin192	Chr01	39.168	39.229	0.061	34	4	1	553.935	65.169	16.292
Bin193	Chr01	39.229	39.604	0.375	183	4	5	488.062	10.668	13.335
Bin194	Chr01	39.604	39.668	0.064	37	3	4	578.396	46.897	62.529
Bin195	Chr01	39.668	39.693	0.025	17	3	3	680.899	120.159	120.159
Bin196	Chr01	39.693	39.71	0.017	10	9	1	585.892	527.303	58.589		Y
Bin197	Chr01	39.71	39.858	0.148	96	17	2	647.371	114.639	13.487
Bin198	Chr01	39.858	39.972	0.114	60	16	4	526.695	140.452	35.113
Bin199	Chr01	39.972	39.998	0.025	16	1	5	634.82	39.676	198.381			Y
Bin200	Chr01	39.998	40.117	0.12	76	11	5	634.486	91.833	41.742
Bin201	Chr01	40.117	40.152	0.035	30	7	5	868.231	202.587	144.705
Bin202	Chr01	40.152	40.195	0.043	23	7	2	534.921	162.802	46.515
Bin203	Chr01	40.195	40.266	0.071	22	3	2	308.828	42.113	28.075
Bin204	Chr01	40.266	40.335	0.069	16	5	3	231.585	72.37	43.422
Bin205	Chr01	40.335	40.39	0.055	17	3	6	308.474	54.437	108.873
Bin206	Chr01	40.39	40.418	0.027	9	3	2	329.308	109.769	73.18
Bin207	Chr01	40.418	40.777	0.359	160	15	8	445.08	41.726	22.254
Bin208	Chr01	40.777	40.86	0.083	41	1	2	495.181	12.078	24.155
Bin209	Chr01	40.86	40.89	0.03	22	2	13	742.441	67.495	438.715			Y
Bin210	Chr01	40.89	40.91	0.021	7	2	4	339.016	96.862	193.723			Y
Bin211	Chr01	40.91	40.985	0.075	31	3	6	414.749	40.137	80.274
Bin212	Chr01	40.985	41.038	0.053	34	5	6	645.443	94.918	113.902
Bin213	Chr01	41.038	41.185	0.147	79	7	13	535.924	47.487	88.19
Bin214	Chr02	0	0.141	0.141	102	8	3	725.596	56.91	21.341
Bin215	Chr02	0.141	0.337	0.197	99	3	3	503.596	15.26	15.26
Bin216	Chr02	0.337	0.363	0.025	21	3	2	828.174	118.311	78.874
Bin217	Chr02	0.363	0.468	0.105	32	4	3	304.602	38.075	28.556
Bin218	Chr02	0.468	0.571	0.103	55	8	1	531.725	77.342	9.668
Bin219	Chr02	0.571	0.696	0.125	60	5	3	479.444	39.954	23.972
Bin220	Chr02	0.696	0.72	0.024	18	5	2	763.262	212.017	84.807
Bin221	Chr02	0.72	0.758	0.039	23	3	2	596.999	77.869	51.913
Bin222	Chr02	0.758	0.862	0.104	34	3	2	327.84	28.927	19.285
Bin223	Chr02	0.862	0.886	0.024	22	0	0	907.703	0	0
Bin224	Chr02	0.886	1.032	0.146	72	1	1	492.207	6.836	6.836
Bin225	Chr02	1.033	1.061	0.028	16	4	0	563.043	140.761	0
Bin226	Chr02	1.061	1.138	0.077	32	4	4	415.105	51.888	51.888
Bin227	Chr02	1.138	1.276	0.138	60	15	1	433.269	108.317	7.221
Bin228	Chr02	1.276	1.421	0.144	90	7	1	623.411	48.488	6.927
Bin229	Chr02	1.421	1.524	0.103	58	1	0	561.477	9.681	0
Bin230	Chr02	1.524	1.633	0.109	62	3	1	567.968	27.482	9.161
Bin231	Chr02	1.633	1.944	0.31	146	0	1	470.572	0	3.223
Bin232	Chr02	1.944	2.029	0.085	43	5	2	504.908	58.71	23.484
Bin233	Chr02	2.029	2.556	0.527	220	34	8	417.201	64.476	15.171
Bin234	Chr02	2.556	2.699	0.143	60	18	6	419.645	125.893	41.964
Bin235	Chr02	2.699	2.743	0.044	17	5	5	383.228	112.714	112.714
Bin236	Chr02	2.743	2.79	0.047	8	2	3	171.567	42.892	64.338
Bin237	Chr02	2.79	3.068	0.278	128	24	11	460.442	86.333	39.569
Bin238	Chr02	3.068	3.113	0.045	23	8	8	516.506	179.654	179.654			Y
Bin239	Chr02	3.113	3.132	0.02	2	5	1	101.158	252.896	50.579		Y
Bin240	Chr02	3.132	3.373	0.24	125	2	3	520.278	8.324	12.487
Bin241	Chr02	3.373	4.027	0.654	351	0	2	536.486	0	3.057
Bin242	Chr02	4.027	4.063	0.036	31	6	0	853.994	165.289	0
Bin243	Chr02	4.063	4.226	0.163	96	3	3	589.282	18.415	18.415
Bin244	Chr02	4.226	4.305	0.079	44	7	3	560.188	89.121	38.195
Bin245	Chr02	4.305	4.49	0.185	105	6	5	566.343	32.362	26.969
Bin246	Chr02	4.49	4.554	0.064	26	7	6	406.86	109.539	93.891
Bin247	Chr02	4.554	4.72	0.166	134	3	6	807.618	18.081	36.162
Bin248	Chr02	4.72	4.865	0.145	122	10	4	838.892	68.762	27.505
Bin249	Chr02	4.865	4.984	0.119	55	6	3	461.719	50.369	25.185
Bin250	Chr02	4.984	5.144	0.16	103	0	4	643.915	0	25.006
Bin251	Chr02	5.144	5.463	0.319	176	1	2	552.25	3.138	6.276
Bin252	Chr02	5.463	5.867	0.404	297	7	5	734.687	17.316	12.368
Bin253	Chr02	5.867	5.894	0.027	21	10	2	777.691	370.329	74.066		Y
Bin254	Chr02	5.894	6.028	0.133	97	3	4	727.786	22.509	30.012
Bin255	Chr02	6.028	6.228	0.201	112	9	3	558.556	44.884	14.961
Bin256	Chr02	6.228	6.358	0.13	76	10	5	585.891	77.091	38.545
Bin257	Chr02	6.358	6.611	0.253	182	24	11	719.248	94.846	43.471
Bin258	Chr02	6.611	6.665	0.054	42	6	4	770.656	110.094	73.396
Bin259	Chr02	6.665	6.911	0.246	217	16	12	882.656	65.081	48.81
Bin260	Chr02	6.911	7.356	0.445	239	9	5	536.97	20.221	11.234
Bin261	Chr02	7.356	7.45	0.094	70	4	5	746.356	42.649	53.311
Bin262	Chr02	7.45	7.948	0.497	304	2	7	611.144	4.021	14.072
Bin263	Chr02	7.948	8.056	0.109	78	3	6	718.411	27.631	55.262
Bin264	Chr02	8.056	8.526	0.47	296	51	16	630.075	108.56	34.058
Bin265	Chr02	8.526	8.638	0.112	94	11	7	840.276	98.33	62.574
Bin266	Chr02	8.638	8.757	0.119	77	23	10	646.136	193.002	83.914
Bin267	Chr02	8.757	8.857	0.1	106	10	6	1063.62	100.341	60.205
Bin268	Chr02	8.857	9.101	0.244	130	13	14	532.438	53.244	57.339
Bin269	Chr02	9.101	9.233	0.132	99	17	6	748.99	128.614	45.393
Bin270	Chr02	9.233	9.443	0.21	165	30	3	786.962	143.084	14.308
Bin271	Chr02	9.443	9.551	0.108	73	23	6	672.954	212.027	55.311
Bin272	Chr02	9.551	9.639	0.088	49	16	4	559.316	182.634	45.658
Bin273	Chr02	9.639	9.648	0.009	9	25	5	970.769	2696.58	539.316		Y	Y
Bin274	Chr02	9.648	10.168	0.52	342	13	2	657.635	24.998	3.846
Bin275	Chr02	10.168	11.058	0.89	573	5	13	644.019	5.62	14.611
Bin276	Chr02	11.058	11.974	0.916	591	6	11	645.28	6.551	12.01
Bin277	Chr02	11.974	12.347	0.373	201	4	21	538.212	10.711	56.231
Bin278	Chr02	12.347	12.974	0.627	326	5	14	519.816	7.973	22.323
Bin279	Chr02	12.974	14.212	1.238	361	2	9	291.625	1.616	7.27
Bin280	Chr02	14.212	15.63	1.418	712	6	23	502.08	4.231	16.219
Bin281	Chr02	15.63	15.934	0.303	249	12	10	820.875	39.56	32.967
Bin282	Chr02	15.934	15.96	0.027	16	19	6	596.614	708.479	223.73		Y	Y
Bin283	Chr02	15.96	16.162	0.202	132	12	7	653.077	59.371	34.633
Bin284	Chr02	16.162	16.207	0.044	23	3	13	520.656	67.912	294.284			Y
Bin285	Chr02	16.207	16.316	0.109	95	17	15	872.368	156.108	137.742
Bin286	Chr02	16.316	16.524	0.208	173	23	10	829.736	110.312	47.962
Bin287	Chr02	16.524	16.63	0.106	66	17	9	622.653	160.38	84.907
Bin288	Chr02	16.63	17.935	1.305	803	63	13	615.236	48.269	9.96
Bin289	Chr02	17.935	18.087	0.152	125	13	14	821.574	85.444	92.016
Bin290	Chr02	18.087	18.279	0.192	63	8	0	328.915	41.767	0
Bin291	Chr02	18.279	18.329	0.05	40	18	14	799.568	359.806	279.849		Y	Y
Bin292	Chr02	18.329	18.539	0.21	157	10	5	747.683	47.623	23.812
Bin293	Chr02	18.539	18.597	0.058	43	7	9	737.476	120.054	154.355
Bin294	Chr02	18.597	18.677	0.08	78	6	8	975.756	75.058	100.078
Bin295	Chr02	18.677	18.713	0.036	37	9	13	1035.92	251.981	363.972		Y	Y
Bin296	Chr02	18.713	18.825	0.112	93	10	5	829.143	89.155	44.578
Bin297	Chr02	18.825	19.065	0.24	191	6	4	794.707	24.965	16.643
Bin298	Chr02	19.065	19.094	0.029	23	6	2	793.623	207.032	69.011
Bin299	Chr02	19.094	19.163	0.069	36	7	3	525.011	102.085	43.751
Bin300	Chr02	19.163	19.361	0.198	160	18	3	809.819	91.105	15.184
Bin301	Chr02	19.361	19.432	0.071	31	8	2	434.186	112.048	28.012
Bin302	Chr02	19.432	19.508	0.076	55	6	3	720.206	78.568	39.284
Bin303	Chr02	19.508	19.547	0.038	30	10	3	783.085	261.028	78.309		Y
Bin304	Chr02	19.547	19.608	0.061	57	9	4	928.717	146.64	65.173
Bin305	Chr02	19.608	19.721	0.113	67	6	10	594.805	53.266	88.777
Bin306	Chr02	19.721	19.835	0.114	72	9	4	628.914	78.614	34.94
Bin307	Chr02	19.835	19.872	0.037	41	6	7	1115.77	163.283	190.497	Y		Y
Bin308	Chr02	19.872	19.896	0.025	27	5	0	1097.56	203.252	0	Y
Bin309	Chr02	19.896	19.964	0.068	55	12	3	809.24	176.561	44.14
Bin310	Chr02	19.964	20.024	0.06	64	6	4	1072.67	100.563	67.042
Bin311	Chr02	20.024	20.119	0.095	52	7	7	549.968	74.034	74.034
Bin312	Chr02	20.119	20.393	0.274	130	16	10	473.707	58.302	36.439
Bin313	Chr02	20.393	21.514	1.121	803	2	3	716.422	1.784	2.677
Bin314	Chr02	21.514	23.27	1.756	1216	0	5	692.337	0	2.847
Bin315	Chr02	23.27	25.348	2.078	1396	1	5	671.842	0.481	2.406
Bin316	Chr02	25.348	28.023	2.675	1687	1	3	630.634	0.374	1.121
Bin317	Chr02	28.023	28.37	0.347	183	22	10	527.743	63.444	28.838
Bin318	Chr02	28.37	28.58	0.21	96	4	5	457.387	19.058	23.822
Bin319	Chr02	28.58	28.596	0.016	4	2	3	253.421	126.711	190.066			Y
Bin320	Chr02	28.596	28.925	0.33	215	4	1	652.076	12.132	3.033
Bin321	Chr02	28.925	29.071	0.145	68	11	2	468.026	75.71	13.765
Bin322	Chr02	29.071	29.619	0.548	286	12	1	521.443	21.879	1.823
Bin323	Chr02	29.619	29.715	0.096	56	3	3	581.637	31.159	31.159
Bin324	Chr02	29.715	29.8	0.085	63	11	5	744.048	129.913	59.051
Bin325	Chr02	29.8	29.875	0.075	34	6	2	452.459	79.846	26.615
Bin326	Chr02	29.875	30.007	0.131	62	9	7	472.374	68.57	53.333
Bin327	Chr02	30.007	30.294	0.287	163	8	4	567.077	27.832	13.916
Bin328	Chr02	30.294	30.329	0.035	35	3	2	990.603	84.909	56.606
Bin329	Chr02	30.329	30.391	0.062	22	5	3	357.613	81.276	48.765
Bin330	Chr02	30.391	30.489	0.098	66	4	1	673.284	40.805	10.201
Bin331	Chr02	30.489	30.592	0.103	53	2	1	512.478	19.339	9.669
Bin332	Chr02	30.592	30.639	0.047	29	4	4	619.804	85.49	85.49
Bin333	Chr02	30.639	30.705	0.066	32	3	5	482.531	45.237	75.395
Bin334	Chr02	30.705	31.1	0.394	196	15	9	497.284	38.057	22.834
Bin335	Chr02	31.1	31.487	0.388	191	13	16	492.812	33.542	41.283
Bin336	Chr02	31.487	32.275	0.788	417	0	3	529.149	0	3.807
Bin337	Chr02	32.275	32.398	0.123	72	3	1	584.136	24.339	8.113
Bin338	Chr02	32.398	32.555	0.156	97	4	2	620.351	25.581	12.791
Bin339	Chr02	32.555	32.674	0.119	50	4	5	421.159	33.693	42.116
Bin340	Chr02	32.674	32.96	0.287	196	0	3	683.477	0	10.461
Bin341	Chr02	32.96	33.023	0.063	35	2	5	557.28	31.845	79.611
Bin342	Chr02	33.023	33.06	0.036	26	2	2	712.778	54.829	54.829
Bin343	Chr02	33.06	33.115	0.055	14	2	3	252.781	36.112	54.167
Bin344	Chr02	33.115	33.178	0.063	50	8	4	796.66	127.466	63.733
Bin345	Chr02	33.178	33.21	0.032	15	10	1	468.794	312.529	31.253		Y
Bin346	Chr02	33.21	33.289	0.079	36	5	2	452.944	62.909	25.164
Bin347	Chr02	33.289	33.352	0.063	23	3	5	365.41	47.662	79.437
Bin348	Chr02	33.352	33.565	0.213	133	9	1	624.613	42.267	4.696
Bin349	Chr02	33.565	33.649	0.084	41	5	4	490.724	59.844	47.876
Bin350	Chr02	33.649	33.825	0.177	115	7	1	651.06	39.63	5.661
Bin351	Chr02	33.825	33.833	0.008	2	2	3	265.252	265.252	397.878		Y	Y
Bin352	Chr02	33.833	33.914	0.081	43	7	3	530.112	86.297	36.985
Bin353	Chr02	33.914	33.951	0.037	9	2	0	245.64	54.587	0
Bin354	Chr02	33.951	34.031	0.08	43	3	2	537.466	37.498	24.998
Bin355	Chr02	34.031	34.084	0.053	26	1	5	489.688	18.834	94.171
Bin356	Chr02	34.084	34.343	0.259	107	2	6	412.877	7.717	23.152
Bin357	Chr02	34.343	34.387	0.044	21	1	6	472.803	22.514	135.086
Bin358	Chr02	34.387	34.608	0.221	103	1	14	465.72	4.522	63.302
Bin359	Chr03	0	0.18	0.18	68	10	17	378.137	55.608	94.534
Bin360	Chr03	0.18	0.307	0.127	66	6	11	518.017	47.092	86.336
Bin361	Chr03	0.307	0.37	0.063	40	0	4	637.257	0	63.726
Bin362	Chr03	0.37	1.177	0.807	345	1	5	427.592	1.239	6.197
Bin363	Chr03	1.177	1.506	0.33	169	14	5	512.713	42.473	15.169
Bin364	Chr03	1.506	1.542	0.035	14	0	5	399.293	0	142.605
Bin365	Chr03	1.542	1.685	0.143	70	3	1	488.482	20.935	6.978
Bin366	Chr03	1.685	1.789	0.105	44	3	2	420.783	28.69	19.126
Bin367	Chr03	1.789	1.854	0.065	24	0	1	371.408	0	15.475
Bin368	Chr03	1.854	1.907	0.053	40	8	4	748.587	149.717	74.859
Bin369	Chr03	1.907	2.014	0.106	29	6	3	273.304	56.546	28.273
Bin370	Chr03	2.014	2.3	0.287	99	13	4	345.403	45.356	13.956
Bin371	Chr03	2.3	2.306	0.006	5	2	1	834.725	333.89	166.945		Y
Bin372	Chr03	2.306	2.385	0.079	65	5	5	820.51	63.116	63.116
Bin373	Chr03	2.385	2.762	0.376	205	2	3	544.554	5.313	7.969
Bin374	Chr03	2.762	2.875	0.113	64	1	3	566.582	8.853	26.559
Bin375	Chr03	2.875	2.995	0.12	56	7	0	466.27	58.284	0
Bin376	Chr03	2.995	3.127	0.132	67	3	4	506.965	22.7	30.267
Bin377	Chr03	3.127	3.306	0.179	112	1	3	625.786	5.587	16.762
Bin378	Chr03	3.306	3.417	0.111	52	3	3	468.317	27.018	27.018
Bin379	Chr03	3.417	3.617	0.2	126	7	6	630.845	35.047	30.04
Bin380	Chr03	3.617	4.18	0.563	288	2	4	511.762	3.554	7.108
Bin381	Chr03	4.18	4.707	0.527	293	3	2	555.911	5.692	3.795
Bin382	Chr03	4.707	5.211	0.505	316	2	5	626.015	3.962	9.905
Bin383	Chr03	5.211	5.249	0.037	18	4	4	483.234	107.385	107.385
Bin384	Chr03	5.249	5.324	0.076	41	1	3	541.276	13.202	39.606
Bin385	Chr03	5.324	5.576	0.251	122	5	2	485.68	19.905	7.962
Bin386	Chr03	5.576	5.679	0.103	48	9	7	464.235	87.044	67.701
Bin387	Chr03	5.679	5.946	0.267	188	5	5	704.859	18.746	18.746
Bin388	Chr03	5.946	6.28	0.334	186	1	4	556.139	2.99	11.96
Bin389	Chr03	6.28	7.599	1.319	787	2	8	596.729	1.516	6.066
Bin390	Chr03	7.599	8.071	0.472	273	10	1	577.872	21.167	2.117
Bin391	Chr03	8.071	8.331	0.26	97	8	5	373.747	30.824	19.265
Bin392	Chr03	8.331	8.451	0.12	72	13	7	602.037	108.701	58.531
Bin393	Chr03	8.451	8.519	0.068	51	6	3	747.001	87.882	43.941
Bin394	Chr03	8.519	9.052	0.534	236	23	1	442.312	43.107	1.874
Bin395	Chr03	9.052	9.1	0.048	23	8	7	482.099	167.687	146.726
Bin396	Chr03	9.1	9.183	0.083	48	5	7	576.244	60.025	84.036
Bin397	Chr03	9.183	9.27	0.087	70	7	6	807.605	80.761	69.223
Bin398	Chr03	9.27	9.286	0.016	23	3	9	1438.49	187.629	562.887	Y		Y
Bin399	Chr03	9.286	9.354	0.068	66	2	3	975.321	29.555	44.333
Bin400	Chr03	9.354	9.385	0.031	19	2	0	615.823	64.824	0
Bin401	Chr03	9.385	9.414	0.029	9	4	4	309.225	137.433	137.433
Bin402	Chr03	9.414	9.831	0.418	278	6	5	665.696	14.368	11.973
Bin403	Chr03	9.831	9.892	0.061	39	2	1	644.277	33.04	16.52
Bin404	Chr03	9.892	9.941	0.049	47	5	2	953.947	101.484	40.593
Bin405	Chr03	9.941	9.978	0.037	32	5	3	873.887	136.545	81.927
Bin406	Chr03	9.978	10.022	0.044	26	7	9	594.626	160.091	205.832			Y
Bin407	Chr03	10.022	10.164	0.142	87	13	3	612.374	91.504	21.116
Bin408	Chr03	10.164	10.746	0.583	328	2	7	562.943	3.433	12.014
Bin409	Chr03	10.746	10.843	0.096	55	5	10	571.298	51.936	103.872
Bin410	Chr03	10.843	11.494	0.651	486	5	6	746.16	7.677	9.212
Bin411	Chr03	11.494	11.921	0.427	248	8	10	580.39	18.722	23.403
Bin412	Chr03	11.921	12.104	0.183	122	4	4	667.378	21.881	21.881
Bin413	Chr03	12.104	12.53	0.426	299	23	5	701.384	53.953	11.729
Bin414	Chr03	12.53	12.596	0.065	85	10	6	1302.2	153.2	91.92	Y
Bin415	Chr03	12.596	13.45	0.855	295	8	5	345.19	9.361	5.851
Bin416	Chr03	13.45	13.597	0.147	122	6	0	832.219	40.929	0
Bin417	Chr03	13.597	13.628	0.031	32	11	2	1025.12	352.383	64.07		Y
Bin418	Chr03	13.628	13.77	0.142	124	13	6	872.551	91.477	42.22
Bin419	Chr03	13.77	14.046	0.276	214	6	3	774.669	21.72	10.86
Bin420	Chr03	14.046	14.125	0.078	53	5	2	675.452	63.722	25.489
Bin421	Chr03	14.125	14.204	0.079	46	7	8	581.704	88.52	101.166
Bin422	Chr03	14.204	14.379	0.175	111	7	3	634.554	40.017	17.15
Bin423	Chr03	14.379	14.537	0.158	98	5	4	620.815	31.674	25.339
Bin424	Chr03	14.537	14.589	0.052	16	9	0	305.764	171.992	0
Bin425	Chr03	14.589	14.614	0.025	12	2	2	471.383	78.564	78.564
Bin426	Chr03	14.614	14.749	0.135	115	2	0	854.003	14.852	0
Bin427	Chr03	14.749	14.955	0.206	158	5	3	768.666	24.325	14.595
Bin428	Chr03	14.955	15.082	0.127	104	13	8	816.192	102.024	62.784
Bin429	Chr03	15.082	15.135	0.053	36	13	4	673.691	243.277	74.855		Y
Bin430	Chr03	15.135	15.162	0.026	28	2	0	1075.89	76.849	0
Bin431	Chr03	15.162	15.191	0.03	8	0	0	269.016	0	0
Bin432	Chr03	15.191	15.237	0.046	10	4	7	219.337	87.735	153.536
Bin433	Chr03	15.237	15.337	0.1	67	8	5	670.214	80.026	50.016
Bin434	Chr03	15.337	15.427	0.09	34	5	1	377.141	55.462	11.092
Bin435	Chr03	15.427	15.587	0.16	127	3	1	792.665	18.724	6.241
Bin436	Chr03	15.587	15.644	0.057	41	4	4	724.254	70.659	70.659
Bin437	Chr03	15.644	15.67	0.026	15	7	7	569.671	265.846	265.846		Y	Y
Bin438	Chr03	15.67	16.01	0.34	289	16	19	850.776	47.102	55.933
Bin439	Chr03	16.01	16.451	0.441	248	30	21	562.213	68.01	47.607
Bin440	Chr03	16.451	16.63	0.179	125	26	8	696.55	144.882	44.579
Bin441	Chr03	16.63	16.731	0.1	67	14	20	667.317	139.439	199.199			Y
Bin442	Chr03	16.731	16.848	0.117	77	12	22	658.227	102.581	188.065			Y
Bin443	Chr03	16.848	18.115	1.268	858	13	46	676.826	10.255	36.287
Bin444	Chr03	18.115	18.519	0.403	294	7	10	728.671	17.349	24.785
Bin445	Chr03	18.519	19.084	0.565	46	1	2	81.368	1.769	3.538
Bin446	Chr03	19.084	19.198	0.114	10	8	13	87.809	70.247	114.151
Bin447	Chr03	19.198	19.652	0.454	72	0	0	158.736	0	0
Bin448	Chr03	19.652	20.097	0.446	53	10	41	118.925	22.439	91.999
Bin449	Chr03	20.097	21.293	1.195	406	0	0	339.657	0	0
Bin450	Chr03	21.293	21.469	0.176	15	11	21	85.303	62.556	119.425
Bin451	Chr03	21.469	21.997	0.529	334	0	0	631.661	0	0
Bin452	Chr03	21.997	22.014	0.016	16	5	8	983.043	307.201	491.521		Y	Y
Bin453	Chr03	22.014	22.116	0.103	104	0	1	1014.6	0	9.756
Bin454	Chr03	22.116	23.605	1.489	752	41	20	505.121	27.54	13.434
Bin455	Chr03	23.605	23.775	0.17	123	10	13	722.845	58.768	76.398
Bin456	Chr03	23.775	24.085	0.31	119	14	11	383.713	45.143	35.469
Bin457	Chr03	24.085	24.362	0.277	188	14	20	679.842	50.627	72.324
Bin458	Chr03	24.362	24.539	0.178	9	2	1	50.672	11.26	5.63
Bin459	Chr03	24.539	24.723	0.183	121	5	4	660.106	27.277	21.822
Bin460	Chr03	24.723	24.744	0.021	14	10	8	670.594	478.996	383.197		Y	Y
Bin461	Chr03	24.744	24.846	0.102	38	14	11	370.768	136.599	107.328
Bin462	Chr03	24.846	24.942	0.096	56	9	10	585.431	94.087	104.541
Bin463	Chr03	24.942	25.092	0.15	169	15	3	1124.26	99.786	19.957	Y
Bin464	Chr03	25.092	25.151	0.059	54	8	2	913.35	135.311	33.828
Bin465	Chr03	25.151	25.288	0.137	65	9	5	474.214	65.66	36.478
Bin466	Chr03	25.288	25.932	0.644	514	15	9	798.658	23.307	13.984
Bin467	Chr03	25.932	26.497	0.566	358	16	8	633.032	28.292	14.146
Bin468	Chr03	26.497	26.684	0.186	49	16	8	263.101	85.911	42.955
Bin469	Chr03	26.684	27.037	0.353	224	3	4	633.862	8.489	11.319
Bin470	Chr03	27.037	27.402	0.365	316	11	5	865.123	30.115	13.689
Bin471	Chr03	27.402	27.497	0.095	69	8	9	727.602	84.36	94.905
Bin472	Chr03	27.497	27.646	0.149	93	3	7	626.258	20.202	47.138
Bin473	Chr03	27.646	27.656	0.011	11	5	4	1006.22	457.373	365.898		Y	Y
Bin474	Chr03	27.656	27.914	0.258	195	2	1	757.199	7.766	3.883
Bin475	Chr03	27.914	27.961	0.047	28	4	3	595.2	85.029	63.771
Bin476	Chr03	27.961	28.076	0.115	88	5	2	763.187	43.363	17.345
Bin477	Chr03	28.076	28.108	0.031	25	1	5	801.565	32.063	160.313
Bin478	Chr03	28.108	28.182	0.075	44	4	2	589.488	53.59	26.795
Bin479	Chr03	28.182	28.313	0.131	66	5	0	504.653	38.231	0
Bin480	Chr03	28.313	28.33	0.017	14	6	1	814.048	348.878	58.146		Y
Bin481	Chr03	28.33	28.456	0.126	80	11	7	633.613	87.122	55.441
Bin482	Chr03	28.456	28.485	0.029	21	4	3	723.664	137.841	103.381
Bin483	Chr03	28.485	28.768	0.283	186	21	10	657.927	74.282	35.372
Bin484	Chr03	28.768	29.043	0.275	125	11	4	454.006	39.952	14.528
Bin485	Chr03	29.043	29.198	0.155	99	19	3	639.535	122.739	19.38
Bin486	Chr03	29.198	29.307	0.109	56	9	5	514.99	82.766	45.981
Bin487	Chr03	29.307	29.695	0.388	320	7	8	824.766	18.042	20.619
Bin488	Chr03	29.695	29.804	0.109	48	56	5	441.481	515.061	45.988		Y
Bin489	Chr03	29.804	29.979	0.176	132	8	3	751.901	45.57	17.089
Bin490	Chr03	29.979	30.036	0.057	30	14	8	525.541	245.253	140.144		Y
Bin491	Chr03	30.036	30.103	0.066	43	10	2	648.098	150.72	30.144
Bin492	Chr03	30.103	30.208	0.105	73	11	8	695.132	104.746	76.179
Bin493	Chr03	30.208	30.303	0.096	47	12	9	490.831	125.319	93.989
Bin494	Chr03	30.303	30.373	0.07	63	5	2	900.618	71.478	28.591
Bin495	Chr03	30.373	30.421	0.048	34	4	2	715.458	84.172	42.086
Bin496	Chr03	30.421	30.568	0.147	98	17	3	666.458	115.61	20.402
Bin497	Chr03	30.568	30.584	0.016	18	5	8	1099.51	305.418	488.669	Y	Y	Y
Bin498	Chr03	30.584	30.739	0.154	76	3	4	492.25	19.431	25.908
Bin499	Chr03	30.739	30.76	0.022	12	2	2	556.793	92.799	92.799
Bin500	Chr03	30.76	30.984	0.223	126	7	3	564.142	31.341	13.432
Bin501	Chr03	30.984	31.075	0.091	35	5	12	384.408	54.915	131.797
Bin502	Chr03	31.075	31.108	0.033	18	1	12	546.299	30.35	364.199			Y
Bin503	Chr03	31.108	32.217	1.109	636	0	8	573.46	0	7.213
Bin504	Chr03	32.217	32.614	0.397	204	3	3	513.652	7.554	7.554
Bin505	Chr03	32.614	32.987	0.373	217	9	5	582.138	24.144	13.413
Bin506	Chr03	32.987	33.101	0.115	80	2	1	697.156	17.429	8.714
Bin507	Chr03	33.101	33.346	0.245	123	7	2	502.26	28.584	8.167
Bin508	Chr03	33.346	33.5	0.154	78	10	0	506.711	64.963	0
Bin509	Chr03	33.5	33.629	0.129	56	1	0	435.195	7.771	0
Bin510	Chr03	33.629	33.744	0.116	63	1	1	545.308	8.656	8.656
Bin511	Chr03	33.744	34.303	0.559	333	2	2	596.089	3.58	3.58
Bin512	Chr03	34.303	34.316	0.013	17	1	2	1356.96	79.821	159.642	Y
Bin513	Chr03	34.316	34.92	0.604	319	3	0	527.751	4.963	0
Bin514	Chr03	34.92	35.497	0.577	272	8	4	471.738	13.875	6.937
Bin515	Chr03	35.497	35.523	0.026	11	3	1	422.996	115.362	38.454
Bin516	Chr03	35.523	35.555	0.033	13	2	1	397.614	61.171	30.586
Bin517	Chr03	35.555	35.758	0.202	81	4	5	400.526	19.779	24.724
Bin518	Chr03	35.758	35.955	0.197	92	15	3	466.832	76.114	15.223
Bin519	Chr03	35.955	36.042	0.088	43	2	1	489.627	22.773	11.387
Bin520	Chr03	36.042	36.104	0.062	17	7	6	276.275	113.76	97.509
Bin521	Chr03	36.104	36.171	0.067	37	6	0	550.505	89.271	0
Bin522	Chr03	36.171	36.194	0.023	18	5	4	797.095	221.415	177.132		Y	Y
Bin523	Chr03	36.194	36.267	0.073	51	2	2	697.341	27.347	27.347
Bin524	Chr03	36.267	36.319	0.052	5	3	1	95.654	57.392	19.131
Bin525	Chr03	36.319	36.391	0.071	28	12	2	392.558	168.239	28.04
Bin526	Chr03	36.391	36.516	0.125	70	10	4	558.659	79.808	31.923
Bin527	Chr03	36.516	36.688	0.172	116	13	6	674.426	75.582	34.884
Bin528	Chr03	36.688	36.787	0.099	97	10	5	975.237	100.54	50.27
Bin529	Chr03	36.787	37.033	0.245	71	4	5	289.393	16.304	20.38
Bin530	Chr04	0	0.83	0.83	342	17	6	411.977	20.478	7.228
Bin531	Chr04	0.83	0.836	0.006	5	23	4	840.76	3867.5	672.608		Y	Y
Bin532	Chr04	0.836	0.935	0.099	70	16	8	706.7	161.531	80.766
Bin533	Chr04	0.935	1.156	0.221	136	19	19	615.571	85.999	85.999
Bin534	Chr04	1.156	1.532	0.376	227	41	9	604.234	109.135	23.956
Bin535	Chr04	1.532	1.763	0.232	145	4	2	625.947	17.268	8.634
Bin536	Chr04	1.763	1.994	0.231	96	3	1	416.309	13.01	4.337
Bin537	Chr04	1.994	2.069	0.075	33	5	8	440.059	66.676	106.681
Bin538	Chr04	2.069	2.097	0.028	21	1	3	742.837	35.373	106.12
Bin539	Chr04	2.097	2.156	0.059	44	6	7	746.94	101.855	118.831
Bin540	Chr04	2.156	2.332	0.176	100	7	1	569.622	39.874	5.696
Bin541	Chr04	2.332	2.93	0.599	201	33	8	335.735	55.121	13.363
Bin542	Chr04	2.93	3.06	0.13	18	2	1	138.822	15.425	7.712
Bin543	Chr04	3.06	3.311	0.251	10	7	1	39.838	27.887	3.984
Bin544	Chr04	3.311	3.626	0.315	98	6	2	311.395	19.065	6.355
Bin545	Chr04	3.626	3.662	0.036	20	7	3	556.174	194.661	83.426
Bin546	Chr04	3.662	3.797	0.135	78	13	12	578.018	96.336	88.926
Bin547	Chr04	3.797	3.995	0.199	51	15	11	256.777	75.523	55.383
Bin548	Chr04	3.995	4.123	0.127	75	6	8	589.803	47.184	62.912
Bin549	Chr04	4.123	4.204	0.082	40	5	6	489.494	61.187	73.424
Bin550	Chr04	4.204	4.288	0.084	40	9	8	476.951	107.314	95.39
Bin551	Chr04	4.288	4.699	0.411	238	28	10	579.324	68.156	24.341
Bin552	Chr04	4.699	5.337	0.639	342	25	28	535.629	39.154	43.853
Bin553	Chr04	5.337	5.775	0.437	209	4	3	477.872	9.146	6.859
Bin554	Chr04	5.775	7.628	1.854	572	5	10	308.601	2.698	5.395
Bin555	Chr04	7.628	9.022	1.394	368	0	5	263.965	0	3.586
Bin556	Chr04	9.022	9.03	0.007	0	0	4	0	0	534.974			Y
Bin557	Chr04	9.03	10.177	1.148	302	1	15	263.165	0.871	13.071
Bin558	Chr04	10.177	11.056	0.878	507	1	3	577.423	1.139	3.417
Bin559	Chr04	11.056	11.551	0.496	346	1	7	698.097	2.018	14.123
Bin560	Chr04	11.551	11.663	0.112	28	0	11	250.573	0	98.439
Bin561	Chr04	11.663	11.986	0.324	159	10	5	491.414	30.907	15.453
Bin562	Chr04	11.986	12.147	0.161	49	8	10	304.522	49.718	62.147
Bin563	Chr04	12.147	12.506	0.359	117	16	22	326.231	44.613	61.343
Bin564	Chr04	12.506	12.986	0.48	245	2	11	510.456	4.167	22.918
Bin565	Chr04	12.986	13.066	0.08	44	0	4	548.957	0	49.905
Bin566	Chr04	13.066	13.809	0.743	198	0	3	266.361	0	4.036
Bin567	Chr04	13.809	14.009	0.2	60	3	8	300.102	15.005	40.014
Bin568	Chr04	14.009	14.212	0.202	136	7	10	672.512	34.615	49.449
Bin569	Chr04	14.212	14.32	0.109	53	9	11	488.394	82.935	101.365
Bin570	Chr04	14.32	14.962	0.642	473	9	8	737.124	14.026	12.467
Bin571	Chr04	14.962	15.088	0.126	83	2	10	659.018	15.88	79.4
Bin572	Chr04	15.088	15.306	0.218	161	0	15	737.649	0	68.725
Bin573	Chr04	15.306	15.552	0.246	172	10	13	700.34	40.717	52.933
Bin574	Chr04	15.552	15.645	0.093	60	9	14	643.094	96.464	150.055
Bin575	Chr04	15.645	15.825	0.18	94	26	26	521.622	144.279	144.279
Bin576	Chr04	15.825	16.127	0.302	20	9	7	66.15	29.768	23.153
Bin577	Chr04	16.128	16.319	0.191	45	7	3	235.293	36.601	15.686
Bin578	Chr04	16.319	17.098	0.78	524	34	10	672.028	43.605	12.825
Bin579	Chr04	17.098	17.371	0.272	108	16	10	396.718	58.773	36.733
Bin580	Chr04	17.371	17.519	0.148	148	10	12	998.206	67.446	80.936
Bin581	Chr04	17.519	17.656	0.137	120	1	1	873.057	7.275	7.275
Bin582	Chr04	17.656	17.669	0.013	19	19	5	1501.38	1501.38	395.101	Y	Y	Y
Bin583	Chr04	17.669	17.796	0.127	113	20	11	891.716	157.826	86.804
Bin584	Chr04	17.796	17.882	0.086	77	4	3	898.232	46.661	34.996
Bin585	Chr04	17.882	17.942	0.06	69	5	3	1145.74	83.025	49.815	Y
Bin586	Chr04	17.942	17.967	0.025	3	1	4	117.758	39.253	157.011
Bin587	Chr04	17.967	18.046	0.079	91	5	2	1153.51	63.379	25.352	Y
Bin588	Chr04	18.046	18.798	0.752	501	13	8	666.292	17.289	10.639
Bin589	Chr04	18.798	19.031	0.233	175	3	14	752.064	12.893	60.165
Bin590	Chr04	19.031	19.441	0.41	267	8	16	650.477	19.49	38.98
Bin591	Chr04	19.441	19.475	0.034	20	13	13	587.872	382.117	382.117		Y	Y
Bin592	Chr04	19.475	19.541	0.066	39	6	4	589.944	90.761	60.507
Bin593	Chr04	19.541	19.574	0.032	23	6	13	709.679	185.134	401.123			Y
Bin594	Chr04	19.574	19.646	0.072	43	7	5	598.627	97.451	69.608
Bin595	Chr04	19.646	20.116	0.471	290	12	16	616.007	25.49	33.987
Bin596	Chr04	20.116	20.13	0.014	20	8	26	1431.84	572.738	1861.4	Y	Y	Y
Bin597	Chr04	20.13	20.447	0.317	223	11	39	703.494	34.702	123.033
Bin598	Chr04	20.447	20.612	0.165	76	9	44	461.428	54.643	267.143			Y
Bin599	Chr04	20.612	20.736	0.124	25	2	25	202.198	16.176	202.198			Y
Bin600	Chr04	20.736	20.867	0.131	100	19	136	763.901	145.141	1038.9			Y
Bin601	Chr04	20.867	21.002	0.135	84	10	78	622.19	74.07	577.748			Y
Bin602	Chr04	21.002	21.19	0.188	103	13	47	546.822	69.016	249.521			Y
Bin603	Chr04	21.19	21.333	0.143	39	2	5	272.672	13.983	34.958
Bin604	Chr04	21.333	21.67	0.337	208	10	15	617.475	29.686	44.529
Bin605	Chr04	21.67	21.684	0.014	6	2	8	436.395	145.465	581.86			Y
Bin606	Chr04	21.684	21.753	0.069	64	5	2	926.355	72.371	28.949
Bin607	Chr04	21.753	21.911	0.159	54	5	12	340.005	31.482	75.557
Bin608	Chr04	21.911	22.288	0.377	162	3	14	430.181	7.966	37.176
Bin609	Chr04	22.288	22.818	0.53	341	3	19	643.593	5.662	35.86
Bin610	Chr04	22.818	23.426	0.608	294	5	11	483.384	8.221	18.086
Bin611	Chr04	23.426	23.507	0.081	38	5	6	469.176	61.734	74.08
Bin612	Chr04	23.507	23.903	0.396	213	4	3	537.833	10.1	7.575
Bin613	Chr04	23.903	24.76	0.857	472	2	12	551.005	2.335	14.009
Bin614	Chr04	24.76	24.956	0.196	106	1	15	541.319	5.107	76.602
Bin615	Chr04	24.956	25.362	0.406	216	3	8	531.789	7.386	19.696
Bin616	Chr04	25.362	25.614	0.252	189	3	20	749.37	11.895	79.298
Bin617	Chr04	25.614	26.562	0.948	503	3	8	530.691	3.165	8.44
Bin618	Chr04	26.562	26.888	0.327	140	4	5	428.704	12.249	15.311
Bin619	Chr04	26.888	27.132	0.244	103	5	2	422.022	20.487	8.195
Bin620	Chr04	27.132	27.171	0.038	13	9	4	339.204	234.834	104.371		Y
Bin621	Chr04	27.171	27.249	0.079	41	13	12	522.034	165.523	152.79
Bin622	Chr04	27.249	27.529	0.279	138	12	5	494.039	42.96	17.9
Bin623	Chr04	27.529	27.636	0.107	50	6	10	466.014	55.922	93.203
Bin624	Chr04	27.636	27.724	0.088	33	2	1	373.591	22.642	11.321
Bin625	Chr04	27.724	27.765	0.041	17	4	6	416.626	98.03	147.044
Bin626	Chr04	27.765	27.873	0.108	63	5	3	585.034	46.431	27.859
Bin627	Chr04	27.873	28.103	0.23	116	9	3	503.313	39.05	13.017
Bin628	Chr04	28.103	28.196	0.093	33	1	0	356.287	10.797	0
Bin629	Chr04	28.196	28.345	0.149	58	5	2	388.269	33.471	13.389
Bin630	Chr04	28.345	28.402	0.057	21	1	1	368.337	17.54	17.54
Bin631	Chr04	28.402	28.422	0.02	18	2	3	910.102	101.122	151.684
Bin632	Chr04	28.422	28.45	0.028	9	5	1	325.156	180.642	36.128
Bin633	Chr04	28.45	28.531	0.081	41	7	5	506.786	86.524	61.803
Bin634	Chr04	28.531	28.599	0.068	45	5	1	661.784	73.532	14.706
Bin635	Chr04	28.599	28.666	0.067	24	8	2	356.384	118.795	29.699
Bin636	Chr04	28.666	28.966	0.3	170	12	3	566.757	40.006	10.002
Bin637	Chr04	28.966	29.105	0.139	41	9	4	295.687	64.907	28.848
Bin638	Chr04	29.105	29.189	0.084	32	2	6	380.581	23.786	71.359
Bin639	Chr04	29.189	29.224	0.036	9	1	2	251.502	27.945	55.889
Bin640	Chr04	29.224	29.392	0.168	36	9	2	214.455	53.614	11.914
Bin641	Chr04	29.392	29.465	0.072	58	5	1	802.702	69.198	13.84
Bin642	Chr04	29.465	29.596	0.131	68	10	4	518.415	76.238	30.495
Bin643	Chr04	29.596	30.079	0.483	255	0	2	527.553	0	4.138
Bin644	Chr04	30.079	30.165	0.086	38	2	3	441.168	23.219	34.829
Bin645	Chr04	30.165	30.434	0.269	151	9	1	561.666	33.477	3.72
Bin646	Chr04	30.434	30.62	0.186	109	1	8	586.378	5.38	43.037
Bin647	Chr04	30.62	31.182	0.562	253	6	9	450.419	10.682	16.023
Bin648	Chr04	31.182	31.578	0.397	209	3	4	527.044	7.565	10.087
Bin649	Chr04	31.578	31.933	0.354	168	4	3	473.939	11.284	8.463
Bin650	Chr04	31.933	32.359	0.427	256	1	4	599.852	2.343	9.373
Bin651	Chr05	0	0.124	0.124	67	13	4	540.846	104.94	32.289
Bin652	Chr05	0.124	0.154	0.03	11	2	2	369.301	67.146	67.146
Bin653	Chr05	0.154	0.359	0.206	95	1	6	461.876	4.862	29.171
Bin654	Chr05	0.359	0.466	0.107	45	3	2	420.978	28.065	18.71
Bin655	Chr05	0.466	0.497	0.031	24	3	5	783.853	97.982	163.303
Bin656	Chr05	0.497	0.528	0.032	21	7	6	664.242	221.414	189.783		Y	Y
Bin657	Chr05	0.528	0.704	0.175	82	7	7	468.526	39.996	39.996
Bin658	Chr05	0.704	1.019	0.315	151	6	6	479.002	19.033	19.033
Bin659	Chr05	1.019	1.115	0.096	27	1	4	280.037	10.372	41.487
Bin660	Chr05	1.115	1.132	0.017	13	2	2	778.956	119.839	119.839
Bin661	Chr05	1.132	1.185	0.053	10	2	2	188.661	37.732	37.732
Bin662	Chr05	1.185	1.388	0.203	83	10	10	408.636	49.233	49.233
Bin663	Chr05	1.388	1.745	0.357	211	31	9	591.436	86.893	25.227
Bin664	Chr05	1.745	1.973	0.229	125	11	5	547.029	48.139	21.881
Bin665	Chr05	1.973	2.033	0.06	34	7	3	569.934	117.339	50.288
Bin666	Chr05	2.033	2.143	0.11	60	9	3	544.119	81.618	27.206
Bin667	Chr05	2.143	2.283	0.14	98	14	4	699.635	99.948	28.557
Bin668	Chr05	2.283	2.306	0.022	32	8	5	1425.26	356.316	222.697	Y	Y	Y
Bin669	Chr05	2.306	2.582	0.277	142	4	4	513.301	14.459	14.459
Bin670	Chr05	2.582	2.655	0.073	28	3	7	383.273	41.065	95.818
Bin671	Chr05	2.655	2.912	0.256	206	4	5	803.413	15.6	19.5
Bin672	Chr05	2.912	2.99	0.079	58	4	3	738.12	50.905	38.179
Bin673	Chr05	2.99	3.147	0.156	69	4	14	441.801	25.612	89.641
Bin674	Chr05	3.147	3.307	0.16	62	0	3	386.669	0	18.71
Bin675	Chr05	3.307	3.374	0.067	52	4	6	775.309	59.639	89.459
Bin676	Chr05	3.374	3.617	0.243	136	1	2	560.644	4.122	8.245
Bin677	Chr05	3.617	3.882	0.265	132	4	1	497.908	15.088	3.772
Bin678	Chr05	3.882	4.144	0.262	126	4	7	480.104	15.241	26.672
Bin679	Chr05	4.144	4.454	0.309	63	4	8	203.602	12.927	25.854
Bin680	Chr05	4.454	5.226	0.773	440	26	20	569.542	33.655	25.888
Bin681	Chr05	5.226	5.246	0.02	24	4	12	1203.91	200.652	601.956	Y		Y
Bin682	Chr05	5.246	5.517	0.271	209	9	7	770.743	33.19	25.814
Bin683	Chr05	5.517	6.029	0.511	386	26	10	754.845	50.845	19.556
Bin684	Chr05	6.029	6.329	0.3	297	17	9	989.924	56.662	29.998
Bin685	Chr05	6.329	6.384	0.056	37	12	18	664.13	215.393	323.09		Y	Y
Bin686	Chr05	6.384	6.712	0.328	259	7	17	789.463	21.337	51.818
Bin687	Chr05	6.712	7.225	0.513	422	8	10	823.225	15.606	19.508
Bin688	Chr05	7.225	7.356	0.131	95	1	7	726.233	7.645	53.512
Bin689	Chr05	7.356	7.817	0.462	321	2	10	695.547	4.334	21.668
Bin690	Chr05	7.817	8.273	0.456	272	0	3	596.804	0	6.582
Bin691	Chr05	8.273	8.49	0.217	168	0	4	773.242	0	18.411
Bin692	Chr05	8.49	9.125	0.634	280	0	7	441.382	0	11.035
Bin693	Chr05	9.125	9.936	0.811	63	0	8	77.678	0	9.864
Bin694	Chr05	9.936	10.508	0.572	257	3	8	449.066	5.242	13.979
Bin695	Chr05	10.508	10.739	0.231	109	1	9	472.655	4.336	39.027
Bin696	Chr05	10.739	12.235	1.496	305	2	5	203.882	1.337	3.342
Bin697	Chr05	12.235	13.247	1.012	569	1	8	562.249	0.988	7.905
Bin698	Chr05	13.247	13.873	0.626	327	0	12	522.113	0	19.16
Bin699	Chr05	13.873	14.325	0.452	340	0	4	751.843	0	8.845
Bin700	Chr05	14.325	15.128	0.803	231	0	2	287.796	0	2.492
Bin701	Chr05	15.128	15.296	0.168	76	7	13	451.918	41.624	77.302
Bin702	Chr05	15.296	15.359	0.063	39	4	4	620.13	63.603	63.603
Bin703	Chr05	15.359	15.538	0.179	65	7	11	363.041	39.097	61.438
Bin704	Chr05	15.538	15.56	0.022	14	2	6	633.026	90.432	271.297			Y
Bin705	Chr05	15.56	15.787	0.227	158	6	6	696.846	26.462	26.462
Bin706	Chr05	15.787	15.849	0.062	53	12	9	852.282	192.969	144.727
Bin707	Chr05	15.849	15.967	0.118	55	1	2	466.893	8.489	16.978
Bin708	Chr05	15.967	16.024	0.057	55	3	7	961.034	52.42	122.313
Bin709	Chr05	16.024	16.119	0.095	92	5	8	973.082	52.885	84.616
Bin710	Chr05	16.119	16.289	0.171	122	6	3	714.993	35.164	17.582
Bin711	Chr05	16.289	16.497	0.208	137	7	17	658.904	33.667	81.762
Bin712	Chr05	16.497	16.585	0.088	59	12	12	671.286	136.533	136.533
Bin713	Chr05	16.585	17.013	0.428	185	4	17	432.211	9.345	39.717
Bin714	Chr05	17.013	17.379	0.366	192	2	10	524.646	5.465	27.325
Bin715	Chr05	17.379	17.841	0.463	334	9	10	722.157	19.459	21.621
Bin716	Chr05	17.841	18.156	0.314	154	5	11	490.034	15.91	35.002
Bin717	Chr05	18.156	18.24	0.084	103	9	2	1223.03	106.867	23.748	Y
Bin718	Chr05	18.24	18.274	0.034	20	3	2	593.771	89.066	59.377
Bin719	Chr05	18.274	18.346	0.073	62	6	2	851.719	82.424	27.475
Bin720	Chr05	18.346	18.752	0.405	263	20	6	649.17	49.367	14.81
Bin721	Chr05	18.752	18.843	0.091	44	10	9	481.343	109.396	98.456
Bin722	Chr05	18.843	18.93	0.087	72	5	7	823.62	57.196	80.074
Bin723	Chr05	18.93	18.951	0.02	31	6	3	1522.74	294.724	147.362	Y	Y
Bin724	Chr05	18.951	19.089	0.138	126	17	4	914.037	123.322	29.017
Bin725	Chr05	19.089	19.361	0.273	184	13	5	674.534	47.657	18.33
Bin726	Chr05	19.361	19.4	0.038	23	8	3	603.706	209.985	78.744
Bin727	Chr05	19.4	19.627	0.228	113	14	2	495.816	61.429	8.776
Bin728	Chr05	19.627	20.126	0.499	429	2	6	860.149	4.01	12.03
Bin729	Chr05	20.126	20.347	0.221	203	4	10	917.435	18.078	45.194
Bin730	Chr05	20.347	20.576	0.229	189	2	20	825.609	8.737	87.366
Bin731	Chr05	20.576	21.097	0.52	317	5	40	609.413	9.612	76.897
Bin732	Chr05	21.097	21.435	0.338	187	18	119	553.106	53.24	351.976			Y
Bin733	Chr05	21.435	21.582	0.147	126	5	22	855.211	33.937	149.323
Bin734	Chr05	21.582	21.937	0.355	290	8	14	815.835	22.506	39.385
Bin735	Chr05	21.937	21.991	0.053	37	6	8	695.188	112.733	150.311
Bin736	Chr05	21.991	22.232	0.241	220	6	6	911.071	24.847	24.847
Bin737	Chr05	22.232	22.328	0.096	48	10	3	498.582	103.871	31.161
Bin738	Chr05	22.328	22.414	0.086	71	3	3	828.046	34.988	34.988
Bin739	Chr05	22.414	22.435	0.021	27	6	10	1309.22	290.937	484.896	Y	Y	Y
Bin740	Chr05	22.435	22.575	0.14	80	4	18	571.098	28.555	128.497
Bin741	Chr05	22.575	22.946	0.372	172	0	5	462.902	0	13.456
Bin742	Chr05	22.946	23.162	0.216	181	7	5	838.289	32.42	23.157
Bin743	Chr05	23.162	23.607	0.445	269	6	4	604.273	13.478	8.985
Bin744	Chr05	23.607	23.746	0.138	96	4	4	693.672	28.903	28.903
Bin745	Chr05	23.746	23.798	0.052	26	4	2	496.325	76.358	38.179
Bin746	Chr05	23.798	24.098	0.299	162	3	1	541.154	10.021	3.34
Bin747	Chr05	24.098	24.558	0.46	226	0	4	491.283	0	8.695
Bin748	Chr05	24.558	24.639	0.082	16	2	3	195.537	24.442	36.663
Bin749	Chr05	24.639	24.896	0.257	219	2	10	853.542	7.795	38.975
Bin750	Chr05	24.896	25.642	0.745	475	16	6	637.195	21.463	8.049
Bin751	Chr05	25.642	26.11	0.468	197	33	7	420.539	70.446	14.943
Bin752	Chr05	26.11	26.141	0.031	11	6	7	358.003	195.274	227.82			Y
Bin753	Chr05	26.141	26.22	0.079	32	8	6	404.91	101.227	75.921
Bin754	Chr05	26.22	26.381	0.162	118	12	2	729.873	74.224	12.371
Bin755	Chr05	26.381	26.519	0.138	84	14	9	609.69	101.615	65.324
Bin756	Chr05	26.519	26.564	0.045	12	10	4	265.687	221.405	88.562		Y
Bin757	Chr05	26.564	26.664	0.099	66	11	4	665.584	110.931	40.338
Bin758	Chr05	26.664	26.979	0.316	172	21	5	544.614	66.494	15.832
Bin759	Chr05	26.979	27.068	0.088	23	5	4	260.163	56.557	45.246
Bin760	Chr05	27.068	27.111	0.044	28	1	6	642.91	22.961	137.766
Bin761	Chr05	27.111	27.158	0.047	22	3	4	471.921	64.353	85.804
Bin762	Chr05	27.158	27.195	0.038	15	4	3	399.989	106.664	79.998
Bin763	Chr05	27.195	27.217	0.021	16	2	5	749.66	93.708	234.269			Y
Bin764	Chr05	27.217	27.257	0.041	38	2	1	936.145	49.271	24.635
Bin765	Chr05	27.257	27.387	0.13	56	1	1	431.025	7.697	7.697
Bin766	Chr05	27.387	27.479	0.091	34	3	1	372.419	32.861	10.954
Bin767	Chr05	27.479	27.647	0.168	69	1	2	409.916	5.941	11.882
Bin768	Chr05	27.647	27.841	0.194	80	3	3	411.898	15.446	15.446
Bin769	Chr05	27.841	27.962	0.121	126	12	2	1038.83	98.936	16.489
Bin770	Chr05	27.962	27.988	0.026	16	1	2	622.278	38.892	77.785
Bin771	Chr05	27.988	28.1	0.112	57	7	1	507.727	62.352	8.907
Bin772	Chr05	28.1	28.135	0.034	15	2	3	438.084	58.411	87.617
Bin773	Chr05	28.135	28.233	0.098	33	3	2	336.08	30.553	20.368
Bin774	Chr05	28.233	28.35	0.117	26	6	1	221.491	51.113	8.519
Bin775	Chr05	28.35	28.587	0.237	78	3	5	329.537	12.674	21.124
Bin776	Chr05	28.587	29.068	0.482	250	0	9	519.185	0	18.691
Bin777	Chr06	0	0.153	0.153	125	6	5	819.044	39.314	32.762
Bin778	Chr06	0.153	0.205	0.052	28	6	3	539.302	115.565	57.782
Bin779	Chr06	0.205	0.296	0.091	36	8	4	394.984	87.774	43.887
Bin780	Chr06	0.296	0.364	0.069	32	4	6	465.909	58.239	87.358
Bin781	Chr06	0.364	0.44	0.075	36	6	2	478.832	79.805	26.602
Bin782	Chr06	0.44	0.488	0.049	27	3	1	555.636	61.737	20.579
Bin783	Chr06	0.488	0.651	0.163	56	7	4	343.617	42.952	24.544
Bin784	Chr06	0.651	0.678	0.027	15	6	1	552.466	220.986	36.831		Y
Bin785	Chr06	0.678	0.908	0.229	149	7	4	649.945	30.534	17.448
Bin786	Chr06	0.908	1.05	0.142	83	6	1	582.505	42.109	7.018
Bin787	Chr06	1.05	1.267	0.217	87	12	4	400.258	55.208	18.403
Bin788	Chr06	1.267	1.298	0.031	15	5	8	486.066	162.022	259.235			Y
Bin789	Chr06	1.298	1.356	0.058	27	2	3	464.612	34.416	51.624
Bin790	Chr06	1.356	1.428	0.072	61	5	6	848.224	69.527	83.432
Bin791	Chr06	1.428	1.506	0.077	42	6	0	542.559	77.508	0
Bin792	Chr06	1.506	1.557	0.051	36	5	4	705.993	98.055	78.444
Bin793	Chr06	1.557	1.71	0.154	64	14	3	416.198	91.043	19.509
Bin794	Chr06	1.71	1.766	0.056	20	4	2	358.622	71.724	35.862
Bin795	Chr06	1.766	1.915	0.149	74	15	14	496.874	100.718	94.003
Bin796	Chr06	1.915	2.001	0.086	43	6	1	499.019	69.631	11.605
Bin797	Chr06	2.001	2.03	0.029	23	6	4	797.448	208.03	138.687
Bin798	Chr06	2.03	2.126	0.096	53	15	8	550.381	155.768	83.076
Bin799	Chr06	2.126	2.319	0.193	104	23	10	539.531	119.319	51.878
Bin800	Chr06	2.319	2.447	0.128	45	20	19	350.948	155.977	148.178
Bin801	Chr06	2.447	2.821	0.374	208	31	22	556.288	82.908	58.838
Bin802	Chr06	2.821	2.998	0.177	58	12	8	328.469	67.959	45.306
Bin803	Chr06	2.998	3.082	0.084	50	13	16	594.092	154.464	190.11			Y
Bin804	Chr06	3.082	3.333	0.251	106	31	37	422.691	123.617	147.543
Bin805	Chr06	3.333	3.506	0.173	114	3	17	659.341	17.351	98.323
Bin806	Chr06	3.506	3.791	0.285	175	3	8	613.514	10.517	28.046
Bin807	Chr06	3.791	4.221	0.43	304	5	6	707.151	11.631	13.957
Bin808	Chr06	4.221	4.738	0.517	396	43	24	766.49	83.23	46.454
Bin809	Chr06	4.738	4.869	0.132	86	17	3	653.495	129.179	22.796
Bin810	Chr06	4.869	5.001	0.131	110	20	6	837.062	152.193	45.658
Bin811	Chr06	5.001	5.108	0.108	76	4	8	705.467	37.13	74.26
Bin812	Chr06	5.108	5.85	0.741	503	5	12	678.373	6.743	16.184
Bin813	Chr06	5.85	5.911	0.061	35	9	10	570.692	146.749	163.055
Bin814	Chr06	5.911	5.999	0.088	73	0	4	827.111	0	45.321
Bin815	Chr06	5.999	6.025	0.025	28	6	4	1103.93	236.556	157.704	Y	Y
Bin816	Chr06	6.025	6.147	0.122	92	4	6	754.315	32.796	49.194
Bin817	Chr06	6.147	6.187	0.04	28	1	2	691.905	24.711	49.422
Bin818	Chr06	6.187	6.336	0.149	113	11	9	757.449	73.734	60.328
Bin819	Chr06	6.336	6.486	0.15	93	17	6	620.583	113.44	40.038
Bin820	Chr06	6.486	6.506	0.02	17	7	4	867.834	357.343	204.196		Y	Y
Bin821	Chr06	6.506	6.557	0.051	26	9	5	511.449	177.04	98.355
Bin822	Chr06	6.557	6.843	0.286	282	8	10	985.043	27.944	34.931
Bin823	Chr06	6.843	6.992	0.149	120	4	7	804.802	26.827	46.947
Bin824	Chr06	6.992	7.096	0.104	76	17	14	733.917	164.166	135.195
Bin825	Chr06	7.096	7.185	0.09	47	14	7	524.893	156.351	78.176
Bin826	Chr06	7.185	7.363	0.178	175	15	8	981.839	84.158	44.884
Bin827	Chr06	7.363	8.459	1.096	810	74	52	739.171	67.529	47.453
Bin828	Chr06	8.459	8.935	0.476	309	6	7	648.843	12.599	14.699
Bin829	Chr06	8.935	9.239	0.303	242	3	5	797.685	9.889	16.481
Bin830	Chr06	9.239	9.424	0.185	104	12	9	562.923	64.953	48.714
Bin831	Chr06	9.424	9.916	0.492	275	11	6	558.781	22.351	12.192
Bin832	Chr06	9.916	10.129	0.213	155	11	24	726.526	51.56	112.494
Bin833	Chr06	10.129	10.503	0.374	200	16	12	534.418	42.753	32.065
Bin834	Chr06	10.503	12.626	2.123	1312	3	13	617.967	1.413	6.123
Bin835	Chr06	12.626	12.765	0.138	85	3	18	614.415	21.685	130.111
Bin836	Chr06	12.765	13.077	0.312	145	5	15	464.401	16.014	48.042
Bin837	Chr06	13.077	13.646	0.569	182	4	23	319.588	7.024	40.388
Bin838	Chr06	13.646	13.77	0.123	24	9	37	194.721	73.021	300.196			Y
Bin839	Chr06	13.77	14.251	0.482	46	10	24	95.523	20.766	49.838
Bin840	Chr06	14.251	14.494	0.243	66	0	0	271.864	0	0
Bin841	Chr06	14.494	14.822	0.328	28	4	16	85.342	12.192	48.767
Bin842	Chr06	14.822	14.877	0.055	24	1	1	439.166	18.299	18.299
Bin843	Chr06	14.877	15.316	0.439	187	7	7	425.956	15.945	15.945
Bin844	Chr06	15.316	16.026	0.71	294	0	0	414.111	0	0
Bin845	Chr06	16.026	16.952	0.927	591	1	2	637.858	1.079	2.159
Bin846	Chr06	16.952	18.555	1.603	742	1	3	462.959	0.624	1.872
Bin847	Chr06	18.555	18.666	0.111	23	4	6	207.88	36.153	54.229
Bin848	Chr06	18.666	18.949	0.283	181	10	7	639.348	35.323	24.726
Bin849	Chr06	18.949	19.044	0.096	65	6	6	679.071	62.683	62.683
Bin850	Chr06	19.044	19.288	0.244	165	6	4	676.659	24.606	16.404
Bin851	Chr06	19.288	19.335	0.046	53	13	6	1144.61	280.753	129.578	Y	Y
Bin852	Chr06	19.335	19.443	0.108	108	12	10	997.727	110.859	92.382
Bin853	Chr06	19.443	19.538	0.095	75	2	1	792.251	21.127	10.563
Bin854	Chr06	19.538	19.747	0.209	108	5	6	515.91	23.885	28.662
Bin855	Chr06	19.747	19.8	0.053	68	3	1	1286.59	56.761	18.92	Y
Bin856	Chr06	19.8	19.865	0.066	19	20	1	289.193	304.414	15.221		Y
Bin857	Chr06	19.865	19.995	0.129	89	4	0	688.583	30.948	0
Bin858	Chr06	19.995	20.225	0.23	162	8	3	704.513	34.791	13.047
Bin859	Chr06	20.225	20.323	0.098	105	7	10	1069.11	71.274	101.82
Bin860	Chr06	20.323	20.478	0.155	124	5	12	798.671	32.204	77.291
Bin861	Chr06	20.478	20.678	0.2	116	17	6	579.478	84.924	29.973
Bin862	Chr06	20.678	21.058	0.38	257	24	8	676.136	63.141	21.047
Bin863	Chr06	21.058	21.072	0.014	19	8	11	1357.34	571.51	785.827	Y	Y	Y
Bin864	Chr06	21.072	21.179	0.107	67	4	7	625.525	37.345	65.353
Bin865	Chr06	21.179	21.733	0.554	309	34	11	558.191	61.419	19.871
Bin866	Chr06	21.733	22.037	0.304	182	18	8	599.42	59.283	26.348
Bin867	Chr06	22.037	22.075	0.038	33	6	7	863.467	156.994	183.16			Y
Bin868	Chr06	22.075	22.097	0.022	11	1	4	508.576	46.234	184.937			Y
Bin869	Chr06	22.097	22.203	0.107	85	14	3	796.663	131.215	28.118
Bin870	Chr06	22.203	22.569	0.366	226	18	3	617.62	49.191	8.198
Bin871	Chr06	22.569	22.684	0.115	72	2	4	627.068	17.419	34.837
Bin872	Chr06	22.684	22.914	0.23	142	11	10	617.01	47.797	43.451
Bin873	Chr06	22.914	23.284	0.37	215	24	6	580.789	64.832	16.208
Bin874	Chr06	23.284	23.666	0.382	187	16	7	489.884	41.915	18.338
Bin875	Chr06	23.666	23.849	0.183	88	4	2	481.577	21.89	10.945
Bin876	Chr06	23.849	23.866	0.018	18	7	13	1014.83	394.655	732.931		Y	Y
Bin877	Chr06	23.866	24.033	0.167	86	8	4	515.956	47.996	23.998
Bin878	Chr06	24.033	24.424	0.391	286	3	3	731.894	7.677	7.677
Bin879	Chr06	24.424	24.506	0.082	100	6	9	1216.96	73.018	109.526	Y
Bin880	Chr06	24.506	24.786	0.28	194	8	11	692.936	28.575	39.29
Bin881	Chr06	24.786	24.917	0.131	98	10	20	750.038	76.535	153.069
Bin882	Chr06	24.917	25.005	0.088	62	4	14	705.427	45.511	159.29
Bin883	Chr06	25.005	25.319	0.314	228	0	11	725.856	0	35.019
Bin884	Chr06	25.319	26.252	0.933	583	16	12	624.772	17.146	12.86
Bin885	Chr06	26.252	26.688	0.436	280	3	11	642.252	6.881	25.231
Bin886	Chr06	26.688	26.74	0.052	21	3	4	401.23	57.319	76.425
Bin887	Chr06	26.74	26.883	0.143	42	0	5	293.12	0	34.895
Bin888	Chr06	26.883	26.941	0.058	20	2	9	346.753	34.675	156.039
Bin889	Chr06	26.941	27.228	0.287	109	6	8	380.379	20.938	27.918
Bin890	Chr06	27.228	27.371	0.144	55	3	7	382.987	20.89	48.744
Bin891	Chr06	27.371	27.4	0.029	16	5	3	558.308	174.471	104.683
Bin892	Chr06	27.4	27.45	0.05	33	5	2	658.538	99.778	39.911
Bin893	Chr06	27.45	27.555	0.105	84	14	9	801.886	133.648	85.916
Bin894	Chr06	27.555	27.604	0.049	14	0	1	285.493	0	20.392
Bin895	Chr06	27.604	27.686	0.082	54	9	3	657.438	109.573	36.524
Bin896	Chr06	27.686	27.744	0.058	13	4	4	224.583	69.103	69.103
Bin897	Chr06	27.744	27.796	0.052	28	1	0	539.219	19.258	0
Bin898	Chr06	27.796	27.91	0.114	104	6	1	909.687	52.482	8.747
Bin899	Chr06	27.91	28.074	0.164	58	1	6	354.601	6.114	36.683
Bin900	Chr06	28.074	28.393	0.32	170	6	7	531.697	18.766	21.893
Bin901	Chr06	28.393	28.56	0.167	112	0	9	671.411	0	53.953
Bin902	Chr06	28.56	29.247	0.687	300	0	16	436.73	0	23.292
Bin903	Chr07	0	0.55	0.55	379	52	11	688.857	94.513	19.993
Bin904	Chr07	0.55	0.624	0.073	59	24	6	802.841	326.579	81.645		Y
Bin905	Chr07	0.624	0.694	0.07	60	6	3	851.148	85.115	42.557
Bin906	Chr07	0.694	0.754	0.06	69	11	4	1158.94	184.759	67.185	Y
Bin907	Chr07	0.754	0.9	0.146	63	9	2	431.883	61.698	13.711
Bin908	Chr07	0.9	1.153	0.253	108	1	4	426.648	3.95	15.802
Bin909	Chr07	1.153	1.279	0.126	76	17	4	603.103	134.905	31.742
Bin910	Chr07	1.279	1.634	0.355	277	27	5	779.434	75.974	14.069
Bin911	Chr07	1.634	1.648	0.014	18	15	6	1276.32	1063.6	425.441	Y	Y	Y
Bin912	Chr07	1.648	1.995	0.347	240	38	1	692.569	109.657	2.886
Bin913	Chr07	1.995	2.058	0.063	61	10	5	963.711	157.985	78.993
Bin914	Chr07	2.058	2.118	0.06	39	7	3	648.811	116.453	49.909
Bin915	Chr07	2.118	2.149	0.031	31	12	4	995.792	385.468	128.489		Y
Bin916	Chr07	2.149	2.188	0.038	21	5	7	547.331	130.317	182.444			Y
Bin917	Chr07	2.188	2.788	0.601	394	4	3	655.865	6.659	4.994
Bin918	Chr07	2.788	3.066	0.278	99	13	7	356	46.747	25.172
Bin919	Chr07	3.067	3.082	0.015	33	13	4	2193.42	864.074	265.869	Y	Y	Y
Bin920	Chr07	3.082	3.193	0.111	119	2	4	1069.79	17.98	35.959
Bin921	Chr07	3.193	3.314	0.121	127	2	1	1051.05	16.552	8.276
Bin922	Chr07	3.314	3.394	0.08	50	1	3	624.703	12.494	37.482
Bin923	Chr07	3.394	3.763	0.37	310	0	2	838.209	0	5.408
Bin924	Chr07	3.763	4.628	0.865	642	4	5	742.544	4.626	5.783
Bin925	Chr07	4.628	5.403	0.774	633	7	8	817.347	9.039	10.33
Bin926	Chr07	5.403	6.063	0.66	353	26	7	534.806	39.391	10.605
Bin927	Chr07	6.063	6.347	0.284	184	5	9	647.233	17.588	31.658
Bin928	Chr07	6.347	6.512	0.165	79	4	3	479.038	24.255	18.191
Bin929	Chr07	6.512	6.58	0.068	40	5	3	584.975	73.122	43.873
Bin930	Chr07	6.58	6.638	0.058	29	1	1	498.719	17.197	17.197
Bin931	Chr07	6.638	6.731	0.093	54	14	12	582.248	150.953	129.388
Bin932	Chr07	6.731	7.089	0.358	108	1	3	301.921	2.796	8.387
Bin933	Chr07	7.089	7.566	0.478	263	2	3	550.584	4.187	6.28
Bin934	Chr07	7.566	7.755	0.188	140	6	3	744.016	31.886	15.943
Bin935	Chr07	7.755	8.286	0.532	290	3	4	545.292	5.641	7.521
Bin936	Chr07	8.286	8.47	0.183	113	5	5	617.142	27.307	27.307
Bin937	Chr07	8.47	8.558	0.089	54	6	2	608.835	67.648	22.549
Bin938	Chr07	8.558	9.05	0.492	213	18	5	432.956	36.588	10.163
Bin939	Chr07	9.05	11.579	2.528	1010	7	6	399.458	2.769	2.373
Bin940	Chr07	11.579	12.061	0.482	99	6	10	205.358	12.446	20.743
Bin941	Chr07	12.061	14.118	2.057	1030	3	7	500.746	1.458	3.403
Bin942	Chr07	14.118	15.338	1.221	551	1	9	451.357	0.819	7.372
Bin943	Chr07	15.338	15.625	0.287	120	8	16	418.771	27.918	55.836
Bin944	Chr07	15.625	15.662	0.037	31	7	1	841.248	189.959	27.137
Bin945	Chr07	15.662	16.035	0.373	261	16	9	700.197	42.924	24.145
Bin946	Chr07	16.035	16.411	0.377	222	31	9	589.436	82.309	23.896
Bin947	Chr07	16.411	16.868	0.457	236	6	7	516.417	13.129	15.317
Bin948	Chr07	16.868	16.882	0.014	14	10	3	1000.43	714.592	214.378		Y	Y
Bin949	Chr07	16.882	16.921	0.038	25	12	5	649.806	311.907	129.961		Y
Bin950	Chr07	16.921	17.042	0.122	105	4	0	863.011	32.877	0
Bin951	Chr07	17.042	17.199	0.156	125	4	5	799.171	25.573	31.967
Bin952	Chr07	17.199	17.244	0.046	45	10	10	986.929	219.317	219.317		Y	Y
Bin953	Chr07	17.244	17.571	0.326	211	26	7	646.876	79.71	21.46
Bin954	Chr07	17.571	18.032	0.461	347	30	1	751.911	65.007	2.167
Bin955	Chr07	18.032	18.251	0.219	205	15	5	937.481	68.596	22.865
Bin956	Chr07	18.251	18.464	0.213	176	4	2	826.92	18.794	9.397
Bin957	Chr07	18.464	18.737	0.273	222	3	4	813.172	10.989	14.652
Bin958	Chr07	18.737	19.029	0.292	196	3	8	670.326	10.26	27.36
Bin959	Chr07	19.029	19.322	0.293	136	21	15	464.308	71.695	51.21
Bin960	Chr07	19.322	19.436	0.114	134	3	1	1171.26	26.222	8.741	Y
Bin961	Chr07	19.436	19.591	0.155	138	4	3	890.15	25.801	19.351
Bin962	Chr07	19.591	20.191	0.6	285	8	3	474.974	13.333	5
Bin963	Chr07	20.191	20.206	0.014	21	5	3	1472.03	350.484	210.29	Y	Y	Y
Bin964	Chr07	20.206	20.426	0.22	31	1	3	140.906	4.545	13.636
Bin965	Chr07	20.426	20.625	0.199	134	8	0	671.878	40.112	0
Bin966	Chr07	20.625	20.76	0.135	83	15	4	613.261	110.83	29.555
Bin967	Chr07	20.76	20.906	0.145	87	0	5	598.168	0	34.377
Bin968	Chr07	20.906	21.107	0.201	139	2	3	692.083	9.958	14.937
Bin969	Chr07	21.107	21.37	0.263	206	6	3	782.407	22.789	11.394
Bin970	Chr07	21.37	21.583	0.213	158	5	8	741.095	23.452	37.524
Bin971	Chr07	21.583	21.9	0.317	138	1	1	435.175	3.153	3.153
Bin972	Chr07	21.9	22.411	0.511	312	1	6	610.447	1.957	11.739
Bin973	Chr07	22.411	22.849	0.438	269	4	3	614.781	9.142	6.856
Bin974	Chr07	22.849	23.3	0.451	235	8	1	521.499	17.753	2.219
Bin975	Chr07	23.3	23.471	0.172	134	24	5	779.518	139.615	29.087
Bin976	Chr07	23.471	23.704	0.233	167	5	4	717.379	21.478	17.183
Bin977	Chr07	23.704	23.734	0.029	18	3	4	615.637	102.606	136.808
Bin978	Chr07	23.734	23.765	0.032	31	1	1	978.35	31.56	31.56
Bin979	Chr07	23.765	23.821	0.056	32	6	2	573.528	107.537	35.846
Bin980	Chr07	23.821	23.876	0.055	42	1	5	765.027	18.215	91.075
Bin981	Chr07	23.876	24.123	0.247	214	0	3	866.32	0	12.145
Bin982	Chr07	24.123	24.271	0.148	95	1	2	640.892	6.746	13.492
Bin983	Chr07	24.271	24.303	0.031	18	1	9	571.537	31.752	285.769			Y
Bin984	Chr07	24.303	24.569	0.266	189	0	2	710.524	0	7.519
Bin985	Chr07	24.569	24.781	0.212	109	1	4	514.212	4.718	18.87
Bin986	Chr07	24.781	24.933	0.152	69	6	11	453.631	39.446	72.318
Bin987	Chr07	24.933	24.96	0.028	4	5	5	144.66	180.825	180.825			Y
Bin988	Chr07	24.96	25.184	0.223	148	6	6	663.252	26.889	26.889
Bin989	Chr07	25.184	25.225	0.042	19	8	8	455.745	191.893	191.893			Y
Bin990	Chr07	25.225	25.589	0.364	210	27	15	577.132	74.203	41.224
Bin991	Chr07	25.589	25.927	0.338	214	38	14	632.664	112.342	41.389
Bin992	Chr07	25.927	26.357	0.43	221	7	5	514.445	16.295	11.639
Bin993	Chr07	26.357	26.371	0.014	11	3	6	800.699	218.372	436.745		Y	Y
Bin994	Chr07	26.371	26.659	0.288	186	12	28	645.674	41.656	97.198
Bin995	Chr07	26.659	26.896	0.238	164	0	5	690.346	0	21.047
Bin996	Chr07	26.896	26.978	0.082	49	0	4	597.874	0	48.806
Bin997	Chr07	26.978	27.15	0.172	71	0	10	413.927	0	58.3
Bin998	Chr07	27.15	27.223	0.073	68	3	23	927.151	40.904	313.595			Y
Bin999	Chr07	27.223	27.584	0.361	168	1	6	465.857	2.773	16.638
Bin1000	Chr07	27.584	28.55	0.966	446	0	23	461.792	0	23.814
Bin1001	Chr08	0	0.352	0.352	234	7	7	664.488	19.878	19.878
Bin1002	Chr08	0.352	0.372	0.02	4	0	2	200.481	0	100.241
Bin1003	Chr08	0.372	0.403	0.031	11	1	3	353.198	32.109	96.327
Bin1004	Chr08	0.403	0.541	0.137	57	0	2	414.929	0	14.559
Bin1005	Chr08	0.541	0.602	0.061	25	2	2	410.341	32.827	32.827
Bin1006	Chr08	0.602	0.719	0.118	73	3	1	620.59	25.504	8.501
Bin1007	Chr08	0.719	0.87	0.151	71	3	4	471.491	19.922	26.563
Bin1008	Chr08	0.87	0.917	0.047	31	5	3	655.46	105.719	63.432
Bin1009	Chr08	0.917	0.941	0.023	10	5	5	426.33	213.165	213.165			Y
Bin1010	Chr08	0.941	1.747	0.806	450	0	4	558.11	0	4.961
Bin1011	Chr08	1.747	2.056	0.309	206	2	15	665.876	6.465	48.486
Bin1012	Chr08	2.056	2.533	0.477	206	22	21	431.641	46.098	44.002
Bin1013	Chr08	2.533	2.579	0.046	23	5	6	500.609	108.828	130.594
Bin1014	Chr08	2.579	3.348	0.769	493	8	5	641.07	10.403	6.502
Bin1015	Chr08	3.348	3.354	0.006	0	5	9	0	840.195	1512.35		Y	Y
Bin1016	Chr08	3.354	3.389	0.035	9	6	6	258.844	172.563	172.563			Y
Bin1017	Chr08	3.389	3.533	0.143	129	14	5	899.701	97.642	34.872
Bin1018	Chr08	3.533	3.754	0.221	119	19	7	537.511	85.821	31.618
Bin1019	Chr08	3.754	3.946	0.192	191	9	9	994.455	46.859	46.859
Bin1020	Chr08	3.946	4.337	0.391	207	25	11	528.788	63.863	28.1
Bin1021	Chr08	4.337	4.363	0.026	16	11	6	618.095	424.94	231.786		Y	Y
Bin1022	Chr08	4.363	4.618	0.255	183	24	7	718.346	94.209	27.478
Bin1023	Chr08	4.618	4.684	0.065	46	13	3	702.666	198.579	45.826
Bin1024	Chr08	4.684	4.976	0.292	226	29	5	772.938	99.182	17.1
Bin1025	Chr08	4.976	5.013	0.037	18	8	9	491.012	218.227	245.506		Y	Y
Bin1026	Chr08	5.013	5.048	0.035	44	9	7	1251.07	255.9	199.033	Y	Y	Y
Bin1027	Chr08	5.048	5.211	0.164	103	14	15	629.611	85.578	91.691
Bin1028	Chr08	5.211	5.62	0.409	268	20	13	655.444	48.914	31.794
Bin1029	Chr08	5.62	6.073	0.453	19	19	10	41.983	41.983	22.096
Bin1030	Chr08	6.073	6.416	0.344	87	4	6	253.173	11.64	17.46
Bin1031	Chr08	6.416	6.492	0.075	3	6	5	39.923	79.846	66.538
Bin1032	Chr08	6.492	7.173	0.682	202	0	1	296.243	0	1.467
Bin1033	Chr08	7.173	7.206	0.032	25	2	5	774.21	61.937	154.842
Bin1034	Chr08	7.206	7.236	0.031	34	7	10	1113.73	229.298	327.568	Y	Y	Y
Bin1035	Chr08	7.236	7.459	0.223	129	21	14	578.162	94.119	62.746
Bin1036	Chr08	7.459	7.541	0.081	15	12	6	184.695	147.756	73.878
Bin1037	Chr08	7.541	7.84	0.299	241	29	9	805.675	96.948	30.087
Bin1038	Chr08	7.84	7.886	0.046	28	7	10	606.074	151.518	216.455			Y
Bin1039	Chr08	7.886	7.894	0.008	3	7	4	387.247	903.576	516.329		Y	Y
Bin1040	Chr08	7.894	8.17	0.276	197	7	4	712.913	25.332	14.475
Bin1041	Chr08	8.17	8.198	0.028	3	19	5	108.491	687.111	180.819		Y	Y
Bin1042	Chr08	8.198	8.383	0.185	96	8	10	517.774	43.148	53.935
Bin1043	Chr08	8.383	8.415	0.032	4	7	14	125.447	219.532	439.064		Y	Y
Bin1044	Chr08	8.415	8.803	0.388	150	1	4	386.4	2.576	10.304
Bin1045	Chr08	8.803	9.315	0.512	332	2	3	648.083	3.904	5.856
Bin1046	Chr08	9.315	9.645	0.329	183	2	7	555.728	6.074	21.257
Bin1047	Chr08	9.645	12.517	2.872	762	0	4	265.313	0	1.393
Bin1048	Chr08	12.517	12.947	0.43	154	1	6	358.415	2.327	13.964
Bin1049	Chr08	12.947	13.31	0.363	143	1	7	393.598	2.752	19.267
Bin1050	Chr08	13.31	13.758	0.448	362	2	14	807.542	4.462	31.231
Bin1051	Chr08	13.758	14.08	0.322	221	3	2	686.201	9.315	6.21
Bin1052	Chr08	14.08	14.156	0.076	15	4	4	198.117	52.831	52.831
Bin1053	Chr08	14.156	14.533	0.377	130	4	16	345.083	10.618	42.472
Bin1054	Chr08	14.533	14.664	0.131	64	4	5	488.359	30.522	38.153
Bin1055	Chr08	14.664	14.674	0.011	3	3	7	279.096	279.096	651.223		Y	Y
Bin1056	Chr08	14.674	14.714	0.039	27	5	3	687.846	127.379	76.427
Bin1057	Chr08	14.714	14.872	0.158	62	7	7	391.182	44.166	44.166
Bin1058	Chr08	14.872	14.926	0.054	44	6	16	810.164	110.477	294.605			Y
Bin1059	Chr08	14.926	15.502	0.575	175	11	5	304.101	19.115	8.689
Bin1060	Chr08	15.502	15.692	0.19	47	16	10	247.041	84.099	52.562
Bin1061	Chr08	15.692	15.839	0.146	86	4	2	587.412	27.321	13.661
Bin1062	Chr08	15.839	15.874	0.035	13	16	5	371.652	457.417	142.943		Y
Bin1063	Chr08	15.874	16.021	0.148	115	3	1	777.857	20.292	6.764
Bin1064	Chr08	16.021	16.495	0.474	223	12	3	470.497	25.318	6.33
Bin1065	Chr08	16.495	16.928	0.432	252	23	7	583.132	53.222	16.198
Bin1066	Chr08	16.928	16.991	0.064	47	12	7	736.389	188.014	109.675
Bin1067	Chr08	16.991	17	0.009	9	3	3	986.518	328.839	328.839		Y	Y
Bin1068	Chr08	17	17.078	0.077	54	8	8	697.656	103.357	103.357
Bin1069	Chr08	17.078	17.563	0.485	382	23	5	787.629	47.423	10.309
Bin1070	Chr08	17.563	17.848	0.286	279	4	5	977.021	14.007	17.509
Bin1071	Chr08	17.848	17.911	0.063	28	8	8	447.013	127.718	127.718
Bin1072	Chr08	17.911	18.328	0.417	275	55	8	659.502	131.9	19.186
Bin1073	Chr08	18.328	18.435	0.107	52	17	13	485.546	158.736	121.386
Bin1074	Chr08	18.435	18.484	0.049	22	4	2	453.412	82.439	41.219
Bin1075	Chr08	18.484	18.507	0.023	19	4	3	822.297	173.115	129.836
Bin1076	Chr08	18.507	18.805	0.298	193	20	7	646.805	67.026	23.459
Bin1077	Chr08	18.805	18.88	0.075	56	8	6	751.204	107.315	80.486
Bin1078	Chr08	18.88	18.936	0.056	45	6	5	796.827	106.244	88.536
Bin1079	Chr08	18.936	18.953	0.017	4	2	10	232.437	116.218	581.091			Y
Bin1080	Chr08	18.953	19.288	0.335	276	3	7	824.365	8.96	20.908
Bin1081	Chr08	19.288	19.856	0.568	416	5	5	732.556	8.805	8.805
Bin1082	Chr08	19.856	20.206	0.35	192	0	3	548.664	0	8.573
Bin1083	Chr08	20.206	20.764	0.558	458	0	4	820.471	0	7.166
Bin1084	Chr08	20.764	21.135	0.371	236	2	5	636.417	5.393	13.483
Bin1085	Chr08	21.135	21.809	0.674	457	6	3	678.308	8.906	4.453
Bin1086	Chr08	21.809	22.226	0.418	339	5	4	811.657	11.971	9.577
Bin1087	Chr08	22.226	22.44	0.214	157	8	2	734.885	37.446	9.362
Bin1088	Chr08	22.44	22.92	0.48	374	4	2	779.943	8.342	4.171
Bin1089	Chr08	22.92	22.993	0.073	94	10	4	1287.51	136.969	54.788	Y
Bin1090	Chr08	22.993	23.076	0.083	51	9	2	611.995	107.999	24
Bin1091	Chr08	23.076	23.123	0.047	35	9	3	743.084	191.079	63.693
Bin1092	Chr08	23.123	23.286	0.163	93	8	2	569.382	48.979	12.245
Bin1093	Chr08	23.286	23.632	0.345	275	7	7	796.194	20.267	20.267
Bin1094	Chr08	23.632	23.773	0.141	69	5	4	488.309	35.385	28.308
Bin1095	Chr08	23.773	24.077	0.304	186	3	5	612.691	9.882	16.47
Bin1096	Chr08	24.077	24.29	0.213	112	8	8	524.929	37.495	37.495
Bin1097	Chr08	24.29	24.332	0.042	20	0	3	476.338	0	71.451
Bin1098	Chr08	24.332	24.415	0.083	30	3	2	362.196	36.22	24.146
Bin1099	Chr08	24.415	24.497	0.082	46	8	2	562.898	97.895	24.474
Bin1100	Chr08	24.497	24.594	0.098	81	8	4	830.641	82.039	41.019
Bin1101	Chr08	24.594	24.656	0.062	22	3	3	357.172	48.705	48.705
Bin1102	Chr08	24.656	24.783	0.128	102	2	4	799.129	15.669	31.338
Bin1103	Chr08	24.783	24.982	0.199	124	7	4	623.031	35.171	20.098
Bin1104	Chr08	24.982	25.008	0.025	8	6	3	313.861	235.396	117.698		Y
Bin1105	Chr08	25.008	25.14	0.132	88	6	3	667.916	45.54	22.77
Bin1106	Chr08	25.14	25.189	0.05	35	8	2	701.937	160.443	40.111
Bin1107	Chr08	25.189	25.366	0.176	124	1	3	702.856	5.668	17.005
Bin1108	Chr08	25.366	25.434	0.068	61	5	2	890.745	73.012	29.205
Bin1109	Chr08	25.434	25.519	0.084	9	4	3	106.86	47.494	35.62
Bin1110	Chr08	25.519	25.656	0.138	96	1	2	697.837	7.269	14.538
Bin1111	Chr08	25.656	25.772	0.116	52	3	6	449.636	25.941	51.881
Bin1112	Chr08	25.772	26.192	0.42	181	2	8	430.874	4.761	19.044
Bin1113	Chr09	0	0.444	0.444	212	16	10	477.865	36.065	22.541
Bin1114	Chr09	0.444	0.524	0.081	56	17	14	693.172	210.427	173.293			Y
Bin1115	Chr09	0.524	0.639	0.114	88	4	3	769.567	34.98	26.235
Bin1116	Chr09	0.639	0.722	0.083	33	11	13	396.563	132.188	156.222
Bin1117	Chr09	0.722	0.882	0.16	127	4	7	792.349	24.956	43.673
Bin1118	Chr09	0.882	0.956	0.074	41	18	21	556.143	244.16	284.854		Y	Y
Bin1119	Chr09	0.956	1.021	0.065	21	24	44	322.383	368.437	675.468		Y	Y
Bin1120	Chr09	1.021	2.302	1.281	474	5	9	369.98	3.903	7.025
Bin1121	Chr09	2.302	2.43	0.128	37	19	18	288.932	148.37	140.561
Bin1122	Chr09	2.43	3.047	0.617	126	3	0	204.376	4.866	0
Bin1123	Chr09	3.047	3.054	0.008	1	9	12	133.085	1197.76	1597.02		Y	Y
Bin1124	Chr09	3.054	4.295	1.241	567	0	0	456.98	0	0
Bin1125	Chr09	4.295	4.375	0.08	73	15	20	911.133	187.219	249.626			Y
Bin1126	Chr09	4.375	4.868	0.493	177	17	20	359.324	34.511	40.602
Bin1127	Chr09	4.868	5.795	0.927	527	25	6	568.209	26.955	6.469
Bin1128	Chr09	5.795	6.066	0.271	142	23	16	524.921	85.022	59.146
Bin1129	Chr09	6.066	6.985	0.919	352	38	28	383.017	41.348	30.467
Bin1130	Chr09	6.985	7.008	0.023	22	0	9	970.274	0	396.93			Y
Bin1131	Chr09	7.008	7.058	0.05	13	4	14	258.383	79.502	278.258			Y
Bin1132	Chr09	7.058	7.133	0.075	15	3	8	199.089	39.818	106.181
Bin1133	Chr09	7.133	7.333	0.2	101	2	8	505.457	10.009	40.036
Bin1134	Chr09	7.333	7.371	0.038	27	9	10	719.463	239.821	266.468		Y	Y
Bin1135	Chr09	7.371	8.345	0.974	425	38	11	436.263	39.007	11.292
Bin1136	Chr09	8.345	8.361	0.016	2	8	14	121.618	486.47	851.323		Y	Y
Bin1137	Chr09	8.361	8.483	0.122	73	3	42	599.915	24.654	345.156			Y
Bin1138	Chr09	8.483	8.604	0.122	57	7	30	468.742	57.565	246.706			Y
Bin1139	Chr09	8.604	9.178	0.573	166	27	32	289.536	47.093	55.814
Bin1140	Chr09	9.178	9.415	0.237	55	17	24	232.084	71.735	101.273
Bin1141	Chr09	9.415	9.686	0.271	125	3	32	460.488	11.052	117.885
Bin1142	Chr09	9.686	9.879	0.192	153	8	45	795.053	41.571	233.839			Y
Bin1143	Chr09	9.879	9.942	0.063	28	6	26	443.571	95.051	411.888			Y
Bin1144	Chr09	9.942	10.127	0.185	74	15	48	400.433	81.169	259.74			Y
Bin1145	Chr09	10.127	10.571	0.444	217	31	4	488.546	69.792	9.005
Bin1146	Chr09	10.571	10.626	0.055	20	8	6	362.07	144.828	108.621
Bin1147	Chr09	10.626	10.636	0.01	13	1	4	1358.41	104.493	417.973	Y		Y
Bin1148	Chr09	10.636	10.651	0.015	16	4	7	1054.51	263.626	461.346		Y	Y
Bin1149	Chr09	10.651	11.027	0.376	268	5	11	713.111	13.304	29.269
Bin1150	Chr09	11.027	11.111	0.084	53	17	26	628.894	201.721	308.514			Y
Bin1151	Chr09	11.111	11.21	0.099	46	6	7	462.581	60.337	70.393
Bin1152	Chr09	11.21	11.723	0.513	285	9	9	556.059	17.56	17.56
Bin1153	Chr09	11.723	13.482	1.76	872	65	12	495.588	36.942	6.82
Bin1154	Chr09	13.482	14.577	1.095	884	0	10	807.607	0	9.136
Bin1155	Chr09	14.577	15.269	0.692	577	58	7	834.2	83.854	10.12
Bin1156	Chr09	15.269	15.805	0.537	477	69	7	888.925	128.587	13.045
Bin1157	Chr09	15.805	16.032	0.227	185	29	11	816.773	128.035	48.565
Bin1158	Chr09	16.032	16.314	0.283	175	7	9	619.206	24.768	31.845
Bin1159	Chr09	16.314	16.753	0.438	254	16	7	579.376	36.496	15.967
Bin1160	Chr09	16.753	16.982	0.23	159	17	5	692.358	74.026	21.772
Bin1161	Chr09	16.982	17.016	0.034	37	19	8	1089.39	559.416	235.544		Y	Y
Bin1162	Chr09	17.016	17.209	0.192	161	11	3	836.703	57.166	15.591
Bin1163	Chr09	17.209	17.423	0.214	119	11	2	555.784	51.375	9.341
Bin1164	Chr09	17.423	17.505	0.082	58	8	6	708.025	97.659	73.244
Bin1165	Chr09	17.505	17.62	0.115	84	10	1	730.149	86.923	8.692
Bin1166	Chr09	17.62	17.651	0.031	24	3	4	777.933	97.242	129.655
Bin1167	Chr09	17.651	17.717	0.066	29	11	7	436.51	165.573	105.365
Bin1168	Chr09	17.717	17.823	0.106	85	7	5	801.607	66.015	47.153
Bin1169	Chr09	17.823	17.946	0.122	89	12	9	726.999	98.022	73.517
Bin1170	Chr09	17.946	18.086	0.14	101	4	0	719.994	28.515	0
Bin1171	Chr09	18.086	18.141	0.055	11	3	3	198.345	54.094	54.094
Bin1172	Chr09	18.141	18.24	0.099	56	3	2	567.14	30.383	20.255
Bin1173	Chr09	18.24	18.271	0.031	33	4	2	1069.87	129.681	64.84
Bin1174	Chr09	18.271	18.325	0.054	18	13	3	333.191	240.638	55.532		Y
Bin1175	Chr09	18.325	18.451	0.126	81	0	1	640.372	0	7.906
Bin1176	Chr09	18.451	18.483	0.032	33	5	2	1044.37	158.238	63.295
Bin1177	Chr09	18.483	18.558	0.075	37	7	4	490.885	92.87	53.069
Bin1178	Chr09	18.558	18.689	0.131	47	2	9	359.784	15.31	68.895
Bin1179	Chr09	18.689	18.774	0.085	73	13	4	855.653	152.376	46.885
Bin1180	Chr09	18.774	18.815	0.041	34	7	8	830.078	170.898	195.312			Y
Bin1181	Chr09	18.815	18.851	0.035	24	8	4	678.771	226.257	113.129		Y
Bin1182	Chr09	18.851	18.923	0.073	39	4	2	537.205	55.098	27.549
Bin1183	Chr09	18.923	19	0.077	27	7	2	352.655	91.429	26.123
Bin1184	Chr09	19	19.028	0.028	15	2	4	531.689	70.892	141.784
Bin1185	Chr09	19.028	19.078	0.05	42	6	5	847.937	121.134	100.945
Bin1186	Chr09	19.078	19.164	0.086	37	15	12	428.628	173.768	139.014
Bin1187	Chr09	19.164	19.299	0.135	93	17	6	689.022	125.95	44.453
Bin1188	Chr09	19.299	19.552	0.253	119	19	6	469.899	75.026	23.692
Bin1189	Chr09	19.552	19.71	0.158	108	20	9	684.606	126.779	57.05
Bin1190	Chr09	19.71	19.869	0.159	77	11	4	483.547	69.078	25.119
Bin1191	Chr09	19.869	19.922	0.052	25	21	6	477.036	400.71	114.489		Y
Bin1192	Chr09	19.922	20.152	0.23	232	19	4	1008.26	82.573	17.384
Bin1193	Chr09	20.152	20.201	0.049	13	10	5	263.137	202.413	101.206
Bin1194	Chr09	20.201	20.237	0.036	18	8	3	506.757	225.225	84.459		Y
Bin1195	Chr09	20.237	20.488	0.251	194	20	5	772.305	79.619	19.905
Bin1196	Chr09	20.488	20.526	0.039	28	7	2	727.008	181.752	51.929
Bin1197	Chr09	20.526	20.734	0.208	119	7	3	572.603	33.683	14.435
Bin1198	Chr09	20.734	20.802	0.068	25	3	2	369.314	44.318	29.545
Bin1199	Chr09	20.802	20.812	0.01	11	6	10	1077.59	587.774	979.624		Y	Y
Bin1200	Chr09	20.812	20.86	0.048	35	4	1	722.484	82.57	20.642
Bin1201	Chr09	20.86	21.258	0.398	230	30	6	578.404	75.444	15.089
Bin1202	Chr09	21.258	21.546	0.288	89	2	1	309.1	6.946	3.473
Bin1203	Chr09	21.546	21.628	0.082	57	3	4	692.58	36.452	48.602
Bin1204	Chr09	21.628	21.797	0.168	77	0	4	457.228	0	23.752
Bin1205	Chr09	21.797	21.819	0.022	7	1	1	314.381	44.912	44.912
Bin1206	Chr09	21.819	21.863	0.044	13	3	3	293.546	67.741	67.741
Bin1207	Chr09	21.863	22.08	0.217	90	10	4	414.567	46.063	18.425
Bin1208	Chr09	22.08	22.208	0.127	101	6	0	792.573	47.084	0
Bin1209	Chr09	22.208	22.439	0.231	105	0	16	454.504	0	69.258
Bin1210	Chr10	0	0.477	0.477	258	29	9	540.884	60.797	18.868
Bin1211	Chr10	0.477	0.839	0.362	158	15	1	436.637	41.453	2.764
Bin1212	Chr10	0.839	0.855	0.016	15	6	8	937.031	374.813	499.75		Y	Y
Bin1213	Chr10	0.855	0.977	0.123	52	9	7	424.209	73.421	57.105
Bin1214	Chr10	0.977	1.238	0.261	172	26	10	659.861	99.746	38.364
Bin1215	Chr10	1.238	2.353	1.115	543	70	26	486.946	62.774	23.316
Bin1216	Chr10	2.353	2.55	0.196	141	13	13	718.102	66.208	66.208
Bin1217	Chr10	2.55	2.827	0.278	200	9	6	720.43	32.419	21.613
Bin1218	Chr10	2.827	3.854	1.027	477	24	7	464.402	23.366	6.815
Bin1219	Chr10	3.854	4.395	0.54	333	11	9	616.374	20.361	16.659
Bin1220	Chr10	4.395	4.469	0.074	52	29	13	701.868	391.426	175.467		Y	Y
Bin1221	Chr10	4.469	4.582	0.113	98	7	7	863.954	61.711	61.711
Bin1222	Chr10	4.582	5.372	0.79	407	33	9	515.259	41.778	11.394
Bin1223	Chr10	5.372	5.422	0.05	15	8	5	301.58	160.843	100.527
Bin1224	Chr10	5.422	5.5	0.079	56	7	3	713.049	89.131	38.199
Bin1225	Chr10	5.5	5.556	0.055	45	4	7	814.038	72.359	126.628
Bin1226	Chr10	5.556	5.641	0.085	46	8	7	539.577	93.839	82.11
Bin1227	Chr10	5.641	5.992	0.351	144	3	8	410.059	8.543	22.781
Bin1228	Chr10	5.992	6.1	0.108	102	7	18	947.084	64.996	167.132
Bin1229	Chr10	6.1	6.433	0.333	257	13	15	771.447	39.023	45.026
Bin1230	Chr10	6.433	6.603	0.17	83	1	8	488.603	5.887	47.094
Bin1231	Chr10	6.603	6.718	0.115	31	8	11	269.366	69.514	95.582
Bin1232	Chr10	6.718	6.754	0.036	21	0	0	576.274	0	0
Bin1233	Chr10	6.754	7.016	0.262	29	3	3	110.729	11.455	11.455
Bin1234	Chr10	7.016	7.224	0.208	14	6	12	67.331	28.856	57.712
Bin1235	Chr10	7.224	8.234	1.01	393	1	2	389.03	0.99	1.98
Bin1236	Chr10	8.234	8.425	0.19	15	7	21	78.769	36.759	110.277
Bin1237	Chr10	8.425	8.756	0.332	115	0	1	346.808	0	3.016
Bin1238	Chr10	8.756	8.831	0.075	2	4	10	26.604	53.208	133.019
Bin1239	Chr10	8.831	8.929	0.097	13	3	8	133.565	30.823	82.194
Bin1240	Chr10	8.929	9.102	0.173	62	2	1	357.582	11.535	5.767
Bin1241	Chr10	9.102	9.367	0.265	68	3	5	256.657	11.323	18.872
Bin1242	Chr10	9.367	9.908	0.541	262	0	2	484.664	0	3.7
Bin1243	Chr10	9.908	10.267	0.359	99	7	3	275.864	19.506	8.36
Bin1244	Chr10	10.267	10.522	0.255	56	14	8	219.518	54.88	31.36
Bin1245	Chr10	10.522	11.078	0.556	321	9	8	577.071	16.18	14.382
Bin1246	Chr10	11.078	11.763	0.685	319	16	9	465.618	23.354	13.137
Bin1247	Chr10	11.763	11.916	0.153	112	7	4	732.634	45.79	26.166
Bin1248	Chr10	11.916	12.186	0.27	227	2	2	839.463	7.396	7.396
Bin1249	Chr10	12.186	12.229	0.043	46	4	6	1073.51	93.349	140.023
Bin1250	Chr10	12.229	12.289	0.06	45	4	2	749.388	66.612	33.306
Bin1251	Chr10	12.289	12.433	0.143	56	6	4	390.609	41.851	27.901
Bin1252	Chr10	12.433	12.456	0.024	17	4	6	722.267	169.945	254.918			Y
Bin1253	Chr10	12.456	12.606	0.15	94	1	1	626.834	6.668	6.668
Bin1254	Chr10	12.606	12.681	0.075	77	4	2	1031	53.558	26.779
Bin1255	Chr10	12.681	13.714	1.033	345	9	7	333.932	8.711	6.775
Bin1256	Chr10	13.714	13.818	0.104	74	15	3	710.405	144.001	28.8
Bin1257	Chr10	13.818	13.848	0.03	18	10	6	593.824	329.902	197.941		Y	Y
Bin1258	Chr10	13.848	13.904	0.055	58	10	1	1049.85	181.009	18.101
Bin1259	Chr10	13.904	14.548	0.645	461	9	5	715.2	13.963	7.757
Bin1260	Chr10	14.548	14.728	0.18	163	6	2	906.674	33.374	11.125
Bin1261	Chr10	14.728	14.886	0.158	123	4	9	776.417	25.249	56.811
Bin1262	Chr10	14.886	14.947	0.061	55	0	2	905.29	0	32.92
Bin1263	Chr10	14.947	15.062	0.115	72	2	1	627.462	17.429	8.715
Bin1264	Chr10	15.062	15.188	0.126	92	8	1	727.359	63.249	7.906
Bin1265	Chr10	15.188	15.221	0.033	24	1	3	731.953	30.498	91.494
Bin1266	Chr10	15.221	15.33	0.108	70	7	3	645.524	64.552	27.665
Bin1267	Chr10	15.33	15.365	0.035	33	2	1	931.677	56.465	28.233
Bin1268	Chr10	15.365	15.446	0.081	58	3	3	716.855	37.079	37.079
Bin1269	Chr10	15.446	15.476	0.03	27	10	3	894.573	331.323	99.397		Y
Bin1270	Chr10	15.476	15.564	0.088	76	10	2	864.275	113.72	22.744
Bin1271	Chr10	15.564	16.114	0.55	317	1	4	576.84	1.82	7.279
Bin1272	Chr10	16.114	16.417	0.303	288	16	2	949.01	52.723	6.59
Bin1273	Chr10	16.417	16.434	0.017	27	11	6	1560.87	635.912	346.861	Y	Y	Y
Bin1274	Chr10	16.434	16.501	0.066	65	3	6	982.066	45.326	90.652
Bin1275	Chr10	16.501	16.535	0.034	15	7	6	437.433	204.135	174.973			Y
Bin1276	Chr10	16.535	16.56	0.025	22	1	1	862.88	39.222	39.222
Bin1277	Chr10	16.56	16.612	0.052	54	6	5	1044.77	116.086	96.738
Bin1278	Chr10	16.612	16.644	0.032	12	0	0	377.382	0	0
Bin1279	Chr10	16.644	16.685	0.041	24	4	4	590	98.333	98.333
Bin1280	Chr10	16.685	16.856	0.171	86	1	1	502.477	5.843	5.843
Bin1281	Chr10	16.856	17.008	0.152	173	4	4	1137.59	26.303	26.303	Y
Bin1282	Chr10	17.008	17.087	0.079	88	4	5	1109.58	50.436	63.045	Y
Bin1283	Chr10	17.087	17.408	0.321	141	27	2	438.911	84.047	6.226
Bin1284	Chr10	17.408	17.897	0.489	231	17	1	472.788	34.794	2.047
Bin1285	Chr10	17.897	18.318	0.421	296	33	7	702.289	78.296	16.608
Bin1286	Chr10	18.318	18.475	0.157	153	13	7	976.874	83.002	44.694
Bin1287	Chr10	18.475	18.78	0.305	202	12	9	662.098	39.333	29.499
Bin1288	Chr10	18.78	18.985	0.205	91	3	9	444.927	14.668	44.004
Bin1289	Chr10	18.985	19.084	0.099	51	4	3	516.027	40.473	30.355
Bin1290	Chr10	19.084	19.241	0.157	161	6	7	1024.13	38.166	44.528
Bin1291	Chr10	19.241	19.27	0.029	13	3	1	441.906	101.978	33.993
Bin1292	Chr10	19.27	19.312	0.042	23	6	6	543.106	141.68	141.68
Bin1293	Chr10	19.312	19.573	0.261	117	7	7	449.021	26.864	26.864
Bin1294	Chr10	19.573	19.82	0.247	196	3	2	793.163	12.14	8.093
Bin1295	Chr10	19.82	19.94	0.12	73	10	6	609.766	83.53	50.118
Bin1296	Chr10	19.94	20.22	0.28	207	1	7	738.787	3.569	24.983
Bin1297	Chr10	20.22	20.426	0.206	119	5	5	576.548	24.225	24.225
Bin1298	Chr10	20.426	20.473	0.047	52	3	4	1109.36	64.001	85.335	Y
Bin1299	Chr10	20.473	20.747	0.274	160	9	3	584.58	32.883	10.961
Bin1300	Chr10	20.747	20.933	0.186	84	6	1	452.83	32.345	5.391
Bin1301	Chr10	20.933	21.321	0.389	230	4	3	591.759	10.291	7.719
Bin1302	Chr10	21.321	21.788	0.467	345	6	5	739.068	12.853	10.711
Bin1303	Chr10	21.788	21.96	0.172	65	1	4	378.343	5.821	23.283
Bin1304	Chr10	21.96	22.138	0.179	110	0	3	616.115	0	16.803
Bin1305	Chr10	22.138	22.201	0.063	37	3	2	586.975	47.593	31.728
Bin1306	Chr10	22.201	22.339	0.138	104	14	3	753.94	101.492	21.748
Bin1307	Chr10	22.339	22.4	0.06	41	2	2	678.157	33.081	33.081
Bin1308	Chr10	22.4	22.491	0.091	46	7	2	506.558	77.085	22.024
Bin1309	Chr10	22.491	22.624	0.134	76	1	1	568.458	7.48	7.48
Bin1310	Chr10	22.624	22.637	0.013	5	6	2	395.601	474.721	158.24		Y
Bin1311	Chr10	22.637	22.728	0.091	24	1	0	263.91	10.996	0
Bin1312	Chr10	22.728	22.801	0.073	47	12	1	640.022	163.41	13.617
Bin1313	Chr10	22.801	23.009	0.208	101	16	6	486.276	77.034	28.888
Bin1314	Chr10	23.009	23.034	0.025	18	9	6	710.648	355.324	236.883		Y	Y
Bin1315	Chr10	23.034	23.049	0.015	5	3	4	336.338	201.803	269.07			Y
Bin1316	Chr10	23.049	23.225	0.176	119	8	4	676.813	45.5	22.75
Bin1317	Chr10	23.225	23.252	0.027	21	5	3	780.64	185.867	111.52
Bin1318	Chr10	23.252	23.592	0.34	176	5	24	518.017	14.716	70.639
Bin1319	Chr11	0	0.214	0.214	141	21	11	658.86	98.128	51.4
Bin1320	Chr11	0.214	0.281	0.067	30	6	4	448.203	89.641	59.76
Bin1321	Chr11	0.281	0.36	0.079	18	5	1	226.483	62.912	12.582
Bin1322	Chr11	0.36	0.647	0.286	81	6	4	282.781	20.947	13.964
Bin1323	Chr11	0.647	0.752	0.105	68	12	4	646.087	114.015	38.005
Bin1324	Chr11	0.752	0.831	0.079	57	1	7	725.089	12.721	89.046
Bin1325	Chr11	0.831	1.178	0.347	96	17	8	276.662	48.992	23.055
Bin1326	Chr11	1.178	1.261	0.083	27	2	5	324.504	24.037	60.093
Bin1327	Chr11	1.261	1.423	0.162	35	4	12	216.434	24.735	74.206
Bin1328	Chr11	1.423	1.66	0.238	65	5	1	273.545	21.042	4.208
Bin1329	Chr11	1.66	1.939	0.279	114	11	4	409.234	39.488	14.359
Bin1330	Chr11	1.939	2.227	0.288	131	5	5	454.446	17.345	17.345
Bin1331	Chr11	2.227	2.313	0.086	43	6	6	500.856	69.887	69.887
Bin1332	Chr11	2.313	2.39	0.077	48	6	5	621.166	77.646	64.705
Bin1333	Chr11	2.39	2.449	0.058	14	7	1	240.121	120.06	17.151
Bin1334	Chr11	2.449	2.653	0.204	128	12	3	627.368	58.816	14.704
Bin1335	Chr11	2.653	2.756	0.103	57	5	3	553.124	48.52	29.112
Bin1336	Chr11	2.756	2.891	0.136	87	8	8	641.73	59.01	59.01
Bin1337	Chr11	2.891	2.94	0.049	42	11	8	864.34	226.375	164.636		Y
Bin1338	Chr11	2.94	3.09	0.15	95	13	4	633.059	86.629	26.655
Bin1339	Chr11	3.09	3.19	0.1	29	12	8	290.404	120.167	80.111
Bin1340	Chr11	3.19	3.534	0.344	216	10	3	627.653	29.058	8.717
Bin1341	Chr11	3.534	3.551	0.018	16	2	5	914.025	114.253	285.633			Y
Bin1342	Chr11	3.551	3.736	0.184	126	9	2	683.969	48.855	10.857
Bin1343	Chr11	3.736	3.83	0.094	45	7	5	477.221	74.234	53.025
Bin1344	Chr11	3.83	3.849	0.019	14	2	3	720.906	102.987	154.48
Bin1345	Chr11	3.849	4.164	0.314	167	5	12	531.358	15.909	38.181
Bin1346	Chr11	4.164	4.317	0.153	114	5	5	744.451	32.651	32.651
Bin1347	Chr11	4.317	5.457	1.141	670	1	5	587.327	0.877	4.383
Bin1348	Chr11	5.457	5.493	0.036	31	8	5	872.699	225.213	140.758		Y
Bin1349	Chr11	5.493	5.51	0.017	12	3	8	696.5	174.125	464.333			Y
Bin1350	Chr11	5.51	5.763	0.252	126	22	6	499.221	87.166	23.772
Bin1351	Chr11	5.763	5.81	0.048	5	1	3	104.923	20.985	62.954
Bin1352	Chr11	5.81	5.85	0.04	19	0	3	478.036	0	75.479
Bin1353	Chr11	5.85	6.06	0.21	138	1	4	658.595	4.772	19.09
Bin1354	Chr11	6.06	6.605	0.546	343	8	5	628.57	14.661	9.163
Bin1355	Chr11	6.605	6.795	0.19	50	22	11	263.123	115.774	57.887
Bin1356	Chr11	6.795	6.87	0.074	83	9	8	1115.64	120.973	107.531	Y
Bin1357	Chr11	6.87	7.396	0.526	200	29	5	380.275	55.14	9.507
Bin1358	Chr11	7.396	7.451	0.055	56	5	2	1017.5	90.848	36.339
Bin1359	Chr11	7.451	7.493	0.042	41	8	6	974.96	190.236	142.677
Bin1360	Chr11	7.493	7.694	0.202	139	3	5	689.481	14.881	24.801
Bin1361	Chr11	7.694	7.733	0.039	30	9	6	769.803	230.941	153.961		Y
Bin1362	Chr11	7.733	7.827	0.094	83	1	7	886.97	10.686	74.805
Bin1363	Chr11	7.827	8.782	0.955	441	30	4	461.569	31.399	4.187
Bin1364	Chr11	8.782	9.007	0.225	41	11	7	182.083	48.852	31.087
Bin1365	Chr11	9.007	9.111	0.103	68	13	6	658.22	125.836	58.078
Bin1366	Chr11	9.111	9.435	0.324	169	12	3	521.845	37.054	9.264
Bin1367	Chr11	9.435	9.692	0.258	53	7	5	205.663	27.163	19.402
Bin1368	Chr11	9.692	9.804	0.112	53	6	3	473.65	53.621	26.81
Bin1369	Chr11	9.804	9.878	0.073	40	0	4	545.688	0	54.569
Bin1370	Chr11	9.878	9.977	0.1	34	7	13	341.623	70.334	130.62
Bin1371	Chr11	9.977	10.228	0.251	174	9	2	693.208	35.856	7.968
Bin1372	Chr11	10.228	10.734	0.506	283	26	20	558.835	51.342	39.494
Bin1373	Chr11	10.734	10.807	0.073	22	8	20	303.222	110.263	275.657			Y
Bin1374	Chr11	10.807	11.16	0.353	203	9	16	574.768	25.482	45.302
Bin1375	Chr11	11.16	11.612	0.452	222	16	16	491.087	35.394	35.394
Bin1376	Chr11	11.612	11.944	0.331	76	14	28	229.305	42.24	84.481
Bin1377	Chr11	11.944	14.486	2.542	772	12	12	303.705	4.721	4.721
Bin1378	Chr11	14.486	14.511	0.026	5	0	6	193.513	0	232.216			Y
Bin1379	Chr11	14.511	14.543	0.031	2	2	8	63.957	63.957	255.828			Y
Bin1380	Chr11	14.543	14.554	0.011	1	6	23	87.535	525.21	2013.31		Y	Y
Bin1381	Chr11	14.554	16.007	1.453	613	0	4	421.948	0	2.753
Bin1382	Chr11	16.007	16.231	0.224	104	7	12	463.394	31.19	53.469
Bin1383	Chr11	16.231	16.424	0.193	84	10	15	435.391	51.832	77.748
Bin1384	Chr11	16.424	16.608	0.184	101	12	9	549.744	65.316	48.987
Bin1385	Chr11	16.608	17.276	0.668	286	36	19	428.299	53.912	28.453
Bin1386	Chr11	17.276	17.628	0.352	186	6	9	528.451	17.047	25.57
Bin1387	Chr11	17.628	17.81	0.182	110	29	9	603.616	159.135	49.387
Bin1388	Chr11	17.81	17.9	0.09	46	15	5	510.181	166.364	55.455
Bin1389	Chr11	17.9	18.246	0.346	160	10	9	462.766	28.923	26.031
Bin1390	Chr11	18.246	18.807	0.561	256	14	9	456.461	24.963	16.047
Bin1391	Chr11	18.807	18.942	0.135	109	7	6	806.302	51.781	44.384
Bin1392	Chr11	18.942	19.026	0.084	33	2	9	392.782	23.805	107.122
Bin1393	Chr11	19.026	19.134	0.108	53	8	17	492.364	74.319	157.928
Bin1394	Chr11	19.134	19.91	0.776	436	53	10	561.807	68.293	12.885
Bin1395	Chr11	19.91	19.991	0.082	88	16	4	1078.43	196.078	49.02
Bin1396	Chr11	19.991	20.172	0.181	118	11	4	652.525	60.829	22.119
Bin1397	Chr11	20.172	20.19	0.018	3	7	4	167.626	391.127	223.501		Y	Y
Bin1398	Chr11	20.19	20.227	0.037	42	4	5	1126.79	107.313	134.142	Y
Bin1399	Chr11	20.227	20.293	0.065	38	11	7	580.348	167.995	106.906
Bin1400	Chr11	20.293	20.451	0.158	149	17	15	943.677	107.668	95.001
Bin1401	Chr11	20.451	20.603	0.152	127	7	5	832.847	45.905	32.789
Bin1402	Chr11	20.603	20.691	0.088	85	7	2	965.218	79.489	22.711
Bin1403	Chr11	20.691	20.807	0.116	82	11	2	708.736	95.074	17.286
Bin1404	Chr11	20.807	21.241	0.434	223	24	17	513.68	55.284	39.159
Bin1405	Chr11	21.241	21.413	0.172	120	13	5	698.222	75.641	29.093
Bin1406	Chr11	21.413	21.447	0.034	25	8	12	742.876	237.72	356.58		Y	Y
Bin1407	Chr11	21.447	21.472	0.025	18	4	5	721.212	160.269	200.337			Y
Bin1408	Chr11	21.472	21.48	0.008	1	2	2	120.598	241.196	241.196		Y	Y
Bin1409	Chr11	21.48	21.866	0.386	69	3	12	178.736	7.771	31.085
Bin1410	Chr11	21.866	22.05	0.184	108	7	7	586.087	37.987	37.987
Bin1411	Chr11	22.05	22.33	0.28	168	4	4	600.659	14.301	14.301
Bin1412	Chr11	22.33	22.543	0.213	123	32	14	576.672	150.028	65.637
Bin1413	Chr11	22.543	22.639	0.096	43	13	4	446.484	134.984	41.533
Bin1414	Chr11	22.639	22.66	0.02	21	5	4	1031.69	245.64	196.512		Y	Y
Bin1415	Chr11	22.66	22.777	0.118	84	14	8	713.715	118.953	67.973
Bin1416	Chr11	22.777	22.859	0.082	54	6	5	660.607	73.401	61.167
Bin1417	Chr11	22.859	22.871	0.012	6	4	2	512.558	341.705	170.853		Y	Y
Bin1418	Chr11	22.871	23.021	0.15	123	1	7	818.766	6.657	46.596
Bin1419	Chr11	23.021	23.122	0.101	84	2	1	831.074	19.787	9.894
Bin1420	Chr11	23.122	23.177	0.055	25	5	7	455.656	91.131	127.584
Bin1421	Chr11	23.177	23.568	0.391	299	30	11	764.624	76.718	28.13
Bin1422	Chr11	23.568	23.631	0.063	36	9	9	575.825	143.956	143.956
Bin1423	Chr11	23.631	23.676	0.045	12	3	13	266.69	66.673	288.915			Y
Bin1424	Chr11	23.676	23.829	0.154	49	7	3	318.898	45.557	19.524
Bin1425	Chr11	23.829	24.034	0.204	70	6	3	342.553	29.362	14.681
Bin1426	Chr11	24.034	24.329	0.296	77	8	15	260.415	27.056	50.73
Bin1427	Chr11	24.329	24.48	0.15	123	7	4	818.44	46.578	26.616
Bin1428	Chr11	24.48	24.756	0.276	148	3	8	535.946	10.864	28.97
Bin1429	Chr11	24.756	24.956	0.2	130	24	7	648.683	119.757	34.929
Bin1430	Chr11	24.956	25.119	0.162	109	14	1	670.926	86.174	6.155
Bin1431	Chr11	25.119	25.441	0.322	148	11	4	459.017	34.116	12.406
Bin1432	Chr11	25.441	25.63	0.189	76	10	7	402.651	52.98	37.086
Bin1433	Chr11	25.63	25.667	0.037	19	5	4	508.96	133.937	107.15
Bin1434	Chr11	25.667	25.697	0.03	13	3	4	438.064	101.092	134.789
Bin1435	Chr11	25.697	26.072	0.375	295	40	13	786.641	106.663	34.666
Bin1436	Chr11	26.072	26.357	0.285	136	13	8	477.54	45.647	28.091
Bin1437	Chr11	26.357	26.393	0.036	38	7	4	1049.87	193.397	110.513
Bin1438	Chr11	26.393	26.425	0.033	27	6	6	829.136	184.253	184.253			Y
Bin1439	Chr11	26.425	26.489	0.064	34	7	5	532.265	109.584	78.274
Bin1440	Chr11	26.489	26.523	0.034	11	2	6	322.354	58.61	175.829			Y
Bin1441	Chr11	26.523	26.753	0.229	56	3	4	244.093	13.076	17.435
Bin1442	Chr11	26.753	27.151	0.398	182	16	10	457.114	40.186	25.116
Bin1443	Chr11	27.151	27.23	0.079	19	8	6	241.613	101.732	76.299
Bin1444	Chr11	27.23	27.3	0.07	25	6	2	355.346	85.283	28.428
Bin1445	Chr11	27.3	27.528	0.228	27	12	8	118.41	52.627	35.084
Bin1446	Chr11	27.528	27.592	0.064	11	1	4	172.728	15.703	62.81
Bin1447	Chr11	27.592	27.791	0.2	13	0	3	65.067	0	15.015
Bin1448	Chr11	27.791	27.906	0.115	4	3	11	34.813	26.11	95.736
Bin1449	Chr11	27.906	28.132	0.226	51	3	1	225.566	13.269	4.423
Bin1450	Chr11	28.132	28.202	0.069	55	2	3	796.005	28.946	43.418
Bin1451	Chr11	28.202	28.353	0.151	25	1	5	165.165	6.607	33.033
Bin1452	Chr11	28.353	28.764	0.411	110	20	7	267.712	48.675	17.036
Bin1453	Chr11	28.764	29.337	0.574	119	2	8	207.478	3.487	13.948
Bin1454	Chr11	29.337	29.686	0.349	114	18	23	326.605	51.569	65.894
Bin1455	Chr11	29.686	29.696	0.01	21	1	4	2147.68	102.27	409.082	Y		Y
Bin1456	Chr11	29.696	29.879	0.182	76	1	3	416.58	5.481	16.444
Bin1457	Chr11	29.879	30.302	0.423	237	2	9	559.701	4.723	21.254
Bin1458	Chr12	0	0.484	0.484	168	2	3	347.279	4.134	6.201
Bin1459	Chr12	0.484	0.503	0.019	3	4	1	159.405	212.54	53.135
Bin1460	Chr12	0.503	0.544	0.041	27	4	0	658.199	97.511	0
Bin1461	Chr12	0.544	0.96	0.416	216	8	1	519.032	19.223	2.403
Bin1462	Chr12	0.96	1.018	0.058	6	1	4	102.84	17.14	68.56
Bin1463	Chr12	1.018	1.33	0.312	134	3	3	429.388	9.613	9.613
Bin1464	Chr12	1.33	1.669	0.338	127	0	4	375.349	0	11.822
Bin1465	Chr12	1.669	2.15	0.481	266	0	3	552.528	0	6.232
Bin1466	Chr12	2.15	2.169	0.019	15	1	1	793.777	52.918	52.918
Bin1467	Chr12	2.169	2.56	0.392	250	3	3	638.363	7.66	7.66
Bin1468	Chr12	2.56	2.853	0.293	213	9	0	727.059	30.721	0
Bin1469	Chr12	2.853	2.894	0.041	28	3	3	686.157	73.517	73.517
Bin1470	Chr12	2.894	2.965	0.07	73	13	1	1039.01	185.03	14.233
Bin1471	Chr12	2.965	3.297	0.332	179	8	2	539.011	24.09	6.022
Bin1472	Chr12	3.297	3.388	0.092	71	2	5	772.915	21.772	54.431
Bin1473	Chr12	3.388	3.484	0.095	70	5	3	735.008	52.501	31.5
Bin1474	Chr12	3.484	3.515	0.031	24	5	2	762.873	158.932	63.573
Bin1475	Chr12	3.515	3.674	0.158	94	2	2	593.625	12.63	12.63
Bin1476	Chr12	3.674	3.847	0.173	97	1	2	560.269	5.776	11.552
Bin1477	Chr12	3.847	3.952	0.105	94	2	3	893.044	19.001	28.501
Bin1478	Chr12	3.952	5.276	1.324	897	10	3	677.595	7.554	2.266
Bin1479	Chr12	5.276	6.043	0.767	369	0	8	481.132	0	10.431
Bin1480	Chr12	6.043	6.507	0.465	311	3	8	669.14	6.455	17.213
Bin1481	Chr12	6.507	6.63	0.122	104	7	7	851.322	57.3	57.3
Bin1482	Chr12	6.63	6.848	0.218	124	5	1	568.19	22.911	4.582
Bin1483	Chr12	6.848	6.878	0.03	2	12	9	66.131	396.786	297.59		Y	Y
Bin1484	Chr12	6.878	6.901	0.023	0	8	0	0	355.192	0		Y
Bin1485	Chr12	6.901	7.367	0.467	141	4	1	302.112	8.571	2.143
Bin1486	Chr12	7.367	7.924	0.556	186	20	13	334.282	35.944	23.364
Bin1487	Chr12	7.924	8.239	0.315	126	4	2	399.957	12.697	6.349
Bin1488	Chr12	8.239	8.296	0.057	19	12	10	333.287	210.497	175.414			Y
Bin1489	Chr12	8.296	8.336	0.041	12	0	0	295.749	0	0
Bin1490	Chr12	8.336	8.359	0.023	5	9	7	216.704	390.066	303.385		Y	Y
Bin1491	Chr12	8.359	8.421	0.062	66	4	1	1063.73	64.468	16.117
Bin1492	Chr12	8.421	8.465	0.044	23	1	0	527.656	22.942	0
Bin1493	Chr12	8.465	8.894	0.429	185	2	0	431.487	4.665	0
Bin1494	Chr12	8.894	9.009	0.115	100	9	21	871.528	78.438	183.021			Y
Bin1495	Chr12	9.009	9.553	0.544	346	0	12	635.93	0	22.055
Bin1496	Chr12	9.553	9.586	0.033	1	1	7	30.067	30.067	210.469			Y
Bin1497	Chr12	9.586	9.616	0.03	7	3	14	236.175	101.218	472.351			Y
Bin1498	Chr12	9.616	9.692	0.077	27	2	17	351	26	221			Y
Bin1499	Chr12	9.692	9.706	0.013	1	0	12	76.482	0	917.782			Y
Bin1500	Chr12	9.706	9.737	0.032	1	5	17	31.58	157.898	536.853			Y
Bin1501	Chr12	9.737	10.044	0.307	5	2	11	16.304	6.522	35.869
Bin1502	Chr12	10.044	10.184	0.14	18	5	7	128.287	35.635	49.89
Bin1503	Chr12	10.184	10.226	0.042	5	2	14	118.388	47.355	331.486			Y
Bin1504	Chr12	10.226	10.486	0.26	140	0	0	538.936	0	0
Bin1505	Chr12	10.486	10.615	0.129	26	4	11	201.751	31.039	85.356
Bin1506	Chr12	10.615	11.306	0.691	217	0	0	314.171	0	0
Bin1507	Chr12	11.306	11.786	0.48	225	3	6	468.54	6.247	12.494
Bin1508	Chr12	11.786	12.642	0.856	269	0	1	314.391	0	1.169
Bin1509	Chr12	12.642	12.736	0.094	20	5	5	212.321	53.08	53.08
Bin1510	Chr12	12.736	12.837	0.101	26	5	4	256.61	49.348	39.478
Bin1511	Chr12	12.837	13.391	0.554	291	3	5	525.258	5.415	9.025
Bin1512	Chr12	13.391	13.478	0.087	37	14	10	424.044	160.449	114.607
Bin1513	Chr12	13.478	13.952	0.473	139	9	6	293.681	19.015	12.677
Bin1514	Chr12	13.952	13.996	0.044	24	4	3	547.808	91.301	68.476
Bin1515	Chr12	13.996	14.123	0.128	27	0	0	211.527	0	0
Bin1516	Chr12	14.123	14.811	0.688	133	3	7	193.434	4.363	10.181
Bin1517	Chr12	14.811	15.09	0.28	23	2	6	82.233	7.151	21.452
Bin1518	Chr12	15.09	15.207	0.116	39	0	16	334.784	0	137.347
Bin1519	Chr12	15.207	15.502	0.295	140	1	18	473.804	3.384	60.918
Bin1520	Chr12	15.502	15.679	0.177	55	8	2	311.569	45.319	11.33
Bin1521	Chr12	15.679	16.073	0.394	95	14	4	241.259	35.554	10.158
Bin1522	Chr12	16.073	16.173	0.1	55	7	4	549.978	69.997	39.998
Bin1523	Chr12	16.173	16.223	0.05	20	5	3	398.335	99.584	59.75
Bin1524	Chr12	16.223	16.316	0.093	66	10	5	707.085	107.134	53.567
Bin1525	Chr12	16.316	16.368	0.052	55	11	3	1053.86	210.772	57.483
Bin1526	Chr12	16.368	16.69	0.322	154	14	8	478.246	43.477	24.844
Bin1527	Chr12	16.69	16.838	0.148	55	2	4	371.589	13.512	27.025
Bin1528	Chr12	16.838	16.868	0.029	19	3	4	647.139	102.18	136.24
Bin1529	Chr12	16.868	17.027	0.16	95	7	5	595.585	43.885	31.347
Bin1530	Chr12	17.027	17.095	0.067	48	7	4	711.238	103.722	59.27
Bin1531	Chr12	17.095	17.492	0.397	269	3	12	677.234	7.553	30.211
Bin1532	Chr12	17.492	17.563	0.071	50	9	4	704.444	126.8	56.355
Bin1533	Chr12	17.563	17.628	0.065	61	5	2	942.828	77.281	30.912
Bin1534	Chr12	17.628	17.762	0.134	147	19	3	1095.19	141.555	22.351
Bin1535	Chr12	17.762	17.872	0.11	68	5	2	616.903	45.361	18.144
Bin1536	Chr12	17.872	17.949	0.076	63	5	3	823.648	65.369	39.221
Bin1537	Chr12	17.949	17.982	0.033	32	2	2	973.206	60.825	60.825
Bin1538	Chr12	17.982	18.212	0.23	167	6	3	724.587	26.033	13.017
Bin1539	Chr12	18.212	18.499	0.287	165	1	6	575.85	3.49	20.94
Bin1540	Chr12	18.499	18.839	0.341	155	2	3	455.154	5.873	8.809
Bin1541	Chr12	18.839	19.188	0.349	145	1	1	415.336	2.864	2.864
Bin1542	Chr12	19.188	19.298	0.109	72	9	1	657.726	82.216	9.135
Bin1543	Chr12	19.298	19.437	0.14	92	5	3	658.413	35.783	21.47
Bin1544	Chr12	19.437	19.744	0.307	125	19	2	407.396	61.924	6.518
Bin1545	Chr12	19.744	19.769	0.025	21	4	4	834.128	158.881	158.881
Bin1546	Chr12	19.769	19.873	0.104	91	6	8	874.512	57.66	76.88
Bin1547	Chr12	19.873	20.281	0.408	271	11	5	664.731	26.982	12.264
Bin1548	Chr12	20.281	20.547	0.266	119	17	6	448.135	64.019	22.595
Bin1549	Chr12	20.547	21.058	0.511	268	28	10	524.469	54.795	19.57
Bin1550	Chr12	21.058	21.12	0.063	52	11	4	830.445	175.671	63.88
Bin1551	Chr12	21.12	21.232	0.111	69	16	11	619.768	143.714	98.804
Bin1552	Chr12	21.232	21.636	0.405	207	29	9	511.606	71.674	22.244
Bin1553	Chr12	21.636	21.853	0.217	131	15	4	603.039	69.05	18.413
Bin1554	Chr12	21.854	21.9	0.046	44	11	3	946.583	236.646	64.54		Y
Bin1555	Chr12	21.9	22.237	0.337	223	18	6	661.69	53.41	17.803
Bin1556	Chr12	22.237	22.319	0.082	29	17	4	352.777	206.8	48.659
Bin1557	Chr12	22.319	22.593	0.274	157	7	4	573.074	25.551	14.601
Bin1558	Chr12	22.593	23.118	0.525	327	5	4	623.003	9.526	7.621
Bin1559	Chr12	23.118	23.155	0.037	34	3	3	918.298	81.026	81.026
Bin1560	Chr12	23.155	23.438	0.283	173	12	5	611.679	42.429	17.679
Bin1561	Chr12	23.438	23.489	0.051	33	8	6	646.412	156.706	117.53
Bin1562	Chr12	23.489	23.665	0.176	89	6	7	506.315	34.134	39.823
Bin1563	Chr12	23.665	24.118	0.454	236	3	4	520.28	6.614	8.818
Bin1564	Chr12	24.118	24.15	0.031	12	6	7	381.255	190.627	222.399			Y
Bin1565	Chr12	24.15	24.268	0.118	70	7	8	591.951	59.195	67.652
Bin1566	Chr12	24.268	24.55	0.282	103	21	4	364.885	74.394	14.17
Bin1567	Chr12	24.55	25.029	0.479	210	3	2	438.804	6.269	4.179
