# Supplementary material for: Features of sRNA biogenesis in rice revealed by genetic dissection of sRNA expression level
Source: Comput Struct Biotechnol J. 2020 Oct 23;18:3207–16. doi: 10.1016/j.csbj.2020.10.012 (PMC7649420; doi:10.1016/j.csbj.2020.10.012)
Supplement: Supplementary data 11 [file mmc11.xlsx]

## Sheet: Sheet1
Supplementary file 10. QTL analysis of variation in sRNA species composition between different IMF2s. QTL.chr, chromosome of QTL; QTL.pos, the genomic position of QTL; LOD, LOD value of QTL; Frontier, the left frontier for 1.5 LOD-drop support interval; Posterior, the right posterior for 1.5 LOD-drop support interval; Rsq, variation explained by the QTL; Cutoff, the LOD value cutoff determined by…
Trait	QTL	QTL.chr	QTL.pos (Mb)	LOD	Frontier (Mb)	Posterior (Mb)	Rsq	Cutoff	Gene	Gene.bin	Gene.start (Mb)	Gene.end (Mb)
Percentage of 22-nt sRNAs in unique sRNA reads	Bin1138	9	8.483	24.6186	8.361	9.178	0.6588	5.08884	OsDCL2b	Bin1139	8604470	9177801
Percentage of 22-nt sRNAs in redundant sRNA reads	Bin1560	12	23.155	16.0109	23.118	23.665	0.4059	4.89713
Percentage of 24-nt sRNAs in unique sRNA reads	Bin1138	9	8.483	12.9981	7.371	9.686	0.3329	5.0483	OsDCL2b	Bin1139	8604470	9177801
Percentage of 22-nt sRNAs in redundant sRNA reads	Bin1138	9	8.483	11.5393	7.371	9.686	0.1796	4.89713	OsDCL2b	Bin1139	8604470	9177801
Percentage of 23-nt sRNAs in unique sRNA reads	Bin1143	9	9.879	7.62046	9.415	10.127	0.1824	5.15399
Percentage of 21-nt sRNAs in redundant sRNA reads	Bin1046	8	9.315	6.19183	8.383	12.517	0.1152	5.03617
Percentage of sRNAs start with A in unique reads	Bin1144	9	9.942	5.94499	9.415	11.027	0.137	4.98441
Percentage of 24-nt sRNAs in unique sRNA reads	Bin715	5	17.379	5.83343	16.289	17.841	0.1614	5.0483
Percentage of sRNAs start with G in redundant reads	Bin883	6	25.005	5.72252	24.033	25.319	0.0052	5.00459
Percentage of 21-nt sRNAs in unique sRNA reads	Bin463	3	24.942	5.52917	23.775	25.932	0.2075	5.10558	OsDCL2a	Bin454	22116123	23604875
Percentage of sRNAs start with C in unique reads	Bin1142	9	9.686	5.45098	8.604	10.636	0.1647	5.13872	OsDCL2b	Bin1139	8604470	9177801
Percentage of 26-nt sRNAs in unique sRNA reads	Bin600	4	20.736	5.21794	20.13	21.67	0.1786	5.10987	OsRDR2	Bin600	20735672	20866579
Percentage of 20-nt sRNAs in unique sRNA reads	Bin713	5	16.585	4.98079	15.359	17.841	0.2007	5.04402
Percentage of 25-nt sRNAs in redundant sRNA reads	Bin199	1	39.972	4.87139	39.668	40.195	0.0045	5.07775
Percentage of sRNAs start with T in unique reads	Bin690	5	7.817	4.7183	6.712	9.125	0.1556	5.10522
Percentage of 18-nt sRNAs in unique sRNA reads	Bin561	4	11.663	4.54461	10.177	12.986	0.1618	4.89263
Percentage of sRNAs start with A in redundant reads	Bin771	5	27.988	4.52286	27.111	28.35	0.123	4.93807
Percentage of sRNAs start with G in unique reads	Bin1384	11	16.424	4.39783	14.554	17.628	0.0236	4.91625
Percentage of sRNAs start with C in redundant reads	Bin942	7	14.118	4.34456	12.061	15.338	0.0621	5.05234
Percentage of 21-nt sRNAs in unique sRNA reads	Bin828	6	8.459	4.09943	7.363	9.239	0.0148	5.10558
Percentage of 20-nt sRNAs in redundant sRNA reads	Bin707	5	15.849	4.08649	15.538	16.497	0.0079	5.05202
Percentage of 25-nt sRNAs in unique sRNA reads	Bin694	5	9.936	4.00039	8.49	12.235	0.1983	5.13358
